# Supplementary material for: Sex‐dependent and sex‐independent regulatory systems of size variation in natural populations
Source: Mol Syst Biol. 2019 Nov 26;15(11):e9012. doi: 10.15252/msb.20199012 (PMC6878047; doi:10.15252/msb.20199012)
Supplement: Supplementary file 3 — Dataset EV1 [file MSB-15-e9012-s003.xlsx]

## Sheet: Description
Dataset EV1: Wing size traits of DGRP lines used in the study.
Columun	Description
biological.sample	biological sample ID
sex	sex of the sample (F = female, M = male)
wing.size	wing size corresponding to the sample (B = big wing, S = small wing)
DGRP.line_ID	line ID for Drosophila Genetic Reference Panel
Bloomington.stock_ID	line ID for Bloomington Drosophila Stock Center
absoluteCS	absolute wing size (represented in centroid size)
relativeCS	relative wing size (represented in centroid size)

## Sheet: Dataset EV1
biological.sample	sex	wing.size	DGRP.line_ID	Bloomington.stock_ID	absoluteCS	relativeCS
28F	F	B	28	28124	2.45352	0.0616496
28M	M	B	28	28124	2.16952	0.0862571
57F	F	S	57	29652	2.22792	-0.123464
57M	M	S	57	29652	1.92792	-0.113683
85F	F	B	85	28274	2.45252	0.0914858
85M	M	B	85	28274	2.09652	0.043995
88F	F	S	88	28135	2.25992	-0.102878
88M	M	S	88	28135	2.01092	-0.0519612
153F	F	B	153	28146	2.48672	0.100699
153M	M	B	153	28146	2.18672	0.102541
195F	F	B	195	28153	2.492	0.106935
195M	M	B	195	28153	2.168	0.0908697
310F	F	S	310	28276	2.23072	-0.116393
310M	M	S	310	28276	1.93472	-0.0972122
313F	F	S	313	25180	2.14796	-0.164919
313M	M	S	313	25180	1.86696	-0.140788
324F	F	S	324	25182	2.16196	-0.209069
324M	M	S	324	25182	1.88996	-0.19361
358F	F	S	358	25185	2.37111	-0.00745616
358M	M	S	358	25185	2.05711	-0.0178204
362F	F	S	362	25187	2.25052	-0.068964
362M	M	S	362	25187	1.92852	-0.079258
373F	F	B	373	28184	2.51472	0.118206
373M	M	B	373	28184	2.15672	0.064093
385F	F	B	385	28191	2.47652	0.0958849
385M	M	B	385	28191	2.16052	0.0976068
399F	F	B	399	25192	2.44492	0.0866761
399M	M	B	399	25192	2.16992	0.0938295
426F	F	S	426	28196	2.32692	-0.0655079
426M	M	S	426	28196	2.05292	-0.0302706
440F	F	B	440	28197	2.44852	0.0710172
440M	M	B	440	28197	2.11552	0.0507722
443F	F	B	443	28199	2.491	0.088503
443M	M	B	443	28199	2.146	0.0624922
530F	F	S	530	29660	2.236	-0.115536
530M	M	S	530	29660	2.01	-0.0455162
721F	F	S	721	28220	2.27	-0.103438
721M	M	S	721	28220	1.98	-0.0937339
732F	F	B	732	25203	2.45792	0.0976321
732M	M	B	732	25203	2.12192	0.067969
737F	F	S	737	28222	2.276	-0.0546992
737M	M	S	737	28222	1.986	-0.0457782
783F	F	B	783	28230	2.45592	0.113546
783M	M	B	783	28230	2.14692	0.105943
796F	F	S	796	28233	2.26792	-0.0698841
796M	M	S	796	28233	2.00592	-0.0456359
801F	F	B	801	28234	2.47892	0.0924362
801M	M	B	801	28234	2.16192	0.0826467
802F	F	B	802	28235	2.46752	0.102276
802M	M	B	802	28235	2.09352	0.0484584
810F	F	B	810	28239	2.49496	0.10696
810M	M	B	810	28239	2.16196	0.0812394
832F	F	S	832	28245	2.25872	-0.044972
832M	M	S	832	28245	2.01072	0.00469849
843F	F	S	843	28247	2.292	-0.114415
843M	M	S	843	28247	2.012	-0.0884128
849F	F	B	849	28248	2.45752	0.0528488
849M	M	B	849	28248	2.15852	0.0754632
879F	F	S	879	28254	2.31772	-0.204311
879M	M	S	879	28254	2.04272	-0.125361
890F	F	B	890	28257	2.52892	0.108275
890M	M	B	890	28257	2.21292	0.107669
892F	F	S	892	28258	2.225	-0.155062
892M	M	S	892	28258	1.929	-0.135098
