# Supplementary material for: Sex‐dependent and sex‐independent regulatory systems of size variation in natural populations
Source: Mol Syst Biol. 2019 Nov 26;15(11):e9012. doi: 10.15252/msb.20199012 (PMC6878047; doi:10.15252/msb.20199012)
Supplement: Supplementary file 4 — Dataset EV2 [file MSB-15-e9012-s004.xlsx]

## Sheet: Description
Dataset EV2: RNA levels in wing imaginal discs of each line and sex (log2 transcript levels for 10,017 gene entries)
Column	Description
gene	gene symbol
FlyBase_ID	gene ID in FlyBase database (http://flybase.org)
sample_ID	biological sample ID that specifies the DGRP line ID and sex of samples

## Sheet: Dataset EV2
gene	FlyBase_ID	sample_ID -->	153F	195F	28F	373F	385F	399F	440F	443F	732F	783F	801F	802F	810F	849F	85F	890F	153M	195M	28M	373M	385M	399M	440M	443M	732M	783M	801M	802M	810M	849M	85M	890M	310F	313F	324F	358F	362F	426F	530F	57F	721F	737F	796F	832F	843F	879F	88F
7SLRNA:CR32864	FBgn0000003		-1.03581	-1.43163	-1.24076	-2.34771	-0.355465	-1.65219	-0.973895	-1.9883	-1.40444	0.238065	-2.57208	-2.72057	-1.38186	-1.78795	-2.03572	-2.21931	-0.904057	-1.12113	-1.3341	-2.62549	-0.43272	-1.5	-1.42993	-1.14566	-2.02061	0.261299	-0.298483	0.600929	-1.68956	0.117713	-2.09488	-2.07602	-1.56867	-0.41512	-1.98873	-1.10763	-0.645962	-0.967047	-1.80286	-1.68972	-0.680963	-0.723799	-1.24284	-1.33385	-1.65668	-1.571	-0.803194
a	FBgn0000008		4.08657	4.05482	3.98698	2.9978	3.93944	4.16051	4.03152	3.88354	4.15605	4.60126	3.61397	3.8959	3.6257	3.98172	3.5251	4.04019	3.85681	4.01018	3.95595	3.4381	4.16845	4.21089	4.15563	3.94566	4.24159	3.58786	4.18385	3.79602	3.71531	4.38726	3.81916	4.2231	2.99031	3.58311	3.99454	3.83324	4.25456	3.99234	4.22892	4.05295	4.04485	4.14872	3.87668	3.69715	3.70782	3.58573	4.09789
abd-A	FBgn0000014		0.304797	-1.59668	-0.835737	0.0935882	-1.28337	-1.03884	-0.180523	-0.45755	-1.68889	-1.44399	-2.37093	-0.0357214	-1.10885	0.0857656	0.0517568	0.552039	-0.55425	0.249914	1.7141	0.519555	-0.910018	0.330355	0.877459	-0.0398285	-0.435327	-1.37043	-0.0977234	0.263525	1.21832	-1.1895	-0.201287	-0.679949	-0.822424	0.0921221	-1.14599	-0.973001	-0.0826346	-0.560235	-0.184966	-0.0471189	0.18621	-0.207562	-0.656712	0.0490314	0.819818	0.713774	0.61009
Abd-B	FBgn0000015		0.815456	0.939251	0.569072	1.51973	0.95269	1.14916	1.14521	1.80848	1.79632	0.126821	2.0576	1.70363	1.63832	1.22166	1.74436	1.82521	0.119671	1.45274	1.39848	1.8407	0.92543	1.41595	2.30304	1.04542	0.610679	1.609	1.30359	1.73417	2.53881	1.53395	1.04253	1.68307	1.47586	1.84688	2.02821	1.29103	1.38193	0.878912	1.78282	0.537534	1.7169	1.40375	1.57091	1.54666	1.02305	1.6361	0.662384
Abl	FBgn0000017		4.60338	4.59204	4.5113	4.58872	4.66283	4.60958	4.91094	4.67365	4.48182	4.88178	5.01555	4.70033	5.07152	4.9114	4.55928	4.3004	4.28422	4.52795	4.14918	4.9047	4.46028	4.86189	4.67616	4.31553	4.79506	4.88678	4.16708	4.55054	4.20783	4.51389	4.39826	4.42724	4.43887	5.0816	4.45598	4.61118	4.9461	4.39825	4.72797	4.84025	4.47212	4.35854	4.78851	4.6588	4.89192	4.59044	4.72012
abo	FBgn0000018		4.16672	4.12892	3.27901	3.10261	3.6283	3.46885	2.79431	3.66801	3.72605	3.51596	2.87604	3.43301	3.22688	3.65641	3.15922	3.20755	3.55494	4.17088	3.86515	3.45057	3.68783	3.41473	3.39038	4.06688	3.64906	2.72128	3.22995	2.76122	3.14245	3.86044	3.20838	3.74355	3.6995	3.69407	3.0894	3.80346	3.38193	3.9953	3.99333	3.84964	3.14575	3.64459	3.19942	3.14586	3.34906	3.33707	3.45785
ac	FBgn0000022		3.05687	3.46194	3.28712	3.45721	3.41639	2.78722	2.46489	3.15139	3.29131	3.17393	3.54312	3.08141	3.44877	3.09329	3.23247	3.71405	3.72159	3.32734	4.12792	3.40161	3.11531	2.81696	3.19949	3.50237	3.17663	2.86662	3.51614	3.60145	3.25199	3.54696	3.42086	3.43028	3.35484	3.01806	2.63356	2.95501	2.8177	3.05105	3.33678	3.07607	3.18026	3.71495	3.06893	3.02284	3.10263	2.5667	3.86921
Ace	FBgn0000024		-0.130265	-1.5937	-0.719518	0.791637	1.42281	-0.877333	0.143603	-0.755622	-0.775301	-0.258831	-0.725429	-0.339713	-2.5586	-0.796001	-0.65359	-1.24408	0.419308	0.0274304	0.780342	0.553092	1.60149	0.456408	0.61473	-0.565006	0.408419	-1.75335	-0.375421	-0.757977	-1.32726	-0.391262	0.490001	-0.20875	-0.02232	-0.406826	-0.482452	-2.58267	-0.614399	-2.37399	0.351722	-1.12177	-1.81145	-0.461874	-0.24915	-2.14301	-0.852753	-1.52406	-0.763061
acj6	FBgn0000028		0.931942	-0.848505	-0.395674	-0.529758	-1.58121	-1.04375	-1.84082	-2.53922	-0.228781	0.344089	1.04874	-0.0600169	-0.325468	-1.00895	0.340898	-1.08712	0.658312	-0.209759	0.440117	-0.534689	-1.63428	0.315437	-0.422458	-1.18004	0.093589	-1.53361	-0.322446	-0.82467	-0.940538	-0.347561	0.948446	-0.822483	-0.62606	-0.577438	-1.00636	-1.28174	-1.42625	-1.16877	0.0965427	-0.805499	-0.182207	0.322519	0.0162873	1.13313	-0.36265	-0.0480093	-0.987964
Acph-1	FBgn0000032		4.47578	4.77874	5.05277	3.52269	4.88623	4.67595	4.78725	4.87314	4.36487	4.98716	4.75439	4.5763	4.48821	4.47765	4.59804	4.3031	4.70529	4.54758	4.31308	3.64507	4.45549	4.60298	4.55711	5.07018	4.52491	4.94048	4.66501	4.6136	4.86448	4.36337	4.79034	4.51552	4.84087	4.69161	4.73379	4.76793	4.87059	4.80558	4.77699	4.65166	4.66132	4.33186	4.60348	4.38839	4.47152	5.06841	4.77174
nAcRalpha-96Aa	FBgn0000036		-1.19137	-1.54096	-2.26954	-0.589629	0.627272	1.29385	-0.000122312	0.536732	-1.23698	-1.44995	-1.99371	-2.84925	-1.3966	-0.615198	-0.541818	-0.856246	-1.32099	-1.46033	-1.0492	-0.510598	1.24516	0.389078	-0.386354	-1.07061	-1.7363	-0.478506	-1.60377	-0.523468	0.397367	0.47953	-1.29007	-0.188839	1.37735	2.34519	-1.54454	-0.177885	0.695384	0.773068	-2.54434	-2.27505	-0.357679	-1.25767	0.0838949	0.583233	-1.76933	-1.31907	0.440056
mAcR-60C	FBgn0000037		-2.44815	-0.804576	-0.280162	0.146854	-1.13716	-0.320566	-2.41607	-0.952095	0.0237803	-0.66174	-2.34279	-0.954956	-0.894445	-1.9784	0.0237391	-0.831274	-0.762685	-1.71607	-1.10953	-0.12521	-0.145392	-1.71499	-1.04266	-0.626359	0.0732847	-1.73908	-0.666097	-0.361852	-1.82291	-0.134296	-1.56098	-0.193968	-1.20152	-0.142259	-0.777648	-1.45565	-1.09107	-1.21712	-0.72094	-1.50299	0.159796	0.243155	0.0765832	-1.3825	-1.67466	-1.23101	-0.16144
nAcRbeta-64B	FBgn0000038		-2.50917	0.128907	-1.54593	-0.236723	-1.47344	-1.80923	-2.47722	-1.5905	-0.993825	-0.581776	-2.40707	-0.409215	-1.09147	-1.67209	-0.715086	-0.368947	-1.96877	-0.9885	-1.15454	-0.366528	-0.367174	-0.82844	-1.33091	0.097654	-0.557	-0.0794526	-1.90084	-0.224253	-0.150591	-0.198213	-0.000436192	-0.5626	-0.341352	0.0198424	-1.18471	-1.49249	-2.48824	-1.92572	-1.90391	-0.41433	-1.29412	-0.825996	0.206839	-0.362379	-1.63578	-1.63186	0.492287
Act5C	FBgn0000042		12.6982	12.7715	12.8019	12.7241	12.7864	12.7693	12.6311	12.8705	12.8002	12.7617	12.6906	12.7528	12.6088	12.5731	12.6801	12.7867	12.746	12.7313	12.5651	12.4945	12.7048	12.6594	12.6119	12.6635	12.6821	12.6387	12.6218	12.5817	12.5482	12.7373	12.7051	12.8222	12.4891	12.4867	12.7036	12.6136	12.6469	12.7276	12.7004	12.8573	12.5127	12.5385	12.7111	12.7538	12.8741	12.8592	12.8339
Act42A	FBgn0000043		10.781	11.0523	10.9852	10.9145	10.8402	10.9782	10.8998	11.1311	10.9519	10.903	10.859	10.9419	11.0413	10.9544	11.0104	10.9834	10.7277	10.9528	10.8658	10.8487	10.8122	10.9132	11.0052	11.0303	11.0313	10.9114	10.9225	10.888	11.0757	11.1286	10.9969	11.028	10.7481	10.8191	10.9735	10.7954	10.9366	10.9856	10.9332	10.9939	10.9492	10.9234	11.0486	10.8762	11.1414	11.1286	10.9023
Act57B	FBgn0000044		2.93119	2.27613	2.07816	2.30745	1.25844	1.50573	2.23351	2.55319	2.21219	2.39228	3.02474	1.93015	3.55518	3.57141	2.16315	3.35932	3.34201	2.74739	0.813918	2.73471	1.95435	0.962121	3.0773	2.44378	2.98882	2.60268	2.65292	2.52368	3.16857	3.60747	3.2802	2.41636	2.78214	2.75007	1.51186	2.36986	2.15019	2.37042	3.06629	2.37634	1.29638	2.979	2.40703	1.75124	1.61865	1.39726	2.63995
Act87E	FBgn0000046		4.13992	2.97929	2.52972	3.62603	3.18727	2.982	2.91487	2.90829	2.55521	4.27456	4.64827	3.33973	3.66241	4.42569	3.71611	4.11415	4.39968	2.97336	3.05592	3.76233	2.57173	3.65769	3.16529	2.97586	2.90748	3.83835	4.25126	3.43771	3.66855	5.13188	4.3875	4.34545	2.37122	3.90349	2.54106	2.56825	3.90824	3.76945	3.52964	3.07903	2.02632	3.83778	3.35682	2.4633	2.94893	2.28137	2.77263
Act88F	FBgn0000047		-0.118378	-1.59931	-0.338135	-0.287012	-0.827246	-0.480559	-0.859856	-1.0166	-0.59149	1.0659	-0.742631	-1.73518	-1.61224	-0.226784	-1.58321	-0.903254	-0.159646	-0.765678	-2.69601	-0.800643	-2.44334	-1.86998	-0.106254	-2.28029	-0.228973	-1.83422	-0.217691	-0.413773	-1.96561	0.689661	-1.61904	-1.06721	-0.494588	-0.230968	-2.47437	0.0190262	-1.78698	-1.36631	-1.1052	-0.87323	-1.63885	0.974536	-1.53943	0.366372	-0.944632	-1.60241	-1.6202
ade2	FBgn0000052		3.78955	4.0353	2.08943	4.06801	4.29489	3.6709	4.16592	3.76911	3.77298	4.21765	4.03532	3.39756	3.30441	4.00784	3.52365	4.32916	4.07446	4.22602	2.52084	3.47696	3.36218	2.32143	3.83022	4.15053	3.72466	4.47713	3.77556	3.33934	3.1197	3.35937	3.83481	4.22245	3.43678	4.4272	3.63472	3.85764	3.54498	4.06705	4.09218	3.72033	3.46595	4.12123	3.45092	3.6927	3.60638	3.58346	4.15085
ade3	FBgn0000053		6.06445	6.26657	6.35814	5.96223	6.08453	6.49698	6.06325	6.32318	6.07232	6.15454	6.05747	6.02149	6.08932	6.04403	6.47573	6.4686	6.24025	6.52669	6.69973	6.08209	5.73108	6.42234	5.99347	6.11762	6.08306	6.0058	6.25693	6.01495	6.25355	6.06681	6.57243	6.31887	6.651	6.63555	5.7367	5.96967	5.70658	6.05226	6.45019	5.95087	5.96532	6.14535	6.571	6.66647	6.05642	5.8797	6.45246
Adf1	FBgn0000054		7.36345	7.40636	7.64737	7.17218	7.51794	7.59708	7.34023	7.6722	7.48545	7.44212	7.39045	7.50788	7.38336	7.53593	7.2247	7.61393	7.52137	7.39663	7.58098	7.33289	7.52315	7.37057	7.47298	7.25665	7.46904	7.59154	7.41323	7.59212	7.23078	7.55249	7.39914	7.37851	7.59969	7.32434	7.51654	7.52351	7.44426	7.56125	7.58704	7.67544	7.42612	7.49608	7.5578	7.51192	7.5493	7.54544	7.48495
adp	FBgn0000057		4.42932	4.20142	3.67679	4.25332	4.53964	4.58019	4.23718	3.96936	4.39048	3.84664	4.02474	3.64317	4.04204	4.24768	4.12834	4.27021	4.28928	4.18464	4.13354	3.88937	4.53926	3.8446	4.59849	4.72415	4.2306	4.70414	4.61361	4.11868	4.11982	4.6536	4.4933	4.09703	4.3513	4.19008	4.59039	4.51897	4.22855	4.4709	4.64129	4.15909	4.24797	3.22348	4.50073	4.3645	4.43443	4.6579	4.40125
al	FBgn0000061		4.81982	4.81849	4.59933	4.54226	4.82543	4.20319	4.53069	4.34245	4.69003	4.93499	4.58117	4.77813	4.81574	4.71719	4.65523	4.89626	4.91407	4.46624	4.15256	5.07785	4.96108	4.97468	4.62998	4.24845	4.53062	4.07097	4.80066	4.91475	4.6464	4.73351	4.83694	4.56939	4.41985	4.62785	4.84893	4.28128	4.84258	4.28268	4.67471	4.7469	5.00836	4.55138	4.6093	4.75216	4.80494	4.6358	4.81583
ald	FBgn0000063		5.58228	5.57435	5.54325	5.22032	5.19553	4.84602	4.60632	5.21065	5.06346	5.28808	2.57956	3.3854	5.26012	5.03544	5.62729	5.00291	5.316	5.42212	5.26838	5.46386	5.35062	5.10203	4.50316	5.35091	5.18918	5.53089	3.43407	3.54453	5.27738	5.38398	5.59863	5.19281	5.43638	3.26905	5.68898	4.98774	5.31544	5.09214	5.33685	5.38346	5.34465	3.22666	5.40056	5.43007	5.36296	5.48694	5.30592
Ald	FBgn0000064		9.30668	9.59074	9.64001	9.4261	9.48369	9.55287	9.30568	9.55556	9.3666	9.21243	9.4375	9.299	8.62005	9.36937	9.53338	9.49157	9.27724	9.59535	9.54819	9.08319	9.48913	9.35649	9.17213	9.58793	9.38617	9.33776	9.3314	9.04253	8.67027	9.4484	9.50471	9.34517	9.98932	9.25857	9.26079	9.91162	9.10639	9.4251	9.56007	9.53798	9.11939	9.51343	9.31921	9.1357	9.44677	9.51449	9.69611
Ama	FBgn0000071		8.3359	8.35181	8.54952	8.03015	8.73095	8.82232	8.11804	8.39539	8.92167	8.64538	8.95482	8.60106	8.21287	8.20361	8.85613	8.03782	8.58487	8.51159	8.63034	8.22966	8.91187	8.9208	8.28508	8.6064	9.18467	8.82382	9.12415	8.71076	8.51118	8.34977	9.09147	8.30692	7.46803	8.01999	8.10746	8.09587	8.02024	8.9083	8.08008	8.71937	8.32779	8.20841	8.62776	8.0513	8.22892	8.64194	8.47692
amd	FBgn0000075		3.93106	3.40478	3.73697	3.49343	2.9272	3.23077	2.83364	3.21727	3.29208	2.63943	3.13248	3.04052	3.09697	2.91981	3.01409	3.69263	3.76151	2.25457	3.43357	3.14152	3.40354	2.92207	2.55254	3.59278	3.30359	2.26075	3.19704	2.25994	3.07274	2.96353	3.06761	2.33226	3.09058	3.58383	2.57079	4.05344	2.25931	3.20502	4.22835	3.55432	3.58626	4.12958	2.23822	3.77424	3.80581	2.57402	4.04217
amx	FBgn0000077		3.7874	3.89892	3.96441	3.66767	4.34824	4.40004	4.14203	4.37542	4.06835	3.7519	3.51497	4.39706	3.38497	4.03451	3.96508	4.28704	4.20127	4.26642	3.88896	3.83802	4.24471	3.55411	3.77632	4.43378	4.12934	4.6969	3.85303	4.10214	3.55612	4.19343	3.86305	3.83324	3.99297	4.12013	4.02596	4.27992	3.87122	3.4811	4.03373	3.3876	4.02342	4.27849	3.70355	4.27668	3.81023	3.86433	4.07262
AnnIX	FBgn0000083		8.36187	8.50578	8.98767	8.58415	8.44922	8.60568	8.49	8.67504	8.38866	8.4002	8.37608	8.43955	8.20952	8.7659	8.27534	9.19424	8.51388	8.61831	9.11207	8.56171	8.39632	8.51311	8.57451	8.56616	8.30735	8.59645	8.4444	8.47573	8.20337	8.68583	8.36216	8.98061	8.32727	8.35173	8.65925	8.99451	8.44485	8.65983	8.76217	8.29868	8.4409	8.70637	8.63369	8.85657	8.8762	8.76653	8.39893
AnnX	FBgn0000084		2.36548	2.20827	1.15109	1.6333	1.71475	1.30711	2.15483	2.50006	2.22909	1.89744	2.09912	1.57563	0.972253	1.60404	0.883302	1.70814	1.81381	1.73382	1.0287	2.06687	2.24162	2.45637	0.973036	3.00575	1.91715	1.25782	1.65514	1.90693	2.33855	2.23123	2.19186	2.33365	0.975381	1.26215	2.08434	2.01618	0.591684	0.999247	1.3015	1.57002	1.51047	-0.352426	1.73685	0.309442	1.51492	2.46094	1.37464
CG2650	FBgn0000092		0.325635	-2.35703	-1.07674	-0.27681	-2.49197	-1.04287	-0.615968	-1.93246	-1.03012	-1.34377	-2.34033	-1.17592	-0.537574	-1.93645	-1.71963	-1.70221	-1.93732	-0.211278	-1.05652	-1.33284	-0.955229	-0.459553	0.0546994	0.0995745	-0.74612	1.05072	-1.04751	-1.89465	-1.68222	-2.83679	-1.04293	-0.224023	-1.50941	0.0934709	-0.931608	-1.83648	-0.835929	-0.386884	-1.10105	-0.764643	-0.0919658	-0.812952	-0.350624	-2.12557	-2.07708	-0.62623	-0.463884
aop	FBgn0000097		6.98711	6.59493	6.71618	6.78382	6.69159	6.92467	6.87986	6.86095	6.72452	6.85106	7.03515	6.68688	7.08686	7.16645	6.90215	6.83975	7.09936	6.77727	6.74118	6.974	7.02416	6.93626	6.78005	6.84748	6.70778	6.80885	6.75243	6.69147	6.78288	7.06147	7.06714	6.74959	6.85751	6.9224	6.93216	6.38172	6.9543	6.6781	6.71905	6.93685	6.8494	6.68897	6.67853	6.94188	7.06762	6.74704	6.62645
ap	FBgn0000099		7.05749	6.93364	7.18688	7.1043	7.14703	6.83122	7.16797	6.82383	6.91895	7.19548	7.02163	6.94019	7.01055	7.04376	7.12874	7.24946	7.0196	7.01151	7.26204	7.24137	7.13002	7.22714	7.19541	6.96545	6.86073	7.10664	7.13474	6.84646	6.88297	6.97602	7.14309	7.14324	7.00533	6.9001	6.98168	7.09855	6.97046	7.00366	7.28343	7.15685	7.33124	6.93284	7.00749	7.14752	7.02109	6.94238	7.15479
RpLP0	FBgn0000100		11.9515	11.9463	12.0887	11.9286	11.855	11.9813	12.0042	11.9289	11.9656	12.0548	12.0727	12.0096	12.0332	12.2483	12.0152	11.9285	12.0117	11.9898	12.0928	11.914	11.946	11.9553	12.0693	11.876	11.9425	12.125	12.1358	12.0979	12.0242	12.1191	12.0285	11.8505	12.0835	11.9859	12.0105	11.9827	12.1123	12.0883	12.0463	11.8667	12.0022	12.0266	11.9745	11.94	12.0744	11.869	11.9341
Appl	FBgn0000108		1.62047	1.27426	2.8478	1.73745	1.64163	1.93952	1.23449	1.67552	2.12492	1.91374	0.1104	1.03923	1.62493	1.3626	1.47312	1.42196	1.88745	2.21448	2.77118	3.01085	1.39138	1.78325	2.40944	2.63664	2.23003	2.23638	2.22519	2.02904	2.72077	1.96368	1.50416	1.85922	1.36942	1.75157	1.73854	1.20862	1.46261	2.3873	1.008	1.32112	1.57306	0.186783	1.4375	1.95241	1.55761	1.37166	1.55653
Aprt	FBgn0000109		4.6111	4.1081	4.85133	4.15879	4.51282	4.40618	4.80233	4.76042	4.90559	4.52752	4.42706	4.45043	4.31549	4.23321	4.87357	4.24435	4.51326	4.62731	4.62291	4.21442	4.47619	4.66307	4.88482	4.77544	4.46551	5.12912	4.49098	4.57211	4.3251	3.88194	5.08213	5.1811	4.04506	4.56495	5.05463	4.16	5.13762	3.79038	4.50705	4.64849	4.8248	4.14224	4.34437	4.36261	5.01649	4.0562	4.82091
aret	FBgn0000114		0.634667	1.3823	1.29279	1.64028	0.867077	0.610677	1.16562	0.569097	1.89988	0.708598	1.49723	1.05513	0.710197	0.982558	2.7286	0.78705	1.0509	1.16545	1.95509	2.76549	-0.117189	1.99635	1.33141	1.55826	1.17074	-1.43324	1.06825	1.80797	1.65137	0.957259	1.19929	0.0156239	1.31786	0.331472	1.50575	1.31537	1.17451	1.37716	1.65049	0.802985	0.981428	1.80263	0.441149	1.00775	0.630449	1.49153	1.19617
Arf72A	FBgn0000115		5.6435	5.47363	5.61283	5.4831	5.33962	5.27917	5.29877	5.48645	5.63795	5.23358	5.39901	5.56749	5.48195	5.51745	5.67312	5.42332	5.40961	5.30634	5.2418	5.47137	5.41329	4.86443	5.11182	5.38805	5.39535	5.65592	5.28959	5.50312	5.3753	5.21827	5.75198	5.3753	5.41591	5.39334	5.4829	5.39734	5.47206	5.4326	5.19419	5.16489	5.1711	5.12182	5.22961	5.44239	5.71398	5.34818	5.3897
Argk	FBgn0000116		10.2603	10.0078	10.2802	10.0527	10.2203	10.3119	10.1595	10.5627	9.82699	10.0839	11.0086	10.0576	10.1998	10.293	10.1812	10.0712	10.2708	9.77356	9.72532	9.91858	10.1597	10.1779	10.0972	10.3166	9.72665	9.86019	10.771	9.89032	10.2213	10.3691	10.1489	9.97809	10.4345	10.0877	10.1595	10.1512	10.4984	10.2156	10.5863	10.3265	10.5616	9.91861	9.98352	10.235	10.4459	10.2189	10.2758
arm	FBgn0000117		8.18771	8.44721	8.35348	8.5106	8.12198	8.29229	8.21574	8.35879	8.33713	8.41433	8.43812	8.39481	8.68524	8.5371	8.38118	8.39335	8.29522	8.41739	8.41059	8.65881	8.22419	8.33815	8.29157	8.35563	8.52555	8.43296	8.45872	8.35769	8.58162	8.71422	8.5538	8.42157	8.37021	8.38321	8.45756	8.40318	8.43436	8.4807	8.595	8.4305	8.61047	8.42655	8.59417	8.38207	8.32984	8.23209	8.39925
arr	FBgn0000119		6.27004	6.36391	6.34921	6.20425	6.2059	6.03792	5.77114	6.23241	6.00741	5.91817	5.8374	6.01417	6.31333	6.09237	5.97956	6.37104	6.46269	6.51093	6.4538	6.25047	6.37442	6.23283	6.22445	6.41075	6.27691	6.08333	6.11177	6.30401	6.30379	5.96064	5.9533	6.49554	6.26994	6.11654	5.98853	6.11576	5.98619	5.97679	6.24854	6.11622	5.90233	5.59176	6.13179	6.53162	6.19134	5.92934	6.27742
Arr1	FBgn0000120		0.532298	0.940095	0.769919	1.09302	-0.588338	1.57183	0.968613	-0.119913	0.90806	0.941389	0.269604	0.410836	0.616896	-0.527603	0.973842	0.920341	0.614453	-0.468906	2.12859	1.88875	1.10549	0.916591	1.18995	1.83592	0.538787	-0.16614	1.66869	2.13204	-0.106377	0.695701	0.656478	0.0997436	0.656401	0.0451927	0.490292	0.345019	0.962619	1.22482	0.889707	0.84023	1.14332	0.0948489	1.0435	-0.195496	-0.301151	1.46152	1.59932
Arr2	FBgn0000121		-2.53092	-1.29378	0.15069	-0.494937	-1.81906	-1.36339	-1.92088	0.628124	-1.17027	-0.222177	-2.39947	-1.82737	0.616323	-1.86454	-0.988944	-1.23548	-1.40658	-1.7879	-2.74928	0.382661	0.249285	-0.362717	-1.92073	-0.764765	-1.28029	-1.72235	-1.87903	-1.62694	-1.22597	0.719121	-0.109981	-1.7779	-0.00377718	-2.47755	-1.7541	-0.986833	-0.204669	-2.26106	-0.128931	-0.644274	-0.43639	-1.14107	-1.00488	-0.69895	0.301528	0.175145	0.611109
ase	FBgn0000137		2.05131	0.652473	1.34728	0.356771	0.617108	1.21217	1.26397	1.00919	1.29342	1.61622	1.05977	1.17422	0.918178	1.75857	1.48898	0.867742	1.6373	0.340908	0.99409	0.63229	1.89569	1.98504	1.65351	1.31419	1.19135	1.27876	1.87598	1.84259	1.66312	1.74506	1.60818	1.94693	1.52203	1.59382	1.27227	0.609393	1.10382	1.37067	1.47127	1.50374	2.17209	1.58236	1.68462	1.66531	1.43178	1.37763	1.61542
ash2	FBgn0000139		5.82031	5.99479	5.97789	5.68086	5.9925	6.54195	5.75604	5.51425	5.59719	5.8946	6.05862	6.06541	5.85367	6.37384	5.54611	6.01129	5.76112	6.21205	6.08513	5.99959	6.23792	6.06791	5.96947	6.07218	5.72653	5.81441	6.21084	6.29412	5.90744	6.25478	5.8055	6.00665	6.33013	6.00662	6.38584	5.51749	6.30747	6.13495	6.48063	5.43218	6.21955	5.38514	6.15506	5.97247	5.77573	5.61313	6.20399
asp	FBgn0000140		5.04323	5.19036	5.19063	5.18208	5.21774	5.31866	5.19189	5.14944	5.03791	4.86866	4.62611	4.98585	5.38474	5.44431	5.12764	5.41535	5.26361	5.38846	5.40629	5.56215	5.71106	5.39271	5.2188	5.14384	5.47274	5.67756	5.08993	5.17434	5.25053	5.21919	4.85764	5.71792	5.49799	5.6341	4.97173	5.41261	5.14619	4.96061	5.26172	5.37291	5.49178	5.4663	5.34426	5.3569	5.05412	4.92489	4.98739
aub	FBgn0000146		0.139519	0.515611	-0.213685	0.463926	0.323372	-0.698308	0.549412	0.372646	0.537522	-1.19046	0.547978	0.215	-0.495285	0.347986	0.975522	0.440179	-0.929683	0.356551	0.228034	0.153917	-0.561196	0.244424	0.485714	0.633108	-1.12509	1.99538	0.968008	-0.261906	-0.133299	0.0530774	0.273453	-0.793948	0.157019	-0.116409	0.993446	-0.768618	0.368082	1.1918	-0.755972	0.262601	0.438254	0.962597	0.105614	-0.0835637	-0.153472	-0.168642	-0.0472099
aur	FBgn0000147		6.1112	5.95709	5.8704	6.01397	6.09131	5.93507	6.26486	5.89661	6.07486	6.11862	5.96602	5.93954	5.86059	5.72454	6.00119	6.44464	6.06011	6.10104	6.08444	6.07822	5.93564	6.04461	6.16214	6.13413	6.15536	5.89223	6.06683	5.99785	5.60412	5.84989	6.23182	6.17207	6.13086	6.07732	5.85861	5.83199	6.20106	5.59567	5.81249	5.98277	5.85547	5.74685	6.13682	6.02975	5.69014	5.84714	6.03935
awd	FBgn0000150		11.5479	11.4748	11.7227	11.2098	11.337	11.4229	11.4279	11.6631	11.4279	11.5617	11.3647	11.5309	11.7906	11.416	11.5198	11.3585	11.5019	11.5312	11.6345	11.111	11.2794	11.3426	11.3689	11.5084	11.2787	11.6118	11.3057	11.4954	11.7577	11.3068	11.4899	11.2404	11.2929	11.3492	11.6411	11.6272	11.4771	11.5232	11.5776	11.5017	11.5243	11.609	11.4565	11.5597	11.7592	11.5845	11.4842
Axs	FBgn0000152		2.03594	1.49863	0.365882	1.3691	0.888388	1.92012	1.28184	0.708048	2.19745	2.30069	1.91633	1.20587	1.22941	2.13775	1.42831	1.4883	0.616438	2.25112	1.5808	1.56972	1.81237	2.13786	1.52356	1.65738	0.106159	1.21005	1.22539	0.83669	-1.20479	-0.13648	1.02936	1.26981	1.15805	1.65724	1.07553	2.38769	0.722438	1.69154	1.63822	1.36031	2.689	1.76259	1.40796	1.17532	0.28839	1.84099	0.542754
b	FBgn0000153		1.18349	0.76967	1.24084	0.611931	0.558192	1.68575	1.25794	2.26016	1.13129	1.18505	1.47097	1.2978	1.46443	0.34445	1.39327	1.19342	1.98425	-0.20871	0.659141	1.49506	-0.653509	2.05336	1.54158	1.20863	1.10084	1.476	1.06903	0.162462	1.12714	1.92638	1.67964	1.25714	1.18061	0.867794	0.826526	0.288533	1.01378	1.58974	1.32088	2.45337	0.556333	1.63353	1.84878	1.53856	0.0484055	2.23863	1.50937
Dll	FBgn0000157		5.59261	5.68243	5.88144	5.1795	5.93522	5.69657	5.53409	5.35337	5.9194	5.15555	5.5574	5.39912	5.39085	5.35358	5.77163	5.56577	5.46429	5.52737	5.55524	5.33926	6.13113	5.30479	5.56816	5.81604	6.01448	5.50395	5.66718	5.50294	5.84108	5.48872	5.69339	5.56265	5.69434	5.60013	5.53016	5.35019	5.22295	5.50687	5.23086	5.52865	5.68305	5.5615	5.57562	5.96726	5.7957	5.67882	5.37553
bam	FBgn0000158		-0.571366	-2.0196	-0.862142	0.712291	-1.9302	-0.622001	-0.854851	-2.18277	-0.472486	-0.513938	-1.26684	-0.68584	-1.30883	-1.29755	-1.34327	-0.985871	-2.28516	-2.99022	-3.13296	-1.11542	-2.04378	-1.26727	-0.884738	0.119138	-1.91293	-1.85672	-3.17447	-0.218955	-1.47413	-0.931658	-0.687151	-0.355142	-2.17797	0.785487	-2.32283	-2.12629	-2.30231	-1.56426	-2.30166	-2.00002	-2.52339	-1.28981	-1.53225	-1.49017	-1.00489	-1.73333	-2.20712
baz	FBgn0000163		5.54426	5.34021	5.29956	5.58235	5.37575	5.21404	5.64845	5.69018	5.57437	5.97857	5.67734	5.46378	5.62167	5.59843	5.09483	5.48716	5.47342	5.29171	5.13728	5.37046	5.16051	5.58477	5.27357	5.43991	5.40045	5.68908	5.42413	5.39248	4.98458	5.73356	5.43471	5.17817	5.58855	5.61058	5.46589	5.26997	5.50733	5.60349	5.40131	5.48158	5.53387	5.43236	5.63068	5.36651	5.52051	5.59258	5.52253
bcd	FBgn0000166		1.69761	-1.13293	-1.44029	-1.83518	0.00716281	-0.322689	-1.45418	-2.0914	0.00509727	-1.56944	-0.637921	-2.47391	-2.53898	-3.11294	-1.91161	-1.84841	0.11918	-2.4238	-0.989883	-1.71566	-1.64828	-0.45895	-0.0750721	-2.63188	0.953719	-1.4818	-1.32537	-2.60414	-2.0636	-2.86655	-1.96839	-0.761086	-0.527324	-1.44682	-1.55018	-1.96482	-1.49631	-1.21883	-2.47734	-0.820838	-1.89457	-1.2242	0.0216277	0.233956	-1.39467	-0.556936	-0.0271358
ben	FBgn0000173		8.55336	8.64603	8.65589	8.64105	8.72791	8.64563	8.58676	8.50489	8.61872	8.69329	8.74127	8.66999	8.64501	8.59526	8.75495	8.55847	8.55695	8.51809	8.50304	8.56758	8.60978	8.43316	8.56463	8.60497	8.4986	8.50241	8.51863	8.71696	8.51155	8.51753	8.69479	8.59914	8.62206	8.54176	8.609	8.57448	8.58206	8.54542	8.54433	8.59019	8.64113	8.58764	8.74334	8.56633	8.43553	8.78726	8.56188
bi	FBgn0000179		8.48189	8.37571	7.99501	8.13524	8.22936	8.25926	8.46033	8.07737	8.32965	8.31013	8.0286	8.2697	8.61847	8.37715	8.47881	8.08602	8.17147	8.19848	7.87903	8.31687	8.08081	8.22548	8.19904	7.96862	8.2589	8.2347	7.85205	8.01697	8.15766	8.17288	8.08134	8.0394	8.44856	8.45876	8.36049	8.18846	8.25313	8.06367	8.36215	8.10357	8.40911	8.46394	8.24892	8.41728	8.31274	8.29891	8.34781
bib	FBgn0000180		5.64866	5.9933	5.64305	5.59214	5.4469	5.41873	5.5496	5.66316	5.20305	5.89155	5.65057	5.56404	5.85537	5.62565	5.58023	5.56868	5.57805	5.50928	5.31338	5.59356	5.95358	5.28368	5.46689	5.58987	5.39162	5.33787	5.37505	5.36927	5.68657	5.01181	5.6434	5.72075	5.47309	5.46935	5.38345	5.39477	5.38954	5.42882	5.5427	5.9471	5.42183	5.18369	5.5361	5.48511	5.57839	5.65958	5.41515
bic	FBgn0000181		10.7634	10.6639	10.7728	10.7059	10.7425	10.6988	10.7688	10.7994	10.7645	10.7582	10.7849	10.8092	10.4859	10.5989	10.7778	10.5941	10.7832	10.7902	10.6952	10.7444	10.87	10.6762	10.855	10.8468	10.6944	10.8374	10.7575	10.8548	10.6528	10.6517	10.7521	10.7228	10.6988	10.674	10.6213	10.7176	10.4692	10.8436	10.558	10.7158	10.7711	10.9232	10.7725	10.6885	10.5465	10.9292	10.7927
BicC	FBgn0000182		0.759771	-2.33012	-0.66639	-1.40239	-0.362847	-0.505227	-0.454557	-0.438913	-0.487688	0.285043	-0.686471	-1.09435	-0.83068	-2.15875	0.381618	-0.315591	0.43985	-0.502961	0.548014	-0.403587	-0.631048	-0.716119	-1.05832	-0.109042	-0.710986	0.73896	-0.588162	0.330059	0.258779	-0.351986	-0.981796	-1.64159	0.141466	0.470596	-0.827814	-0.195861	0.041258	-1.40244	-1.39701	-0.847694	0.986694	0.0931848	-0.00300752	0.138613	0.0762567	0.317254	-1.0704
BicD	FBgn0000183		5.79831	5.9455	5.59142	5.7702	5.53803	5.43433	5.51452	5.74677	5.57002	5.67808	5.61052	5.51962	5.88713	5.61877	5.75185	5.44668	5.71165	5.84037	5.34656	5.73699	5.76872	5.95197	5.75598	5.88314	5.75914	5.81995	5.74556	5.77706	5.66241	5.84379	5.74439	5.77617	5.8725	5.84384	5.7964	5.9011	5.81308	5.73603	5.69345	5.59766	5.8998	5.41244	5.57037	5.73636	5.70737	5.72631	5.65658
boss	FBgn0000206		-0.150953	-2.438	-1.89706	-0.534135	-1.38755	-1.08657	-2.25702	-1.39548	-1.218	-1.22185	-2.38794	-0.611031	-1.49261	-1.06282	-2.1924	-2.11553	-1.94798	-2.54037	-2.75257	-0.289301	-1.43599	-1.7023	-0.126348	-0.688973	-0.965808	-1.9286	-0.709715	-0.478044	0.115351	-0.721901	-0.278418	-0.540008	-1.40412	-0.951897	-1.76517	-1.28829	-2.39486	-1.97487	-1.19148	-0.732252	-1.51931	-0.300685	-1.35892	-0.779935	-0.444648	-2.50652	-1.37633
br	FBgn0000210		10.4543	10.2089	10.0053	10.1614	10.8048	10.2303	10.5859	10.3535	10.3065	10.4896	10.6028	10.5872	10.0586	10.482	10.2559	10.2882	10.2753	9.79162	9.62744	10.2758	10.86	10.1577	10.2961	10.5714	10.1292	10.1724	10.2823	10.3856	10.0225	10.2261	9.98217	10.3631	10.3378	10.5307	9.99187	9.94305	9.95961	10.0673	9.6217	10.1161	10.2631	9.77154	10.7202	10.5402	10.289	10.8802	10.0165
brm	FBgn0000212		6.12718	6.26409	6.16682	6.31492	6.11548	6.05614	6.24028	6.13592	6.27779	6.03975	6.02166	6.1542	6.41143	6.19339	6.30634	6.30823	6.25197	6.48184	6.02637	6.50394	6.11578	6.28339	6.47	6.37342	6.63717	6.51027	6.1908	6.27018	6.26714	6.15216	6.43272	6.30543	6.31386	6.33358	6.14016	6.22903	6.04181	6.45066	6.12123	6.48335	6.42027	6.3756	6.45308	6.1128	6.19178	6.12309	6.25015
Brd	FBgn0000216		5.20014	6.22917	5.59436	5.50868	4.92852	5.01617	5.65159	4.94475	5.57684	5.23957	5.52984	3.87604	5.44808	5.28562	5.02163	5.59515	5.81235	6.59111	5.97489	5.51751	5.18142	5.08383	5.94415	5.45918	5.65948	5.39385	5.74615	4.20869	6.02938	5.34668	5.66114	5.26712	6.02713	5.55125	5.23258	5.4891	4.98965	5.85926	4.95025	4.26245	5.38354	5.46652	4.92222	5.37364	5.23012	5.22707	6.0618
brn	FBgn0000221		4.96019	4.90148	4.51038	4.93409	4.58253	4.66157	5.12541	4.34122	4.94403	5.36942	5.06931	4.84061	4.43852	4.57882	4.67696	4.51038	4.31411	4.64177	4.1882	4.59909	4.65895	4.71953	4.4666	4.22652	4.53011	4.4873	4.56853	4.57409	4.74961	4.25108	4.43875	4.48277	4.74058	4.59923	4.73848	4.45681	4.921	4.2585	4.35169	5.00599	4.87677	4.14136	4.7225	4.71782	4.49411	4.34548	4.82999
Bsg25A	FBgn0000227		-2.52133	-1.30653	-1.56375	-1.34755	-0.99176	-0.978909	-0.379523	-0.644923	-1.05278	0.0622397	-0.851779	-1.82509	-1.43562	-0.523283	-1.40623	-0.460947	-1.97994	-0.638368	-2.7794	-1.0724	-1.41966	-1.59492	-1.58448	-1.31994	-0.634826	-1.8113	-0.400148	-1.24622	0.219898	-0.06232	-1.10304	-0.689195	-0.923654	-0.402403	-1.83063	-2.13266	-0.438135	-1.08889	-1.18781	-0.42441	-1.20559	-1.59832	-0.636576	0.168842	0.00152341	-1.3508	-1.43552
Bsg25D	FBgn0000228		4.28817	4.21276	3.45152	3.66956	3.71638	3.62289	4.22185	3.80416	3.60933	3.92972	3.92218	3.81538	4.02038	4.1927	4.29877	4.33695	3.87346	4.18453	3.62643	4.42381	4.27226	4.10066	3.98896	4.37385	3.86947	4.10336	4.01056	3.88312	3.88449	4.32364	3.97801	4.31642	3.46173	4.12367	4.19948	4.2828	4.50416	4.11142	4.11167	3.72113	4.03502	3.75588	4.05443	3.94069	3.85514	3.8575	3.81054
bsk	FBgn0000229		6.93451	6.71478	6.95362	6.79087	6.66297	6.80758	6.82938	6.94372	6.82708	6.64726	6.90769	6.80059	6.61616	6.53529	6.75671	6.87581	6.73173	6.65872	6.89188	6.73519	6.62671	6.77648	6.59524	6.7945	6.83341	6.70416	6.73171	6.82005	6.97527	6.7491	6.62488	6.71699	6.71936	6.48831	6.80783	6.59837	6.91206	6.86554	6.72176	7.04652	6.6682	6.64886	6.71916	6.72247	6.71107	6.6804	6.87859
btd	FBgn0000233		-0.905306	-0.513438	0.275065	-0.300039	-2.20791	-1.16183	-1.44298	0.95402	-0.0183177	0.678749	0.399127	-0.0152473	-1.54861	-1.47242	-0.623037	-1.0362	-1.36102	0.00708026	0.675424	0.0446599	0.312161	0.173942	0.430706	1.21399	-0.999291	-2.04011	0.0669543	0.158687	0.0351852	0.0357829	0.75437	1.39365	0.0140861	-0.178391	-0.618265	-0.907108	0.699045	-0.0895092	0.457695	-1.16808	-1.148	-0.989526	-0.548742	-0.955652	-1.14837	0.00922021	-0.196402
bur	FBgn0000239		5.73953	5.3907	5.34349	5.49119	5.55826	5.49497	5.28184	5.2952	5.24667	5.72058	5.19644	5.49498	5.08107	5.51731	5.5033	5.46062	5.51119	5.27658	5.01086	5.34303	4.96716	5.075	5.33335	5.12216	4.99498	5.07541	5.37644	5.14974	5.23417	5.04184	5.60907	5.38895	5.56249	5.38357	5.44685	5.25643	5.3483	5.05008	5.41091	5.56102	5.63177	5.50936	5.47554	5.45704	5.25734	5.65963	5.29804
bw	FBgn0000241		-2.49331	-0.503329	-1.12427	-0.31707	-1.0435	-1.1044	-0.333068	-0.631818	-1.84611	-2.02195	-0.822504	-0.631608	-1.51143	-2.67553	-1.42485	-0.174421	-0.564226	0.0821269	-0.448905	-1.89502	-2.25302	-1.71953	-1.55727	-1.3261	-2.56741	0.870867	-1.5221	-0.864808	-0.269205	-0.751003	-0.304868	-1.16094	-0.619115	-0.970595	-0.992504	-2.10988	-2.41923	-0.408554	-0.46986	-1.17719	-0.384226	-1.72133	-0.595315	-2.39385	-2.65064	-2.52158	-0.0029457
Bx	FBgn0000242		5.39474	5.40576	5.89536	6.33655	5.44261	5.56084	4.83059	5.08597	6.13687	5.95554	5.42646	5.26424	6.00913	5.12242	6.32517	6.03374	4.97276	5.04369	5.65364	6.58341	5.26077	5.47697	4.72552	5.16939	6.23256	5.62004	4.99222	5.14909	5.23748	4.52855	6.26555	5.29035	5.75297	6.40032	5.80792	6.54549	4.71899	5.57952	5.75556	5.51499	6.36077	5.72459	6.50072	5.96761	5.81281	6.24235	6.14483
by	FBgn0000244		2.6891	2.32026	3.39802	2.56698	3.04918	3.45862	2.80914	2.71186	4.88739	3.30157	2.76742	2.47124	2.61915	2.5459	4.04391	2.51529	2.55061	3.13225	3.34191	2.91794	3.58354	3.08434	3.227	2.96336	3.32075	3.28929	2.99016	2.36432	3.02965	2.76366	3.33373	2.85814	3.23791	2.76352	2.7486	3.24057	2.80108	2.95083	2.88349	2.88598	2.86362	3.44508	3.00535	3.07377	2.77779	2.82016	3.58519
c(3)G	FBgn0000246		1.6016	1.10121	2.32026	2.61857	1.3436	1.48937	1.33095	1.17318	1.12406	1.72701	1.60155	2.07526	1.38526	0.11995	0.987572	2.4737	2.4396	1.66548	2.10755	3.40159	1.83528	2.72489	1.47727	2.2131	2.22279	2.7207	0.977822	2.07084	1.0716	0.0485971	1.20535	2.78251	0.322636	1.66968	1.24177	-0.38886	1.88242	2.04944	2.35381	1.85576	1.02184	1.69037	3.85126	1.62348	2.32333	2.29325	1.62607
ca	FBgn0000247		2.14677	2.63616	2.35223	2.36198	2.58991	1.52829	1.38289	2.39079	1.38517	2.70399	0.651512	1.3959	2.30613	2.48479	3.13268	2.17611	3.13941	1.92	2.21936	2.40994	2.17994	1.70816	2.03937	1.7778	2.40678	2.64019	1.76459	0.697347	2.45475	2.56748	1.60713	2.32541	1.36861	2.72117	2.65403	2.94553	2.51488	2.21669	2.91009	1.59393	2.66974	2.81393	2.24381	1.96	2.44744	2.763	2.51655
cact	FBgn0000250		5.64725	5.46047	5.59462	5.50003	5.60788	5.43887	5.25476	5.26194	5.06048	5.52724	5.60781	5.56066	5.7601	5.62211	5.58334	5.4336	5.69811	5.30506	5.63536	5.75128	5.3357	5.20684	5.34366	5.57608	5.47231	5.39785	5.23009	5.47053	5.69665	5.88757	5.58702	5.2873	5.55971	5.46448	5.3694	5.34994	5.35303	5.10635	5.36919	5.62311	5.48642	5.51853	5.4615	5.19471	5.37966	5.43798	5.42227
cad	FBgn0000251		-2.3277	-1.1184	0.192043	-0.936691	-1.66701	-1.3271	-0.235813	-1.28119	0.142421	-1.05135	-2.20101	-1.61874	-0.453359	-1.59718	-1.59374	-1.98571	-1.04096	-2.3755	-0.994442	0.0847996	-2.47795	-0.3296	-1.06182	-0.703066	-1.47767	-1.75179	-1.30004	-0.236188	-1.19664	-0.874747	-0.457285	-0.188728	-1.19138	-0.867492	-0.745248	-2.31603	-0.398011	-0.252919	-1.77748	-0.75228	-0.807288	-0.315638	-1.52509	-1.49972	-1.02052	-1.46628	-1.273
Cam	FBgn0000253		9.14765	9.17869	9.24666	9.12099	8.91473	8.94394	9.06885	9.12224	9.04854	9.27263	8.9983	9.13212	9.47046	9.37158	9.27348	9.14224	9.12718	9.20211	9.12347	9.3	9.07984	8.99411	9.07035	9.17073	9.10618	9.29131	8.96903	9.28121	9.36179	9.17215	9.31546	9.21396	9.13394	9.20066	9.20309	9.02715	9.05585	9.04241	9.08127	9.01904	9.22267	9.30322	9.39079	9.14761	9.13384	8.95711	8.96189
capu	FBgn0000256		4.30634	4.66997	4.23139	4.61842	4.47875	3.80138	3.89159	4.12825	4.14966	4.75227	4.18885	4.36205	4.03705	4.19223	4.60492	4.69458	4.23721	4.5968	4.14162	4.91301	4.87359	4.16225	4.20351	4.65193	4.49494	4.24885	4.00483	4.54222	4.35872	4.44642	4.4859	4.63935	4.15969	4.60332	4.31797	4.37734	3.99107	3.94553	4.22974	4.36791	4.69266	4.1382	4.24634	4.2859	4.31561	4.01279	4.21805
car	FBgn0000257		4.46594	4.25151	4.19326	4.57565	4.51307	3.89841	4.44561	4.20164	4.29359	4.05138	4.01851	4.35636	4.11254	4.55943	4.38783	4.72477	4.48517	4.47055	3.82249	4.83566	4.19824	4.50689	4.449	4.08543	4.42338	4.24732	4.69342	4.24289	4.67363	4.60871	4.08666	4.13597	4.66858	4.45489	4.50679	4.36236	4.44161	4.25135	4.44727	4.23881	4.47494	4.76404	4.76552	4.34795	4.57428	4.32834	4.58182
CkIIbeta	FBgn0000259		8.46987	8.28657	8.50826	8.46524	8.71584	8.52481	8.55231	8.10091	8.50181	8.30039	8.48307	8.54121	8.42653	8.424	8.18194	8.23436	8.45376	8.21794	8.33639	8.48595	8.74166	8.3173	8.56257	8.19053	8.2091	8.34758	8.44061	8.55437	8.37001	8.57246	8.04643	8.07434	8.21009	8.37645	8.47857	7.97456	8.30377	8.44023	8.11852	8.42775	8.10695	8.43363	8.11725	8.27729	8.21929	8.60348	8.55602
Cat	FBgn0000261		8.46316	8.18957	7.88417	7.96583	8.28041	8.09281	7.79997	8.31819	7.91624	7.71008	8.2915	8.03311	8.12339	7.69152	7.89992	7.93418	8.33971	7.81983	6.98645	7.87851	8.23802	7.93964	7.6394	8.02096	8.01073	7.53382	8.11359	7.81665	8.01298	8.03585	8.03308	8.08149	7.92108	7.77766	8.13108	8.01411	7.90286	8.01457	7.71879	8.05747	8.35641	7.29448	7.91416	8.1215	8.18769	8.30017	7.85586
Pka-C1	FBgn0000273		6.36588	6.24086	6.06357	5.96518	6.04323	5.80612	5.9269	5.64107	5.94537	5.86736	6.19414	6.03087	5.91632	5.98401	6.45516	6.17981	6.72941	6.1177	6.26585	6.21056	6.35117	6.04904	6.03832	6.3073	5.96431	6.23247	6.03553	6.26385	5.84334	6.51152	6.68259	5.872	6.26853	6.24135	5.85687	6.23552	5.78917	6.15814	5.93716	6.07447	5.50317	6.23879	6.1047	6.15018	6.03937	6.07753	5.99864
CecA1	FBgn0000276		-3.21999	-2.88904	-2.5042	-2.86531	-2.65226	-1.95318	-3.7098	-3.47694	-2.75181	-0.424723	-2.99123	-2.55125	-2.6004	1.70405	-1.6395	-1.37119	-3.38068	-3.25668	-1.53209	-2.21011	-3.53049	-1.67953	-4.17267	-1.72155	-2.67306	1.19206	-3.34479	-2.3826	-0.842294	0.865142	-3.91751	-0.743463	-0.602646	-2.23666	-3.23516	-3.43286	-3.68934	-2.2023	-2.62317	-3.16685	-3.94383	-1.64217	-3.12847	-4.44992	-1.48224	-2.32336	-3.72287
Cp190	FBgn0000283		6.08349	6.24525	5.74332	5.99022	6.21562	5.96741	6.04781	5.87404	6.11899	5.94567	5.9589	6.04697	6.08634	5.86831	5.93942	6.20836	6.21601	6.26361	6.0763	5.7488	5.91221	6.15471	6.08498	6.05579	6.14535	5.8744	5.99531	6.05847	5.75227	6.30954	5.83249	6.23916	6.14879	5.98705	6.23609	5.84226	6.09445	6.07542	6.08388	6.22867	6.00458	6.1065	6.14493	5.82158	5.93757	5.8504	6.25886
Cf2	FBgn0000286		3.80598	4.24469	4.39306	4.62358	4.7108	4.00586	4.84682	4.45809	4.49728	4.51821	4.6551	4.51853	4.59824	4.2527	4.60896	4.73433	4.45012	4.31542	4.3096	4.76467	4.62776	4.8929	4.86126	4.35055	4.52861	4.42369	4.6106	4.62144	4.24796	4.28365	4.04094	4.30651	4.21236	4.46747	4.89376	4.29407	4.6235	4.75527	4.22407	4.05152	4.1384	4.5197	4.02412	4.62344	4.78662	4.64172	3.85593
salr	FBgn0000287		7.04844	6.94984	6.94567	7.01743	7.11142	7.17564	7.2211	6.80228	6.7123	7.06357	6.97294	6.81886	7.33417	7.16794	6.64659	6.83552	7.1761	7.03062	7.07505	7.33047	7.21276	7.09656	7.26697	7.08582	6.8763	7.00314	7.01133	6.79526	7.06076	7.02269	6.97935	6.71175	7.167	7.37461	7.08482	6.93322	6.96742	6.92169	7.2357	6.96717	7.02921	7.00387	7.05527	7.03754	7.10468	6.80046	7.10422
cg	FBgn0000289		7.66782	7.81115	7.67936	7.46522	7.53881	7.72884	7.83831	7.60045	7.91923	7.69276	7.46652	7.52254	7.73241	7.60594	7.77076	7.74041	7.56505	7.78308	7.63354	7.59835	7.55413	7.56932	7.86981	7.75656	7.93127	7.7188	7.42321	7.48927	7.58514	7.55016	7.80768	7.67569	7.76996	7.83104	7.59253	7.34153	7.73973	7.80795	7.79916	7.53267	8.24667	7.86997	7.77472	7.89276	7.66478	7.78369	7.64685
Cg25C	FBgn0000299		5.15087	4.58952	4.70265	4.65745	5.29855	4.59425	4.48404	4.26808	4.68612	5.01535	4.28012	4.37896	4.31861	4.53261	4.61626	4.96899	5.12408	4.78015	5.12024	5.04656	5.08874	4.02104	4.75468	4.59573	4.90109	5.09321	4.34137	4.1921	3.81582	3.99563	4.33967	4.43679	5.06278	5.37041	4.23043	5.61016	3.84909	4.9641	5.05559	4.35753	4.72898	5.16218	4.5623	5.57713	4.76758	4.6731	4.42469
Cha	FBgn0000303		-0.280348	-0.537086	-0.823571	-0.767822	-1.51037	0.265998	-0.733343	-0.591296	-0.07792	0.0762956	-2.49237	-0.752119	-0.248259	-0.825345	-0.429297	-0.243546	-2.03714	0.72901	1.3011	0.400686	0.00534275	-0.33297	-1.86214	0.0448945	0.00907308	0.144955	0.459364	0.738623	0.35196	-1.14298	-1.34507	-0.384188	-0.912108	-0.260931	-0.743325	-1.66912	-0.176601	-1.03621	-0.157054	-1.07684	0.527628	-1.49076	-0.177256	-0.754595	-2.27013	-2.41559	-1.00983
chif	FBgn0000307		5.51404	5.64791	5.38128	5.43494	5.04347	5.28816	5.37836	5.09043	5.09973	5.23125	5.27656	5.15644	5.61639	5.17093	5.30091	5.1613	5.2619	5.46296	5.3419	5.41661	5.17065	5.20934	5.27755	5.44321	5.26191	5.66891	5.42554	4.96167	5.06182	5.16627	5.31443	5.29105	5.47604	5.32383	5.17351	5.43828	5.10992	5.12712	5.22454	5.26867	5.49402	5.24891	4.92994	5.20009	5.11303	5.23214	5.25734
chic	FBgn0000308		10.9761	10.9276	11.0332	10.7273	10.8836	10.8135	10.6731	10.8579	10.6658	10.8624	10.7747	10.8644	10.5805	10.8191	10.5903	10.7595	10.9352	10.8915	10.7852	10.5827	10.8783	10.7156	10.5664	10.7211	10.4481	10.8732	10.7027	10.8177	10.5003	10.6874	10.6652	10.6415	10.6031	10.5371	10.7039	10.694	10.709	10.8932	10.6964	10.7905	10.4204	10.605	10.6061	10.8725	10.8426	10.6607	10.7526
chp	FBgn0000313		1.99619	1.42817	0.741956	1.64403	1.36127	1.14572	1.54666	0.917697	1.25567	0.0799677	0.382145	1.27651	1.33015	1.08481	1.33967	0.768208	2.09923	1.1776	1.66721	0.630617	0.885603	1.90276	0.591412	1.5992	1.64824	1.37209	1.42328	0.333561	1.27742	0.873861	1.28918	1.60347	-0.543613	1.39311	1.67472	1.26638	1.56303	1.00826	1.25785	1.68355	1.19734	1.57739	1.36082	0.890711	0.731073	1.05841	1.84094
ck	FBgn0000317		3.87802	3.70582	3.63359	3.995	3.44665	3.27505	3.43165	3.89566	3.90718	3.8233	3.70896	3.73622	4.20105	4.04879	4.07944	3.64368	4.04626	3.63644	3.34321	3.97721	4.11367	3.34943	3.36342	3.81076	3.69901	3.51483	3.35084	3.64133	3.65821	4.12181	3.76754	4.04274	3.81869	3.71464	3.86465	3.61042	3.85495	3.97498	2.91325	3.51475	3.8393	3.48926	3.88594	3.12238	4.00658	4.51557	4.07095
cl	FBgn0000318		6.63644	6.4299	6.53236	6.14631	6.50065	6.60068	6.45128	6.41326	6.79309	6.59845	6.30766	6.77535	6.80304	6.59843	6.42341	6.32509	6.53703	6.54826	6.56043	6.24132	6.10858	6.53837	6.28366	6.26438	6.43234	6.74556	6.53718	6.67997	6.66563	6.75009	6.50458	6.48819	6.22752	6.59477	6.57396	6.75193	6.69329	6.31251	3.88252	6.39747	6.21651	6.46513	6.45396	6.64734	6.98421	6.75383	6.59815
Chc	FBgn0000319		7.33733	7.33137	7.17112	7.22114	7.28804	7.24912	7.19849	7.25417	7.17365	7.33343	7.16709	7.23983	7.36012	7.29018	7.41605	7.27249	7.15994	7.28135	7.22534	7.41249	7.33997	7.05769	7.24952	7.2057	7.4111	7.17035	7.12092	7.20455	7.30135	7.27857	7.40608	7.38416	7.33701	7.19718	7.27886	7.18746	7.07262	7.00731	7.25148	7.26409	7.37641	6.94554	7.26873	7.12579	7.18015	7.15936	7.17283
eya	FBgn0000320		3.65861	3.58836	3.56234	3.1428	3.69576	3.71352	3.11076	3.57927	3.47042	3.95095	3.68328	3.47412	3.25674	3.98565	3.45664	3.54042	3.35968	2.8324	3.37201	3.26537	3.58763	3.3972	3.45524	3.55867	3.37205	3.80178	3.63073	3.80551	3.25703	3.87075	3.48054	3.04868	3.71478	3.48463	3.49682	3.08842	2.97158	3.47916	3.34101	3.77846	2.8305	3.2898	3.87998	3.17372	3.26352	3.38681	3.66739
clt	FBgn0000326		4.43092	4.13023	4.06416	4.20876	4.33609	4.04161	4.48552	4.01733	3.88896	4.46504	4.36636	4.36837	3.94088	3.93365	3.79752	4.16384	4.30435	4.3743	4.32229	3.97294	3.99515	4.39581	4.0806	3.97957	3.85023	3.90882	4.03689	4.14183	3.73167	3.89826	4.03824	4.4183	4.13896	4.1024	4.18056	3.79941	4.20993	3.85675	3.97347	4.0437	4.42462	3.97412	3.88486	4.23018	3.91943	3.82934	3.86423
cm	FBgn0000330		4.64204	4.87657	4.91794	4.5745	4.91171	4.68524	4.44972	4.75123	4.6806	4.67925	5.14537	4.64648	4.75048	4.84113	4.85112	4.88286	4.59329	4.7453	4.59167	4.5414	4.57618	4.56051	4.38696	4.24184	4.30389	4.30378	4.56959	4.73878	4.55143	4.6189	4.19141	4.36054	5.04571	4.51162	4.99754	5.11793	5.0712	4.3945	4.93844	4.59171	4.62871	4.9256	4.58752	5.07032	4.50533	4.79416	4.70066
cni	FBgn0000339		7.5459	7.58121	7.74274	7.09087	7.5505	7.46906	7.70258	7.71043	7.63876	7.6124	7.33632	7.40511	7.55148	7.73251	7.60109	7.60148	7.74208	7.60928	7.90977	6.86382	7.55389	7.36342	7.68803	7.85702	7.77345	7.803	7.4848	7.37421	7.55412	7.83108	7.72247	7.56249	7.76492	7.54141	7.51377	7.45523	7.5873	7.74944	7.93646	7.29407	7.75175	7.099	7.77587	7.80494	7.52047	7.61784	7.39146
comt	FBgn0000346		2.87487	0.573658	0.965475	2.50974	1.59853	1.12397	1.90292	2.12258	1.72118	1.16155	1.28599	0.71588	2.02113	1.723	1.57667	1.66382	2.40829	2.412	0.707507	2.63853	2.24762	2.43501	2.15234	2.47245	2.22271	3.41935	2.22974	2.78461	2.39178	2.31727	2.50891	2.71437	-0.791921	0.451837	0.912766	2.01136	2.03387	1.70199	1.07417	2.16778	-0.300936	1.70946	1.45229	1.75315	1.14572	1.93704	2.72609
cort	FBgn0000351		1.96988	1.24313	1.76257	2.65011	1.38908	1.85705	0.853298	1.73686	1.50934	0.677902	1.63019	1.95348	1.78998	1.30779	2.01445	1.23777	0.326687	1.59215	1.31829	1.33957	0.729827	1.76772	1.80125	2.16538	1.41107	2.12894	1.93664	1.40366	1.44312	-0.228907	1.4871	1.51987	1.88303	1.55149	1.90787	1.29669	1.88683	2.05334	2.20497	1.56672	1.88643	1.40373	2.07735	1.5564	1.33462	0.869452	1.90648
cos	FBgn0000352		4.66193	4.71945	4.8422	5.30746	4.85523	4.38328	4.35635	4.38685	4.52594	4.93358	4.90468	4.79816	4.59381	4.66547	4.73389	5.12895	4.68539	4.91205	5.034	5.43492	4.80291	4.33746	4.38131	4.94395	4.92809	4.75067	4.7736	4.54526	4.6445	4.92918	4.87701	4.83585	4.81907	4.82243	4.52477	4.72685	4.90932	4.32148	4.89071	5.09043	4.99385	4.76554	4.88425	4.65916	4.36566	4.79716	4.8179
Cp36	FBgn0000359		-0.948204	-1.68772	-0.780884	-0.148288	-2.09647	-0.923645	-0.713596	-0.777895	-2.65576	-1.89651	-0.13292	-2.63089	-1.40118	-1.10948	-1.36481	-1.25587	-1.9862	-1.44581	-1.20916	-2.63564	-1.36855	-1.5439	-1.55355	-2.07158	-2.61972	-0.232941	-1.95059	-0.0407898	-0.899381	-2.35323	-1.4339	-1.06469	-2.09692	-1.46827	-0.326357	-1.29529	-2.34876	-1.82831	-1.99817	-0.989155	-2.34501	-1.54978	-2.18809	-1.54812	-1.4171	-1.13268	0.142843
Cp38	FBgn0000360		-1.00137	-2.50528	-0.815294	-0.545777	-0.899542	-1.56197	-1.61452	-1.45212	-1.49846	-0.115135	-2.5065	-1.89791	-0.946155	-0.840116	-0.762175	-1.13887	-1.2245	0.325316	-0.00728361	-1.45385	-0.735848	-1.38878	-2.42182	-1.30723	-1.48953	-1.62962	-2.80863	-0.920927	-0.745404	-2.4627	-1.47913	-1.70363	-1.91458	-1.53479	-0.76866	-2.16431	-1.55123	-1.69421	-1.97293	-0.509426	-0.833274	-1.39582	-0.884036	-2.38969	-1.6527	-1.72956	-1.47516
crc	FBgn0000370		10.5527	10.3898	10.3348	10.3302	10.1772	10.1902	10.1856	10.4459	10.2603	10.1373	10.3756	10.4943	10.3445	10.148	10.1645	9.93394	10.7199	10.3958	10.3678	10.2961	10.3853	10.3123	10.3408	10.4116	10.3178	10.1873	10.4581	10.5462	10.5227	10.3132	10.3285	9.97895	10.179	9.95848	10.231	10.2474	10.3755	10.3374	10.324	10.1149	8.77361	10.0813	9.97917	10.1974	10.0823	10.1165	10.3176
crm	FBgn0000376		2.02864	2.79691	2.86143	3.28847	2.86854	3.25424	2.99114	2.67555	2.87671	2.9846	2.72592	2.62791	2.63992	2.97301	2.29221	2.88123	2.64385	2.98985	2.2312	2.81339	2.20195	3.24819	2.74742	2.45291	2.42595	2.66063	2.58005	3.0633	2.80348	2.84134	2.66608	2.51726	2.7233	2.84428	2.97521	2.55325	2.44027	2.93365	3.07102	2.54335	2.60626	3.00165	2.96002	2.72771	2.32142	3.02375	2.61789
crn	FBgn0000377		5.24389	5.50603	5.61461	5.58403	5.71367	5.54795	5.53919	5.46308	5.64521	5.3813	5.52547	5.4234	5.27163	5.66309	5.87007	5.79483	5.39756	5.6724	5.4633	5.33464	5.23985	5.46295	5.48215	5.36546	5.68548	5.58789	5.38227	5.14152	5.2582	5.39785	5.55536	5.45939	5.7108	5.68931	5.42162	5.67227	5.3681	5.29589	5.47629	5.04466	5.45259	5.41289	5.35497	5.57868	5.57959	5.44201	5.46952
csw	FBgn0000382		6.19669	6.67889	6.12861	6.55204	7.16436	5.38034	6.12905	6.68612	6.11129	6.66761	6.20266	6.11528	5.43077	6.06417	6.08167	6.52835	5.99552	6.32302	5.9505	6.46065	6.89951	5.77275	6.35385	6.77085	5.77357	6.29984	5.78191	5.91049	5.25265	5.95884	5.83925	6.15424	6.16185	6.32828	6.35033	6.06492	5.5715	6.05055	6.31258	6.68675	6.39731	5.99461	6.09528	6.45301	5.7244	6.79611	6.12892
cta	FBgn0000384		4.00485	4.28926	4.1958	3.90646	4.3605	3.55096	4.35716	3.67825	3.84573	3.20518	3.71515	4.16323	3.71195	4.02986	3.63473	4.30275	3.97502	3.85828	3.76973	4.27054	4.18511	4.31828	4.19514	3.78614	3.88608	4.1509	4.0081	3.72624	3.85291	3.59784	3.73732	4.07084	4.17352	4.10166	4.09031	3.81466	3.93625	3.79175	4.18789	4.00056	4.19448	3.62257	4.25803	3.87224	3.93278	3.98216	3.99417
cv	FBgn0000394		4.18203	3.84425	3.91811	3.70439	3.81348	3.98865	3.5021	3.16422	4.1147	3.97058	3.29851	3.48288	4.04064	3.68883	3.77297	3.88864	3.67717	3.99684	4.00663	3.95542	4.09375	3.68144	3.57608	3.18326	3.73114	3.62046	3.3349	3.64281	3.89443	3.81306	3.86528	3.8163	2.9669	3.62392	4.12026	3.77325	3.86555	3.69509	4.10647	3.75088	3.67057	3.74019	3.66322	3.55622	3.91506	3.24987	3.71965
cv-2	FBgn0000395		5.16738	4.41359	5.28171	5.66517	4.98872	5.03137	5.6431	4.83275	5.26296	5.10626	5.31057	5.20972	5.21611	5.36168	5.15382	5.09512	5.23831	4.33376	5.08729	5.57044	5.25677	5.37843	5.48314	5.16326	5.36056	4.89065	5.40206	4.91421	5.21224	5.09847	5.39854	4.99206	4.90079	5.06227	5.00769	5.43867	5.10922	4.98766	5.45985	4.95841	5.29485	5.05505	5.40596	4.08565	5.41425	5.46308	4.84811
CycA	FBgn0000404		6.90921	6.87053	6.94011	6.92786	6.74601	6.86607	6.83322	6.95648	6.99928	6.74892	6.82468	7.0065	7.01989	6.74643	6.69198	7.0602	7.02709	6.99106	6.90601	7.05803	6.86076	6.74591	7.03339	6.80504	7.07467	7.13257	7.04291	6.99305	7.05532	6.85123	6.89911	6.99405	6.88736	6.87141	7.06742	6.68531	7.01175	7.16249	6.90725	6.80393	6.98271	6.87713	7.06899	7.02267	6.82257	6.74104	6.94477
CycB	FBgn0000405		6.70572	6.79102	6.76413	7.05527	6.79417	6.95021	6.88386	6.60187	6.82033	6.89836	6.84291	6.77343	7.1827	6.87775	6.75939	7.09791	6.73051	6.90723	6.78437	7.15355	6.83365	6.818	6.98835	6.7777	6.95114	6.87812	6.76491	6.73317	6.74042	6.68795	6.77046	6.76685	6.83796	6.90982	6.83047	6.82757	6.82725	6.75108	6.83275	6.91152	6.77467	6.8036	6.90813	6.8114	6.98017	6.85646	6.81598
Cyt-c-p	FBgn0000409		6.52616	6.51233	6.91112	6.7891	6.39866	6.28314	6.14192	6.74112	6.3415	6.18786	6.30187	6.70843	6.16332	6.68294	6.49796	6.80798	6.36044	6.58355	6.75281	6.82165	6.61418	6.242	6.17466	6.49563	6.19773	6.24996	6.36564	6.72298	6.2548	6.77719	6.53021	6.79492	6.22454	6.53397	6.46554	5.91486	6.35892	6.71862	5.97682	6.1012	6.14238	6.35967	6.3698	6.32216	6.49686	6.43677	6.23418
D	FBgn0000411		-0.104841	-0.799267	-1.85709	-1.47802	-2.39385	-2.0714	-0.819627	-1.59209	-0.347319	-0.00402848	-0.731502	-1.72086	-0.818949	0.55844	-0.768344	-0.678257	-0.759959	-1.68974	0.117307	-0.422331	-0.0463448	0.0759706	-1.29028	-0.669177	-2.4227	-1.86775	-0.628717	-2.72933	-0.391037	0.728957	-1.22203	-1.09385	-1.32131	-0.832242	-1.66864	-1.47313	-0.363198	-0.75767	-0.741062	-1.46853	-1.61006	-1.86977	-2.29379	-2.58707	-1.76223	-0.995595	-1.21065
D1	FBgn0000412		9.98551	10.0718	10.1118	9.98962	10.1059	10.1982	10.2155	10.0622	10.1893	10.1309	10.1488	10.2159	10.0937	10.1976	10.2373	10.1934	10.0562	10.2116	10.1423	10.0796	10.1082	10.2383	10.3708	10.1058	10.205	10.1868	10.1793	10.2968	10.0945	10.2377	10.2988	10.2358	10.1729	10.0747	9.98426	10.1303	9.81753	10.1561	10.1683	10.2165	10.2517	10.3353	10.2905	10.1611	10.2104	10.2227	10.2
da	FBgn0000413		7.0039	6.95559	6.83574	6.80813	6.81174	6.88969	7.06321	6.71492	6.94669	7.03	6.89056	6.85739	6.97369	7.00601	7.17889	7.09932	6.95866	6.84487	6.65856	6.97586	6.89416	7.02021	6.99747	6.81456	6.7255	6.76525	6.80893	6.9232	7.02068	7.0908	6.90121	6.85934	7.08716	7.02062	6.89454	6.9981	6.9572	6.80214	6.91545	6.89333	7.26849	7.13455	6.92979	7.01809	6.95326	7.02995	7.03156
Dab	FBgn0000414		4.37773	3.84372	3.99311	4.00127	3.80913	3.78027	4.00635	4.86663	3.92462	3.94472	3.76638	3.80648	3.39486	3.56126	3.75103	4.11659	3.81481	4.00192	4.15325	4.08532	3.86076	3.74721	3.75711	5.42645	4.46061	4.13675	4.15147	3.98399	3.55406	2.94199	3.87764	4.26222	3.99306	3.76587	3.97062	3.87943	3.5176	4.19424	3.78092	3.77776	3.89111	3.84061	3.74997	3.88504	3.78654	3.68746	3.59695
Sap-r	FBgn0000416		7.04705	7.20067	7.14228	7.24723	7.13978	7.13297	7.18078	6.99252	7.182	7.19011	7.31349	7.11822	7.12518	7.14303	6.9599	7.14456	7.26053	7.14239	6.98914	7.14044	7.29501	7.37717	7.14562	7.1499	7.38043	7.34101	7.1805	6.95339	7.32247	7.34861	7.00669	7.0819	7.0911	6.9869	7.10328	7.2455	7.09535	7.12431	7.34486	7.19932	7.20817	7.20397	7.2287	7.16946	7.20136	7.09719	7.15835
Ddc	FBgn0000422		1.94755	1.82201	2.08353	2.34479	0.588173	2.17856	3.08126	0.732765	1.64746	0.266659	2.4681	0.735004	2.19287	1.35416	1.10429	0.937407	0.903242	1.42808	2.06716	2.32058	1.7188	3.35653	1.25735	2.46447	2.18719	1.81498	0.906473	0.972403	2.44987	-1.27037	1.60765	0.946577	2.91966	-0.411243	2.21852	1.16152	3.04684	1.10449	-0.0101831	2.57685	0.787529	2.51551	2.02689	1.16703	1.52415	1.30144	2.54397
SmF	FBgn0000426		8.63606	8.63328	8.72398	8.71776	8.63849	8.74794	8.64738	8.82162	8.77555	8.63785	9.6794	8.59721	8.79718	8.60654	8.84573	8.85422	8.5614	8.6787	8.76992	8.61095	8.6771	8.78879	8.75758	8.75644	8.7047	8.73067	9.58406	8.59489	8.8568	8.80579	8.78568	8.89002	8.75162	8.5784	8.65021	8.6981	8.86737	8.82632	8.9163	8.71172	8.87638	8.97952	8.69925	8.77231	8.75548	8.72779	8.87904
2001-12-01	FBgn0000427		-2.41584	-2.32453	-0.663924	-1.62982	-0.559777	-0.835412	-1.87624	-1.83898	-0.10605	-1.57075	0.0440396	-2.50663	-1.19308	-0.160158	-0.162813	-0.673725	-1.10389	-0.510716	-2.6149	-0.552915	-0.960787	-0.198852	0.339913	-0.218604	-0.343387	-1.48893	-1.7619	-1.49344	-1.84665	-0.371159	-2.55825	1.00283	-1.72163	-0.767104	-0.476398	-0.935486	-2.67448	-0.156336	-0.336828	0.112806	-1.39723	-1.76802	-0.954859	-1.67823	-2.23161	-1.43586	-1.50107
Dfd	FBgn0000439		-0.924487	-2.4259	-0.971863	-0.304745	-0.678286	-0.972616	-1.35475	-0.826457	-0.363179	-0.0740633	-2.40424	-1.81476	-1.06226	-2.07197	-1.51426	-1.89896	-1.35237	-0.988668	0.732173	-1.88435	-2.32085	-1.57471	-1.35663	-0.65256	-1.7024	-1.58299	-1.53318	-0.824267	-0.10094	-0.235668	-1.23478	-1.65404	-1.84461	0.0226655	-2.59036	-0.363249	-1.32981	-1.88765	-1.26328	-1.21166	-0.522614	-1.57165	-0.439392	-1.18129	-1.20169	-0.19978	-1.64347
Dhod	FBgn0000447		6.01531	6.0998	6.63541	6.11589	6.63323	6.57728	6.34663	6.3367	6.07676	5.56663	5.99171	6.07062	6.61585	6.38374	6.02006	6.05234	6.14447	6.21979	6.50607	6.14377	6.55295	6.32073	6.34911	6.09936	6.26898	5.94627	6.19765	6.10375	6.59113	6.2773	6.24839	6.29189	6.45812	6.64087	6.06931	6.04181	6.69882	6.04632	6.52817	6.51838	6.37663	5.65508	6.29695	6.19822	6.55019	6.4707	6.25394
Hr46	FBgn0000448		5.09099	4.86372	4.35427	4.24641	4.12741	3.85973	3.2592	5.26972	3.87895	4.82831	3.78556	4.44886	4.61545	4.12061	4.13293	3.96745	4.52877	3.99109	1.9148	4.49239	4.07319	3.50721	2.88731	3.95678	3.5644	3.93129	3.69699	3.5513	4.24603	5.27787	3.90871	4.53028	3.54077	2.85392	5.00278	2.77804	3.89527	4.06404	2.4829	4.05967	4.05026	1.64441	3.84852	3.72718	3.84677	4.10009	3.47246
dib	FBgn0000449		-2.25915	-0.609184	-1.69813	-2.88103	0.469116	-1.56552	-1.07159	-1.93684	-2.2972	-0.549773	0.226741	-2.33659	-0.966335	-0.970444	-0.657247	-0.4984	-2.58077	-0.0939022	-0.158604	-2.81971	-1.34301	-0.542795	-0.702789	0.228754	-2.07775	-1.61447	-1.18306	-1.34308	-1.35574	-2.66487	-1.22445	-0.855787	-1.02319	0.0981212	-0.238772	0.544703	-1.23624	-1.64768	-0.480388	-1.28352	-0.676903	-2.09979	-0.80316	-2.98238	-0.857252	-1.2954	-1.00544
ect	FBgn0000451		0.153212	0.904426	0.722812	1.04582	-1.01754	0.076113	0.0718821	0.686848	1.69031	-0.636543	-0.233916	0.225274	-0.142739	0.181882	0.498633	0.964937	0.943778	0.52608	-0.0210192	1.26141	-0.414518	0.261741	0.94673	0.984932	0.498068	-1.36678	-0.124364	0.913227	1.68373	1.18454	-0.606681	0.4642	-0.48442	0.581077	0.844033	0.720293	0.886318	-0.871479	0.464219	-0.350414	0.387083	0.870692	0.714242	-1.04125	0.567716	0.43025	1.34988
Dip-B	FBgn0000454		7.19078	7.59096	7.18935	6.96334	7.28014	7.37348	6.94043	7.4832	6.90401	7.27374	7.01937	7.04075	6.78555	7.08294	6.91982	6.95726	7.28381	7.49089	7.19553	6.93435	7.03652	7.17812	6.93068	7.31829	6.75113	7.30171	6.92017	7.15547	6.73951	7.20797	6.9207	7.06047	7.01612	6.92199	7.16041	6.79836	7.23216	6.99504	7.05441	7.00284	6.76704	7.10988	6.96108	7.01944	6.82586	6.92234	7.03731
Dip-C	FBgn0000455		5.39134	4.5901	4.88325	4.94265	5.01077	4.89843	4.99105	4.51594	3.92816	4.39739	5.08398	5.1408	5.37204	5.07276	4.56689	5.24421	5.00662	5.17159	4.95273	4.79508	4.97452	4.96389	5.07941	4.54425	3.98338	5.25777	4.84263	4.73498	5.01238	4.94555	4.86258	4.71284	5.16685	4.70522	5.15704	4.73867	4.96423	4.79602	5.00437	4.99913	4.6947	4.86038	4.67499	4.95496	2.47787	3.07974	4.82838
disco	FBgn0000459		3.85535	4.40907	4.0135	4.22029	4.49457	4.86345	4.20643	4.11377	4.41969	4.58522	4.46431	4.60124	3.7196	4.13393	3.84626	4.28817	4.05689	4.08704	3.76113	4.08778	4.38133	3.98168	4.11933	4.57839	4.20074	3.92205	3.93514	4.30819	3.35907	4.19919	4.17371	3.69331	4.53247	4.27167	3.96185	4.40468	4.40968	4.06846	4.3195	4.18475	3.48563	4.21679	4.60268	4.35416	4.15205	4.23938	4.35516
Dl	FBgn0000463		7.69388	7.69358	7.86738	7.59678	7.63702	7.21258	7.52442	7.66913	7.50793	7.95385	7.83689	7.6975	7.94086	7.79582	7.72599	7.5974	7.9504	7.84019	7.77546	7.92804	7.85699	7.51205	7.6837	7.88381	7.80754	8.07223	7.83686	7.75059	7.97702	7.76973	7.81198	7.67369	7.88234	7.88737	7.62107	7.81272	7.64194	7.70735	7.75655	7.48015	7.94378	7.62729	7.94584	7.96746	7.69856	7.62302	7.65939
Lar	FBgn0000464		5.44324	5.14956	5.06374	6.21219	5.04422	4.3828	5.45471	5.19466	6.08913	4.72019	5.0471	4.9442	4.68421	5.52603	5.14025	4.80555	5.09787	4.97208	4.82047	6.38396	5.22626	4.34528	4.83209	4.91358	6.2335	4.15567	5.16797	4.79466	4.49052	5.23616	5.12851	4.74317	5.68916	5.15029	5.05588	5.37366	6.23774	4.73253	5.77519	4.70837	6.15163	5.40643	4.92734	5.37293	5.93446	4.95461	5.45413
DNaseII	FBgn0000477		-2.26886	-2.25552	-0.32965	-2.77189	-2.69859	-2.51299	-2.42173	-1.73639	-0.459367	-2.13358	-0.542675	-1.54757	-1.49456	0.723969	-0.57364	0.018568	-1.81903	-1.51144	-0.971336	-2.85046	-0.306855	-2.29806	-1.32844	-2.4014	-2.18932	-2.02733	-1.56907	-0.992083	-1.554	-0.117234	-1.33194	-1.20954	-1.44399	-0.19148	-2.20878	-1.58329	-1.96431	-2.56733	-2.59929	-0.905472	-2.39484	-2.27602	-1.52401	-0.58793	-1.81169	-2.25588	-2.48839
dnc	FBgn0000479		5.53247	5.46959	5.98504	5.22637	6.36878	5.95005	5.42486	6.04034	5.65074	5.56432	5.84518	5.99623	4.63743	6.11362	5.63435	5.86307	5.43228	5.38179	6.07758	5.63121	6.54647	6.3331	5.8008	6.49469	5.50114	5.9941	5.93203	5.97195	4.89688	6.01905	5.63619	5.42105	5.53186	6.42392	4.82736	4.8198	4.78478	5.22433	4.60626	4.91622	4.96578	4.79383	4.90998	4.82209	4.22041	4.73817	5.48179
dor	FBgn0000482		3.11202	3.38272	2.98312	3.19659	3.07536	3.05708	3.43092	3.17112	3.4703	2.63776	3.32934	2.8206	2.91499	2.78397	2.97523	2.46328	2.77251	3.10304	2.57461	3.14322	2.58072	3.36954	3.02559	3.20514	3.38281	3.11228	3.25348	2.92502	2.22856	2.31922	3.27094	2.9615	3.04845	3.23185	3.26568	3.58864	2.92853	3.30179	3.1558	2.92779	3.55921	3.40044	2.7073	2.79652	3.26336	2.95773	3.41782
Pka-C3	FBgn0000489		3.31371	2.23491	2.6437	2.6116	3.43929	2.18818	0.855532	2.78023	3.18011	1.44399	3.37754	2.94816	3.40992	2.68987	0.900123	2.65149	2.26016	0.352364	2.70322	2.83264	3.89856	2.93128	0.320005	1.48733	2.59231	2.34746	2.87117	2.7296	3.78716	1.00376	1.14523	1.24073	1.81122	2.74526	2.64821	2.74739	2.90908	2.48333	2.85149	3.833	2.53418	1.2344	3.58925	1.25296	4.29937	3.40087	3.83642
dpp	FBgn0000490		5.76981	5.40634	5.43689	5.59658	5.35715	5.87731	5.39621	5.38544	5.50208	5.44945	5.57697	5.28937	5.60308	5.81243	5.11938	5.64334	5.69559	5.84674	5.61698	5.80952	5.77065	5.67528	5.72623	5.45893	5.7975	5.56323	5.55756	5.32081	5.55955	5.37551	5.73791	5.56696	5.63609	5.59352	5.97047	5.52549	5.6858	5.3173	5.70641	5.53042	5.84118	5.79678	5.45762	5.43134	5.5166	5.36589	5.53704
Dr	FBgn0000492		6.77692	6.94097	6.94302	6.9511	7.37082	7.17539	6.64588	7.067	6.88214	7.42088	7.67537	7.43721	7.39907	6.60002	7.09185	6.84714	6.94412	7.06612	6.93402	7.3057	7.47906	7.34081	6.90497	7.11836	7.15979	7.71437	7.64648	7.47498	7.47708	6.79564	7.43716	6.65257	6.56411	7.03678	6.61258	7.4647	6.51375	6.50283	6.92098	6.91304	6.77482	6.70276	6.87221	6.65701	6.622	6.75689	6.59918
ds	FBgn0000497		6.23896	6.29607	6.49428	6.51125	6.26257	6.36237	6.53983	6.17867	6.17217	6.32979	6.38903	6.35478	6.79053	6.50275	6.6012	6.46715	6.37392	6.24783	6.68676	6.69635	6.52427	6.05099	6.41056	6.11509	6.45797	6.74768	6.22517	6.12656	6.28547	6.14062	6.67418	6.31774	6.57059	6.63305	6.34403	6.4517	6.3314	5.98352	6.46394	6.35204	6.52981	6.41019	6.55993	6.67876	6.39899	6.46457	6.38202
dsh	FBgn0000499		4.07215	4.38811	4.52755	4.37425	4.14999	4.20859	4.29714	4.30434	4.15518	4.39999	3.99077	4.43736	4.35197	4.24695	4.05763	4.56317	4.30297	4.47695	3.9062	4.01087	4.44225	4.39385	4.21626	4.05408	4.44976	4.13786	4.22918	4.41656	4.51408	4.5376	4.26432	4.21881	4.80301	4.54759	4.34151	4.38781	4.69502	4.04143	4.40821	4.14445	4.71388	4.47395	4.22087	4.58197	4.56335	4.43094	4.26821
dsx	FBgn0000504		4.92585	5.15559	4.77852	4.96007	4.75222	5.11107	4.45375	4.64319	4.82269	4.90967	4.55691	4.70933	4.97639	5.27836	4.92222	5.07401	4.15601	4.25248	4.30485	4.78475	4.44093	4.27626	4.6034	4.46063	4.67395	4.68084	4.48395	4.42323	4.27655	4.47243	4.5309	4.01201	4.58854	4.88002	4.94434	4.86178	4.79356	4.83831	4.70862	4.75652	4.89159	4.56247	4.94795	4.92965	4.84452	4.90066	4.77785
dwg	FBgn0000520		4.81211	4.18219	4.41599	4.36581	3.93994	3.09998	4.07907	4.37017	3.75024	4.71856	4.75171	3.56219	4.52558	3.89741	3.91919	4.61212	4.53369	3.56646	4.53849	4.61261	3.68018	4.15717	4.49681	4.38644	3.60989	4.87455	4.45681	4.04542	4.6024	3.53407	3.50201	4.133	4.05773	4.10359	4.81298	4.51505	4.27703	4.80868	4.21125	4.65413	4.7032	4.61248	3.88718	4.60882	4.25307	4.18266	4.68744
dx	FBgn0000524		5.90078	5.82311	5.81624	5.88041	5.75578	5.73092	5.46159	5.80535	5.76615	5.13435	5.90699	5.54136	5.85909	5.73875	5.74486	5.66822	5.4854	5.2752	5.54874	5.9435	5.57863	5.09277	5.20177	5.46257	5.76135	5.65378	5.30002	5.49348	5.28669	5.31792	5.58515	5.42384	5.85612	5.7307	5.97611	6.06021	5.67515	5.90438	5.81384	5.89868	5.77207	5.71806	5.38096	5.76813	5.81673	6	5.70507
e	FBgn0000527		-2.5532	0.086742	-0.00895013	0.503117	-0.850236	-1.97562	-1.02237	1.04151	-1.44999	0.399511	-2.43948	0.341933	0.60776	-0.749525	-2.44226	-0.428868	0.499273	0.134192	-0.455974	0.375991	-1.68802	-1.77945	-1.82276	0.0118502	-0.933021	0.605929	-1.13555	0.533918	1.01386	0.163367	-1.72092	0.17875	-0.382443	-2.5541	-0.285995	-0.84923	-1.04796	-0.503252	-0.406618	0.727249	-1.7686	-0.979948	-0.532613	-0.773168	-0.268744	-0.859208	-0.601739
bsh	FBgn0000529		-2.51269	-1.28505	-1.91873	-1.76365	-0.793384	-1.76525	-1.616	-1.14393	-1.01539	-0.626426	-2.41919	-1.81712	-1.43007	-1.61767	-1.44947	-1.97892	0.0455055	-2.58045	-2.75336	-0.466153	-2.25569	-1.58276	-1.27331	-1.00208	-1.75191	-1.70916	-0.753044	-0.482641	-1.70953	-0.133769	-1.15652	-0.176958	-1.97741	-1.40962	-1.81296	-1.41626	-0.234848	-1.88066	-1.13858	-0.418641	-1.61793	-1.58337	-0.707143	-0.889154	-0.888031	-2.4582	-1.15346
ea	FBgn0000533		4.4292	3.72435	3.80755	4.11393	3.73412	4.43068	4.16621	3.64916	3.9995	4.04803	3.47498	3.79204	4.36742	4.25532	3.98062	4.19846	3.69774	4.43075	4.97767	3.69419	3.75222	4.14767	3.93247	3.71846	3.80098	4.72937	4.21873	4.05759	3.62392	4.06866	3.78077	3.90184	4.27912	4.28348	3.4981	4.1986	4.05245	3.67589	4.20184	3.90474	4.13776	4.3797	3.63409	3.60851	3.23356	3.54102	4.14398
eag	FBgn0000535		1.67534	1.63381	1.91967	1.42868	0.944639	-0.0829736	1.13784	1.45466	1.41982	0.855528	0.670837	1.37384	1.9945	1.68078	1.53664	1.75094	1.6359	1.65624	2.02737	2.27004	0.427046	1.85814	1.44907	1.37074	1.10977	-0.229184	0.341509	1.87344	1.80477	1.88078	1.09009	1.45533	0.278725	1.36564	0.65532	0.437011	1.71171	0.59231	1.80285	1.55966	1.69092	1.13565	1.79872	1.21316	0.948436	0.963221	1.26
eas	FBgn0000536		4.61483	4.67694	4.76196	4.812	4.71767	4.3527	4.72504	4.61412	5.03405	4.54646	4.56771	4.36888	4.92313	4.72192	4.96946	4.85179	4.72046	4.63448	4.65171	4.69083	4.51744	4.48752	4.37159	4.61792	4.79019	3.86236	4.34007	4.26015	4.88205	4.29926	4.47836	4.29271	4.68438	4.80272	4.60813	4.37077	4.73126	4.70526	4.84953	4.88254	5.00392	5.01948	4.93369	4.6567	4.77186	4.50241	4.70429
E(bx)	FBgn0000541		6.34608	6.13014	6.24772	6.36712	6.63204	6.35725	6.26166	6.00499	6.22187	6.11226	6.00344	6.19523	6.29753	6.46833	6.30591	6.20938	6.57863	6.18259	6.00108	6.32133	6.423	6.4502	6.31315	6.16941	6.34283	6.19759	6.24293	6.05112	6.41194	6.30195	6.26643	5.9115	6.39345	6.60099	6.21682	6.26222	6.03828	6.09582	6.18275	6.24195	6.63196	6.19496	6.22077	6.29402	6.07404	6.16087	6.16404
ec	FBgn0000542		6.87557	6.62642	6.46562	6.78057	6.63443	6.48973	6.82501	6.37537	6.73063	6.76047	6.69619	6.53972	6.69368	6.98539	6.77641	6.83581	6.80232	6.9373	6.73932	7.09875	6.80903	6.72095	6.95906	6.70378	6.88019	6.72046	6.83354	6.85102	6.83401	6.86815	7.01068	7.11221	6.9157	7.06338	6.50293	6.82715	6.93841	6.68854	6.90602	6.76533	6.82336	6.46403	6.68619	6.79115	6.56935	6.22341	6.63699
ecd	FBgn0000543		4.70244	4.69508	4.35073	4.67392	4.49857	4.33716	4.8037	4.42005	4.1969	4.49886	4.38959	4.66813	4.86989	4.79999	5.05445	4.22585	4.33581	4.49795	4.54281	4.74615	4.44452	4.01805	4.64594	4.66121	4.40195	4.98637	4.42487	4.64896	4.54095	4.85211	4.59855	4.39781	4.90486	4.65525	4.34292	4.80867	4.40809	4.39493	4.75684	4.37611	4.71552	4.33372	4.6178	4.54626	4.67166	4.7396	4.72434
EcR	FBgn0000546		6.57418	6.74971	6.19366	6.68035	6.57865	6.78389	6.63057	6.33718	6.54283	6.63249	6.52122	6.45124	6.42211	6.6057	6.52746	6.88631	6.628	6.88565	6.6133	6.75394	6.65588	6.84898	6.54657	6.64731	6.73159	6.9162	6.44299	6.52573	6.59359	6.48607	6.5228	6.47371	6.79896	7.01615	6.73334	6.76039	6.73133	6.57456	6.82745	6.77011	6.85044	6.97508	6.56698	7.01268	6.58456	6.50557	6.84108
ed	FBgn0000547		8.17051	8.17245	7.92346	8.06211	8.31083	8.00212	7.89961	7.71775	7.96548	8.04672	7.97297	7.94277	8.3471	8.04904	8.13951	7.93173	8.11124	8.04599	7.87583	8.37391	8.34531	7.89491	7.87645	8.03282	8.26994	8.0545	7.95843	7.99022	8.00002	8.0278	8.16091	7.67035	8.17885	8.08586	8.002	8.02823	7.91995	7.68318	8.0516	7.9709	7.95395	7.82353	7.97527	8.396	8.19041	7.9823	8.01006
Ef1alpha48D	FBgn0000556		13.9819	13.8944	13.7816	13.8954	13.9443	13.865	13.9946	13.8107	13.9786	13.8647	14.0228	13.5456	13.6799	13.8185	13.8286	13.9199	13.9902	13.939	13.872	13.875	13.9652	13.8875	14.0791	13.8489	14.0096	13.9404	14.1057	13.6167	13.7824	13.8439	13.9275	13.8567	13.954	13.872	13.8257	13.9326	13.8107	14.0552	14.05	13.896	13.896	14.0285	13.9543	13.8642	13.8259	13.8348	13.7507
Ef1alpha100E	FBgn0000557		6.93677	7.05891	6.25537	5.41993	5.58414	5.53002	4.74845	6.4385	5.12526	5.99788	5.38454	5.17757	5.32041	7.21888	4.58026	6.252	6.75206	6.54331	5.27767	5.24936	5.62932	5.65678	4.73019	5.75602	4.42197	5.63392	4.64315	5.25471	5.7316	7.39197	4.84715	6.41935	6.28703	6.09903	5.37482	6.31682	4.41854	6.52172	4.93879	5.98833	5.59572	5.53486	4.3817	5.27787	5.15077	4.16384	5.36589
Ef2b	FBgn0000559		11.3323	11.3115	11.2974	11.255	11.3885	11.2925	11.2129	11.2247	11.2298	11.2859	11.2953	11.3291	11.1108	11.3762	10.7406	11.2802	11.3781	11.2673	11.2683	11.1369	11.3559	11.2672	11.1919	11.1663	11.1496	11.3035	11.3426	11.2673	11.1365	11.4016	10.7821	11.1134	11.2852	11.1676	11.2024	11.2504	11.258	11.4568	11.3538	11.3379	11.1254	11.2997	11.2232	11.32	11.2577	11.1282	11.2956
eg	FBgn0000560		2.48635	1.93742	0.468631	1.50773	1.93711	-0.076921	1.92803	-0.4111	0.815458	2.36925	1.15415	1.94043	2.28238	1.87996	1.89462	0.830832	1.98223	1.81116	-1.493	1.83513	1.17037	1.60307	1.41129	-0.911317	-0.725706	2.006	0.719218	1.55661	1.97655	3.15889	1.46723	1.96814	1.71833	0.791676	0.98257	1.56559	0.668423	1.27102	1.37762	1.74821	1.75044	0.320537	1.70667	2.28671	1.68751	1.72724	1.72098
egl	FBgn0000562		4.89815	5.18197	5.21016	4.96744	5.15451	5.16177	5.10697	5.02851	4.88735	5.24325	5.02412	5.11549	4.80834	5.18744	5.07704	5.03367	4.99567	5.22772	4.92625	5.17016	5.15262	5.49163	5.22986	4.71242	4.87242	5.22789	4.9373	4.9768	4.80107	5.24067	4.93719	5.48307	4.81434	5.10831	5.08429	5.17276	5.13585	5.35254	5.02343	5.06269	4.81111	4.86031	5.16817	5.07139	4.98134	5.23441	5.03939
Eh	FBgn0000564		0.198702	-0.352048	-1.39794	-0.52778	-0.113941	-1.65251	-1.5455	-1.03046	-1.31967	-1.88923	-0.952067	-0.756543	-2.17421	-1.58081	-2.15856	-1.26928	-0.887606	-0.364923	0.837389	-0.697084	-0.981218	-0.692356	-0.426133	-0.675742	-1.54985	-0.229592	-1.24778	-0.967899	-1.64379	-0.811865	-0.289602	-0.70381	-0.516899	-0.165583	-0.549053	-2.10562	-2.34433	-0.980777	-2.05688	-1.68451	-1.22751	-1.49389	-1.43347	-0.753427	-1.80846	-1.81354	-1.40347
Eip71CD	FBgn0000565		6.23051	6.2008	6.38087	6.24656	5.96183	5.53814	6.29059	5.80261	5.88548	5.99156	6.21569	6.16489	6.288	5.82904	5.90351	6.17065	6.28367	6.17084	6.24316	6.50334	5.89578	5.8039	6.14722	5.97655	5.94315	6.0977	6.35457	6.3508	6.64176	5.94727	6.23724	6.41531	5.62154	5.94893	5.85477	6.4157	5.89334	6.1285	5.59102	6.04894	6.36437	6.25519	5.622	6.13789	5.88454	6.44385	6.18018
Eip55E	FBgn0000566		7.26727	6.92753	7.451	7.14455	6.97213	7.10065	6.89478	7.12257	6.92477	7.0895	7.40382	6.88631	7.26918	7.15254	6.99241	7.00699	7.47561	6.95896	7.23534	7.12181	6.94745	7.14572	6.87297	7.16843	7.08785	7.02132	7.29748	7.08042	6.94746	7.2465	7.1151	7.07496	7.06232	7.13399	7.19651	7.12784	7.19752	7.25852	7.0707	7.04625	6.97189	7.06494	6.99108	7.38607	7.21985	7.16884	7.04898
Eip74EF	FBgn0000567		5.12218	4.88306	5.2557	5.0184	4.92501	5.5304	5.05738	4.8504	5.05525	5.08172	4.94201	5.06928	5.01436	5.22135	5.28614	4.81005	4.92517	5.01034	5.31502	5.23092	5.31934	5.22986	5.33983	4.81824	4.95869	5.33397	4.85882	4.91312	4.68862	4.84068	5.42734	4.54853	5.61072	5.46553	5.14348	5.18204	4.24753	5.11544	5.05899	4.75246	5.02164	5.23946	4.97501	4.55173	4.57278	4.60239	5.01348
Eip75B	FBgn0000568		7.84679	7.90531	7.61457	7.76343	7.85593	7.78684	7.73887	7.51839	7.58685	7.80403	7.90837	7.67808	7.68015	7.8068	7.91327	7.71754	8.02097	7.78601	7.69258	7.99127	7.92724	7.72543	7.80798	7.81917	7.67104	7.78768	7.58596	7.75019	7.74979	7.60106	7.90494	7.74914	7.77949	7.84105	7.91762	7.63705	7.73817	7.68734	7.72037	7.57482	7.82526	7.31282	7.63674	8.02011	7.63234	7.5046	7.55922
emc	FBgn0000575		8.41857	8.70922	8.75124	8.43467	9.12366	8.52965	8.42225	8.53373	8.36325	8.80364	8.49447	8.49743	8.51884	8.80949	8.18239	8.4721	8.7582	8.69325	8.60008	8.65404	9.15986	8.67328	8.53926	8.54395	8.40785	8.72785	8.57441	8.63822	8.5642	8.76399	8.64573	8.53199	8.36737	8.86414	8.2589	8.36295	8.51767	8.28821	8.44641	8.41921	8.57285	8.20816	8.58412	8.59982	8.79286	8.5897	8.48404
ems	FBgn0000576		5.07117	5.52079	5.54473	5.17195	5.2635	5.0135	5.32047	5.04777	5.75554	5.6263	5.56816	5.34383	4.67442	5.56803	5.11248	5.23715	5.39828	5.52407	5.65968	5.56374	5.70374	5.40193	5.50612	5.1928	5.83993	5.51388	5.36475	5.67661	5.32691	5.77627	5.51532	5.67259	5.36003	5.43462	5.23216	4.86918	5.55354	5.48236	5.09954	5.05668	5.13846	5.26047	5.67647	5.66376	5.22678	4.96413	5.22109
en	FBgn0000577		6.62202	6.37963	6.26796	6.52535	6.5925	6.51467	6.4184	6.40987	6.50321	6.6178	6.53168	6.44651	6.3842	6.53916	6.08978	6.27231	6.61755	6.61143	6.50372	6.57514	6.75624	6.35299	6.84256	6.4006	6.63408	6.59196	6.6764	6.49737	6.4916	6.60016	6.45783	6.64087	6.60667	6.56529	6.31597	6.40421	6.56259	6.30978	6.60341	6.44119	6.4124	6.51356	6.52261	6.46445	6.30314	6.21278	6.49605
ena	FBgn0000578		5.91529	6.1147	5.73424	5.77851	5.85966	6.3306	5.22644	5.70585	5.72139	5.60382	5.79374	5.62251	5.84365	6.02035	5.49899	5.63146	5.735	5.90277	5.26199	5.81156	6.26455	5.93244	5.56528	5.58208	5.79273	5.39435	5.61818	5.41956	5.29934	5.67647	5.4718	5.22914	5.44932	5.90263	6.08347	6.16366	5.1571	5.66281	5.69894	5.66763	5.43466	5.06691	4.93547	5.78242	5.74982	5.74954	5.3882
Eno	FBgn0000579		9.55222	9.39392	9.71692	9.23552	9.42468	9.4595	9.38724	9.63557	9.17789	9.51722	9.13889	9.28487	9.72024	9.2022	9.49083	9.53433	9.42575	9.38498	9.47115	9.0445	9.24068	9.33877	9.25961	9.40081	9.03682	9.39723	9.10449	9.13912	9.56811	8.92588	9.4265	9.3423	9.2597	9.39088	9.52965	9.44125	9.39605	9.19863	9.78992	9.39339	9.32044	9.34975	9.32089	9.04757	9.30235	9.11778	9.49804
E(Pc)	FBgn0000581		5.81642	5.68719	5.70548	5.77454	5.79852	5.56556	5.88613	5.77233	5.71339	5.9316	6.0007	5.77575	5.98924	5.95974	5.53415	5.86087	5.88021	5.7349	5.89259	6.15309	5.87662	5.94427	5.86172	5.5926	5.85115	5.39896	5.57825	5.82418	5.78852	5.54581	5.78915	5.82885	5.7239	5.90629	5.58094	5.56776	5.43759	5.70706	5.73412	5.56896	5.78067	5.68873	6.01723	5.82071	5.68813	5.66007	5.8627
esc	FBgn0000588		5.05252	4.45472	4.32142	4.26895	4.45351	4.66978	4.67288	4.58853	4.7761	3.93865	4.42205	4.55091	4.49206	4.53398	4.83655	4.95546	3.94169	4.61074	4.82945	4.1406	4.15068	4.25792	4.97722	4.65966	4.89528	4.76736	4.57672	4.18419	4.3389	4.3205	4.25156	4.93938	4.82487	4.05243	4.42609	4.39984	4.14074	4.54294	4.692	4.59599	4.64537	4.96005	4.67741	4.74415	4.34647	4.29358	4.36247
E(spl)	FBgn0000591		3.02592	3.18038	3.54624	3.9767	3.37011	3.09126	3.05879	3.52233	3.50784	3.13501	3.01587	2.92021	2.5694	3.35318	2.74081	3.57922	3.71554	3.07814	3.51992	3.83975	3.27556	3.33807	4.10516	3.12357	3.46706	2.68567	3.34226	3.67197	3.84537	3.46109	3.37736	3.40631	3.49883	4.00073	3.17677	3.30246	3.04415	3.02705	2.9748	2.86083	3.25071	2.96089	2.78741	3.35451	3.1083	2.60308	3.68004
Est-6	FBgn0000592		-2.72512	-0.213737	-2.08731	-1.14479	-0.818931	-0.716316	-1.97747	-0.241419	-1.53157	0.914366	-0.303747	0.368128	-0.165949	0.139533	0.196598	-1.7894	-0.5456	-0.0538388	0.283014	-0.514823	0.674889	1.42352	-0.194412	-1.17456	0.473799	-1.34823	0.369641	-0.754738	0.136555	-2.81832	0.0351013	-0.691127	-1.62852	-1.64684	0.126543	-1.33712	-2.52518	-0.878699	-1.95441	-0.427391	-0.361202	0.260104	-1.2285	0.468	-1.08	-0.920097	-0.0692774
Est-P	FBgn0000594		-2.49629	0.209233	0.298033	-0.0215254	0.0517523	1.12425	0.281826	-0.427129	-0.187264	-0.300541	1.3324	-0.0182275	-0.132214	-1.0014	-1.13495	-1.2759	-1.99128	0.914003	-2.73092	0.131184	-0.0515281	0.337542	-0.128794	0.864309	-2.42483	1.00989	1.03067	0.220844	-0.104919	0.144902	-1.42046	-1.83709	-1.23938	0.301677	-0.554263	-1.34268	-1.9473	-1.49472	0.048258	-2.33279	-2.57527	0.225449	-0.319416	-0.513617	-0.301023	-1.59874	0.794507
exd	FBgn0000611		7.96332	8.10873	8.35933	7.91969	7.79433	7.96915	7.85545	7.79264	8.03717	7.9473	7.94499	7.78981	7.67293	8.01054	7.71005	7.75438	7.90023	7.89489	8.24828	7.71507	7.89846	7.9269	7.78992	7.80537	7.95159	7.91141	7.73373	7.75372	7.87834	7.90229	7.65199	7.91248	7.9185	7.77553	7.72004	8.09635	7.78547	7.9233	7.75426	7.88968	8.1825	7.93225	7.97752	7.85915	7.79095	7.92939	7.73789
exu	FBgn0000615		3.01948	3.35133	2.19454	2.65388	3.1011	2.22286	2.50681	3.23882	1.96559	1.93104	3.1326	2.90996	1.90157	0.871574	2.53133	2.65847	2.72516	2.93792	1.86771	3.05798	2.95805	2.45508	2.32347	2.92724	2.67192	3.53137	2.52975	3.147	2.05519	1.64701	2.90295	2.17084	2.47384	2.57836	2.20242	2.29981	2.37082	3.14227	2.47708	1.67682	2.55844	2.18019	1.64246	2.47302	2.43473	2.6007	2.64812
e(y)1	FBgn0000617		5.55856	5.72461	5.4602	5.74342	5.36964	5.82122	5.60478	5.76082	5.47316	5.60861	5.47295	5.39423	5.90119	5.44175	5.40452	5.93724	5.4655	5.66631	5.72152	5.53735	5.44255	5.61258	5.79689	5.41014	5.59046	5.33055	5.67325	5.40459	5.65775	5.67257	5.62379	5.30645	5.57581	5.6012	5.5517	5.59192	5.59267	5.7938	5.70449	5.857	5.44677	5.58329	5.65739	5.62597	5.41606	5.61018	5.73548
e(y)2	FBgn0000618		6.08567	6.10867	6.20205	6.01445	6.04161	6.2151	6.05867	6.35266	6.30396	6.36814	5.87817	6.31683	5.98482	6.17649	6.30415	6.53817	6.10169	6.30739	6.33289	5.73424	5.79596	6.17819	6.10466	5.89836	5.97951	6.0202	5.95364	5.99379	6.24639	6.11338	5.91084	5.9747	6.22233	6.28974	6.13406	6.35645	6.3297	6.17181	6.11068	6.25984	6.20977	6.55094	6.18208	6.24523	6.04109	6.07998	6.19235
eyg	FBgn0000625		4.61049	4.11983	4.50677	4.72636	4.05772	3.68743	4.26842	4.07906	4.61286	4.02434	4.38612	4.25953	3.99191	4.64114	4.32816	4.53791	4.25879	4.00229	4.58955	4.71192	4.35671	4.24781	4.14183	4.03996	4.57242	4.88634	4.13531	3.91212	4.11333	4.14287	4.36601	3.95364	4.06014	4.4112	4.52697	3.97992	4.51247	4.37942	4.42902	4.23259	4.31307	3.57569	4.70134	4.69083	4.4238	4.15669	3.95618
E(z)	FBgn0000629		5.23772	5.22889	4.98351	4.71792	5.07038	5.3324	5.00084	4.90479	5.23688	5.17456	5.39564	5.02957	4.7717	5.36137	5.10685	5.05956	5.2946	5.40443	4.9242	4.87807	4.98264	5.36694	4.91455	5.04019	4.87126	5.15814	5.18847	4.57078	5.05496	5.40667	5.11988	4.99886	5.10061	5.18664	5.01312	4.95566	4.98963	5.03247	5.15873	4.90779	4.94566	5.28156	5.41004	5.22216	5.48289	5.0001	4.97884
fas	FBgn0000633		1.37093	0.25051	-0.295758	0.644574	-0.889954	-0.6851	-0.59147	1.26238	-1.22434	1.78592	0.205811	0.853206	-0.368247	-0.217328	-1.282	-0.865792	1.06596	-0.590764	-0.0367774	1.13057	-1.22432	0.304252	-0.628328	1.20302	-0.427807	-1.14732	0.509083	0.817741	1.13577	-0.63297	-0.104651	-1.31115	0.165289	0.123018	-0.275994	-0.442212	-1.0068	-0.859437	-1.49727	-0.300164	-0.202858	-0.486021	0.124714	-0.0965595	-0.482988	-0.825403	0.195083
Fas2	FBgn0000635		7.62591	6.99722	7.36896	7.4686	6.76036	6.62574	7.5068	7.20578	7.15987	7.07073	7.19377	7.04584	7.50495	7.17607	7.54765	7.09015	7.16635	6.78558	6.96274	7.43711	6.69715	6.57702	7.23364	7.18327	7.24937	7.13457	6.97142	6.94076	7.05738	6.90757	7.522	6.34055	7.23989	7.37929	7.16252	7.22621	7.49925	7.39395	7.36261	6.81652	7.49873	7.35172	6.82209	6.85642	7.49861	7.12904	7.28617
Fas3	FBgn0000636		9.38708	9.43534	9.55727	9.23533	9.50859	9.44662	9.51006	9.30494	9.43555	9.33262	9.35152	9.46904	9.59949	9.59267	9.50184	9.63893	9.54005	9.65706	9.61982	9.52451	9.59915	9.6929	9.63521	9.62839	9.45519	9.67743	9.55074	9.61103	9.64453	9.51596	9.67353	9.57748	9.75383	9.70224	9.56306	9.61672	9.66093	9.40682	9.48316	9.54367	9.50769	9.45852	9.568	9.57414	9.53097	9.26752	9.48548
Fbp1	FBgn0000639		1.74245	2.02389	-0.28389	-0.615114	1.44087	-1.12398	0.116748	0.615608	1.32708	2.80671	3.05704	1.7073	-0.0109503	-0.0771139	-1.21609	2.95178	2.23009	1.40196	0.958486	0.216837	2.85259	-1.79382	0.138446	-0.0520323	0.749865	2.23214	1.49547	0.499969	1.05443	-0.346771	0.652051	1.82027	-0.619604	0.880273	1.77455	1.40407	0.175567	0.370647	-0.424508	0.448791	0.340159	-0.236685	0.351583	-1.23361	-0.250572	1.21189	-0.528463
Fbp2	FBgn0000640		-2.93452	1.18774	-0.240252	-1.39901	1.00921	-0.586632	-2.8463	-0.17453	-2.2219	0.387795	3.09108	1.41389	0.202077	-2.0525	0.223054	1.22024	-0.193058	-0.256226	-0.362908	-0.702945	0.237334	-1.98819	-0.489605	-2.59124	-2.1671	0.707887	0.22883	0.775351	-0.383664	-2.89302	-0.182755	0.165098	0.765922	-2.99073	-0.281655	0.163153	-1.27015	1.6176	-1.40399	1.09835	-1.25615	-1.19601	-1.32488	-0.711632	-0.491775	-0.491148	0.0551108
Fcp3C	FBgn0000644		1.21097	1.47198	1.40033	0.741246	1.11927	0.450193	1.15247	1.42897	0.511209	-0.0794868	1.34331	0.221621	-0.707993	-0.285215	0.53597	2.18094	0.837111	0.995258	1.02909	0.174524	0.939903	1.47039	1.62838	-0.096011	0.145126	1.39963	0.271207	1.75893	-0.943801	1.15005	0.594563	0.082433	0.546115	-1.29265	0.0344748	1.2543	-0.0904289	1.7736	0.882993	0.636654	-0.0447635	-0.246833	1.18617	0.825094	0.371257	0.472392	0.113174
fj	FBgn0000658		8.72399	8.63217	8.29255	8.80195	8.91373	8.89382	9.02984	8.35032	9.01828	8.77859	9.08914	8.79361	8.83707	8.84715	8.75698	8.96226	8.8112	8.73975	8.35109	9.04732	8.86594	8.98748	8.97836	8.64059	9.04673	8.83074	9.06151	8.7368	8.69983	8.66329	8.70392	8.70843	9.00381	8.97721	8.59269	8.93228	8.9604	8.59331	8.9386	8.63159	8.86687	8.9423	8.9733	8.70223	8.90673	8.74171	8.98967
fkh	FBgn0000659		-2.53168	-1.07413	0.397365	-0.583196	-1.0268	-0.403555	0.531717	-1.10022	0.364764	-0.321308	-2.44492	-0.673896	-0.671042	-1.94976	0.517799	-1.26872	-0.588784	-0.0363991	0.0182948	-0.157972	-1.45276	-1.62929	-0.0801194	-1.34897	-0.270057	-0.240872	0.0168195	0.619423	-0.179675	0.76088	-2.29174	-0.460533	-0.143655	-1.01724	-2.6286	-0.209179	0.100577	0.0371989	0.229405	-0.190789	-0.434948	-1.63181	-1.4548	-0.107715	-0.62075	-0.32216	-0.674299
fl(2)d	FBgn0000662		7.43804	7.56409	7.41561	7.22901	7.55414	7.47824	7.25608	7.19931	7.34423	7.25077	7.45552	7.49704	7.45212	7.26236	7.43566	7.67781	7.4097	7.40635	7.44568	7.2087	7.57068	7.52935	7.45617	7.4169	7.25266	7.25854	7.37817	7.29414	7.4523	7.47991	7.34166	7.41468	7.18706	7.37719	7.23977	7.25198	7.46956	7.37659	7.45839	7.5142	7.43663	7.30404	7.50959	7.38369	7.51305	7.54702	7.40862
Actn	FBgn0000667		6.99534	6.61316	6.65938	6.68776	6.71691	6.66321	6.66317	6.4422	6.82059	6.51573	6.62165	6.73549	6.80567	6.66191	6.47532	6.16959	6.66168	6.60433	6.64502	6.49962	6.63186	6.667	6.48952	6.26688	6.5048	6.72335	6.61796	6.47523	6.23999	6.19906	6.38269	6.39443	6.67613	6.83983	6.49215	6.7508	6.52472	6.62799	6.61647	6.59359	6.51041	6.96151	6.52609	6.79293	6.66061	6.4544	6.31583
fliI	FBgn0000709		3.08101	2.64903	2.86904	2.50836	3.10755	3.27214	2.88879	2.91861	2.89154	2.38549	2.28385	3.01803	3.51133	3.10708	1.75791	2.95791	3.09297	3.08985	2.74601	2.94657	3.299	2.21726	3.44373	3.62911	2.87609	2.63779	2.84906	2.50808	2.97487	2.55526	2.28246	2.0782	3.37976	2.44004	2.48232	2.9437	2.36977	2.34852	3.03813	3.59647	2.13876	2.83796	1.80377	3.14629	3.1944	3.32941	2.70867
flw	FBgn0000711		6.18934	6.21071	6.02502	6.28619	6.28862	6.16002	6.19821	6.25194	6.18504	6.155	6.30667	6.31531	6.35221	6.26344	6.25381	6.35678	6.19236	6.27592	6.1137	6.45062	6.17225	6.0786	6.09856	6.00447	6.04435	5.88177	6.18615	6.12413	5.99256	6.17066	6.16148	5.98456	6.21537	6.32341	6.14427	6.29805	6.3779	6.3234	6.25926	6.07314	6.37635	6.14776	6.17374	6.34002	6.40002	6.15554	5.91838
fog	FBgn0000719		3.649	3.08983	4.09344	3.33356	4.06178	3.58989	4.02688	3.49574	3.67244	4.0404	2.86699	3.18969	3.03575	3.7799	3.0861	3.18109	3.79536	2.87702	3.4659	4.11081	3.86862	3.71124	3.62523	2.8359	3.06854	2.79423	3.11063	3.02034	2.95426	3.23172	3.26441	3.23579	3.82751	3.76632	4.23426	3.06505	3.56937	3.43076	3.89818	3.94724	3.65086	2.70905	3.30299	4.01836	3.56256	3.28342	2.73347
for	FBgn0000721		4.61229	5.11183	4.63893	4.84735	4.79229	4.35004	4.51723	4.82221	4.75912	4.53723	4.35372	4.39943	4.91081	4.72465	4.70555	4.50184	4.84618	4.66505	4.97283	5.06435	5.19848	4.33032	4.79701	4.59474	4.79068	4.8046	4.56741	4.51	4.61238	4.53571	5.04702	4.95361	4.71186	4.98538	4.94122	4.80079	4.4592	4.44605	4.58152	4.9332	4.88071	4.77199	4.88472	4.99679	4.8169	4.76016	4.83902
Fps85D	FBgn0000723		5.50875	5.38091	5.1934	5.23965	5.30662	5.39835	5.06076	5.10351	5.05849	5.55642	5.28692	5.13494	5.42199	5.59617	5.16755	5.27949	5.45003	5.40138	5.2043	5.33657	5.72901	5.4713	5.09159	5.10413	5.39725	5.19862	5.53868	5.03453	5.10132	5.5661	5.54806	5.24056	5.16207	5.43558	5.30567	5.26967	5.27069	4.96392	5.37927	5.51087	5.47976	5.52962	5.40906	5.56821	5.39459	5.29916	5.27477
gd	FBgn0000808		-1.11125	-1.25947	-2.89863	0.210448	-2.01888	-1.71076	-1.4391	-0.67744	-2.08125	-2.17509	-0.323707	-0.600515	-1.07773	-1.88066	-0.956723	-2.26896	-0.123335	-0.40384	-0.180971	1.14932	-0.143749	-0.764819	1.04433	0.29872	-0.502246	-0.512389	-0.56079	-1.46368	0.577321	-2.30022	-1.02098	0.870236	-1.2364	-0.343106	-0.903158	-0.833304	-1.15004	-1.82085	-1.43971	-0.97467	-1.56095	-0.780644	-1.33784	-2.21864	-2.06891	-1.6319	-1.26889
fs(1)K10	FBgn0000810		3.48283	3.84814	4.03188	3.92835	4.15621	3.99319	3.8092	4.43	3.88832	4.19062	3.76348	3.83682	3.64414	4.10015	4.29819	4.10647	3.92868	3.57294	4.2578	3.65193	4.03087	4.23434	4.18903	4.39133	3.70954	2.72781	4.0196	3.79886	3.59308	3.89439	4.32798	4.17907	4.00216	3.6732	4.17519	3.55199	4.00235	3.42495	3.46138	4.14279	3.78717	3.67681	4.01091	2.96287	4.13176	3.92094	3.07577
png	FBgn0000826		-0.901925	-0.169296	-0.292876	1.69348	0.665144	0.47958	0.157611	0.679134	0.671795	0.200584	-0.757893	-0.0186241	0.253059	-0.73583	1.53022	0.588149	0.694775	1.54089	-0.327664	1.31091	0.223791	-0.520274	-0.57807	1.91116	0.560388	0.274798	0.356759	0.989675	0.111648	1.3939	1.58341	0.534204	0.776908	1.02377	1.11568	0.233925	1.17032	0.859925	-0.932401	0.90274	0.748474	1.08105	0.622512	-0.830124	0.90613	0.158071	0.300543
fs(1)Ya	FBgn0000927		-2.35858	-0.347971	-0.990786	-1.84063	-1.2226	-1.21105	-1.02703	-1.24862	0.12194	-1.78041	-2.23833	-1.65348	-0.384053	-1.17912	-0.757362	-1.94679	-1.48183	-0.826071	0.205249	-0.736872	-1.62031	-1.01042	-1.66424	-1.09063	-1.15406	-1.69264	-1.1027	-0.687365	-0.303275	-0.877609	-1.22287	-0.934628	-1.93311	-0.742683	-0.429672	-2.29199	-0.347809	-0.69609	-2.58021	-0.242766	-0.196845	-0.999621	-1.15333	-1.82312	-1.60116	-2.28028	-1.61715
fs(1)Yb	FBgn0000928		-1.19969	-2.68385	-1.00208	-0.188344	-1.07696	-0.496926	-0.716976	-0.107674	0.983449	-0.327714	-2.70009	-0.938726	-2.23705	-0.480408	-1.20405	-1.22622	-0.618305	-0.116187	0.181025	-0.0363136	-0.473591	0.714626	-0.0961804	1.21572	1.76179	-0.0807597	-1.28033	-0.408528	-1.62592	-1.13984	-0.908688	0.982659	-0.790433	-2.09964	-0.730549	-1.61956	-1.37341	-0.641603	-0.95305	-0.717446	-0.0853147	-1.48791	-1.38355	-0.428556	-1.72182	-2.66664	-1.7335
tj	FBgn0000964		-0.661682	-2.19121	-0.893491	-1.97475	-1.8252	-1.4653	-0.575958	-0.207227	-0.726562	-0.591474	-2.09659	-0.74059	-2.47741	-0.0736073	-2.49577	-1.1234	-1.40142	-1.1224	-2.48318	-1.35156	-1.82665	-0.451984	-0.59208	-1.60566	-2.11357	-1.65673	-1.55536	-1.71746	-2.07718	0.262611	-1.71885	-0.889434	-1.86857	-1.32992	-1.41028	-0.125805	-1.91451	-1.54672	-1.66329	-2.06564	-1.03361	0.182167	-1.61773	-2.03424	-2.30598	-0.167834	-1.42127
dup	FBgn0000996		5.45384	5.77475	5.61023	5.37531	5.51362	5.86247	5.86488	5.1162	5.8334	5.62999	5.81198	5.49115	5.64726	5.625	5.77779	5.56321	5.36093	5.89158	5.61708	5.5923	5.50141	5.79898	5.7882	5.16208	5.91643	5.64769	5.75783	5.91397	5.92232	5.68912	5.67341	5.57781	5.50786	5.45351	5.46507	5.64666	5.27938	5.83947	5.46987	5.62504	5.89376	6.02922	5.66597	5.36099	5.52321	5.60596	5.91704
ft	FBgn0001075		8.20307	8.45903	8.21762	8.61844	8.3916	8.53323	8.3983	8.12308	8.42871	8.30196	8.50446	8.25741	8.83527	8.45537	8.29334	8.28757	8.30694	8.58795	8.42367	8.81074	8.56974	8.57489	8.52379	8.40753	8.68593	8.41407	8.47218	8.21946	8.62702	8.38319	8.27582	8.29099	8.59633	8.46454	8.41388	8.0966	8.47485	8.20468	8.69755	8.2857	8.716	8.49551	8.59796	8.60048	8.45609	8.24688	8.23867
ftz-f1	FBgn0001078		3.19883	3.6015	4.05645	3.65288	3.66585	3.18031	4.24028	3.41664	3.67723	3.48265	3.61301	3.41347	4.18782	3.80336	3.88051	3.21761	3.37058	4.61307	5.21807	4.36195	3.69337	4.68568	4.49356	3.86802	3.6218	3.60273	4.22523	4.24035	3.53285	3.84093	3.34229	3.29326	4.83445	4.70692	3.672	4.66906	4.04351	2.51633	4.28856	3.68697	3.89923	5.17534	3.29771	3.81937	3.11973	3.10081	4.2703
fu	FBgn0001079		4.36268	4.47337	4.29532	4.36211	4.20437	4.59667	4.00966	4.37303	4.29452	4.69784	4.73001	4.63024	4.40896	4.65505	4.75589	4.90563	4.44061	4.52659	4.59067	4.85127	4.69596	4.33546	4.30393	4.124	4.46427	3.82633	4.41615	4.71035	4.20192	4.6369	4.25544	4.44839	4.68168	4.36464	4.56855	4.15944	4.3471	4.46216	4.41077	4.72653	4.78854	4.45306	4.80914	4.72695	4.40165	4.4584	4.31124
fw	FBgn0001083		4.83141	5.09505	4.7077	5.29598	5.17164	5.1411	4.68123	5.06392	5.02238	4.33332	5.46158	5.2157	4.80184	5.1727	4.92485	4.87782	5.1532	5.27051	4.65434	5.54475	5.25542	5.25512	4.71796	5.36691	5.14631	5.07825	5.17699	5.27691	4.69768	4.9204	4.92916	4.83279	5.37964	4.77443	4.79377	5.09651	4.67886	4.70571	4.57903	5.121	5.29396	4.7449	4.97852	4.7931	5.07415	5.0499	4.6417
fy	FBgn0001084		4.35788	4.85432	4.2629	4.3843	4.56177	4.97403	4.41792	4.88486	4.07716	4.163	5.84326	5.38356	5.42433	4.6615	4.78711	4.51691	4.42423	4.58858	4.55189	4.67289	4.76499	4.67077	4.56296	4.61562	4.52146	4.40731	5.42379	5.44053	5.49758	4.83911	4.48384	4.91766	4.47039	4.30006	4.59415	4.84187	4.79576	4.66822	4.61331	4.62381	4.65647	4.58538	4.83204	4.32996	4.25805	4.77817	4.77615
fz	FBgn0001085		6.93667	6.95958	6.95521	6.88508	6.98022	6.95353	7.28699	6.72226	6.68638	6.72447	6.97254	6.87996	7.29309	7.0223	7.00671	6.88298	6.88886	6.82863	6.77783	7.14236	6.95078	6.84795	7.09566	6.92565	6.78223	6.68821	6.88567	6.87902	6.95654	6.606	7.11257	6.6616	7.35637	7.11886	7.03998	7.02621	7.16713	6.79254	6.93036	6.70753	7.03254	6.81584	7.17247	6.99725	6.67439	6.79156	6.22426
fzy	FBgn0001086		5.57591	5.66158	5.67532	5.75225	5.36996	5.38056	5.64805	5.66584	5.66274	5.595	5.89675	5.19404	5.7096	5.89367	5.66561	5.81223	5.49186	5.42891	5.88692	5.73502	5.30277	5.66406	5.79808	5.53711	6.07401	5.59965	5.77447	5.47226	6.23767	5.46311	5.76424	5.92493	5.65239	5.63816	5.61178	5.33971	5.70516	5.70898	5.73923	5.56557	5.61779	5.75726	5.70353	5.73542	5.71462	5.37878	5.82506
g	FBgn0001087		5.46438	5.0443	4.98189	4.8019	5.0332	4.8374	5.05258	4.61301	5.03766	5.58511	4.93908	5.04801	4.6567	4.98808	5.09569	5.17456	5.2187	4.72851	4.74228	4.8143	4.64304	4.21211	4.88925	4.24699	4.79975	5.04837	4.84916	4.78347	4.34934	4.39194	4.74133	4.88165	4.97777	5.00452	4.88716	4.45807	5.20909	4.32964	5.03766	4.65151	4.79242	5.27789	5.3263	5.36357	4.87587	5.22997	5.42739
Gal	FBgn0001089		1.88281	-0.33517	-0.0800594	-0.328582	0.198065	-2.72906	-0.251139	0.0458113	-0.775884	-1.7825	0.150995	-1.03346	1.15624	-2.05623	0.488961	0.556371	1.76529	0.787886	1.34267	-0.869833	1.14652	-0.62814	-0.847633	-0.224595	-0.680878	-0.0972412	-1.00599	0.257614	0.659703	-1.40453	1.73195	1.44679	-0.272889	1.46203	-1.44767	0.162712	-1.76837	1.1009	0.794367	0.393191	-0.843756	0.307022	0.490635	1.1774	-1.14251	0.80092	-0.12831
bnb	FBgn0001090		5.05691	5.00415	5.02715	5.42921	5.11462	4.96812	5.07051	4.88042	4.95739	4.81135	4.93889	4.80195	4.94122	4.86595	4.05892	5.04348	5.52289	5.957	5.8218	6.05052	5.73457	5.54358	5.85709	5.86742	5.50018	5.45981	5.21792	5.25315	5.36649	5.09131	4.99976	5.35282	5.42946	5.32738	5.15885	5.37709	4.29723	4.96641	5.42641	5.14663	5.01797	5.84456	4.93076	5.18367	4.94854	4.85337	5.65254
Gapdh1	FBgn0001091		8.87717	8.79771	8.7778	8.74991	8.69064	8.78501	8.64011	7.76904	7.87182	8.68308	8.56564	8.56991	8.61395	8.54851	8.80327	8.96628	8.58478	9.05437	8.86186	8.76641	8.72394	8.79115	8.61701	7.76441	8.02343	8.53529	8.49632	8.57327	8.59113	8.55239	8.77782	8.80484	8.59832	8.6352	8.82697	8.83202	8.52424	8.633	9.09128	8.88095	8.71212	9.00834	8.6843	8.71236	8.56948	8.57822	8.86812
Gapdh2	FBgn0001092		10.2319	10.1218	10.3012	10.0269	10.0408	9.94386	10.1035	10.3192	9.96054	10.0816	10.1284	10.085	9.88592	10.1517	9.86711	10.1399	9.90152	9.91708	9.97962	9.63219	9.68771	9.6913	9.85491	9.8411	9.58289	9.70042	9.86346	9.80692	9.56226	9.71468	9.60571	9.62093	10.2779	9.98809	10.1024	9.92307	10.157	10.2102	10.1776	9.95596	9.85696	10.0443	9.74511	10.1651	9.95042	9.8671	9.90239
Gdh	FBgn0001098		8.54893	8.53577	8.63049	8.5941	8.31654	8.70715	8.53079	8.88607	8.43308	8.052	8.67531	8.71275	8.80044	8.5333	8.9034	8.36459	8.3447	8.71116	8.79057	8.30179	8.06555	8.45006	8.58941	8.77353	8.48186	8.20547	8.81282	8.5168	8.90884	8.52364	8.76429	8.26107	8.48687	8.67348	8.64711	8.89979	8.3562	8.56417	8.94612	8.7004	8.06329	9.22926	8.10899	8.52582	8.40956	8.60271	8.29634
gdl	FBgn0001099		0.325726	1.05568	0.863487	0.974809	0.614353	0.566503	0.888998	0.768012	1.5208	0.0497281	0.824574	1.89725	2.2259	1.47989	0.129122	1.15902	2.41212	0.927007	-1.08383	1.10739	1.1063	1.50961	1.34363	1.45533	1.53311	2.00233	0.541525	1.39579	1.72746	1.62663	1.29096	0.409534	2.39324	1.23549	0.237278	1.20614	0.882521	1.44979	1.33701	2.51629	-0.297928	1.10637	1.86508	1.36881	1.06016	0.250199	2.16669
G-ialpha65A	FBgn0001104		7.89057	7.74516	7.79866	7.87625	7.78268	7.94781	7.88052	7.85382	8.00618	7.86264	7.74253	7.86597	7.88109	7.89994	7.77196	7.76175	7.86501	7.87047	7.75665	7.84255	7.78238	7.67972	7.88534	7.76704	7.91963	7.60502	7.70813	7.80911	7.9583	7.78877	7.76264	7.72095	7.90876	7.72839	7.82616	7.74066	7.89927	7.86914	8.01367	7.8905	7.79333	7.92106	7.90969	7.77228	7.84191	7.86131	7.90714
Gbeta13F	FBgn0001105		8.92711	8.87204	8.74271	8.7932	8.98255	8.81664	8.77625	8.73956	8.79825	8.9503	8.93949	8.85719	8.9608	8.88062	8.91022	8.83436	8.95551	8.89495	8.75136	8.99663	8.97593	8.80474	8.87398	9.04755	8.797	8.89724	8.7771	8.90844	8.95229	8.97244	8.99102	8.74164	8.65346	8.88256	8.73259	8.69821	8.88199	8.85814	8.85146	9.01283	8.81415	8.65361	8.89296	8.99053	9.04867	8.95174	8.79739
Gl	FBgn0001108		4.81402	4.67343	4.63408	4.6671	4.19691	4.33167	4.95728	4.70293	4.35307	4.61635	4.41684	4.62014	5.11274	4.82879	4.60696	5.02553	4.5857	4.67854	4.69186	4.72571	4.7224	4.51376	4.71351	4.81686	4.46429	4.65775	4.41687	4.78251	4.898	4.62515	4.64533	4.88522	4.1347	4.73519	4.62943	4.61116	4.59098	4.47767	4.5085	4.85786	4.71218	4.97963	4.44732	4.47929	4.64557	4.82926	4.59189
Gld	FBgn0001112		4.33935	4.40206	4.5841	5.31581	4.81772	4.75171	4.04667	4.62219	4.50047	3.78519	4.36452	3.76581	4.12991	4.67245	4.01741	4.68184	4.18032	4.21048	4.17115	5.0975	4.65255	4.61161	4.68953	4.43046	5.05368	4.13681	4.30114	4.33301	4.40474	5.03431	4.25153	4.80258	4.34433	3.7008	4.86477	3.6686	4.81403	3.02004	3.98	4.69075	4.69319	3.89344	4.071	4.47149	4.89643	4.55535	4.25279
Glt	FBgn0001114		4.76877	4.36351	2.8524	3.65735	4.302	3.13248	2.36721	2.43424	3.25268	4.21281	3.14075	3.02862	2.13637	2.71024	3.04894	2.86324	5.20288	4.00781	2.49339	3.34471	4.78242	3.45437	2.38705	2.47159	2.99895	4.31603	3.28513	3.05875	2.54485	1.94178	3.26753	2.95336	3.44005	3.64648	2.00342	3.23852	2.79047	3.76599	3.6258	4.09072	2.11962	1.99887	3.10706	5.01204	4.13458	4.00122	2.87022
G-oalpha47A	FBgn0001122		5.3224	5.22236	4.71016	4.968	5.16638	5.05544	4.84316	5.07801	4.34342	5.26978	4.25848	4.38586	4.52762	5.00103	5.04657	4.93134	4.98405	5.01074	4.73883	5.45851	4.74235	4.70312	4.77631	5.11159	4.64597	5.529	4.47793	4.34511	4.68429	5.43505	5.12688	5.12048	4.77541	5.14638	4.92403	4.989	4.39727	4.8233	5.03505	5.00814	4.9888	4.89648	4.91305	4.79874	4.96938	4.93962	4.96013
G-salpha60A	FBgn0001123		6.82491	6.57192	6.68885	6.72756	6.70361	6.67397	6.58668	6.65043	6.67624	6.77356	6.73624	6.7394	6.55691	6.54176	6.71268	6.80289	6.61972	6.66889	6.68846	6.27541	6.68941	6.3445	6.4924	6.46054	6.45324	6.49991	6.59604	6.63565	6.26295	6.36626	6.68075	6.82948	6.57519	6.66883	6.71262	6.7518	6.55745	6.73827	6.65375	6.53792	6.615	6.66608	6.44727	6.74144	6.63101	6.7125	6.80373
Got1	FBgn0001124		7.13845	7.57193	7.08983	7.58596	7.39479	7.34351	7.6835	7.41494	7.10372	7.47172	7.67061	7.64278	7.52078	7.26913	7.2432	7.43969	7.35242	7.59006	7.14145	7.53065	7.42065	7.45993	7.61037	7.47162	7.26191	7.75391	7.5233	7.54271	7.4788	7.19772	7.10398	7.32488	7.43892	7.41862	7.46327	7.50669	7.61732	7.45016	7.77118	7.3477	7.29048	7.3909	7.49897	7.38906	7.60948	7.58373	7.6389
Got2	FBgn0001125		6.27267	6.96372	6.70957	6.33772	6.50494	6.5124	6.97386	6.24939	6.3525	6.28494	6.75798	6.61438	7.06074	6.46446	6.99849	6.33684	6.01343	6.96166	6.65244	6.16087	6.23353	6.40465	6.92685	6.28212	6.33585	6.33026	6.76017	6.65505	6.98915	6.20062	7.02704	5.92685	6.21253	6.10867	6.79074	6.42204	6.45382	6.68307	6.59812	6.8704	6.80892	7.42007	6.23308	6.32242	6.80208	6.66073	6.78881
Gpdh	FBgn0001128		4.04079	4.08383	3.66276	3.67896	4.22016	4.44555	2.72616	3.9597	4.08833	3.46468	4.09458	4.02199	3.87735	3.84737	4.03349	3.75381	4.11246	3.94925	4.07988	4.00397	4.02524	4.31016	3.10536	3.9344	3.84162	4.17547	3.91596	4.14402	2.95866	4.22095	3.6118	4.01859	4.22265	3.43576	4.09583	3.65393	4.39194	4.11729	3.6681	4.20242	3.75701	3.44829	4.10965	4.10527	4.25459	4.02999	3.96841
grau	FBgn0001133		4.60751	4.50903	4.82721	4.41371	5.04241	4.23235	4.78173	4.25392	4.47368	4.47312	4.56156	4.70679	4.24584	4.5045	4.21086	4.91126	4.44204	4.56352	4.66319	4.60572	4.84108	4.18723	4.58954	4.7267	4.43801	4.54999	4.59656	4.77875	4.66182	4.59285	4.23785	4.9373	4.47423	4.36215	4.61804	4.76563	4.47678	4.45633	4.60793	4.43355	4.25598	4.44625	4.52548	4.86356	4.82921	4.14495	4.40188
Grd	FBgn0001134		-0.925911	-2.44069	-1.12289	-0.612349	-1.41183	-0.0287924	-0.47281	-0.917683	-0.637591	-1.75848	-0.830446	-0.411935	-0.63275	-2.79265	-1.08917	-1.16756	-1.17406	-0.381974	-0.425007	-2.66147	-0.309703	-1.5747	0.541378	-2.17333	0.108311	-1.68083	-0.750056	-0.844723	-0.113969	-2.47262	-1.53637	-1.7375	0.00529677	-1.40399	-1.44126	-1.43332	-1.64553	-1.08314	-0.146267	-1.21037	-0.466985	-0.782249	-0.355134	-0.537483	-1.04504	-0.85996	-0.749058
grk	FBgn0001137		5.94423	5.83006	5.59367	6.03832	5.85353	6.09656	6.17989	5.84769	6.20636	6.03625	5.98034	5.87101	5.99882	5.61873	5.78369	5.7119	5.98222	6.20044	5.85969	5.89099	6.13139	6.1062	6.20627	6.19892	6.44734	5.83249	5.94504	5.96031	6.16442	5.8315	5.83296	5.80059	6.03874	5.71998	6.1603	5.76411	6.31924	5.8375	6.16726	6.01834	5.74989	5.95489	5.88013	5.83736	6.10581	6.1569	6.30657
grn	FBgn0001138		6.8148	6.98053	6.88333	6.786	6.79456	6.97733	6.74605	6.94615	6.78997	7.0315	7.04144	7.01713	6.81779	6.9079	6.57392	6.94958	6.99566	6.87664	6.69337	6.99228	7.08877	6.98958	6.72353	6.86528	6.65339	6.91305	6.84926	7.06701	6.60101	6.84614	6.8074	6.91033	6.50431	6.77937	6.85911	6.71489	6.94443	6.80554	6.77943	6.9027	6.82335	6.93201	7.02402	7.08591	6.75961	6.86502	6.82895
gro	FBgn0001139		7.32066	7.22366	7.10319	7.10464	7.30156	7.33436	7.31845	7.01739	7.16199	7.28194	7.21672	7.15329	7.41845	7.29443	7.09871	7.19705	7.29414	7.38824	7.17672	7.35768	7.31465	7.09581	7.32332	6.91329	7.27617	7.24848	7.17531	7.05877	7.40292	7.30568	7.09794	7.12005	7.26864	7.22852	7.21654	7.21845	7.17373	6.99371	7.51998	7.13251	7.48409	7.4921	7.373	7.42332	7.23564	7.05278	7.13279
Gs1	FBgn0001142		2.62695	3.18767	2.46173	0.917062	2.78291	2.01479	1.02712	2.16084	1.77817	1.9137	3.00956	3.04511	2.18895	1.97279	2.0075	1.85145	3.64838	2.44904	1.57044	1.91774	3.60659	2.46547	1.53898	1.83824	3.0689	2.78308	2.44473	2.56343	1.74	2.03902	2.50419	2.0742	1.20428	1.5084	2.90148	2.04251	2.19793	2.91282	1.16131	2.92582	2.90138	0.991779	1.01052	3.19654	2.62374	2.0788	2.16881
Gs2	FBgn0001145		2.7597	2.97175	1.93752	3.28862	2.6635	3.06413	3.35023	3.19888	4.0594	2.81428	2.10439	2.22646	2.20305	3.02456	3.02846	2.33719	2.94263	2.82366	2.6648	3.16261	2.68369	3.46843	3.42139	3.48907	3.72674	3.91846	2.54729	2.57867	3.1221	3.26931	2.7434	2.16917	3.14985	3.32259	2.70414	3.41667	1.82747	2.59253	2.3336	2.23682	2.48257	3.48102	3.5616	2.66112	2.71627	4.143	2.82476
gsb	FBgn0001148		0.785139	-1.41154	-1.6848	-1.0371	-0.995133	-1.57313	-1.78939	-0.672107	-1.1211	-0.0337399	-1.00195	0.0260711	-1.35194	-1.54843	-0.324056	-1.90897	-1.1577	-2.75043	-2.87657	-1.89283	-0.655025	-0.602377	-0.616585	-2.22456	-2.70234	0.0323366	0.308833	-0.373378	0.0498578	-0.312838	-0.451767	-0.489754	-1.83588	-0.820199	-0.43339	-0.374057	-2.4472	-1.71725	-1.63083	-0.182045	-2.55493	-1.40015	-1.05168	-1.38324	-1.60617	-2.54918	-0.593274
GstD1	FBgn0001149		10.5446	10.5443	10.6768	10.5068	10.365	10.7039	10.4972	10.5982	9.86763	11.0995	10.4938	10.598	10.7496	10.7603	10.6121	10.8772	10.7561	10.8424	10.9461	10.7413	10.5568	10.9827	10.8071	10.8508	9.95378	11.1987	10.7136	10.8261	11.0724	11.0251	10.7753	10.9983	10.6303	10.4896	10.6066	10.5521	10.5197	10.7826	10.6539	11.8398	10.4155	10.818	10.3777	10.2027	6.37968	6.27983	10.5757
gt	FBgn0001150		-2.75387	-0.703685	-0.799009	0.144031	-0.945777	0.837925	-0.238518	-0.953551	-0.281812	-0.128918	0.490445	0.148017	0.865628	0.508431	-1.46084	-0.4041	-0.0674969	-0.27137	-2.96584	1.45386	-0.7958	-1.37004	0.186398	0.717155	0.87582	-0.064546	0.442457	-0.70927	-1.52925	0.549764	-1.22357	0.10581	-0.54005	-1.30522	0.544151	-1.1274	-0.468293	0.878828	-0.515375	0.936409	0.243459	0.815891	-0.114995	-0.109694	-0.921198	-1.87018	-0.809744
h	FBgn0001168		6.61597	6.45179	6.82486	6.68687	6.82358	6.83122	6.82307	6.75131	6.47462	7.03551	6.84221	6.80016	6.90341	6.76561	6.21718	6.73989	7.01617	6.85173	7.01479	6.76533	6.94058	6.82354	6.79194	6.73661	6.67605	7.12664	6.95712	6.88279	6.8469	6.80233	6.31843	6.67388	6.93534	6.75723	6.78821	6.77435	7.33465	6.56512	6.78995	6.85989	6.48657	6.42244	6.98468	6.84746	6.71494	6.4502	6.74748
H	FBgn0001169		5.7951	5.72476	5.71956	6.09705	6.20025	5.85859	6.07047	5.91754	5.84074	5.96143	5.65292	5.73759	5.89193	5.93744	5.56706	6.2917	5.74369	5.85449	5.73408	6.1621	5.96591	5.93983	5.90582	5.89387	5.99338	6.00401	5.58029	5.69274	5.64028	5.97826	5.69069	6.1171	5.85702	6.3611	5.70681	5.87661	5.78637	5.70056	5.65897	5.59593	6.18775	5.99704	5.99843	5.6788	5.64422	5.90738	5.75492
H2.0	FBgn0001170		1.50436	2.27468	1.56047	1.8728	2.12298	2.78842	2.78486	1.10672	2.94146	2.32815	2.1672	2.66968	2.6857	1.92833	2.39563	2.16582	2.18959	1.79276	1.13307	2.09499	2.38598	2.06306	3.23748	2.07539	2.90607	1.71368	2.02833	2.05755	2.18594	2.60754	2.05539	0.397324	2.50485	1.6676	1.72731	1.80562	2.09239	3.33639	2.80554	2.74706	2.74429	1.53793	2.09121	2.55753	2.0236	2.4529	1.7885
hay	FBgn0001179		5.05652	4.5975	4.58017	5.08069	4.23453	4.47769	4.65298	4.65187	4.53188	4.97442	4.78982	4.75785	4.84429	4.76705	4.52821	4.68487	4.62288	4.7613	5.03334	4.99023	4.46713	4.5909	4.75289	4.78928	5.02597	5.45193	4.49075	4.23194	4.51471	4.71948	4.62591	4.94451	4.74965	4.69403	4.61624	5.18187	5.10034	5.09322	5.06333	5.09483	4.95687	4.6462	5.09964	4.75827	4.40993	4.49478	4.70849
hb	FBgn0001180		-2.32693	-1.49438	-1.39857	-0.735628	-1.71519	-0.00723558	-2.42923	-0.0802402	-1.27356	0.0323803	0.123244	-1.24708	-2.46338	-0.190575	0.329817	-0.454749	-2.63375	-1.58022	0.219718	-0.23286	-0.935131	-1.20483	-0.149639	-1.5193	-0.866219	-1.82613	-0.500073	-0.42325	-1.27604	-0.870607	-0.474802	-1.83733	-1.26208	-1.46781	0.245763	-1.53387	-1.46768	-0.329928	-1.00613	-1.35657	-0.442647	-1.18972	-2.3172	-0.118028	-0.894044	-1.11345	-2.44193
her	FBgn0001185		4.33426	4.79921	4.65272	4.34287	4.32971	4.71999	4.70362	4.53934	4.59187	4.22497	4.78589	4.02646	4.55213	4.51278	4.57525	4.56517	4.48542	4.61158	4.34351	4.15112	4.60606	4.00791	4.6447	4.2122	4.80478	4.93236	4.5316	4.78444	5.19558	4.54487	4.60886	4.55507	4.65289	4.87069	4.50666	4.74636	4.61943	4.16795	4.55154	4.58001	4.27267	4.7078	4.13242	4.4989	4.52533	4.27835	4.64371
Hex-A	FBgn0001186		6.278	5.82219	6.16876	5.90374	6.31416	6.48249	6.24309	6.14297	6.21754	6.21601	6.35153	6.17744	6.31878	6.03895	6.19131	6.19521	5.96068	5.8503	5.83287	5.79054	6.1947	5.80981	5.83835	5.91782	6.01795	5.76873	5.60105	6.05418	5.81584	5.76075	5.85829	5.82355	6.45605	6.33635	6.38446	5.93355	6.32883	5.99894	6.24472	6.29455	6.16102	6.25812	5.98772	6.15967	6.06394	5.96505	6.36365
hfw	FBgn0001189		5.61502	5.61862	5.53983	5.47352	5.42131	5.55696	5.45054	5.45198	5.91322	5.52983	5.65076	5.61863	5.44904	5.2876	5.77701	5.56751	5.40203	5.40863	5.47903	5.46059	5.45713	5.30422	5.45503	5.73569	5.75526	4.98852	5.6575	5.46741	5.17174	5.55293	5.56908	5.70661	5.81134	5.34756	5.55305	5.59968	5.43563	5.48852	5.49728	5.59708	5.75116	5.31961	5.52076	5.30218	5.52884	5.401	5.76004
His2Av	FBgn0001197		10.1359	10.2445	10.2416	10.1525	10.1131	10.3784	10.0693	10.1968	10.2996	10.245	10.1692	10.2546	10.1673	10.3421	10.2081	10.313	10.0773	10.3071	10.2727	10.0823	10.0569	10.2715	10.1783	10.2312	10.2546	10.2322	10.2323	10.247	10.2149	10.3392	10.1941	10.2156	10.3058	10.2682	10.1993	10.229	10.3719	10.2697	10.4136	10.3824	10.3613	10.4481	10.3084	10.3268	10.2903	10.263	10.3618
hk	FBgn0001202		4.70549	4.57955	4.41935	4.42475	4.45036	4.28763	4.27014	4.83721	4.79159	3.93689	4.27406	4.46192	4.77398	4.53989	4.34814	4.67739	4.71137	4.49702	4.34689	4.51722	4.31341	4.63851	4.41426	4.43822	4.63032	4.75306	4.66571	4.35874	4.67995	4.13545	4.50519	4.57426	4.16414	4.36095	4.63102	4.61902	4.43216	4.65905	4.96204	4.53032	4.54723	4.28897	4.34049	4.73129	4.43693	4.5795	4.29292
Hmr	FBgn0001206		2.43163	3.03691	3.38152	3.68737	3.353	2.95696	3.67324	3.22717	3.8184	3.85866	3.64868	3.24829	3.94372	3.7197	3.65597	3.47079	3.25515	3.57137	3.82552	3.97277	4.04608	3.39831	3.48532	4.16736	3.87108	3.80069	3.45001	3.51126	3.35032	3.65806	3.7332	4.18467	3.69066	3.9435	3.40411	3.38585	3.30573	3.61649	3.71466	3.20165	3.76094	3.4637	3.71977	3.77263	2.971	3.81419	3.55229
Hn	FBgn0001208		0.459277	-1.38908	-0.11774	-2.98526	0.275909	0.475276	0.909919	-0.706549	-0.0397522	0.491279	1.12648	-1.65745	0.482247	-0.825153	0.120138	-0.905485	0.930242	-1.60894	0.869774	-0.982426	-0.0819085	-0.348343	0.148728	0.752109	-1.39058	0.407048	-0.322772	-0.140264	-1.58246	-0.77195	-0.597544	-1.33769	-0.269028	-1.90276	-1.99431	-1.24313	-1.19552	-1.09355	0.942668	0.0386952	1.12091	-0.705908	-0.168217	-0.692747	-1.27286	-2.36521	0.257492
Hrb98DE	FBgn0001215		8.27401	8.50142	8.54891	8.48909	8.61174	8.50592	8.43037	8.46925	8.34589	8.4545	8.51334	8.54347	8.50739	8.46428	8.54839	8.72299	8.49339	8.49199	8.38874	8.46024	8.67577	8.61424	8.50073	8.49125	8.46689	8.32881	8.50062	8.46701	8.41322	8.6256	8.59343	8.64549	8.30316	8.38683	8.39507	7.98947	8.36732	8.26803	8.28124	8.56896	8.42839	8.42016	8.60933	8.46261	8.4744	8.53294	8.39257
Hsc70-2	FBgn0001217		-3.91743	-3.82976	1.86488	-0.36809	-3.63194	-1.81734	-7.11998	0.933453	-3.24059	-0.170438	-2.63498	-4.46238	-2.53076	-5.11998	-3.66484	-0.896243	-4.25557	-4.14198	2.35253	0.406031	-3.31375	-2.76171	-5.51986	1.64248	-4.28288	-2.15083	-3.44385	-3.61455	-2.06591	-4.84256	-4.77436	-2.67788	-1.069	-3.82347	1.31903	-4.58056	2.12523	-3.35796	-4.55306	-5.52224	0.134471	-1.18114	-4.55592	-5.31271	-2.04855	-2.63237	-6.82431
Hsc70-3	FBgn0001218		9.64058	9.84347	9.57829	9.10784	9.37191	9.37415	9.43716	9.34428	9.4437	9.72409	9.50435	9.63173	9.56187	9.29203	9.4333	8.56147	9.4507	9.46141	8.92183	9.18419	9.43778	9.22304	9.24795	9.16303	9.34268	9.47623	9.36172	9.30347	9.41404	9.44282	9.40482	8.45308	8.42367	8.58541	8.91328	9.06785	8.63145	9.37411	9.10905	9.2096	9.37651	8.9385	9.5639	9.35746	9.4426	9.5624	8.62916
Hsc70-4	FBgn0001219		11.0368	10.9516	11.059	10.9174	10.8256	10.7391	10.863	10.8892	10.7981	11.0675	11.0817	10.9254	10.7661	10.8523	10.79	10.8855	11.1266	11.0054	11.0056	10.8015	10.8418	10.6823	10.8344	10.7789	10.6888	11.0773	11.0042	10.9594	10.6672	10.73	10.8675	10.7941	10.8978	10.8669	10.8673	10.9664	10.7782	10.9878	10.8685	10.7801	10.7366	11.0153	10.7399	11.067	10.9257	10.7622	11.0007
Hsc70-5	FBgn0001220		6.253	6.36008	6.52088	6.40854	6.06691	6.23316	6.33934	6.30079	6.34902	6.36683	5.93476	6.31243	6.42652	6.13377	6.42426	6.4721	6.64932	6.41288	6.60444	6.5702	6.30238	6.13155	6.28629	6.32786	6.26602	6.21672	6.17322	6.23991	6.41578	6.00084	6.59249	6.46486	6.25574	6.33876	6.28778	6.29996	6.27045	6.11321	6.26763	6.40255	6.52297	6.09115	6.28966	6.35675	6.27478	6.17756	6.44654
Hsf	FBgn0001222		6.48942	6.65646	6.72821	6.63908	6.62259	6.1411	6.69734	6.74131	7.19639	6.73957	6.20973	6.64787	6.02718	6.38117	6.6005	6.54036	5.99339	6.34197	6.29209	6.36909	6.44229	6.2477	6.50121	6.39554	6.70004	6.20036	6.1672	6.36662	5.98985	6.39426	6.65097	6.37589	6.17306	6.20698	6.42005	6.28569	6.33881	6.5203	6.62492	6.39025	6.62016	6.45896	6.40876	6.50295	6.1703	6.86724	6.57616
Hsp23	FBgn0001224		10.7007	10.5902	10.9457	10.7457	10.7665	10.4028	10.7071	10.8279	9.79182	10.8282	10.5701	10.4939	10.6838	10.6562	11.0221	10.9843	10.7435	10.198	10.3223	10.6388	10.4189	9.93423	10.4729	10.5293	9.28953	10.2253	10.2973	10.0781	10.4303	10.1521	10.8217	10.6322	9.91264	10.9413	10.6538	9.91488	10.2937	9.96303	10.0439	10.3886	9.96667	10.3182	10.0693	10.5499	10.7486	10.648	10.1401
Hsp26	FBgn0001225		9.30996	8.64414	8.74527	8.6627	9.20956	8.61903	8.40012	9.02052	9.08595	8.41638	8.95499	8.90806	8.35692	8.43748	8.16917	8.5869	8.93348	8.50968	7.9474	8.59229	9.15653	8.43887	8.51468	8.69569	8.78229	8.16999	8.74013	8.69039	8.08407	8.81739	8.29602	8.595	8.25528	8.01676	9.25778	8.63565	8.97954	9.41374	8.43666	8.99746	9.58013	8.26397	8.29808	9.05547	8.76317	8.67671	7.91779
Hsp27	FBgn0001226		10.1035	9.77962	9.97354	9.69794	9.70278	9.49957	9.69549	9.9528	9.3603	10.1425	9.88617	9.55646	9.89601	10.1322	9.76174	9.6406	9.81294	9.37083	9.21115	9.71602	9.66427	9.37597	9.37439	9.62916	9.19009	9.77139	9.29222	9.12238	9.50702	9.84657	9.8807	9.51223	9.49964	9.60484	9.71898	9.07288	9.50371	9.64349	9.65144	9.46365	9.70153	8.49548	9.6175	9.85606	9.88441	9.71873	9.39626
Hsp67Ba	FBgn0001227		8.32949	8.05045	8.12423	7.9026	7.84669	7.62493	7.6192	8.22886	6.87206	7.77813	7.76462	7.47154	8.04141	7.69032	7.93655	7.55596	7.78934	7.69266	7.42041	7.71049	7.54023	7.13434	7.44547	7.68633	6.46716	7.37103	7.40187	6.98683	7.61611	7.62195	7.77807	7.29176	6.89904	7.75464	7.97815	7.11044	7.75072	7.41885	7.5645	7.47366	6.87783	7.28647	7.34575	7.41533	7.91878	7.62165	7.20892
Hsp67Bc	FBgn0001229		2.72189	0.664207	3.01274	0.178396	1.77016	1.59673	1.68723	3.01499	-0.320103	-0.442832	1.15746	0.998662	1.09249	2.40955	0.0314666	2.31615	2.01887	0.361043	2.06052	-0.149212	0.825057	-0.899616	1.15423	2.60754	-1.4909	0.846292	1.23373	0.879534	1.35665	2.48498	-0.45825	1.63563	2.64273	1.03902	2.21207	-0.356916	2.50731	0.639207	1.55656	0.33082	1.73102	0.34248	0.114894	1.14518	1.99908	1.77249	1.45416
Hsp68	FBgn0001230		2.34577	-0.480788	-0.597505	0.467961	-1.00234	-0.223973	0.805765	-0.469585	-0.199562	-0.302281	0.689078	-0.0309255	1.14457	0.340735	-0.413419	0.070933	2.11427	-0.405572	1.50323	0.993084	2.69725	0.252552	2.80121	1.67849	1.66064	1.00682	0.513465	1.16514	-0.373095	1.34737	0.674535	-0.019957	-1.20262	2.25572	2.13431	0.651455	-0.865262	-0.254401	0.0484247	0.719171	2.6408	-0.510847	0.255915	0.809718	1.22733	1.87229	0.68887
Hsp83	FBgn0001233		10.5316	10.8558	10.5188	10.397	10.9329	10.8615	10.9741	10.5739	10.8074	10.8246	10.7487	10.6945	10.851	10.6026	10.564	10.8112	10.9095	10.8843	10.3487	10.6303	10.771	10.8467	11.0793	10.8215	10.7308	10.8904	10.7356	10.7762	10.8739	10.624	10.7092	10.8561	10.5339	10.523	10.7172	10.7655	10.7044	10.7006	10.4896	10.9907	10.5953	10.7944	11.061	10.6873	10.5998	10.6398	10.3388
Hsromega	FBgn0001234		9.24614	8.05194	8.53018	8.57416	8.50843	8.61922	9.14527	9.24333	8.51898	8.80405	8.7603	8.73278	9.36345	8.88059	8.92253	8.68149	9.15191	8.04566	8.54762	9.0282	8.46605	8.69302	9.03127	9.5718	8.50974	8.85006	8.66031	8.64755	9.00488	8.71479	8.98368	8.45651	8.78102	9.572	8.90936	8.50742	8.95296	8.87816	8.74728	8.82916	9.28191	8.87328	8.39465	8.34264	8.54189	8.19036	8.36015
hth	FBgn0001235		9.71099	9.8041	9.7681	9.77144	9.81072	9.64311	9.72129	9.55924	9.6048	9.90695	9.77252	9.70602	9.86548	9.85642	9.68273	9.60714	9.77553	9.66438	9.61884	10.026	9.92482	9.68899	9.71054	9.72701	9.73918	9.7934	9.65613	9.69313	9.66264	9.80822	9.79011	9.60829	9.65277	9.76045	9.76122	9.55767	9.76596	9.73904	9.68737	9.52335	9.85025	9.42522	9.75522	9.85079	9.73858	9.62398	9.56037
Ide	FBgn0001247		5.04801	4.18942	5.10074	5.14185	5.40703	4.59493	5.01626	5.02506	5.07296	4.82905	4.86929	4.98988	4.87057	5.11469	4.75402	4.90968	5.07842	4.59941	4.68064	5.09949	4.98378	4.7856	5.09374	4.85177	5.07056	5.09659	4.85599	5.21994	4.99323	4.73908	4.67466	4.96425	5.0522	4.96907	4.74779	4.84282	5.08335	4.91245	4.99707	4.97553	5.08181	4.79172	4.99557	5.05486	4.88517	5.12064	4.92793
Idh	FBgn0001248		7.78666	8.96089	9.13843	8.84098	8.9429	8.90458	8.6794	8.86027	8.83936	8.99067	8.96192	8.92923	8.82994	8.86636	8.7707	8.8368	7.72559	8.99004	9.05062	8.76541	8.96055	8.94917	8.83663	8.75034	8.85539	9.00216	9.01763	9.02327	8.90324	8.91327	8.885	8.93113	8.77617	8.79509	8.89127	8.82884	8.9071	8.96905	8.92522	8.97138	8.96214	8.69799	8.74578	9.01287	8.84707	8.67274	8.94569
if	FBgn0001250		5.42045	5.18954	4.86269	5.37644	5.61806	4.94119	5.32188	4.77584	5.39247	4.91574	4.95177	4.70997	5.35731	5.32636	5.26134	5.54643	5.12679	4.90824	4.50707	5.07122	5.22284	4.54622	5.1023	5.01145	5.28392	4.83808	4.74396	4.71709	4.90244	4.78082	5.16263	5.16663	5.03186	5.19452	5.39481	5.06038	4.50151	5.2813	5.05089	5.16677	5.05894	4.61524	5.76363	5.33814	5.33913	5.20122	4.5624
ImpE1	FBgn0001253		8.1637	7.96185	7.80811	7.6611	7.76988	7.23299	7.39305	7.69826	7.3599	8.07585	7.71242	7.61016	7.53165	7.68048	7.65312	7.32696	7.8149	7.46083	6.37441	7.91104	7.80213	7.00813	7.07936	7.4007	7.4413	7.38424	7.17681	7.34081	7.16164	8.23106	8.09971	7.58731	7.27658	6.82866	7.93473	6.81522	7.46755	7.20874	6.78136	7.35844	7.89494	6.42237	7.63968	8.16928	8.01176	7.89011	7.18757
ImpE2	FBgn0001254		12.1306	11.9804	12.0144	11.8403	12.096	11.5626	11.3023	11.8424	11.7472	12.0672	12.026	11.8276	11.8122	11.9499	11.6644	11.5209	11.9813	11.5408	10.9454	11.7531	12.1005	11.3812	11.1035	11.6237	11.7116	11.7462	11.713	11.6959	11.8021	12.2274	11.9453	11.6686	11.3227	11.1489	12.0112	11.1684	12.0677	11.9086	11.083	11.8081	11.9218	10.1839	11.7177	12.0276	12.0843	11.9709	11.3495
ImpE3	FBgn0001255		8.07493	7.68597	8.02922	7.6606	7.78167	7.67947	7.22266	7.50535	7.65261	7.40815	7.8921	7.59872	7.07129	7.57069	7.52556	7.54682	7.95859	7.23443	7.02852	7.54296	7.86154	7.26375	6.84659	6.97917	7.52924	6.85014	7.38027	7.30638	6.88187	7.89726	7.77061	7.52758	7.47302	7.25372	7.77699	7.32993	8.18717	7.48983	6.9632	7.0476	7.42947	5.5848	7.83554	7.41593	7.93269	7.75869	7.35606
ImpL1	FBgn0001256		0.471721	1.04823	1.64421	-0.472532	-0.550918	-1.86843	0.297096	0.831922	0.782109	0.377027	-0.992077	0.557238	0.654374	0.269912	0.180684	-0.328964	2.07171	-0.563007	-1.28706	-0.292255	0.855884	0.286149	0.159304	-1.11346	-1.02849	2.19367	-2.08385	-0.727794	0.194828	1.17929	0.119664	-0.824236	-0.17732	-0.507156	-0.0266096	0.0849453	1.51904	0.798367	-0.18746	0.680294	0.225055	0.293498	-0.784197	-0.175283	0.783366	0.08627	0.825519
ImpL2	FBgn0001257		6.40275	6.29025	6.86944	6.45983	6.11002	6.29138	6.55056	6.84812	6.26171	6.33562	6.7451	6.54119	6.38551	6.2539	6.19947	6.19119	6.35727	6.42144	6.28661	6.74968	6.04436	6.1293	6.08923	6.55413	6.01878	6.61238	6.33437	6.37395	6.49192	6.29007	6.39445	6.13864	5.96391	6.0432	6.45084	6.09604	6.77526	6.62859	5.91478	6.20798	6.03472	6.43031	6.47337	6.15754	6.83435	6.34784	6.19352
ImpL3	FBgn0001258		4.51077	5.04286	4.78005	4.41124	4.56721	4.24997	2.57558	5.28956	4.00519	4.33799	4.20784	4.33891	4.59392	2.73888	4.60041	3.5288	4.63759	4.69995	3.47174	4.20287	4.79321	3.78968	2.29209	4.70706	4.02206	4.22817	3.4514	3.93102	4.19002	3.35972	4.54314	3.69883	3.3743	4.08193	4.53025	3.99304	4.42962	4.06852	4.7399	4.17984	2.32535	3.51182	4.10129	4.71594	4.69237	4.5966	3.279
in	FBgn0001259		4.7619	4.96513	4.85996	4.97232	5.01556	5.33788	5.06303	4.74232	4.71024	5.2452	5.61813	5.31661	5.27224	5.01751	4.69326	5.25586	5.05502	4.96391	5.08561	4.76682	4.94338	5.26801	4.68427	4.70088	4.70188	5.06299	5.31306	5.15658	5.26708	4.67234	5.12036	5.09635	5.14342	4.6336	5.04432	5.37486	5.05247	2.49593	4.66512	4.97142	4.55269	4.48169	5.18294	5.32742	5.00458	4.5743	4.83505
inaD	FBgn0001263		-0.22197	-2.48731	-1.16184	-1.39225	-0.615725	-1.0166	-1.22142	-1.48975	-1.86076	0.057213	1.00326	-0.686503	-2.26137	-0.810112	-2.24322	-0.473937	-1.21086	-0.0909617	-2.79787	-1.10499	-0.0626711	-1.63049	-1.01831	-0.573319	-0.646102	-0.231416	-1.33759	-0.10313	-0.034998	-2.43212	-0.724774	-0.272956	-2.08745	-1.82069	-1.05602	-0.599506	-0.11371	-1.12718	-0.832494	0.345613	-1.00318	-1.63279	-0.684796	0.295622	-0.983812	-0.200679	-0.879073
inv	FBgn0001269		4.37496	4.40169	4.17611	4.51979	4.25028	4.61015	4.50343	4.34154	4.49175	4.22412	4.29472	4.25912	4.35553	4.03874	4.52222	4.33941	4.49779	4.38204	3.78115	4.32395	4.4541	4.50071	4.48477	4.3704	4.67245	4.53223	4.16709	4.62512	4.3437	4.44308	4.21168	4.38221	4.1364	4.35152	4.01798	4.49207	4.1701	4.5153	4.28023	4.17651	4.46213	3.57002	4.85144	4.17853	4.54513	4.34545	4.14937
ix	FBgn0001276		5.61147	4.9441	5.0437	5.20831	5.21395	4.88287	5.07029	5.23234	5.49284	5.09675	5.17853	5.40872	4.50271	4.97263	5.12038	5.18301	5.15765	4.68006	4.71132	4.95418	5.10975	4.91968	4.87553	5.53847	5.17567	4.0177	4.75176	5.29984	4.91148	4.9336	4.74454	5.22641	4.68544	4.60584	4.82614	5.27346	4.64566	4.81411	4.76486	5.12304	5.11934	4.85109	4.96064	5.25665	4.73978	5.62727	5.20844
janA	FBgn0001280		7.59247	7.03805	7.78535	7.28743	7.72185	7.78123	7.50487	7.72127	7.51279	7.7236	7.54897	7.59816	7.13359	7.44362	7.45435	7.64038	7.71997	7.09547	7.56845	7.30006	7.53246	7.74782	7.57433	7.66765	7.39997	7.77449	7.4692	7.48602	7.1067	7.44493	7.6116	7.6009	7.3014	7.63132	7.72234	7.08236	7.16951	7.31058	7.59982	7.13145	7.52726	7.23899	7.4088	7.4459	7.41253	7.23441	7.39967
janB	FBgn0001281		-0.203811	-0.871341	0.166736	-2.5944	-2.23979	-1.00535	-0.129186	-2.35137	-1.20235	-1.78367	-0.84375	-1.46139	-2.24933	0.317985	-1.48778	-1.19074	-1.61514	-2.59208	-2.76219	-1.10258	-0.343361	-1.61296	-1.67987	-1.04166	-1.7525	-1.7054	-0.519422	-2.02017	-1.73475	0.673354	-1.56424	-0.968286	-1.17857	-1.17083	-1.02797	-0.669494	-0.272805	0.282484	-1.93445	-2.38481	-2.4432	-0.81983	-1.54101	-1.73071	-0.515776	-1.29788	-1.57082
Jra	FBgn0001291		4.79618	4.68863	4.5942	5.00369	4.85131	5.10434	4.9025	4.77278	4.70558	4.7567	4.83795	4.56483	4.71017	4.94517	4.77688	4.50203	4.89317	4.86033	4.65753	5.49106	4.82062	5.18776	4.8133	5.28547	4.88653	4.34824	4.94472	4.94686	4.96684	4.90367	5.20852	5.05923	4.95873	4.74607	5.21081	4.72199	5.08336	4.54062	4.71786	5.02086	4.78811	4.66753	4.91054	4.8894	4.96858	5.06601	4.90953
kar	FBgn0001296		-0.738355	1.80038	0.57105	1.45068	0.219725	1.67841	1.1997	2.06937	0.571503	0.672765	2.08215	1.44823	2.07707	1.30749	-1.0081	1.29504	1.61191	1.22054	1.37438	1.83327	0.429628	0.0221277	0.371836	1.71819	2.08625	-1.55823	1.42224	1.12188	1.11669	1.6854	0.01051	1.03374	0.184704	0.700691	0.0960795	1.29462	1.50999	1.4318	1.11222	0.836894	0.0799221	1.13639	0.867692	2.06545	1.46848	1.83959	0.780732
kay	FBgn0001297		6.55092	6.59484	6.20772	6.49268	6.8968	6.5323	6.74909	6.5998	6.75075	6.83871	6.64823	6.72622	6.11908	6.64514	6.56616	6.4957	6.62416	6.61194	6.00702	6.66926	6.81394	6.61983	6.2823	6.61072	6.77733	6.59739	6.51829	6.55156	6.08864	6.46491	6.64613	6.62381	6.44439	6.11056	6.39478	6.32469	6.16447	6.37752	6.4424	6.19757	6.27301	6.17781	6.75722	6.65234	6.82091	6.67081	6.9996
kel	FBgn0001301		4.56666	4.40386	4.59834	4.60658	4.41226	4.3693	4.78625	4.35165	4.4928	4.41673	4.11846	4.43787	4.32461	4.54012	4.46743	4.72121	4.55877	4.47897	4.54895	4.52955	4.61165	4.55815	4.51124	4.44258	4.34332	4.72087	4.42895	4.71187	4.53355	4.55992	4.816	4.72263	4.89968	4.67154	4.56363	4.72973	4.49446	4.689	4.40408	4.29452	4.45417	4.33655	4.76063	4.32051	4.38297	4.6765	4.62269
Khc	FBgn0001308		6.62135	6.56838	6.41907	6.57603	6.52648	6.55471	6.46937	6.6974	6.48761	6.70811	6.64459	6.55454	6.48566	6.52772	6.46096	6.56526	6.49418	6.48561	6.37944	6.3259	6.52498	6.36945	6.37952	6.5827	6.57375	6.43964	6.4718	6.42852	6.25481	6.57352	6.47804	6.49233	6.16105	6.27519	6.34708	6.06182	6.50033	6.35636	6.53331	6.58771	6.41504	6.5493	6.51849	6.47601	6.44019	6.52739	6.51908
kkv	FBgn0001311		6.17867	6.23085	6.36286	6.42175	6.62257	6.42171	6.26574	6.09462	6.4657	6.06619	6.5196	6.39346	6.20992	6.16965	6.27092	6.322	6.26356	6.29728	6.40855	6.57244	6.42034	6.38414	6.17765	6.1823	6.65505	5.90969	6.42333	6.26739	5.99455	6.18183	6.32894	6.24136	6.52335	6.51273	6.33707	6.12456	6.22636	6.41837	6.49669	6.53402	6.07897	6.59833	6.60223	6.52031	6.17372	6.07848	5.97565
kl-2	FBgn0001313		0.801545	0.625019	0.229201	1.34359	0.193115	0.396158	-0.441714	1.3164	0.692438	0.802946	-0.9779	0.863196	-0.544623	0.259821	1.1543	0.536089	0.590249	0.075636	1.24243	1.22693	-0.0714926	0.211104	0.969723	1.42451	0.701504	0.867531	0.664802	0.227363	0.449482	-2.68729	0.872797	0.757279	-0.148407	0.0665592	0.527825	-1.22278	1.38222	-1.7062	0.574614	0.587729	1.04512	-0.584289	1.17611	0.143781	-0.90745	0.396858	-0.312513
kl-3	FBgn0001314		-1.14578	-1.42022	0.0160946	0.031167	0.153251	-0.596306	-0.0540823	-0.00135716	-1.26761	1.0495	-0.309404	0.28745	-1.24772	-0.763084	-0.756191	0.823838	1.14673	-0.243077	-0.552714	0.462989	-0.683682	-0.409977	0.259778	0.813717	-0.127324	-1.21783	-0.636966	0.372533	-0.537933	-0.527495	-0.570284	-0.580252	-0.70978	0.309827	-0.927723	-0.312627	-2.49046	0.633439	0.46049	-0.442905	0.221174	-0.0449435	0.870211	-0.742347	-0.739117	-1.07099	-1.06582
kl-5	FBgn0001315		-0.301516	-0.958898	0.206244	0.061411	-0.893464	0.024681	-0.0892133	-0.287332	-1.1173	-0.948168	0.622027	0.731121	0.893815	0.184296	-0.583431	1.38966	0.471163	-0.748996	-0.0473727	0.803593	-0.975504	0.563457	0.316584	0.420175	0.0443766	0.651136	-0.105613	0.664144	0.0396011	-0.884129	-0.0794042	0.452177	0.362514	-0.367721	0.486325	0.402265	-0.392291	-0.289703	-1.40539	-0.548127	-0.847206	0.00501496	-0.889101	-0.0597201	0.074397	0.320792	0.544751
klar	FBgn0001316		7.55156	7.91275	7.65718	7.89195	7.95715	7.9049	7.87104	7.85478	7.76757	8.04616	7.81817	7.77586	8.20154	8.13039	7.64825	7.9265	7.57837	7.8109	7.77957	8.19466	8.11964	7.93298	8.01141	7.76694	7.84574	8.02114	7.63155	7.66106	7.8772	8.04678	7.7031	7.87067	8.0328	8.27369	7.89563	8.01069	7.96315	7.78518	7.91239	8.35864	8.20917	7.97893	8.05152	7.93989	7.95488	7.87784	7.74883
kn	FBgn0001319		4.49758	4.13307	4.20655	4.38363	4.31297	3.0446	4.00934	4.70674	3.82256	4.11997	4.30754	4.32562	4.62105	4.43759	4.27011	3.99603	4.70222	3.87923	4.097	3.85548	3.54069	4.16524	3.72715	4.40632	3.83422	4.68294	3.99458	3.71654	4.45839	4.79247	4.10872	4.7894	4.37924	4.52193	4.07654	4.23334	4.35848	3.77355	3.9744	3.96991	4.28342	3.3182	4.35146	4.13607	3.59795	4.24181	3.80445
kni	FBgn0001320		4.78236	4.89417	4.79077	5.03514	4.66906	4.74266	4.62247	4.84699	4.52655	5.22715	4.89314	4.75419	4.4672	5.2673	4.11912	4.68267	5.12816	4.82197	5.08823	5.09574	5.17351	4.38797	4.94964	4.96668	5.01005	5.21246	4.67239	4.9236	4.41856	5.31042	4.72271	4.70857	5.04288	4.74839	4.13719	4.47458	4.76036	4.86841	4.87222	4.88921	4.59565	4.57539	4.70799	5.22288	4.81932	4.74799	4.47009
knk	FBgn0001321		6.35638	6.43718	6.46094	6.65823	6.18137	6.35473	6.20082	6.31065	6.1841	6.41222	6.90478	6.36138	6.5868	6.15758	6.30795	6.15981	6.48087	6.42546	6.34534	6.64174	6.24524	6.49327	6.23903	5.94651	6.36844	5.7967	6.72201	6.24686	6.42429	6.02847	6.33558	6.16049	6.31712	6.62531	6.39462	6.35922	6.92933	6.4202	6.64465	6.23194	6.70037	6.5045	6.16102	6.66668	6.35203	6.27848	6.40367
knrl	FBgn0001323		4.60123	4.12538	4.54822	4.0462	4.6591	3.9833	4.11097	4.21838	4.52802	4.55656	4.56016	4.47296	3.96709	4.28908	4.16434	4.58102	4.23399	4.3133	4.79218	5.06116	4.45511	4.46671	4.28535	4.48458	4.63925	4.92661	4.29901	4.46453	4.26069	4.23352	4.36085	4.07179	4.4434	4.6459	4.05998	4.56657	4.29834	4.09597	4.32289	3.7948	4.41533	4.42062	4.38491	4.49664	4.18969	4.2201	4.59341
kto	FBgn0001324		3.68374	3.68209	3.34813	3.55896	3.9048	4.0223	3.84093	4.13911	3.72532	3.95186	3.50799	3.9279	4.12622	4.23662	3.57948	3.39845	4.23433	3.93005	4.06935	3.66999	3.87058	4.03223	3.1335	4.25811	4.22659	3.69364	3.81138	4.04421	4.23193	3.58478	3.7848	3.7612	4.06055	4.02415	3.83469	3.39273	3.95758	3.82189	3.43624	3.69471	3.92733	3.26191	3.8868	3.82955	3.8352	3.87368	4.11671
Kr	FBgn0001325		-0.923815	0.113345	-0.150193	-0.263453	0.307143	-1.07323	0.156067	-1.53497	0.643554	0.505172	-0.827717	-1.01781	0.2327	-1.19229	0.28488	0.283924	0.0389789	0.172103	-0.437279	0.759013	0.582061	0.271996	-0.247668	-1.03289	-1.74594	-1.79061	-0.740336	0.203837	0.761457	-0.868794	0.0365964	-0.670297	-2.054	0.337936	-0.0656312	-2.22497	-0.152251	-1.97315	0.389888	0.28187	0.148453	-0.276747	0.269898	-0.182947	-1.37035	0.419589	-0.375086
kz	FBgn0001330		3.67487	2.8449	3.21394	2.8341	2.31033	2.8479	2.78568	2.67245	3.10564	2.61394	2.793	3.06384	3.12684	3.61368	3.18384	3.03968	2.87383	3.02988	3.12703	2.02463	3.10966	3.35821	2.74368	2.99611	3.11914	2.95658	2.49611	2.35054	3.35293	1.70347	2.64527	1.76147	3.20979	3.30834	2.82496	3.5387	2.83301	2.8493	2.77953	3.43782	2.80553	3.64678	2.99023	2.42019	3.00232	3.09514	2.10078
L	FBgn0001332		5.09971	5.05287	4.54093	4.8447	5.03656	5.22694	5.07569	4.55575	4.83722	4.71536	5.16154	5.03677	4.37839	4.78396	4.99921	5.42091	5.156	5.19435	5.08221	5.05018	4.96062	5.2357	5.35755	5.04507	4.72235	4.96294	4.7563	5.07368	4.52467	4.58593	4.64305	5.19915	5.12961	4.85748	4.41443	4.93444	4.94475	4.78312	5.15497	4.91968	5.06275	4.71883	4.82652	4.43389	4.68092	4.31933	4.73973
Exp6	FBgn0001337		4.80231	4.89998	5.05045	4.86665	4.85541	5.04764	4.96467	5.40283	5.00558	4.80907	4.98609	5.08672	4.99554	4.96285	5.1802	4.94898	5.04271	4.81976	5.05946	4.92458	5.03447	4.60476	5.15747	4.85128	5.01656	4.96795	5.09258	4.98104	4.99754	5.09252	4.9352	4.83397	5.16999	4.92026	4.76242	5.14704	4.86663	5.12903	5.20339	4.88545	5.02107	4.95498	4.65079	5.00599	5.07559	5.23212	5.14073
l(1)1Bi	FBgn0001341		4.38269	4.28961	4.11429	3.75289	4.20681	4.66032	4.35651	4.25771	4.4401	4.31368	4.0284	4.29151	4.50582	4.57386	4.57092	4.47796	4.28436	4.67369	4.18662	3.88516	4.43249	4.85363	4.32793	4.40282	4.35444	4.09167	4.4629	4.18242	4.63899	4.11249	4.24216	4.35814	3.93938	4.44689	3.98043	3.65743	4.22764	3.96311	4.2205	4.5547	4.2347	4.21068	4.17686	4.11448	3.73487	4.31956	4.31147
egh	FBgn0001404		5.58633	5.31546	5.31294	5.52935	5.27249	5.29905	5.41925	5.1578	5.2431	5.62469	5.56327	5.16602	5.79348	5.27432	5.41496	5.36949	5.14453	5.25868	5.48119	5.64288	5.33176	5.07072	5.46557	5.37673	5.31163	4.98095	5.234	5.27783	5.08989	5.35763	4.98991	5.18117	5.12292	5.6802	5.15126	5.44751	5.24903	5.30991	4.99207	5.07319	5.44701	4.87713	5.33648	5.38522	5.5691	5.4372	5.29682
l(1)10Bb	FBgn0001491		6.10901	6.16953	6.04738	5.9689	5.98787	5.88925	6.12043	6.03253	5.93511	5.96252	6.08808	6.1316	6.04835	5.97377	5.81477	5.97705	5.59477	5.87441	5.82503	5.551	5.81926	5.92917	5.6836	5.57189	5.83295	5.76172	5.98163	5.90829	5.74758	5.46098	5.39459	5.62167	6.04769	5.89766	6.09097	5.91986	6.02974	6.14499	6.40622	5.93501	5.83887	6.12872	6.00025	6.17844	6.02655	6.06974	6.02304
Hlc	FBgn0001565		6.10775	6.26555	6.0805	6.07445	6.16329	6.16679	6.21992	6.03658	6.05739	6.10834	6.19651	6.30993	5.80162	6.00702	5.85301	5.94105	5.73383	6.06601	5.85175	5.98594	6.0477	5.7746	5.88421	6.03777	5.75691	5.83754	6.24414	6.09785	5.77639	5.80077	5.90519	5.86426	6.45099	5.74607	6.21317	6.18404	5.92382	6.06418	6.07719	6.10638	6.20927	5.84392	6.10969	5.74032	5.8288	5.95957	6.24201
l(1)dd4	FBgn0001612		4.76559	5.14803	5.22354	4.84312	5.09164	5.02018	5.4056	5.08803	4.77696	5.01859	4.7544	5.1109	5.29696	5.00144	4.86911	5.15202	5.12085	4.76219	5.27732	4.86947	5.07603	4.85719	5.19466	5.30542	5.16017	5.07359	5.10651	5.06535	5.72556	5.03344	4.84107	4.77863	5.02327	4.93592	4.94918	4.97356	4.69962	4.7869	4.96901	5.27524	5.07462	4.96649	4.99129	4.77522	4.89694	4.93376	4.80988
dlg1	FBgn0001624		6.1459	5.89293	5.97819	6.38818	6.4382	6.19201	6.23811	6.23307	6.23648	6.45367	6.15165	5.84856	6.03237	6.30815	6.22254	6.50212	6.10824	6.27669	6.06284	6.4022	6.48026	6.39076	6.13898	5.87873	6.27655	6.43713	6.24409	6.00249	5.64866	6.29737	6.41288	6.4154	6.42043	6.49067	6.46641	6.13104	6.09665	6.00263	6.08081	6.32355	6.00595	6.36535	6.15472	6.20539	5.93212	5.93173	6.25578
ifc	FBgn0001941		5.69799	5.73999	5.69028	5.49955	5.57833	5.93932	5.82014	5.75796	5.78586	5.71927	5.75546	5.71161	5.71756	5.84147	5.37815	5.87364	5.67271	5.67715	5.98892	5.49464	5.60048	5.96862	5.58182	5.82808	5.53982	5.6162	5.66291	5.99973	5.91009	5.89481	5.51734	5.678	5.60812	5.5834	5.76057	6.22439	5.73428	5.57397	6.07815	5.78988	5.61653	5.64255	5.61144	5.61732	5.70481	5.48932	5.91663
eIF-4a	FBgn0001942		11.6193	11.5733	11.4954	11.4974	11.6225	11.608	11.6384	11.4731	11.6243	11.6013	11.7734	11.6252	11.4167	11.6289	11.5021	11.5615	11.7145	11.6236	11.5727	11.4101	11.6657	11.6429	11.7077	11.5014	11.6465	11.698	11.8222	11.675	11.613	11.7937	11.5594	11.5771	11.6435	11.4659	11.4281	11.5501	11.7044	11.726	11.7479	11.5783	11.5065	11.5441	11.6282	11.6348	11.5722	11.4892	11.692
Sop2	FBgn0001961		5.03797	6.60661	6.97537	6.66077	6.48898	6.76539	6.76381	5.63226	6.88148	7.03698	6.32885	6.88641	6.47049	6.86959	6.49238	5.52779	5.41703	6.56438	6.89878	6.81639	6.77704	6.59663	6.70828	5.44744	6.93355	6.55761	6.29558	7.00064	6.65871	6.70554	6.35471	5.69401	5.08979	5.09424	6.91776	6.68917	6.76858	6.12313	5.60645	5.31435	6.64842	6.81912	6.42367	6.50307	7.14497	6.83747	6.69356
Sos	FBgn0001965		3.46689	3.32667	3.64973	4.01701	3.62552	4.14651	3.86599	3.6609	3.64267	3.44534	3.71921	3.63607	4.22698	3.89838	3.72573	3.74258	4.00142	3.3448	3.74293	4.01549	3.75438	4.13139	3.86452	3.40163	3.90779	3.7751	3.57403	3.72624	4.15878	3.26973	3.49445	3.65762	3.97286	3.87694	3.56342	3.83867	3.44519	3.62309	4.11129	3.42602	4.004	3.56659	4.00707	3.63776	3.51797	4.0216	3.36635
nimC3	FBgn0001967		2.33241	1.45337	-1.34793	0.319043	1.01321	0.192322	0.509737	0.221791	1.29435	0.653734	0.807103	0.752096	-1.36605	-0.0593817	-1.00173	1.01133	2.71917	0.00648423	-1.15428	-0.31247	1.88883	0.809193	-0.0268873	1.21055	1.43773	1.88336	0.12993	0.246375	-0.393901	-2.93489	-0.133908	0.461959	-0.0678349	-0.176576	-0.513949	1.23076	-0.142132	1.25243	0.234932	0.21705	0.379733	-1.50469	-0.0538034	2.41297	1.97793	1.28859	0.584743
Pgant35A	FBgn0001970		1.95754	1.75019	2.07342	0.865635	2.09211	2.5768	1.90061	1.33352	1.16345	1.43249	1.87893	1.66731	2.01292	1.70334	1.66907	0.976607	2.49965	2.31103	2.48835	2.06408	2.0613	1.79292	2.30409	1.99113	1.73569	2.40171	2.33303	2.27629	2.25993	2.08501	1.46819	1.68912	1.42001	1.80192	1.46449	1.55229	1.61264	2.20111	1.58276	1.39516	1.07956	0.74626	0.900367	1.90291	1.53368	1.69118	1.7692
l(2)35Bd	FBgn0001974		5.30434	5.33284	5.39917	5.3217	5.22588	5.24188	5.20224	5.05118	5.33619	5.32106	5.5007	5.23143	5.09987	5.0314	5.04796	5.20222	5.17098	5.3842	4.81174	4.9846	5.1988	4.8338	4.83979	4.75487	5.0666	5.61675	5.03674	5.23106	4.65692	4.62759	5.13527	5.44735	4.42581	4.9228	5.1752	5.45001	5.15201	5.42317	5.41486	5.28585	5.05854	5.22539	5.07402	4.91941	5.08078	5.14641	5.42978
l(2)35Bg	FBgn0001977		5.49827	5.70122	5.3426	5.60991	5.69775	5.93106	5.87425	5.34583	5.71599	5.03068	5.78123	5.67109	5.68072	5.86084	5.74466	5.77511	5.55965	5.62183	5.4696	5.54087	5.48676	5.82643	5.67139	5.09743	5.79632	5.76244	5.48176	5.31212	5.62114	6.03287	5.69354	5.82976	5.67763	5.75832	5.8452	5.49774	5.65605	5.6655	5.7606	5.94963	5.81881	5.49342	5.54686	5.65893	5.67894	5.7152	5.64226
stc	FBgn0001978		5.40465	5.52037	5.22659	5.28091	5.53717	5.40798	5.17149	5.08172	5.02095	5.56565	5.20164	5.47348	5.7442	5.3812	5.47968	5.38098	5.34641	5.67847	5.10418	5.55682	5.60763	5.16785	5.24946	5.61251	5.24139	5.20937	5.31785	5.28859	5.37992	5.23575	5.61761	5.28814	5.48127	5.2737	5.45626	5.05825	5.16982	5.11461	5.21083	5.67738	5.54191	5.40388	5.42513	5.43953	5.37146	5.51943	5.47419
esg	FBgn0001981		6.51266	6.34054	6.47227	6.35076	6.42947	6.46389	6.61208	6.16183	6.50674	6.02723	6.4338	6.25882	6.39716	6.40696	6.23629	6.21198	6.79637	6.4712	6.56383	6.4495	6.54002	6.84925	6.34897	6.23841	6.31054	6.427	6.18416	6.56344	6.68617	6.31563	6.3067	6.45562	6.64931	6.46368	6.4939	6.32969	6.5714	6.83335	6.57416	6.46485	6.42734	6.56257	6.54199	6.43825	6.29339	6.40183	6.53614
wor	FBgn0001983		0.663457	-2.48232	-1.56844	-1.72166	-2.22504	-0.564696	-0.301808	-1.03769	-2.67566	-0.185297	-0.102166	-0.0315387	-1.19494	-0.275045	0.151876	-0.256014	-0.827147	-1.17002	0.00811683	0.0901979	-1.47726	-1.00086	0.677174	-0.533762	-1.80648	-2.05039	-1.11009	-1.26026	-1.93169	-0.720836	-1.46011	-1.2602	0.489345	-2.57149	-0.634364	-2.08754	-1.27169	-1.26495	-1.68018	-0.149364	-0.373797	-0.634799	-0.568259	-1.21762	-0.791197	-1.40833	-2.16981
l(2)35Df	FBgn0001986		5.68782	4.99704	5.09663	4.89004	5.16881	5.06932	5.22818	5.11058	5.24932	5.48185	5.31678	5.32335	5.11237	5.14364	5.46564	5.05712	5.67898	5.32146	5.02776	4.99407	5.33615	5.13365	5.15172	4.88677	4.9054	5.11463	5.06145	5.28591	5.42115	4.88888	5.22102	5.47224	5.31508	5.38632	5.45056	5.39947	5.0562	5.17078	4.94438	4.92651	5.05024	5.57286	5.23158	5.37295	5.13632	5.19308	5.21788
Gli	FBgn0001987		5.77366	6.20708	6.19504	5.90251	6.05216	5.69815	5.55305	5.7607	5.65251	5.49031	5.63282	5.73765	6.21622	5.96739	5.93965	5.84916	5.89653	6.27753	5.86516	6.09383	5.96922	5.70552	5.76868	6.01152	5.91483	5.84472	5.77602	5.69501	6.07332	5.96226	5.85671	6.11706	5.98918	5.64413	6.0524	5.76536	5.81379	5.38043	5.80507	5.52997	5.96664	5.70273	6.15316	5.81117	6.014	5.71973	5.65896
l(2)35Di	FBgn0001989		7.52552	7.53287	7.69057	7.35753	7.28721	7.36533	7.50238	7.76079	7.35787	7.62893	7.3339	7.75064	7.49308	7.36595	7.4317	7.57745	7.4531	7.52093	7.55694	7.24919	7.34305	7.39924	7.42831	7.52862	7.24503	7.61687	7.31139	7.5966	7.43275	7.3156	7.39646	7.65793	7.16212	7.5154	7.51855	7.4347	7.50341	7.53113	7.45276	7.47504	7.45934	7.76873	7.24764	7.47257	7.63798	7.45399	7.49732
wek	FBgn0001990		3.84176	5.06033	4.75414	4.63958	4.47801	4.24093	4.62152	4.29314	4.17921	3.94191	4.25525	4.27281	4.14368	4.02112	4.65903	4.62554	4.64033	5.23244	4.95569	4.57869	4.732	4.44142	4.82963	4.91332	4.58156	4.72469	4.41468	4.58546	4.33736	4.5975	4.73864	4.36656	4.60119	4.62623	4.37542	4.31518	4.04034	4.49437	4.62035	4.50759	4.16203	4.79689	4.7494	4.59329	4.4938	4.59442	4.21434
Ca-alpha1D	FBgn0001991		1.50852	0.959584	0.459533	1.54576	0.757317	0.767764	1.2087	1.02698	3.56792	1.18558	1.70676	1.12334	-0.406901	0.576781	3.46074	0.297321	1.37219	0.815319	1.51514	1.87986	1.63602	1.35628	1.36958	2.76337	0.809642	1.17226	0.854232	2.55223	1.09123	1.43047	0.416262	0.685087	1.70534	0.396965	1.17635	1.73504	1.07554	0.269424	1.2045	0.766788	0.884334	0.552273	1.05788	0.557772	1.08288	0.671218	1.78149
crp	FBgn0001994		6.54527	6.53694	6.51382	6.49994	6.63992	6.41968	6.61886	6.51491	6.42803	6.74913	6.65187	6.58879	6.82052	6.81272	6.60732	6.43369	6.6776	6.57868	6.63826	6.728	6.81644	6.66138	6.70161	6.60493	6.60564	6.75968	6.58837	6.65417	6.72439	6.82295	6.36565	6.61541	6.89861	6.90011	6.57436	6.83917	6.4571	6.54355	6.68217	6.65934	6.64334	6.5504	6.69918	6.7619	6.81801	6.60283	6.56486
mRpL4	FBgn0001995		5.42845	5.66294	5.5053	5.62657	5.58735	5.62384	5.53809	5.53038	5.42036	5.11489	5.88274	5.50362	5.79551	5.78677	5.61878	5.81451	5.48591	5.9206	5.53345	5.66718	5.76615	5.68652	5.65411	5.61728	5.35798	5.51563	5.44477	5.73725	5.52614	5.51273	5.67577	5.28247	5.75561	5.93206	5.24982	5.29796	5.15658	5.69187	5.74291	5.36398	5.50221	5.96874	5.85381	5.29321	5.71814	5.20252	5.65375
l(2)37Bb	FBgn0002021		4.15088	3.60563	4.22089	4.00983	3.95	3.69178	4.08434	4.22781	3.7566	3.50552	4.31	3.95737	3.7578	3.70517	3.84282	3.67694	3.86725	3.41712	4.39891	3.93296	3.90244	3.21609	3.86568	4.59439	3.43191	3.03344	4.29527	4.00984	3.84963	3.78114	3.90807	4.28363	3.38035	3.65376	3.77507	3.65525	4.11088	4.14134	3.96945	3.92648	3.72024	4.30782	3.63608	4.04919	4.06281	3.65403	3.99916
Catsup	FBgn0002022		7.44421	7.47316	7.44219	7.52447	7.47915	7.568	7.6509	7.38147	7.60647	7.71745	7.5247	7.64542	7.3691	7.68921	7.41629	7.3968	7.43789	7.40663	7.36824	7.51617	7.51735	7.4719	7.51663	7.52182	7.74546	7.25065	7.50764	7.47164	7.54928	7.71719	7.45862	7.37987	7.45422	7.28454	7.52688	7.34869	7.62418	7.53978	7.49269	7.44827	7.23965	7.32256	7.36971	7.64349	7.5855	7.54944	7.35053
Lim3	FBgn0002023		0.500711	0.942371	0.0635041	1.32933	-0.483904	0.596436	0.721552	0.323969	0.76494	-0.247964	0.571378	0.854831	-0.204658	0.0768627	1.25068	-0.456374	-0.247114	0.383598	0.260616	1.97112	-0.566725	0.520721	0.203405	0.631395	-0.0202863	1.40758	-0.15551	1.50189	0.255555	0.335298	1.02778	-1.03621	-0.100451	0.331478	0.984848	-0.208554	1.63356	0.465852	0.572061	-0.350005	0.90764	-0.650484	0.449932	-0.794423	0.169435	-0.261371	-0.671854
l(2)37Cc	FBgn0002031		7.82439	7.82701	7.60957	7.31517	7.73226	7.83642	7.93667	7.98736	7.76109	7.54194	7.69585	7.62373	7.55857	7.64464	7.713	7.68783	7.74978	7.81034	7.56502	7.36552	7.68208	7.82705	7.82095	7.8406	7.62719	7.59183	7.9002	7.50973	7.43923	7.54932	7.76732	7.68305	7.66916	7.36906	7.94369	7.68456	7.97204	7.55101	7.73939	7.85137	7.85847	7.93181	7.37774	7.80557	7.84834	7.56594	7.33172
CG10561	FBgn0002036		1.23212	0.553482	1.15558	1.7119	1.04969	1.54064	0.978017	0.654329	0.743069	2.3243	2.70621	1.17997	0.661073	0.6937	0.879629	0.0992313	2.06831	1.02501	1.04613	2.16903	1.56616	0.733996	1.45628	1.40408	1.3039	0.120045	1.10708	1.31815	-0.72687	0.991218	0.894584	1.59381	1.78404	0.872164	1.24314	2.11222	1.65848	0.841575	2.15023	1.74275	1.69438	1.17193	1.48505	2.23021	1.12488	0.503408	-0.20953
swm	FBgn0002044		6.0545	6.29507	6.02146	5.99215	6.21968	6.02814	6.243	5.91555	5.91455	6.30884	6.07507	6.04435	5.92232	5.97443	5.85566	6.2334	6.066	6.16675	5.92789	6.31673	6.19019	6.07582	5.79572	5.87428	6.03609	5.50317	5.9369	6.05036	5.99797	5.99453	5.92893	6.09536	6.14484	6.10972	6.10592	6.1074	6.22368	6.14947	6.1181	6.03936	6.07546	5.98736	6.02102	6.12834	6.17808	5.80635	6.17311
Aats-asp	FBgn0002069		8.12632	8.40642	8.23995	8.11261	8.17073	8.20966	8.35488	8.20197	8.30026	8.29004	8.46484	8.32285	8.42172	8.30169	8.29177	8.25481	8.18531	8.27723	8.28449	8.11712	8.17249	8.29716	8.28434	8.28486	8.23039	8.54461	8.49522	8.31737	8.37742	8.15638	8.2908	8.15928	8.42978	8.11631	8.23461	8.28426	8.29871	8.36184	8.36156	8.2741	8.24646	8.34983	8.34825	8.25445	8.25855	8.25769	8.4136
l(2)gl	FBgn0002121		6.28996	6.12441	5.51781	5.88975	5.87886	5.7022	5.87648	6.05697	5.94596	6.04848	5.72871	5.9949	6.53903	6.28637	6.08863	6.17299	6.35863	6.04107	5.35179	5.74728	6.0883	6.30359	6.06538	5.79481	5.96115	6.39664	6.05743	6.03688	6.43101	5.67193	5.88475	5.95548	6.1208	5.86583	6.13243	6.1356	5.92636	5.61593	5.92577	6.23354	5.90345	6.08866	6.3393	6.0214	5.76803	5.87377	6.06448
l(2)tid	FBgn0002174		5.26844	5.77849	5.42274	5.65231	5.77061	5.73156	5.72432	5.69953	6.65618	5.55046	5.42467	5.67879	5.56165	5.66401	5.91979	5.61273	5.73515	5.73572	5.38484	5.34623	5.52931	5.8419	5.78609	5.66081	6.41815	5.11771	5.72483	5.67042	5.62079	5.82957	5.79204	5.49961	6.41851	5.49582	5.68163	5.98583	5.55738	5.47604	5.55798	5.76389	5.88989	5.95086	5.8073	6.12952	5.56022	5.50911	5.87038
dre4	FBgn0002183		5.47937	5.7615	5.72255	5.48087	6.00418	5.91362	6.09213	5.74179	5.72179	5.75801	5.69245	5.89149	6.12162	5.99532	6.00195	5.90888	5.82976	5.82614	5.7062	5.79363	5.98329	5.9634	6.09608	5.66905	5.81542	6.24761	6.06716	5.91005	6.03717	5.53513	5.97357	5.96567	6.13813	5.93454	5.93917	5.53588	4.80726	5.55611	5.98974	5.86578	5.99922	6.41469	6.04597	5.98946	5.93592	6.09069	6.02976
l(3)73Ah	FBgn0002283		4.73479	4.72335	4.50353	4.48286	4.57717	4.90676	4.4146	4.59271	4.39771	4.75548	4.6348	4.73359	4.43346	4.51658	4.59719	4.93828	4.72361	4.59635	4.65601	4.29333	4.40683	4.2955	4.74813	4.81353	4.66593	4.46379	4.68218	4.93122	4.62121	4.95948	4.3869	4.74162	4.3864	4.50421	4.74291	4.73326	4.31913	4.67834	4.53422	4.45491	4.48928	4.19127	4.55849	4.67762	4.5403	4.60137	4.70575
Pros26	FBgn0002284		9.08425	8.9457	9.08146	8.99164	8.98583	8.94121	9.01967	9.28244	9.0722	9.03218	9.03706	9.04346	8.94299	8.93404	9.11352	9.07154	8.9496	9.05752	8.99857	8.99316	8.9364	9.10012	8.96811	9.18482	9.07195	8.9966	8.99356	9.06557	9.07826	9.12108	9.05284	9.09794	8.86498	8.85513	9.01007	8.85301	9.03249	9.15367	9.09983	9.14367	9.05359	9.03087	9.02109	9.04373	9.13528	9.14043	9.08275
sas	FBgn0002306		5.70392	5.93767	5.91815	6.15825	5.88081	5.98312	6.0453	5.57919	6.17373	5.77206	5.99442	5.95343	6.25249	5.84721	6.2041	5.82108	5.56617	5.9174	5.99122	6.2851	6.1312	5.91146	6.08016	5.79813	6.40745	5.87268	6.00486	5.83363	5.78303	5.36265	6.17266	6.17499	6.4496	6.175	5.9646	6.34417	5.57014	5.90757	5.9047	5.83332	5.9837	5.84566	5.9158	5.87323	5.88262	5.85999	6.12395
l(3)87Df	FBgn0002354		4.39511	3.40594	4.26015	4.4607	4.1547	4.18287	3.89779	4.3783	4.28105	4.55587	3.29372	3.51824	4.46936	3.70627	3.83266	3.3648	4.35933	3.48879	4.71514	4.09473	4.14339	3.57599	4.15017	4.21069	4.52039	3.97711	3.43016	4.01322	4.5837	3.69864	4.53422	3.37809	4.25973	4.20138	4.0705	4.16009	4.2336	4.3841	4.48959	4.19693	4.2457	3.40586	4.71514	3.49922	3.68137	4.0886	3.73921
dco	FBgn0002413		5.15286	5.3558	5.54626	4.64156	5.60792	5.10456	5.38372	5.42119	5.04635	5.16093	5.53812	5.06084	5.46512	4.8176	5.47412	5.07498	5.21546	5.44654	5.31011	4.55792	5.32939	4.77617	5.13749	5.50493	5.36113	4.86001	5.19683	5.25491	5.43957	4.90512	5.57699	5.42017	5.40781	4.90768	5.3452	5.34149	5.42399	5.30596	5.24379	5.36613	5.10895	4.753	5.66019	4.5398	5.33073	5.40079	5.19
hyd	FBgn0002431		4.33519	4.31575	4.1911	4.56784	4.37432	4.7935	4.22718	4.71861	4.45824	4.85121	4.16012	4.50463	4.60707	4.53664	4.28975	4.38918	4.42061	4.5305	4.02113	4.44055	4.57996	4.422	4.54733	4.63962	4.59125	4.22898	4.38671	4.39343	4.41682	4.33249	4.44954	4.37689	4.48559	4.88274	4.46268	4.3508	4.11891	4.49547	4.0287	4.35804	4.86886	4.08496	4.83149	4.04556	4.47959	4.37451	4.04556
l(3)mbn	FBgn0002440		-2.29917	-1.16002	-2.55811	-1.2819	-2.29792	-1.44719	-0.457011	-1.29623	-0.955585	-2.3668	-0.622509	-1.58285	-2.47313	-0.852211	0.182587	-2.30837	-1.82932	-2.35475	-2.6418	-1.90641	-1.1474	-2.05824	-2.16946	-1.26129	-0.438988	-0.67725	-2.44939	-0.35194	-1.38446	-2.08436	-2.15255	-0.619891	-0.555501	-1.51336	-0.916553	-0.363236	-0.842701	0.274084	-1.59431	-1.3112	-0.988296	-2.05398	-1.95307	-1.51284	-0.52482	-1.29123	-1.22527
l(3)mbt	FBgn0002441		3.37655	3.79564	3.79178	3.70469	4.32295	3.51311	3.85202	3.95872	3.53165	3.30488	3.20188	3.60704	4.11243	3.91798	3.75635	3.34182	3.9938	3.53568	4.3703	4.14973	4.03401	4.04119	3.78309	3.98989	4.24194	3.61582	3.74663	3.66064	3.9536	4.37232	4.27819	3.37372	3.90259	4.37485	3.87816	3.82822	3.58104	3.89452	3.50738	3.9951	3.38526	3.71292	3.87442	3.65412	3.60378	3.84062	3.73624
sti	FBgn0002466		6.01925	6.29626	6.28396	5.96997	6.2792	5.88247	6.37174	6.1247	6.28144	5.71863	6.31204	6.10176	6.23559	6.07531	6.35518	6.5934	6.02098	6.46837	6.43182	6.04993	6.0719	6.30234	6.48968	6.33489	6.2812	5.56802	6.2562	6.28854	6.43879	5.82769	5.966	6.54286	6.41176	6.03593	6.25716	5.85571	6.42863	6.15192	6.23424	6.31256	6.35357	6.49525	6.23059	6.40442	6.19623	6.27468	6.27538
pho	FBgn0002521		6.50907	6.25258	6.45498	6.49128	6.59672	6.31579	6.40947	6.43846	6.64276	6.7053	6.59017	6.69203	6.33041	6.70252	6.2257	6.45718	6.43008	6.39048	6.3756	6.29491	6.59978	6.62019	6.37019	6.42913	6.65301	6.72613	6.48806	6.64631	6.76471	6.66662	6.33408	6.36812	6.68178	6.45935	6.52779	6.83903	6.45183	6.49184	6.54331	6.46062	6.51331	6.45419	6.41465	6.42409	6.49406	6.40452	6.5335
lab	FBgn0002522		-2.47705	-0.877662	-1.11887	-2.44528	-1.36741	-1.94161	-0.7612	0.0865477	-0.71428	-1.38978	-2.40104	-0.043952	-2.32728	-0.251975	-1.36777	-1.06416	-1.59206	-0.961182	-1.19791	-0.357737	-0.00868924	-1.77088	-1.0963	-0.886789	-1.80257	-0.507592	-1.50934	-0.264507	0.0358161	-0.633326	-1.38674	-0.923258	-2.36364	-1.76304	-0.368208	-1.20496	-1.57785	-0.441418	-0.520311	-1.52122	-0.306665	-1.77525	-2.06655	-2.28748	0.33733	-1.78075	-2.07211
lace	FBgn0002524		5.44724	5.17674	5.22591	5.12419	5.12512	4.69668	5.30081	5.04971	4.69148	4.97966	5.0244	5.05366	4.63178	4.78365	4.91607	5.50881	5.56864	5.22718	5.01556	4.8794	5.10715	5.18493	5.27863	5.17848	5.02136	4.73985	5.36788	4.91141	4.52546	4.63459	5.08458	5.17978	5.08838	4.58886	4.98247	5.24695	5.39765	4.81113	5.18041	5.35018	4.94337	4.95381	5.28397	5.22829	4.93296	4.94595	5.19149
Lam	FBgn0002525		8.03167	7.71371	7.79171	7.81337	8.06661	8.16261	8.16769	7.97974	8.14972	7.93413	8.01187	8.02815	8.41614	7.93293	8.26228	8.25779	8.2748	7.94158	8.07223	7.97391	8.16849	8.20718	8.341	8.04933	8.21847	7.85636	8.00225	8.1717	8.39492	7.93938	8.13288	8.38854	8.35552	7.96594	8.30391	8.19083	7.76973	8.05171	8.1559	8.20014	8.04378	7.93368	7.9719	7.90759	7.05354	8.07116	8.21279
LanA	FBgn0002526		7.04268	7.0012	6.76245	6.57759	6.89609	6.89108	6.78855	6.34744	6.62295	6.65717	6.75409	6.18232	6.73275	6.57322	6.8535	6.75007	6.81401	6.78343	6.82141	6.88648	7.13371	6.89711	6.6201	6.2996	6.91221	6.74586	6.67749	6.47147	6.41916	6.13045	6.76516	6.80891	6.96364	7.06418	6.86934	7.13886	6.16366	6.89081	6.77251	6.83042	6.89201	6.64294	7.02513	7.01062	6.65399	6.61351	7.04641
LanB2	FBgn0002528		6.82514	6.64033	6.82945	6.82283	6.5375	6.79908	6.32311	6.46518	6.58303	6.43979	6.84281	6.56163	6.75925	6.59701	6.87143	6.64399	6.68479	6.64724	6.74675	6.88428	6.73746	6.71821	6.49169	6.66837	6.67979	6.61762	6.65855	6.41277	7.0339	6.48244	6.68357	6.55364	6.72756	6.76185	6.64498	6.42217	6.6512	6.60497	6.72106	6.85568	6.8526	6.34774	6.6017	6.65636	6.54932	6.38527	6.89172
Lcp1	FBgn0002531		1.09598	1.48603	1.43176	1.33134	-0.41606	0.64812	1.17003	0.213839	2.1965	-1.3926	1.83079	1.08495	1.69598	1.22254	0.99637	1.15685	1.48277	1.83454	2.95249	1.81532	1.57199	2.43795	2.71551	2.27436	0.0323066	1.34537	0.711696	3.35006	2.10681	-1.18085	2.92491	-0.591045	1.24882	1.86197	1.99025	0.981871	0.587136	0.519113	-2.05002	1.1839	0.163749	3.07582	1.26382	1.1344	0.189453	1.30291	1.50709
Lcp2	FBgn0002533		1.5022	-0.356233	0.728222	0.749779	0.43699	0.417652	0.0581001	-0.842872	0.928151	0.663861	0.492057	-0.0226681	2.21607	0.431075	-0.13772	0.803419	1.18053	0.689011	0.465262	0.683913	1.11628	1.14204	-0.42897	1.07074	-0.774315	-0.257655	-0.0395693	1.87551	-0.778056	-2.75902	2.26857	-1.94708	0.588816	0.854222	2.29956	1.08591	-0.909491	1.29452	0.764089	0.674438	0.0203641	2.59264	-0.980451	0.722258	0.150704	0.49097	-0.0919042
Lcp3	FBgn0002534		0.290685	-0.481146	-1.11359	-1.21703	-0.217293	-1.48308	-2.06622	-1.15157	-3.1902	-1.84185	-1.53149	-3.29032	-1.07786	-1.07884	-2.42014	-0.0656712	-1.74351	-1.07009	0.343125	-0.169296	-2.2981	-0.536143	0.0540273	-2.38885	-3.29004	-1.79091	-1.19343	-1.05968	-1.52429	-2.93231	-2.60421	-1.13138	-2.1129	-1.19407	0.226472	-0.928571	-2.56897	-0.497806	-2.45564	-0.342063	-2.08126	1.21521	-0.776107	-0.00178999	-2.73728	-3.0548	0.667657
Lcp4	FBgn0002535		1.07424	0.625651	1.17157	2.48423	-1.1953	1.00115	1.41712	-0.702983	1.98452	-0.259191	1.58675	1.32591	-0.754608	0.748423	0.315609	1.83339	1.85104	2.56815	3.25636	0.52847	1.00899	2.37184	2.68603	2.04714	0.82569	2.09274	0.815559	3.0279	-0.0963342	-0.680846	2.15647	0.120452	1.67409	0.935893	1.62333	0.141187	-0.539148	-0.350168	0.948875	0.622638	0.797961	3.31347	0.821358	1.89467	-0.31096	0.559193	2.68122
lds	FBgn0002542		4.01319	4.51979	4.49192	4.61611	4.33625	4.37811	4.52238	4.34133	4.42876	3.80837	4.18429	4.51821	4.10033	4.25897	4.38602	4.72805	4.54232	4.61774	4.48547	3.94993	4.83437	4.51189	4.153	4.17369	4.51397	3.67865	4.35255	4.44972	4.6412	4.61299	3.96502	4.25541	4.74155	4.73305	4.4209	4.77821	4.65545	4.55806	4.73391	4.05638	4.76103	4.84077	4.43201	4.36531	4.33261	4.6788	4.65475
lea	FBgn0002543		7.89489	7.71005	7.78116	7.96837	7.67637	7.63174	7.77968	7.43503	7.84387	8.11908	7.86186	7.84092	7.69671	8.09961	7.79059	7.89492	8.0379	7.58092	7.67922	8.28436	8.00825	7.79368	7.73127	7.83056	8.03699	8.19431	7.89712	7.73268	7.58787	7.97889	8.09499	7.93261	7.91909	8.18391	7.83435	7.80022	7.69549	7.78194	7.55819	7.66639	8.06679	7.94968	7.87935	8.09443	7.73722	7.67384	8.00656
lin	FBgn0002552		-0.0155957	0.507991	1.4517	1.73743	1.1238	1.52074	-0.688516	0.146849	1.28615	0.223546	0.70608	0.759813	1.41917	1.72282	0.913838	0.089088	0.965083	0.89171	0.456889	1.33772	2.20765	0.0116634	0.226938	0.927122	1.01733	-1.45193	0.841268	1.54877	0.410409	0.994186	-0.990661	-0.423877	0.987508	0.810648	1.83417	0.990069	0.761585	1.50291	1.48242	0.277099	1.15297	2.09057	2.12935	-0.105667	1.62009	0.461616	0.450849
l(1)sc	FBgn0002561		-2.66038	-2.54079	-1.66469	-0.742477	-1.43677	-1.5768	-0.739765	-2.5154	-1.85891	-1.47554	-2.55944	-1.60701	-1.35201	-1.08562	-0.76106	-1.81696	0.811136	0.582559	0.862271	-2.69712	-1.51849	-0.596892	-0.091011	-0.718117	-2.63593	-1.41149	-1.28552	-2.10587	-0.718886	0.430118	-1.08331	-0.367614	-0.894115	-0.207022	-0.828262	-2.44183	-0.925817	-0.935425	-2.72089	-1.38789	-2.62009	-1.39031	-1.39873	-1.87129	-1.11129	-1.67843	-1.78038
Lsp1alpha	FBgn0002562		-0.0904731	1.20099	-1.04473	-0.259891	-0.879367	-2.80231	-1.45415	-1.58229	-2.28624	1.04456	2.06852	0.0353166	-0.389625	-1.36103	-0.713185	0.140185	0.263277	-1.25621	0.631982	-1.22452	0.390533	-2.52541	-0.414388	-0.610344	-0.394695	3.18462	0.888953	-0.353221	0.296035	-0.574853	-0.908935	-0.645553	-0.699587	-1.28733	-1.08552	0.539854	-0.0105773	-0.948034	-1.57388	-0.0338683	-1.22188	-1.6812	-0.934137	-1.02602	0.737283	-0.0181753	-2.0141
Lsp1beta	FBgn0002563		1.40496	1.9186	0.462501	1.59469	1.52412	0.940518	0.483628	0.890963	0.469023	1.60159	3.80606	2.03804	1.76498	0.398772	0.0534582	1.62563	2.26191	1.32764	0.5716	0.678972	1.98241	1.1203	0.553954	1.79861	0.778633	3.10439	1.88623	2.11376	2.1033	-0.209806	0.337111	1.79917	1.46825	0.776996	1.18844	1.24053	1.89417	-0.130093	1.51458	1.28394	0.557249	0.700294	1.71198	-1.64306	0.663459	1.351	-0.189477
Lsp1gamma	FBgn0002564		0.763219	1.69617	1.26347	1.48232	1.13199	-0.047685	0.615697	0.175791	-0.944661	2.8936	3.92991	0.407653	0.304972	0.199804	0.7124	2.18422	0.2794	1.42405	0.070147	0.900754	1.56047	1.00343	-0.356678	0.845539	0.940135	1.49013	1.40786	1.3495	1.38428	0.509257	-0.634606	1.03676	-1.14084	0.513458	1.42171	1.33185	1.28077	0.141137	0.470517	1.35226	0.802635	1.11002	0.83428	-0.637922	-0.390615	1.01072	-0.103153
Lsp2	FBgn0002565		0.942011	1.24397	-0.00550971	-0.595938	-0.341532	-0.470154	-0.401961	-0.510591	-0.748598	2.84657	4.14827	1.53428	-0.452363	0.63732	-0.336393	2.53451	1.41003	-0.811213	-0.120564	0.2202	2.10143	0.105195	-0.415754	0.0692306	0.927929	1.20662	1.49459	0.0521693	1.29119	-0.41609	-0.157861	1.78191	0.626576	-0.246797	1.90161	1.11364	-0.0696296	0.000468846	-1.23139	0.18446	-0.958235	0.0507354	-0.0199239	-1.32073	0.998277	-0.466933	-0.960161
lt	FBgn0002566		5.0344	5.21634	5.05642	4.89956	5.53339	5.42202	5.1128	5.22976	5.06941	4.76697	5.06397	4.84095	4.78051	4.80902	4.91106	5.1397	5.3566	5.28387	5.0749	4.61129	5.71684	5.69174	5.22446	5.13513	5.3458	4.8822	4.98242	5.08085	4.6888	4.83257	4.98515	5.01716	4.96504	5.25721	4.19142	4.88455	4.99263	4.78546	5.18542	5.39332	5.10342	4.86364	5.03452	4.79225	5.06128	5.09576	5.37095
ltd	FBgn0002567		3.80165	4.34177	5.08004	4.91598	3.65538	2.98892	3.72957	5.01164	4.34657	3.71762	3.79641	3.71701	4.0918	3.9325	3.72028	4.89102	3.0289	3.89533	4.57797	4.60983	3.30768	3.93188	3.22708	4.31194	3.44943	4.8695	3.70672	3.25535	3.98448	4.01903	3.47181	4.74104	2.65715	3.85956	4.4611	3.80576	4.50656	3.53106	4.10353	4.66461	3.50242	3.67507	4.65286	3.85246	4.0381	3.59327	3.69744
Mal-A3	FBgn0002571		-3.4325	-2.24109	-3.48723	-3.02021	-2.44825	-2.27802	-3.63538	-4.21295	-2.80584	-0.152561	-1.56318	-2.76502	-2.89744	-4.43421	-2.9928	-0.50207	-2.79892	-2.65791	-0.912989	-2.91137	-4.10723	-0.381872	-3.99855	-4.27325	-0.351558	-0.127504	-2.71517	-1.33318	-1.05415	-5.18433	-3.7334	0.611281	-0.302529	-2.32084	-3.38098	-3.00843	-3.07145	-2.55209	-1.8234	-2.59713	-3.6859	-0.750331	1.42542	-5.21331	1.055	-1.49114	-4.15056
sens	FBgn0002573		2.73567	3.19697	2.45101	3.21167	2.9548	3.02696	2.72579	3.31513	2.93268	2.77548	3.05967	2.82524	2.42617	3.32348	2.63707	2.32231	2.90856	2.89596	3.5666	3.02182	3.1091	2.48174	3.0232	3.05375	2.94258	3.33299	3.39299	3.25034	2.68852	2.33617	2.78326	3.16237	3.7624	2.13012	3.21374	2.51034	3.68746	3.3544	2.77632	2.7962	2.4947	2.37612	2.84853	3.06703	2.55941	2.98043	2.33759
lz	FBgn0002576		-0.767723	-0.901777	-0.993133	-0.100292	-0.253643	-1.32061	-1.02713	-0.481073	-0.498202	0.0825251	0.0925222	0.0853276	0.7044	-0.19761	0.423828	-1.21699	-0.694967	-0.817132	-0.284753	-0.208938	-0.148785	-1.1179	-0.513498	-1.49272	-1.14524	-1.77939	-0.29448	-0.0773424	0.574704	-0.13842	-1.00557	-0.397052	-0.853428	-0.902321	0.384013	-1.14898	-0.394869	-0.615647	-0.0777656	-1.02129	-1.23784	0.0557181	-1.52464	0.483736	0.109604	0.453796	-1.02175
m	FBgn0002577		2.16942	2.14656	1.65697	1.93866	1.87594	1.35458	0.840076	1.86971	2.07375	1.55909	0.257809	1.71605	0.210219	1.10763	2.16222	1.39513	1.30096	1.74096	-0.826387	2.1986	2.13479	1.26323	0.535765	1.30825	1.35174	0.0235416	0.519462	1.07534	2.27705	1.82802	1.89382	2.38033	1.46908	0.383701	1.89333	0.113237	1.95211	1.5019	1.01335	1.22455	0.673185	-1.08142	2.62949	0.421746	0.929596	1.90616	0.156412
m1	FBgn0002578		-1.22479	-0.51101	-1.23583	-0.160187	0.0469947	-0.144675	0.26741	-0.629533	-0.487693	-0.50895	-1.17095	0.062624	-1.21015	-1.31274	-0.531717	-0.230564	-0.242442	0.411242	-1.43624	-1.04014	-1.22847	-0.35762	-1.68662	0.125462	-1.7783	-0.0274616	-0.192504	0.569614	0.8552	-0.228002	-2.27206	-0.134589	-1.9276	-0.0247371	-0.0336822	-1.36887	-1.48368	0.487858	-1.7835	0.0307201	0.739793	-1.169	-0.951795	0.816439	-0.560897	0.150454	-0.30448
RpL36	FBgn0002579		11.8927	11.6391	11.8928	11.6114	11.8087	11.6297	11.6792	11.6886	11.5643	11.9018	11.6446	11.8115	11.5285	11.7075	11.5872	11.6948	11.8188	11.7332	11.798	11.4402	11.8728	11.6181	11.6222	11.5642	11.4021	11.8955	11.6613	11.8362	11.5235	11.5541	11.5763	11.4924	11.6545	11.8601	11.6187	11.6674	11.829	11.8382	11.7245	11.7065	11.5317	11.7306	11.7423	11.7379	11.6504	11.5349	11.6616
RpS5a	FBgn0002590		12.7729	12.4948	12.725	12.511	12.4525	12.4245	12.5325	12.3089	12.4459	12.5843	12.5669	12.555	12.513	12.5603	12.4862	12.4589	12.7527	12.5747	12.7297	12.489	12.5319	12.4629	12.6269	12.3845	12.4242	12.675	12.6305	12.6627	12.5884	12.4904	12.563	12.3417	12.5042	12.5432	12.5966	12.5143	12.5603	12.7045	12.5629	12.3592	12.278	12.5841	12.4841	12.5652	12.4305	12.2695	12.4818
m2	FBgn0002592		5.7262	5.59015	5.44011	5.89772	5.42289	5.00255	5.35251	5.55249	5.59855	5.25038	5.0965	5.34624	5.73664	5.45452	5.09169	5.66513	5.83872	5.49161	5.53011	5.74322	5.88168	5.43631	5.73596	5.82454	5.88883	5.02842	5.67631	5.7242	5.91934	5.86384	5.66694	5.38964	5.60328	5.6962	5.59275	5.1008	5.61983	5.52277	5.58209	5.26812	5.48809	5.24438	5.28164	5.69515	5.53824	5.54267	5.19522
RpLP1	FBgn0002593		12.6334	12.4744	12.6409	12.7565	12.64	12.6367	12.5491	12.4574	12.6404	12.5237	12.8819	12.8038	12.5739	12.7115	12.5486	12.6865	12.669	12.6149	12.6275	12.8249	12.7934	12.6814	12.6197	12.4159	12.6786	12.6435	12.9357	12.9032	12.5478	12.5757	12.6165	12.5703	12.5019	12.6798	12.5706	12.5616	12.8213	12.7186	12.699	12.4672	12.363	12.7296	12.5048	12.6236	12.6582	12.4182	12.648
RpL19	FBgn0002607		12.0894	11.7814	12.0567	11.8895	11.8338	11.6969	11.9012	11.9293	11.7722	11.909	11.8932	11.9386	11.9294	12.1204	11.7594	11.826	12.0473	11.9243	12.0854	11.9735	11.9323	11.7858	11.9671	11.8902	11.7978	12.0572	11.9544	12.1386	11.9467	11.8244	11.9318	11.7209	11.9088	11.9952	11.8504	11.8184	12.0161	12.1519	12.0154	11.714	11.8024	11.9815	11.8761	11.9257	11.8843	11.6544	11.8324
HLHm3	FBgn0002609		6.74452	4.69939	6.43113	6.66539	6.53985	6.34151	6.45971	6.48399	6.81141	6.02686	6.91238	6.54034	4.99156	6.14735	6.51734	6.32014	6.57497	4.57658	6.36012	6.55174	6.3823	6.08469	6.33309	6.40266	6.32242	6.00211	6.45727	6.44064	5.96782	6.45054	6.1311	6.50433	6.06064	5.67269	6.34025	6.35002	6.00207	5.96614	5.84857	6.32271	6.5109	5.65108	6.32948	6.35838	5.89346	6.89076	6.29958
RpS3	FBgn0002622		10.7922	10.4259	10.8124	10.5183	10.6991	10.5198	10.5764	10.553	10.5379	10.5246	10.6597	10.6599	10.5145	10.6736	10.4232	10.6013	10.8177	10.5476	10.7994	10.4421	10.7704	10.5175	10.5317	10.3581	10.4375	10.494	10.683	10.7781	10.4053	10.5213	10.395	10.491	10.6605	10.4849	10.4981	10.5733	10.6399	10.6849	10.6423	10.4468	10.5382	10.6396	10.4993	10.7414	10.5486	10.3612	10.4731
RpL32	FBgn0002626		11.128	10.7583	11.1109	10.8388	10.885	10.8009	10.8972	10.8235	10.731	10.8646	10.9165	10.8931	10.7783	11.1548	10.7579	10.8134	11.1938	10.8839	11.0336	10.7793	10.9939	10.8237	10.8915	10.7001	10.6416	10.9431	10.8938	11.06	10.7901	10.8527	10.8849	10.7601	10.8841	10.8714	10.8259	10.7242	11.0207	11.006	10.9329	10.5877	10.5173	10.7782	10.7393	10.8448	10.8188	10.617	10.8161
m4	FBgn0002629		3.06624	3.23755	3.83699	3.59042	3.75433	3.5586	4.66991	3.26226	3.24679	3.55604	5.10723	3.81514	4.04405	3.64984	3.41469	4.50509	4.24253	2.68612	3.81016	3.7865	3.76947	3.0946	3.69907	4.01958	3.79471	3.77364	3.96086	3.88779	4.19417	3.77533	4.00751	4.11407	3.56137	4.09377	3.68803	3.65312	3.24601	3.66358	3.88761	3.19992	3.92274	3.55444	3.55805	3.80856	3.03735	3.34388	3.56289
HLHm5	FBgn0002631		-1.08656	-0.984444	-2.84863	-1.56423	-1.1392	-1.72141	-1.51171	0.0405924	-0.496877	-1.64282	-0.98617	-0.0291442	-0.841963	-3.02377	-1.22728	-0.773889	-0.0901123	-0.0982541	-0.547576	-2.75648	-0.419102	-1.53432	0.3559	-1.54058	-0.706395	0.0113522	-1.28836	-0.548545	0.722412	-1.13347	-2.50609	-0.265323	-1.05218	-1.5699	-2.77914	-2.44185	-1.40062	-1.06738	-0.458658	-2.54927	0.36789	-1.53438	-1.75213	-0.359613	-1.60681	-1.36242	-1.40466
m6	FBgn0002632		3.93576	3.94223	3.71231	3.4281	3.2139	2.70466	3.26662	4.32466	3.65379	4.46636	3.23073	3.53364	2.92677	4.25429	3.33204	3.47524	3.84346	3.5573	2.82829	3.66362	3.44912	3.08206	2.88335	3.82263	3.0468	4.19762	2.82727	3.40457	3.40209	4.34747	2.96614	3.12067	3.38603	3.64235	3.51845	2.69319	2.48387	3.42901	3.20203	2.75134	2.95777	2.64021	2.75316	3.33045	2.54565	3.2226	2.79646
HLHm7	FBgn0002633		5.64324	4.8267	5.17503	5.25809	4.57955	5.02851	4.92195	5.15866	5.22442	5.12869	5.28243	5.15542	5.06014	5.03655	4.80605	4.9187	5.30405	4.83164	5.57036	5.49753	5.31695	5.39091	5.46927	4.88117	5.15215	4.53636	5.23909	5.21697	4.86372	5.38778	4.81426	5.33655	4.8942	5.25238	4.70519	4.8826	5.25965	5.00187	5.08487	4.93057	5.21563	4.16349	4.69242	5.37763	4.93509	4.93568	4.86486
Bj1	FBgn0002638		7.14648	7.04279	7.15405	7.26662	7.01777	7.07664	7.2173	7.2033	7.41431	7.30294	7.392	7.19224	7.41584	7.36169	7.38062	7.31511	6.90646	7.25905	7.2176	7.21959	7.02372	7.20944	7.25968	7.22201	7.42335	7.53498	7.50822	7.38196	7.27231	7.23488	7.35588	7.30035	7.25021	7.11669	7.1826	7.22177	7.01712	7.42885	7.40352	7.40568	7.41956	7.57376	7.26803	7.3701	7.11049	7.27142	7.59379
mal	FBgn0002641		4.27836	4.55896	4.18812	4.393	4.63578	4.58121	4.24892	4.2587	4.88893	4.31916	4.55706	4.53657	4.42427	4.43395	3.99008	4.44747	3.92804	4.31356	3.6365	4.13263	4.31044	4.34142	3.97289	4.54512	4.37554	4.15194	4.42951	4.43672	4.02402	4.43568	4.42363	4.49776	4.02874	4.66458	4.50681	4.56569	4.42965	4.56597	4.56288	4.49926	4.74976	4.3058	4.36745	4.30399	4.43696	4.63726	4.68868
mam	FBgn0002643		5.9016	5.60342	5.91399	5.92275	6.33868	5.87726	5.82149	6.01359	5.76885	6.13267	5.89046	5.60442	5.90509	6.09956	6.03081	6.06659	5.96395	5.61873	5.49512	6.14955	5.98951	6.03624	5.57789	5.87231	6.11079	5.78853	5.6474	5.78395	5.82023	6.12943	5.85087	6.17553	5.92573	6.12986	6.18816	5.85062	6.04332	5.85416	5.94006	5.8963	5.98086	5.75563	6.02673	5.75843	6.05192	5.60461	5.86408
Map205	FBgn0002645		6.44182	6.45767	6.23748	5.99815	6.33125	5.87226	6.28167	6.30568	6.20503	6.48209	6.5247	5.84878	5.487	6.33435	6.20193	6.41895	6.33903	6.24485	5.98396	6.11205	6.3533	6.10857	5.91419	6.10979	6.2396	6.03653	6.0831	5.91104	5.08433	5.88812	6.2318	6.28498	6.0983	6.12361	5.56153	5.48579	5.93001	6.01039	5.49247	6.27446	6.20646	6.33661	6.16437	6.16596	5.99759	6.12107	6.18721
squ	FBgn0002652		2.94748	3.88244	3.55885	3.19578	3.63357	4.11098	3.39973	3.59917	3.14156	4.12032	3.28053	3.60371	2.44146	3.0807	3.56552	3.64849	2.94483	3.6992	3.6555	3.58799	3.87446	3.96784	3.87981	3.94322	3.02308	3.67855	3.19626	3.39065	3.0968	3.48264	3.46264	3.47171	2.13102	3.63226	3.4551	3.78629	3.45942	4.2003	3.53024	3.86729	3.73905	3.79428	3.69894	3.96117	3.89914	3.64095	3.1229
twe	FBgn0002673		3.51322	3.42398	2.82503	2.55086	3.63069	3.13388	3.269	2.88762	2.80972	2.92617	3.23517	3.06137	3.2177	3.37783	2.39885	3.25404	3.0171	3.81418	3.0267	3.23719	3.30719	3.76237	3.34033	2.87699	3.28342	3.17964	2.43469	2.5626	2.83205	2.66783	2.84562	3.25685	3.0051	3.26702	2.78824	3.97671	3.07651	3.63692	3.31809	3.39641	3.09146	3.18579	3.42606	3.31407	3.38711	3.40906	3.13965
mei-9	FBgn0002707		3.08983	3.4462	2.69944	3.83832	2.98874	2.00993	3.20383	3.45193	3.63578	2.90211	2.9898	3.02793	2.7954	3.23932	3.4717	3.79238	3.03269	3.1009	2.65421	2.69405	2.65906	3.2629	2.83861	3.00793	3.23298	2.71811	2.84839	3.2955	2.97285	2.69509	2.38712	3.1885	2.9664	2.75978	3.32424	3.26222	3.35989	2.73936	3.4909	3.47183	3.03269	3.31035	2.98738	3.41962	3.72908	3.14605	3.12472
mei-218	FBgn0002709		2.95693	1.46475	3.29452	1.94355	2.46706	1.42723	3.20214	1.4333	2.22182	3.44126	2.10786	2.0599	3.13289	2.2501	1.13316	2.30135	3.37517	1.99432	3.29727	2.57794	2.91526	2.31274	2.4562	2.05827	1.7503	2.90134	2.25684	2.50703	2.13403	1.84067	1.70052	3.42529	3.83734	3.7102	3.56882	4.04182	2.26441	3.20667	2.71329	2.40463	2.2348	2.64349	1.41979	3.53768	2.69934	2.64803	3.06352
mei-S332	FBgn0002715		4.70203	4.30264	3.92905	4.05793	4.35582	4.17109	4.51232	3.89314	4.39403	4.5519	4.44223	3.96948	4.44753	4.59413	3.90743	3.73403	4.127	4.33092	4.02486	4.25914	4.31638	4.24448	4.54239	4.14415	4.49884	4.6629	4.41366	4.25604	4.11425	4.04113	4.23658	4.17478	4.38323	4.27936	4.11525	4.29704	4.3662	4.28618	4.31234	4.28869	3.97119	4.68272	4.00942	3.60744	3.931	4.23489	4.36976
mei-W68	FBgn0002716		-1.01381	-0.589193	-1.39371	-0.203379	-0.980215	-1.74711	-2.36357	-0.654164	-2.71649	-0.528126	-0.199305	-0.132826	-1.4433	-1.17484	-1.04853	-2.09253	-2.8408	-1.08829	-1.27137	-0.733975	-1.41575	0.00954111	-1.61527	-1.3337	-1.52473	-1.85435	-1.65057	-1.7504	-0.56398	-2.41889	-0.087319	-0.736795	-2.13493	-1.9068	-0.34091	-1.35496	-1.60668	-0.70102	-0.470526	-1.29993	-1.61538	-1.58181	-2.25222	0.615722	-1.46132	0.211368	-2.23954
Men	FBgn0002719		3.4981	3.52188	4.1885	3.25733	3.61803	4.22059	2.69697	3.83871	3.98334	3.89542	3.76092	4.22282	2.98523	4.04713	4.31321	4.02713	3.61088	3.13169	3.54759	3.6597	3.45029	3.99533	3.10408	3.83675	3.78967	2.15316	4.3033	3.55659	3.14335	3.59092	4.13866	3.50874	3.21495	3.3226	3.58868	2.51555	3.3464	3.58246	4.2659	3.40342	2.73385	4.10897	3.47675	4.62978	3.233	3.36659	2.70664
Met	FBgn0002723		4.63666	4.33923	4.47656	4.32051	4.41517	4.25119	4.72031	4.31901	4.24421	4.46981	3.98245	4.40412	4.73424	4.55981	4.39229	4.77618	4.51168	4.24428	4.29881	4.48428	4.1218	4.71345	4.53786	4.33962	4.22051	4.3501	4.6023	4.46192	4.77843	4.55435	4.69813	4.10848	4.27188	4.54912	4.35459	4.18438	4.54821	4.40905	4.63073	4.64596	4.68007	4.31834	4.31073	4.31469	4.64218	4.26625	4.3817
malpha	FBgn0002732		7.399	6.85332	7.24684	7.34383	6.95237	6.98057	7.06084	7.06361	7.0601	6.94281	7.14889	6.99234	7.11873	6.95507	6.78137	7.25971	7.41274	7.17185	7.15049	7.20388	7.20023	6.91962	7.45906	7.4636	7.09248	6.29237	7.40121	7.11944	7.20778	7.4719	6.97605	7.08135	6.9429	7.4364	7.233	6.77128	7.33307	6.96701	6.95095	6.73046	6.82965	6.88201	6.42685	7.31744	7.04972	6.86151	6.98499
HLHmbeta	FBgn0002733		6.96302	6.62624	6.59821	6.81892	6.66432	6.63379	6.54746	6.94285	6.76181	6.61303	6.6105	6.63817	6.41366	6.68917	6.40008	6.50687	6.8073	6.57403	6.54715	6.89326	6.88472	6.87604	6.88361	6.90153	6.79311	6.65633	6.76063	6.8146	6.62666	6.65804	6.56345	6.4553	6.70026	6.50115	6.76491	6.41499	6.69409	6.36187	6.57298	6.16429	6.44233	6.00457	6.44745	6.68893	6.81783	6.03574	6.55178
HLHmdelta	FBgn0002734		4.88298	4.45742	4.66965	5.00061	4.23046	4.17091	4.29334	3.84652	4.43679	3.98584	4.74537	4.25807	4.48602	4.54506	4.17775	4.42385	4.68391	4.19047	4.93379	4.33174	4.51331	4.34303	4.64458	4.62392	4.26293	4.07797	4.33087	4.31822	4.16339	4.50614	4.08753	4.57158	4.79897	4.60057	4.5973	4.76781	4.15802	4.58504	4.72424	3.91601	4.47258	3.38338	4.07086	4.77245	4.31044	4.48279	4.69522
HLHmgamma	FBgn0002735		1.50553	2.45884	3.05159	2.46538	2.02874	2.01299	2.31574	2.89541	2.79407	2.45205	2.67452	2.92986	2.07758	2.56699	1.68274	2.99226	1.75875	2.39679	3.4553	2.96185	2.62276	2.74539	2.59467	2.62663	3.4385	0.329578	3.04833	2.5679	2.27313	2.09467	1.86534	2.61213	0.867787	2.57655	2.45534	3.00581	2.32843	2.60507	2.93488	2.69137	2.61324	3.31041	1.0403	2.89513	2.49133	2.33577	2.82501
mago	FBgn0002736		6.30672	6.82708	6.88786	6.79934	6.88726	6.77488	6.98773	6.76837	6.8424	6.93424	6.90921	6.87732	6.89113	6.835	6.66826	6.61485	6.28812	6.94321	6.76396	6.55792	6.86682	6.88309	6.86526	6.84452	6.89971	6.83061	6.63153	6.83498	6.85069	6.71894	6.71285	6.75799	6.89779	6.9796	6.77488	6.7963	6.93831	6.70077	7.26618	6.98255	6.87771	7.05418	6.96726	7.10373	6.92699	6.90914	7.14931
Mlc1	FBgn0002772		-0.2575	-1.66326	0.25798	0.499429	0.388245	0.762046	-0.276469	-0.298117	0.0199948	0.538053	-0.868383	0.898731	0.396814	0.593795	-0.0999791	1.54468	0.767005	0.10721	1.34251	1.24821	0.16217	-0.39473	1.17944	0.882093	1.12387	0.975602	0.930034	0.408385	1.25035	-0.0243382	0.286695	-0.670037	-0.0137816	0.783981	-0.451643	1.25821	0.15987	0.0505835	1.18959	0.108951	-0.0305681	1.26062	-1.25742	0.46346	-0.221437	0.977237	0.517915
Mlc2	FBgn0002773		5.21153	5.20867	5.14672	5.64823	5.03015	4.4222	5.12706	4.47289	5.32157	5.48875	5.21705	4.98438	4.56448	4.90648	4.24338	5.27304	5.2384	5.69376	5.1041	5.78545	4.96727	4.87031	5.20136	4.86201	5.42831	5.87022	5.17721	5.3477	4.77092	4.55752	4.49594	5.61266	5.31759	5.64893	4.84796	5.35669	4.7202	4.46697	5.14252	5.35011	5.1733	6.53925	4.87965	5.41626	4.76384	4.79038	5.83509
mle	FBgn0002774		4.69769	4.42211	4.35479	4.7743	4.93821	4.80615	4.30097	4.88085	4.80409	4.54594	4.46092	4.72738	4.66298	4.80608	4.99075	5.01398	4.57652	4.82489	4.51792	5.3016	5.12018	4.75695	4.52255	4.85834	4.84382	4.36803	4.38086	4.69385	4.71639	4.98379	4.83526	5.27541	4.65953	5.13652	4.72893	4.48655	4.51752	4.63548	4.51088	4.59928	4.94987	4.69213	4.71406	4.21341	3.81954	4.52223	4.41992
msl-3	FBgn0002775		3.83748	3.66388	3.73208	3.61725	3.4694	3.66268	3.80866	3.56516	3.59244	3.04169	3.25124	2.62953	3.69752	3.38634	3.37484	4.20179	4.25549	4.35407	3.89389	4.24295	4.51735	4.41119	4.28513	4.50356	4.04496	3.20461	3.2499	3.4511	3.68787	4.48828	4.29673	3.61963	3.5603	3.78539	3.99113	2.83665	3.94889	4.14663	3.90453	3.71224	3.67018	3.16426	2.89029	4.02276	3.92646	3.62314	4.14081
mnd	FBgn0002778		5.85331	6.04665	6.10839	6.07509	5.81558	5.35805	5.75418	6.03965	4.569	5.92133	6.207	6.19741	5.81185	5.72397	5.34848	5.63306	5.95232	6.0739	5.85207	6.25932	5.46408	5.16681	5.7789	5.66607	5.0012	5.9803	5.90578	6.15753	5.82479	5.54249	5.4674	5.74757	5.80669	5.82884	5.70334	5.37852	5.82012	5.92215	5.81603	5.52868	5.9157	5.37962	5.72531	6.18702	6.13353	5.78807	5.87692
mod	FBgn0002780		8.74557	8.64466	8.81177	8.68029	8.58108	8.88881	8.74576	8.79304	8.7727	8.63645	8.64101	8.89359	8.67762	8.70309	8.61032	8.69876	8.74806	8.65567	8.629	8.48854	8.6228	8.77872	8.65866	8.59928	8.68743	8.72888	8.70926	8.7813	8.75646	8.77963	8.56227	8.57304	8.73655	8.61224	8.66021	8.57693	8.73982	8.63777	8.91601	8.71116	8.65917	8.87935	8.73149	8.76643	8.70989	8.70305	8.73036
mod(mdg4)	FBgn0002781		7.9822	7.9549	7.84384	7.9829	7.86304	7.93955	8.02804	7.88815	7.87602	7.8214	7.97275	7.96882	7.98278	8.05136	7.94678	7.8869	7.96716	8.12737	7.97261	8.01411	7.97375	7.97038	7.98652	7.88815	7.97554	7.91536	7.97585	8.01989	7.95755	7.88299	7.97699	7.94512	8.1228	7.89918	7.99773	7.94281	7.9276	7.96943	7.96516	7.82864	7.95273	8.05602	7.91634	7.91878	7.93546	7.83342	7.89396
mor	FBgn0002783		6.05238	6.25526	6.21225	6.28036	6.16967	6.26646	6.06827	6.23375	6.23642	6.18304	6.07904	6.3006	6.28013	6.11675	6.24026	6.28704	6.27908	6.4026	6.34678	6.21768	6.24024	6.09982	6.438	6.19221	6.33289	6.64552	6.12685	6.27376	6.28275	6.11603	6.17861	6.47149	6.22726	6.05482	6.25972	6.30219	6.08955	6.20493	6.3084	6.24738	6.35074	6.31921	6.4832	6.17871	5.99589	6.0947	6.3324
Mov34	FBgn0002787		6.96055	6.74282	7.13148	7.11144	6.83616	7.01626	6.97563	6.89627	6.88804	6.78566	7.20136	6.95437	6.85144	7.14183	6.92801	6.94351	6.9791	6.9573	6.96196	6.98871	6.83431	7.04378	6.95285	6.97874	7.00846	6.86063	6.85046	7.11155	6.93887	7.14862	7.09222	6.9132	6.71645	6.80093	6.9525	6.85124	6.84511	7.20863	6.72556	7.03278	7.05138	6.86307	6.95699	6.98505	6.96497	7.17709	6.78238
Mp20	FBgn0002789		-0.282302	-0.796481	-0.849225	-0.251665	0.569277	-1.177	-1.84887	-1.39935	-2.6595	0.748442	-0.90853	-0.321758	-0.0709216	-1.82241	-1.05779	-0.637233	0.621789	-1.07976	0.873742	-0.0738013	-0.90647	0.178114	-0.451163	-0.00985102	-0.254421	-0.152158	-1.19259	-0.351573	-1.87752	-1.09486	-0.216724	-1.00747	0.753862	-0.662663	-2.66799	0.183369	0.186331	-0.924481	-0.5776	-0.507215	-0.0753887	-1.76969	-2.51956	-1.33978	0.673447	0.494648	1.10351
mr	FBgn0002791		4.70619	5.26023	5.24334	5.21954	5.12102	4.94769	5.24604	5.0584	5.00187	5.54273	4.86581	5.32887	5.28577	5.08155	5.139	4.76456	5.08277	5.242	4.85981	5.36848	5.08322	5.14357	4.6421	5.10592	5.17306	5.41568	5.26808	5.22993	5.28443	5.10981	5.37557	5.31014	5.42781	5.31014	5.12478	5.01986	5.20534	5.11092	5.44107	5.13859	5.31829	5.40752	5.53317	5.19389	4.95175	5.10559	5.06291
ms(3)K81	FBgn0002838		-2.50732	-2.446	-1.30272	-1.70814	-2.13245	-1.72028	-1.18371	-0.648304	-1.02444	-1.81422	-0.835835	-1.81235	-1.02839	-1.14145	-1.39381	-1.1977	-0.376553	-1.41695	-0.434302	-0.43632	-0.240894	-0.750035	-1.58687	-2.10493	-1.40267	-1.7361	-1.91654	-2.01646	-1.67914	-0.0734502	-0.530434	-0.991369	-2.00956	-0.998406	-1.4502	-2.13868	-2.37599	-1.83491	-1.94451	-2.36744	-0.962296	-1.5456	-1.06976	-0.812308	-0.546758	-1.68467	-1.07717
MtnA	FBgn0002868		1.33718	1.97229	0.754883	2.80918	1.071	-0.0840556	0.441042	2.52757	-1.22262	2.55429	0.761779	-0.763783	-0.0136736	1.24076	1.49376	1.53577	1.05469	1.44836	0.403297	2.18325	1.06281	-1.48749	-1.12334	2.54375	-0.903284	2.86881	1.09718	-0.719806	-0.821311	1.2091	0.221009	-0.0217557	-0.42477	-0.658635	-0.483673	0.688398	-1.00174	1.06744	3.48271	0.509454	-0.490735	2.15448	2.16118	2.4704	-1.6741	-0.894639	2.4548
mu2	FBgn0002872		3.74987	3.20732	3.28958	2.94239	3.55127	2.89627	3.77803	3.01115	4.53606	3.56483	4.40768	4.41839	2.63529	4.14689	3.60958	2.61912	3.94249	3.14955	3.40114	2.6925	3.19911	3.0887	3.72745	2.31683	4.5389	3.80547	4.318	4.3307	2.05499	3.77341	3.67629	3.80438	3.5551	4.36229	4.46437	3.06031	2.65135	5.9434	3.5238	4.31186	6.21509	3.00058	3.73878	3.22694	2.68986	3.90573	3.80573
mud	FBgn0002873		4.72518	5.3107	4.98802	5.84892	5.1564	5.69042	5.4419	5.44051	5.52579	5.205	5.77523	5.31062	5.42355	5.50138	5.89626	5.46775	5.40936	5.60354	5.80329	6.16297	5.45062	5.98131	5.57281	5.83822	5.80118	5.81777	5.49492	5.83609	5.55907	5.3584	5.8331	5.7089	5.6892	5.94056	5.44479	5.63405	4.97348	5.29509	5.25732	5.42606	5.59333	5.23738	5.38039	5.09427	4.97397	5.42281	5.54194
mus101	FBgn0002878		3.89753	3.65809	4.10009	4.25224	3.1323	4.17983	3.42609	3.33155	4.21607	4.25872	3.89807	4.20983	4.05714	4.0265	4.13471	4.19962	4.28857	3.94723	3.95875	4.05732	4.06106	4.20426	3.74733	3.6562	4.29718	4.76919	3.91169	4.15477	4.32161	3.96239	3.97427	3.86336	3.96516	4.16382	3.9752	4.09206	3.77683	3.62629	3.67423	4.01501	3.59247	3.66283	3.94384	4.59618	3.26792	4.11416	4.08178
mus205	FBgn0002891		1.38643	1.83851	0.787343	-0.327417	0.329135	1.29348	1.64332	1.18138	1.72006	1.844	1.06828	0.917416	1.57075	1.58393	0.194276	1.26814	1.45301	1.44387	1.71185	1.44241	0.995903	0.0267085	1.95849	1.19518	1.44978	1.98333	0.416698	0.712813	0.653516	2.01766	1.74802	0.951504	1.19212	1.76367	0.676521	0.384067	1.07764	1.30828	0.968736	1.19675	1.69668	0.196494	0.0515508	1.29748	0.976121	0.768507	1.89002
mus301	FBgn0002899		0.590196	1.99813	2.05682	2.73001	2.1982	1.96743	2.20214	1.16107	2.68906	0.407744	2.4299	2.4373	2.21721	1.74271	2.27174	2.37054	1.04274	1.96552	1.82382	2.60137	1.72964	1.25968	2.57669	2.24659	3.24127	1.69557	2.28314	2.28647	3.42953	2.49926	1.88146	2.43736	2.819	1.96011	2.92449	1.53522	0.930219	2.12369	2.07519	2.40471	3.07051	2.22179	0.696301	2.18178	2.18267	1.86972	3.08317
mus304	FBgn0002901		3.47393	3.16477	3.59821	3.55885	2.80392	3.7969	3.22825	3.51226	3.32768	3.61838	3.2714	3.08355	3.04099	3.25716	2.92433	3.50866	3.15183	3.5055	2.98034	2.96502	3.3733	2.99836	3.40633	3.23222	3.25906	4.24978	3.38674	3.25782	4.04751	3.5247	3.1416	3.17779	3.01633	3.60298	3.18165	3.53457	3.05831	3.46753	3.27012	2.81848	3.17599	3.48831	3.43819	3.06724	3.56748	3.18568	3.19301
mus308	FBgn0002905		3.43855	3.37116	3.19246	2.94544	2.80821	3.15769	3.02766	2.07187	2.91793	2.92282	3.8584	3.41482	2.02289	3.79403	3.91113	2.47256	2.93074	3.23661	2.48493	2.37628	2.56362	3.29026	2.85952	3.45026	2.99918	3.49718	3.19077	2.9071	3.92635	4.36318	3.5677	3.46654	3.60982	3.11353	2.56468	2.76546	2.71225	3.27737	3.01778	3.02488	2.89057	2.87664	2.85507	3.65413	3.2765	3.64458	3.17568
mus309	FBgn0002906		3.71371	3.45366	3.27571	3.63833	3.31481	3.22325	3.42033	2.7107	3.04087	3.4965	4.24067	3.83215	3.878	3.3611	4.21725	2.51141	3.1596	3.70069	3.39526	3.2856	3.50798	3.64689	3.79616	3.07311	3.43118	4.53878	4.56627	4.02092	2.98091	2.75958	4.50504	4.00197	3.475	3.16823	2.91338	3.11555	3.4997	2.99496	3.69639	2.92741	2.97395	4.42155	4.24243	2.98547	3.04729	3.36797	3.16452
Myb	FBgn0002914		6.65422	6.87012	6.62831	6.59911	6.64699	6.98341	6.74438	6.74105	6.85139	6.64531	6.91578	6.85574	6.83763	6.83794	6.60595	6.73373	6.63747	6.73458	6.65746	6.42602	6.66015	6.95903	6.88139	6.77195	6.97405	6.83073	6.6629	6.69876	6.98452	6.75423	6.70211	6.83948	6.90424	6.73196	6.83509	6.76397	6.66589	6.78006	6.64997	6.90945	6.90132	6.61757	6.86698	6.62148	6.76923	6.77446	6.88834
na	FBgn0002917		-0.41654	0.422384	1.32876	1.23497	1.45741	1.32223	1.15416	1.49477	1.52359	-0.100271	1.54125	1.32493	1.62746	0.963721	1.38977	0.930274	1.22508	1.0184	1.50266	1.57567	1.90444	-1.28299	2.01398	1.91776	2.41144	1.92219	1.5573	1.55235	0.821708	2.00755	0.50011	1.7767	1.14141	1.02292	0.301391	1.38183	1.28671	0.643961	1.38965	1.08752	1.74387	1.82614	0.138931	0.697587	1.40015	1.05755	1.64652
Atpalpha	FBgn0002921		7.557	7.43023	7.45738	7.59754	7.60465	7.58222	7.51496	7.09323	7.64502	7.36194	7.32534	7.38598	7.82712	7.61739	7.60716	7.31557	7.37588	7.64472	7.50231	7.90068	7.851	7.6743	7.51413	7.45096	7.68038	7.52585	7.57275	7.41543	7.77541	7.64753	7.59919	7.59104	7.52239	7.72448	7.56138	7.52963	7.6354	7.42673	7.77369	7.40691	7.60877	7.38458	7.5402	7.48399	7.44495	7.32173	7.47925
ncd	FBgn0002924		5.58629	5.84979	5.86373	5.75983	5.71752	5.92006	5.80709	5.61823	6.25747	6.09436	5.95089	5.8942	6.13515	6.23126	6.16443	6.15267	5.93824	6.07808	6.29398	6.06891	5.6957	6.06299	6.27316	5.92096	6.26116	6.07433	6.11336	6.05991	6.03185	6.35074	6.18629	6.01828	6.51171	6.02078	5.96493	6.27325	6.16776	6.18615	5.96382	5.93691	6.03633	6.19125	6.1799	6.02623	6.1237	5.97471	6.31836
ndl	FBgn0002926		-0.912989	0.870865	-0.330961	-0.886957	-0.115765	-1.93626	-1.26455	0.0158378	-1.80935	-1.10967	-0.812273	0.663998	-0.380881	-0.466347	0.00554492	-1.26627	-0.811605	-0.975142	0.419103	0.0813117	-1.56453	-1.74886	-0.509297	-0.642276	-0.562231	0.503601	-0.29668	0.560701	-1.07076	-0.146005	-1.57682	0.710942	-0.672796	-0.203561	-0.978808	0.0673819	-1.72134	0.15702	-0.785783	-1.55269	-1.02456	0.450396	-0.461981	-0.592885	-2.54468	-1.6676	-0.774537
nec	FBgn0002930		-2.38029	-2.39005	-0.256187	-0.604592	-0.817715	-1.50363	-1.39317	0.151161	-0.642951	0.211244	0.0394204	-1.66521	-1.74606	-1.77641	-0.351103	-0.375914	-1.53783	0.130151	-1.12232	0.577543	-0.829475	-2.11057	-0.343534	-2.17081	-2.44744	-2.25094	-0.942528	-0.786249	-0.636632	0.944441	-1.48117	-0.25373	-1.33413	-0.422445	-0.444556	-2.0882	0.0315342	-0.156964	0.515044	-1.39635	-0.682603	-0.519663	-2.09236	-1.65083	-1.68949	-0.298918	-0.581135
net	FBgn0002931		2.96791	3.37503	3.31696	3.83909	3.8266	3.97394	3.50158	2.7918	3.83356	3.48504	3.80423	4.09804	4.14163	3.74035	3.6025	4.08934	3.38424	3.60698	3.89105	3.54204	4.1843	4.05194	3.6931	3.72951	3.84421	4.5801	4.04882	2.98839	2.98896	3.53111	3.61528	3.61826	3.60813	3.97177	3.78666	3.4118	3.89558	2.98199	3.57857	3.48183	3.83557	3.52496	3.80301	3.3563	3.31044	3.194	4.06841
neur	FBgn0002932		4.00884	3.66138	3.90175	3.97367	3.73891	3.12645	3.62055	3.43933	3.07731	3.12445	3.88015	3.45888	3.83125	3.73456	3.69748	3.9947	3.34099	3.61122	3.76536	3.01178	3.75292	3.91858	3.82559	3.54991	3.93249	3.60215	3.82594	3.45666	2.96809	4.45588	3.69493	3.52451	3.94046	3.11753	3.72321	4.02546	3.47507	3.98932	4.17978	3.57441	3.40534	3.50914	3.46349	3.69991	3.52298	3.40493	3.72284
ninaC	FBgn0002938		0.0069564	-0.269749	0.311006	-0.236284	-0.0579594	-0.667431	0.42064	-1.07508	0.895964	0.414528	-2.69839	0.398903	0.877383	-1.64486	-0.229957	0.444571	-2.98451	-1.29161	-0.131983	-1.15933	0.210839	-1.27183	0.436202	0.726671	-0.229218	0.323912	-0.461839	0.797014	0.188645	0.758177	-1.81907	-1.41989	-0.751499	-0.32289	-1.54444	-0.64965	-1.4134	0.318086	-1.97504	-0.85928	-2.78018	-1.27446	0.685136	-0.0449251	1.01537	-0.946488	-1.58711
ninaD	FBgn0002939		-0.783572	-2.31186	-2.58689	-1.86656	-1.62425	-2.03958	-1.29235	-0.484222	-1.65962	-1.00658	0.560942	-1.66282	-1.57288	-1.99159	0.437593	-1.9642	-1.4941	-0.834982	0.195297	-1.30884	-2.444	-1.83767	-1.68666	-0.324884	-1.5271	-0.125721	-0.559763	-1.85744	-1.92012	-0.162189	-2.40913	-1.7441	-1.15678	-2.33149	-0.984767	-1.52618	-0.618754	-0.549634	-2.59043	-1.41227	-1.00895	-1.0336	-0.383402	-2.64616	-0.822682	-1.49567	-2.43721
ninaE	FBgn0002940		-0.275612	-0.930032	-1.19843	-0.267698	-1.0181	-0.274823	-1.69908	-1.19001	0.0852488	-1.72067	-0.92283	-1.53831	-0.237528	-2.07073	-1.46864	-0.371805	0.630022	-0.473442	-0.499226	0.0671283	-1.08903	-0.0949118	-0.17881	-1.03317	0.816806	-1.64818	-0.483483	-0.923931	-0.471974	-0.956929	-0.776061	-0.929189	-1.13167	-1.88476	-1.12735	-0.31186	-0.0636896	-1.01485	-1.97429	-2.46918	-1.07864	-0.709231	0.193928	-1.71442	-1.28981	-0.927861	-0.971385
slou	FBgn0002941		-0.938336	-1.00605	-0.379148	0.0894113	-0.740652	-1.70658	-1.09403	0.576166	-0.925918	-1.43511	-0.0819287	-0.428286	-1.02948	-0.434621	-1.59131	-0.968257	-0.562551	-0.631092	-0.380484	-0.730891	-0.802353	-1.5066	-0.687496	-1.54059	-2.44643	-1.36464	-1.9094	0.379315	-0.0150487	-0.393082	-0.54854	-1.46978	-0.828197	-1.12739	-2.59793	-1.30815	-1.76449	-0.683874	-1.79722	-0.812114	-1.78533	-0.707205	-0.591835	-1.32705	0.0130541	-0.362603	-0.412488
nkd	FBgn0002945		8.20882	8.1676	8.16521	8.2393	8.2787	8.12929	8.18708	8.07138	8.14863	8.11725	8.19046	8.1058	8.4854	8.31335	8.14736	8.07768	8.31515	8.24827	8.06725	8.60101	8.43042	8.31944	8.22583	8.26535	8.23236	8.33186	8.20712	8.26939	8.31168	8.38645	8.46992	7.95121	8.0772	8.40466	8.15192	8.12178	8.20616	8.03274	8.09149	8.01825	8.03114	7.94041	8.12647	8.31818	8.41067	8.07067	8.02932
nod	FBgn0002948		3.59928	3.62554	3.64593	3.79639	3.51751	3.96577	3.87496	2.96599	3.85687	3.37363	2.7857	3.81222	3.15998	3.5033	3.15953	3.59906	3.46486	4.13744	3.69943	3.70215	3.14063	3.98697	3.92081	3.43222	3.9187	2.71988	3.67873	3.43787	3.51816	3.57959	3.92383	3.51991	3.81527	3.53507	3.78653	3.93424	3.61111	3.54448	3.96189	3.44785	3.46538	3.75129	3.76082	3.91024	4.01388	3.59424	3.82896
nos	FBgn0002962		-2.34545	-1.08826	-1.75417	-1.97718	-2.50171	-1.96696	-1.06988	-1.04075	-1.18308	-1.47164	-0.615738	-0.850624	-2.31238	-1.78145	-2.46398	-0.957435	-1.82866	-1.59849	-2.53683	-0.507247	-1.7384	-0.957314	-0.104319	-0.66647	-1.41016	-1.38961	-1.68366	-0.378633	-0.642015	-0.353852	-0.953769	-1.46702	-0.213491	-2.2638	-1.18743	-2.51302	-0.699803	-2.08091	-1.65259	-0.608399	-0.329601	-1.73156	-0.0014674	-1.67774	-1.33895	-1.34245	-1.0756
Nrg	FBgn0002968		8.25387	7.96876	8.21826	8.10636	7.84891	7.84421	7.91788	7.92243	7.99966	7.92472	7.7858	7.69898	8.0883	7.89018	7.99125	7.9943	8.16283	8.15045	8.17871	8.29281	7.99279	8.03106	8.08312	8.13651	8.10933	8.0489	7.83093	7.80344	7.90454	8.00207	8.12877	8.12651	7.96961	8.02831	7.9194	7.96339	8.05602	8.03787	8.02278	8.0418	8.20131	8.22229	8.04394	8.0622	8.16018	8.02039	8.04971
numb	FBgn0002973		6.33195	6.36561	6.71996	6.43137	6.64059	6.39132	6.30905	6.72269	6.197	6.10576	6.895	6.56433	6.2525	6.70094	6.31824	6.46596	6.3047	6.25094	6.5683	6.53031	6.85036	6.61227	6.49605	6.5785	6.30073	6.44779	6.71363	6.54447	6.13544	6.81471	6.28607	6.51186	6.60376	6.97825	6.57313	6.78482	6.38991	6.84352	6.44325	6.18179	6.74471	6.23602	6.12151	6.7911	6.61728	6.59893	6.38469
odd	FBgn0002985		3.43857	4.09006	3.56816	3.42763	3.3343	3.54633	2.67164	3.20914	3.82952	3.16284	3.12502	3.39627	2.94261	3.04838	3.52701	3.67274	3.44475	3.56584	4.51033	3.60353	4.1911	3.83751	3.70555	3.52217	3.79963	3.25864	3.51623	3.32684	3.14704	3.67117	3.58597	3.39283	3.49534	2.84263	2.80053	3.21931	3.26896	2.93359	3.61491	3.62889	3.02972	2.27625	3.75001	3.71608	3.3008	3.34977	3.14982
okr	FBgn0002989		-2.54064	-0.222682	-0.769219	-0.708623	-0.240812	-0.757422	0.266351	-0.934892	-1.70516	1.317	-0.814209	-0.0731612	-0.757541	-1.1995	-0.255759	-1.7792	0.668165	-1.79918	0.103661	-2.01193	-0.413105	-0.911014	-1.64987	0.0360559	-0.987919	-1.35546	-0.16756	-1.5877	-0.972249	-1.30651	-0.367582	1.54557	-0.80035	-0.900585	-0.376682	-1.28392	-0.557036	-1.26023	-0.618135	0.115543	-1.12974	-0.103235	0.954812	0.994252	-0.751572	-2.27666	-1.68238
opa	FBgn0003002		4.48591	4.39992	3.90652	4.14152	4.06903	4.12807	4.20846	3.86176	4.38376	4.12805	4.53739	4.2199	4.00392	4.5394	3.84681	3.2257	4.35829	4.51394	3.4448	4.15373	4.15664	4.66916	4.48234	4.29859	4.36282	4.39821	4.44829	3.87541	4.4994	4.72866	3.49614	4.54595	4.73577	4.04523	4.02973	4.50985	3.71956	3.73918	3.9022	4.30308	4.31285	3.83283	4.39046	4.39721	4.01363	3.88985	4.16934
or	FBgn0003008		6.36694	6.47165	6.38226	6.61702	6.91259	6.62175	6.57567	6.69445	6.58866	6.2802	6.50246	6.58716	6.02873	5.94497	6.7656	6.31114	6.42689	6.62637	6.41245	6.49862	7.00504	6.35486	6.69208	6.86177	6.60301	6.24261	6.44846	6.63448	6.35412	6.41985	6.60125	6.38821	6.13236	6.08213	6.38102	6.44906	5.81445	6.38072	5.65328	6.45244	6.36901	6.40727	6.67308	6.34229	6.28225	6.98418	6.18496
osk	FBgn0003015		-2.63999	-1.76093	0.190869	-0.992222	-2.13711	-0.455931	0.0252556	-0.0124343	-1.90823	-0.92041	-0.234385	-1.15937	-2.16223	-2.87646	-1.44946	-1.16749	-1.27735	-1.92332	-0.0534582	-1.08944	-1.4233	-1.44111	-1.34297	-1.38648	-1.89647	-1.64313	-1.69832	0.659643	-0.424123	0.25648	-1.19113	-0.138144	-1.9259	-1.15609	-1.18688	-0.301076	-1.25721	-0.958982	0.0890648	-1.35679	-0.541089	-0.654455	-1.21456	-1.68841	-1.30287	-2.55636	-2.3623
osp	FBgn0003016		3.31262	3.19426	3.78075	3.29764	2.77637	4.16577	3.74384	3.60464	3.75886	3.70238	3.5082	3.72713	3.58523	3.61716	4.15974	3.53219	3.96735	3.62129	3.63224	3.61624	3.41528	3.58475	3.9948	3.47087	3.81871	3.76022	3.68123	3.33718	3.39479	3.22363	3.85764	3.37429	3.94338	3.66226	3.59102	3.65047	3.79677	3.35073	3.35884	3.34662	3.38631	3.4728	3.3726	3.76671	3.93663	3.56458	4.01239
Ote	FBgn0003022		6.71124	6.55656	6.84791	7.15347	6.6535	6.88258	7.19918	6.67336	7.19589	6.76054	6.77233	7.03062	7.19103	6.80219	6.60321	6.94781	6.84318	6.8699	6.84683	6.89641	6.52849	6.87778	7.16856	6.44523	7.13011	6.92287	6.78177	6.97019	7.27171	6.94408	6.60915	6.75954	6.91836	6.7573	6.97324	7.14526	6.5197	6.81023	6.8413	6.78579	7.07921	7.46589	6.92277	6.87101	6.83881	7.16926	7.08308
otu	FBgn0003023		-0.194647	-1.65416	-1.30876	-1.7558	-0.593215	-0.939727	-1.61847	-0.895735	0.146607	-1.75986	-0.102061	-0.661068	-1.40888	-1.98915	-0.64611	-1.16804	-0.808595	-2.58529	-2.75379	-0.921614	-0.509747	-0.757867	-1.64091	-2.15464	-0.227075	-1.68284	-1.921	-2.0136	-1.67889	-0.873922	0.252917	-0.947406	0.369112	-0.994433	-1.82169	-1.41302	-1.01455	-1.85044	-0.522817	-1.58609	-0.825901	-1.55153	0.0837716	-1.30477	-2.45486	-0.502694	-0.358484
ovo	FBgn0003028		7.8326	7.13803	7.53828	7.58637	7.32975	6.91494	7.12578	7.64519	7.52782	7.6076	7.47411	6.93952	7.72612	7.65365	7.07226	7.00127	7.64195	7.04165	7.41057	7.68144	7.18432	7.08077	7.22419	7.40931	7.35394	7.43047	7.14224	7.04611	7.2255	7.73917	6.94599	6.96839	7.46715	7.82164	7.07487	7.26286	7.6214	7.59995	7.53559	7.55533	7.69522	7.42271	7.12675	7.79579	7.19664	7.20371	6.79701
pbl	FBgn0003041		5.86952	5.61245	5.81048	5.30859	5.40886	5.16729	5.63304	5.35902	5.9177	5.29209	5.15673	5.58346	5.77443	5.68614	5.53412	5.58659	5.87846	5.58255	5.85456	5.5191	5.43986	5.56651	5.64225	5.04773	5.86504	4.92378	5.32477	5.64411	5.73683	5.3633	5.72542	5.80641	5.91401	5.45233	5.38299	5.47158	5.76122	5.21015	5.23792	5.51377	5.29694	5.76025	5.52121	5.8452	5.81505	5.94356	6.07381
Pc	FBgn0003042		4.28117	4.70295	4.24384	4.72809	4.79709	4.54117	4.68126	4.05698	4.2165	4.27263	4.33961	4.49476	4.2403	4.94419	4.23498	4.44199	4.42339	4.78832	3.98863	4.2206	4.86392	4.52665	4.49496	4.07928	4.39755	4.57481	4.60682	4.59472	4.82272	4.71667	4.66697	4.98999	4.29033	4.55907	4.30199	4.78136	4.47922	4.57295	4.54107	4.38568	4.0907	4.62654	4.45634	4.27931	4.09194	4.81928	4.181
Pcl	FBgn0003044		6.2927	6.22419	6.28113	6.12934	6.26676	6.25749	6.28151	6.07534	6.03594	6.3103	6.42888	6.26473	6.24822	6.22007	6.25364	6.11079	6.11364	6.11411	6.2867	6.19912	6.19335	5.82143	6.15067	6.05774	5.94018	6.62602	6.13399	6.06558	6.48837	6.30326	5.9882	5.954	6.23505	6.29771	6.20387	6.1803	6.20065	5.94192	6.08163	6.39243	6.37448	6.33685	6.27995	6.11175	6.09092	6.01952	6.19737
Pcp	FBgn0003046		-2.79237	-2.68467	-2.16346	-0.285925	-2.15558	-0.751465	1.24508	-1.6452	-0.624085	-0.079126	-2.71343	-0.949621	-2.16177	-0.986249	-1.51673	-1.17803	0.546469	-2.08129	-0.668478	-0.541138	-1.08943	-0.578927	0.112294	-1.46958	-0.888896	-1.6019	-1.62631	-0.310532	-1.52509	-2.7068	0.191111	-0.916931	-1.8947	-2.12916	0.820503	-0.418184	-1.31251	-1.69627	-0.944986	-0.732834	-0.253638	-1.38049	-1.3605	-2.56681	-1.68129	0.585852	-0.531552
pcx	FBgn0003048		3.22491	3.53435	3.51489	3.54068	3.69009	3.3694	3.30813	3.37264	3.49447	3.79546	4.17784	3.50782	3.57152	4.09935	3.38388	3.224	3.36328	3.47618	3.58936	3.98798	3.41421	3.51642	3.23524	3.86101	3.86802	3.89297	3.34371	3.30725	4.32015	3.6339	3.51226	3.62859	3.44651	3.95043	3.83671	3.28353	3.18901	3.62402	3.51991	3.82903	3.63248	4.32735	3.93205	3.81546	3.73114	3.71683	3.11308
peb	FBgn0003053		2.38648	2.65329	2.29632	2.66973	2.83599	1.79759	2.01832	2.91124	2.64261	2.27776	1.51679	2.28925	2.7577	2.29728	3.23864	1.86891	3.15593	2.77058	3.08018	2.547	3.1266	1.702	2.46374	2.22567	2.28358	3.58197	2.04253	2.57647	2.38199	2.22663	2.63298	2.35477	2.83567	2.84675	2.14918	2.5261	1.92301	1.47665	2.64135	1.16039	2.97906	2.57889	3.29394	2.8975	2.30614	2.88732	2.28634
Fib	FBgn0003062		7.10514	7.17039	6.87451	7.02172	7.18491	7.1836	6.84383	7.06547	7.13619	7.15398	6.86831	7.005	6.97414	6.51598	7.03534	7.16383	7.10369	7.2321	7.16625	6.96502	7.22437	7.11737	6.73726	7.08489	7.20629	6.97993	6.97929	7.05322	6.73006	6.39392	6.76148	7.03569	7.10452	7.16539	6.9424	7.21579	6.97893	7.05318	6.8666	6.88121	7.09118	6.96267	7.0843	7.21385	6.94911	6.77049	7.10728
CG2150	FBgn0003065		-1.14159	0.500984	0.970833	0.72461	-1.4449	-0.251097	0.0872604	1.61768	0.59176	0.523636	0.808135	0.977441	-1.54451	-2.08409	0.250441	-0.00960515	0.149385	-0.425	0.923785	0.487227	-1.51483	-0.873439	-0.567328	2.24328	-0.623309	-0.379603	-0.990141	-0.148676	0.134387	-2.53405	0.6192	0.880306	-1.08673	-0.513143	0.261881	-1.09425	-1.09877	0.243094	0.727454	-0.861244	-0.939312	-0.088363	-0.962146	0.0670905	-0.174601	-1.93177	-2.34656
Pepck	FBgn0003067		5.16531	6.95173	6.72194	5.3753	6.24962	5.98367	6.15443	6.47877	6.23471	6.00029	6.62188	7.11817	6.75565	5.76148	6.18347	7.0185	4.75716	6.06366	6.5214	5.50921	5.87819	5.60786	5.69051	6.2956	5.69819	6.64139	6.05433	6.2671	6.00615	5.51236	5.63433	6.201	5.98068	6.99958	5.32594	6.12248	5.31054	6.75724	5.47597	6.44997	5.73963	6.27833	6.11584	7.34322	5.82892	4.65375	6.22005
per	FBgn0003068		0.518884	0.514112	0.276564	-1.05992	1.23053	0.423779	1.8859	-0.0610716	0.413431	-0.680125	0.694112	0.75355	-1.13249	0.278665	0.134497	-0.605923	-0.0639172	-1.15133	0.943404	0.194861	1.67994	2.1519	0.556631	-0.132423	-0.493144	1.43043	1.50198	0.357377	-0.0300596	0.415034	-0.375991	-0.967687	-0.342892	0.47749	0.00706712	-1.92405	0.230528	-0.462129	-0.894696	0.42878	0.641707	-1.1555	-0.434813	-1.18597	-0.397104	0.0789738	-0.120399
Pfk	FBgn0003071		5.76671	6.33454	6.00741	5.90132	6.18827	6.10632	5.75119	5.94531	6.0033	6.48947	5.56676	5.78211	5.71902	5.67623	5.97982	6.41132	5.9228	6.45018	5.97161	6.14045	6.04638	6.19675	5.8613	6.19619	6.02732	6.64188	5.69989	5.72703	5.36815	5.60727	5.51452	6.39703	6.29558	6.05845	6.05271	5.86247	5.69381	6.21222	6.23282	5.88206	8.24583	6.57871	5.82217	5.8108	6.02612	5.42721	5.82522
Pgi	FBgn0003074		7.37397	7.16727	7.32929	7.14901	7.22868	7.25159	7.31887	7.3758	7.25989	7.09721	7.21428	7.18256	7.09185	7.1332	7.23716	7.51474	7.33071	7.28516	7.22326	7.07426	7.15357	7.13815	7.24687	7.25791	7.12158	7.12428	7.08904	6.93648	6.65959	7.17864	7.02017	7.26207	7.16526	7.13624	7.02002	7.3433	7.16391	7.40635	7.36391	7.17024	7.00128	7.19955	7.05288	7.2358	6.89271	7.205	6.83734
Pgm	FBgn0003076		5.16439	5.42745	5.26543	5.1648	5.17326	5.00101	5.06072	5.34081	5.06579	5.30164	5.65054	5.10078	5.09522	5.19652	5.03907	5.19545	5.11236	5.24708	5.18254	4.75259	5.2056	4.74222	5.05173	5.40435	5.00573	5.55612	5.2652	5.21692	4.63689	4.87913	4.79827	4.92797	5.47865	4.52343	5.10261	5.0911	5.34121	4.83531	5.16539	4.83639	4.61904	5.06493	4.83707	5.02043	4.19804	4.0798	4.8026
phl	FBgn0003079		4.64799	4.80989	4.62635	4.57449	4.70243	4.96597	4.67574	4.83966	5.1682	4.47804	4.80657	4.84527	4.45439	4.7367	4.83703	4.88106	4.40713	4.88366	4.68209	4.79992	4.50895	4.92813	4.92782	4.87434	4.83176	4.19976	4.63056	4.78573	4.79976	4.75325	4.6448	5.13987	4.85948	4.69295	4.76371	4.61406	4.86823	4.86068	4.43121	4.91632	4.89002	4.89339	4.69315	4.68253	4.5972	4.55215	4.5094
phr	FBgn0003082		-0.960537	0.013245	0.352724	-2.91458	-1.95038	-0.868641	-0.690846	1.56831	-1.25527	-1.37954	-0.832007	0.362941	-2.70335	-1.38578	0.162886	-1.48826	-0.533683	-0.637152	0.359766	-1.03221	0.235602	-2.24732	-0.12589	2.04611	1.09011	-2.07595	0.463588	-0.318833	1.11752	-0.348312	-0.0869887	-0.497723	0.587496	-0.890751	0.580619	-0.0240969	0.914596	-1.73837	-2.02674	-1.20426	-0.66122	-0.646906	-0.579868	-0.264208	0.59357	-0.91567	-1.86816
pim	FBgn0003087		5.44741	5.52828	5.42637	5.4159	5.09201	5.22709	5.57835	5.55996	5.61801	5.4545	5.34984	5.65728	5.51765	5.16438	5.16785	5.75291	5.68843	5.8189	5.75653	5.28087	5.63351	5.28782	6.31179	5.41985	5.73228	5.61512	5.73921	5.88216	5.94868	5.17788	5.41723	5.88224	5.42978	5.64149	5.34856	5.45847	5.21446	5.58802	5.18692	5.61889	5.27734	6.07715	5.6531	5.76828	5.38183	5.63733	5.45737
pip	FBgn0003089		3.59894	3.71819	3.07892	3.22648	3.40697	3.48766	3.45007	3.21495	3.72119	2.88554	3.58637	3.53051	3.57504	3.10514	3.50268	3.65492	3.29144	1.10023	2.44628	3.29494	3.57139	3.17231	2.34358	2.85413	3.30682	2.50534	2.82427	3.0875	2.9642	2.96664	3.05927	3.30616	2.7573	3.41969	3.38069	3.18845	3.10548	3.48269	3.4039	2.68574	2.93631	2.37219	3.71161	2.70788	3.42296	2.793	2.83841
pk	FBgn0003090		5.80071	5.64939	5.36609	3.92247	5.44094	5.45378	5.44168	5.25433	5.45813	5.50383	5.70086	5.4747	5.65363	5.58762	5.41075	5.47829	5.8382	5.65502	5.31486	4.11559	5.92476	5.88857	5.73988	5.52515	5.5481	5.32774	5.77923	5.4382	5.24792	5.60831	5.63196	5.6969	5.30293	5.59374	5.42765	5.41904	5.61584	5.4803	5.57258	5.43741	5.59761	5.29789	5.26814	5.6507	5.84687	5.60487	5.86663
Pkc53E	FBgn0003091		-0.312291	0.226088	0.976046	1.66	-0.422567	0.677666	0.200469	1.70758	1.57589	1.01582	0.930546	0.249263	1.51822	0.597742	0.195509	1.05732	0.278675	0.187775	0.642777	0.747849	0.641012	0.499596	-0.703406	2.04399	0.388914	0.145314	1.07203	0.90715	-0.776119	0.966391	0.391083	0.646978	1.46068	0.518557	1.71671	0.981833	1.61182	1.52515	0.42683	1.26431	0.965144	0.500762	0.430824	1.11491	0.463335	0.985917	0.995041
Pkc98E	FBgn0003093		5.2548	5.08513	4.96635	5.06711	5.34356	5.18955	5.20675	4.67177	4.8828	5.06536	5.5852	5.17975	5.25848	5.2372	5.37646	5.3802	5.24862	4.9092	5.23036	5.59024	5.51946	5.24323	4.72037	4.81668	5.17596	5.14814	5.34638	5.1051	5.22451	5.07522	5.04528	5.05883	5.20844	5.23267	5.20869	4.92941	5.29798	4.84812	5.26138	5.16427	5.31232	5.15555	5.21529	5.13528	5.05494	5.1839	5.25251
pn	FBgn0003116		1.70834	1.00795	1.82393	2.39096	1.97848	0.684109	1.68276	2.35543	0.913137	1.50407	0.603215	1.83557	2.64966	2.01214	0.670034	2.20624	0.357326	2.3365	2.12481	1.503	1.97621	1.8762	1.19652	2.41658	1.31419	0.421459	1.32086	1.03638	1.17479	2.07426	2.49009	1.70879	2.20776	2.85415	2.55385	1.84161	2.03938	1.96028	1.69239	2.09472	1.72339	2.35349	1.4224	1.21049	1.79307	2.12724	1.31569
pnr	FBgn0003117		4.01256	4.72938	4.46946	4.87033	4.55812	4.73943	5.04878	4.71046	4.69745	4.71468	4.59952	4.70962	4.76112	5.03361	4.54552	4.87347	4.40788	4.41219	4.50032	4.55069	4.73972	4.93956	5.04108	4.83242	4.6975	4.74153	4.85925	4.87528	4.75797	5.11682	4.68192	4.25166	4.08262	4.41643	4.55237	4.38437	4.89702	4.79755	5.06607	4.80979	4.77796	4.62822	4.23804	3.82225	4.63406	4.56242	4.64317
pnt	FBgn0003118		3.91674	2.94742	2.80093	3.25965	3.54838	3.28015	3.50287	2.95836	3.11497	2.60083	3.16607	2.78683	3.66046	2.9968	3.55527	2.93221	3.8792	2.46614	2.68813	3.45153	3.662	3.24273	3.28509	3.41021	3.50613	3.16189	2.38182	3.35077	3.93992	2.99044	3.95006	3.2965	2.38622	3.84953	2.82869	3.16324	2.94818	3.28195	2.99006	2.69631	2.56953	3.27925	2.45319	3.29844	3.68729	3.73843	3.563
polo	FBgn0003124		7.85045	7.8318	7.93246	7.81636	7.90894	7.96116	7.95918	7.82866	7.98896	7.73614	8.0448	7.86151	7.68645	7.74451	7.95069	8.05345	7.87037	7.71834	7.905	7.73971	7.62276	7.86175	7.78415	7.89739	7.93971	7.92272	7.97379	7.7843	7.97453	7.7524	7.75799	8.05536	7.93954	7.74843	7.87766	7.80457	7.70263	7.91114	7.81483	8.08434	7.88412	7.86795	7.98117	7.93724	7.65679	7.95284	8.03157
Poxm	FBgn0003129		-0.699396	-2.22522	-2.51012	-1.15199	-2.5534	-2.17453	-0.195747	-0.594012	-0.395181	-0.946618	-0.557066	-1.57376	-0.847297	-2.02571	-0.261845	-1.12001	-1.79668	-1.53316	-2.51898	-1.15258	-0.978919	-1.95893	-0.802933	-1.2035	-1.37994	-1.64644	-2.39933	-2.54956	-2.01125	-0.95255	-1.69219	-1.67809	-0.705588	-1.39391	-1.46851	-1.25624	-2.66512	-1.46971	-2.48775	-0.949276	-0.482473	-1.14685	-1.60572	-2.77835	-2.3158	0.400962	0.0160186
Poxn	FBgn0003130		3.55092	3.54126	3.26364	3.48857	2.79277	3.22111	2.56663	3.43646	3.06887	3.53132	2.99194	2.94349	2.95839	3.2207	3.39248	3.21791	4.07329	3.6546	3.7562	3.62887	3.0684	3.68257	3.41501	3.32197	3.11302	2.80998	3.51558	3.44787	3.52746	3.85898	3.50881	3.07599	3.42636	3.29621	3.13803	2.6493	3.06227	3.26812	3.08667	3.16727	2.97085	3.73341	3.03622	2.94519	3.02453	3.08406	3.42464
Pp1alpha-96A	FBgn0003134		6.68021	6.24781	6.20692	6.21795	6.42138	6.36249	6.45578	6.13456	6.3905	6.54206	6.54395	6.60465	6.41708	6.39828	6.3835	6.52539	6.53534	6.34074	6.1628	6.33293	6.43885	6.33443	6.39481	6.27955	6.45005	6.54418	6.46472	6.51733	6.37819	6.48677	6.50873	6.48888	6.10898	6.34364	6.19702	6.2533	6.47921	6.54907	6.40806	6.34682	6.5509	6.38751	6.48268	6.27804	6.56049	6.34844	6.59274
Ppn	FBgn0003137		6.94951	7.24373	7.03072	6.95577	7.20158	6.79937	6.71116	7.12078	6.698	7.05916	7.07071	6.80015	7.31502	6.97887	7.06209	6.81285	6.938	7.11066	6.29834	7.08634	7.02911	6.83073	6.73256	6.86854	6.88869	6.84539	6.95812	6.82247	7.0233	6.99581	7.21381	6.73269	6.86001	6.67349	7.19549	6.94295	6.91032	6.63906	6.84408	7.02762	6.9236	6.44854	7.13591	7.09116	7.07254	7.07371	6.94261
Ptp61F	FBgn0003138		6.48032	6.67008	6.58937	6.63398	6.53687	6.54972	6.74838	6.49878	6.56733	6.6265	6.42926	6.6163	6.47166	6.4693	6.54814	6.71818	6.74406	6.51774	6.56984	6.78623	6.50635	6.55747	6.71151	6.65607	6.56772	6.81907	6.47908	6.53135	6.61006	6.57011	6.55378	6.58308	6.49089	6.63579	6.51092	6.50305	6.64835	6.52734	6.76882	6.74173	6.48674	6.73573	6.64421	6.81999	6.72696	6.4736	6.57996
PpV	FBgn0003139		6.7419	6.56148	6.77269	6.65844	6.73907	6.52767	6.81159	6.79045	6.85387	6.7741	6.7581	6.80007	6.84103	6.95215	6.63194	6.76129	6.55749	6.66014	6.6933	6.65112	6.81646	6.65706	6.66116	6.47876	6.54887	6.90555	7.03995	6.5813	6.71565	6.8364	6.31715	6.7233	6.86974	6.75078	6.75437	6.93937	6.79159	6.97711	6.82849	6.83038	6.59851	6.82552	7.00641	6.77902	6.70251	6.86035	6.68441
pr	FBgn0003141		5.70422	6.04535	5.96379	5.87711	5.90933	5.94909	5.70069	5.71394	5.78346	5.75825	6.10211	5.74108	5.60221	6.01428	5.80692	5.68448	5.44538	5.85769	6.32706	6.07774	5.92117	5.95469	5.81027	5.74065	5.83774	6.07683	5.82927	5.73296	5.62412	5.8532	5.84505	5.49753	5.85082	5.69577	5.98893	5.86174	5.87728	6.1619	5.67011	5.72419	5.63322	5.51614	5.77196	5.7481	6.20767	5.6315	5.80671
Prm	FBgn0003149		3.47588	-0.866996	-0.761146	0.135063	0.729465	1.37363	-1.23147	0.0190419	-0.77299	1.28415	1.64617	0.48674	1.1657	0.965605	0.0830914	-1.23211	1.26016	0.898314	1.11566	0.28006	-1.34234	-0.054273	0.69181	1.57362	-0.672009	0.672316	-0.220295	0.330039	1.1607	0.753432	0.763385	0.184158	0.925288	0.463019	-0.259254	0.679403	0.920939	1.20698	0.131948	-0.8908	1.14931	0.719571	0.0560182	0.96507	-0.0047896	1.33182	0.577339
ptr	FBgn0003159		3.28214	2.91952	2.71029	2.95087	3.17316	2.78565	3.06054	2.62436	3.36471	2.89908	4.31779	2.57486	2.55067	3.18598	2.97153	2.90355	2.99312	2.57234	3.23111	2.95685	2.41951	3.00521	3.20567	2.88424	3.03638	1.59055	2.99606	2.97461	3.33486	2.12683	2.86453	2.47002	2.97769	3.18236	2.67295	3.37335	2.42407	2.0729	2.59976	3.08339	2.30269	2.85645	3.13627	2.25894	2.73847	2.74591	3.45066
Pu	FBgn0003162		2.25364	2.25123	1.51274	3.10341	1.82805	2.84758	1.87204	2.78163	2.18778	2.53109	2.37693	2.11967	2.31391	2.51261	1.75019	1.60786	1.39731	1.65845	1.10982	2.90908	2.39183	2.41582	0.886384	2.20863	0.392501	3.18917	1.83809	3.00695	2.08706	2.24416	1.48904	1.51608	0.82796	1.49553	2.17779	0.70461	1.70256	1.95056	2.09495	2.43677	2.64791	0.125718	1.04614	2.48276	2.031	1.50561	1.66874
pum	FBgn0003165		9.20758	8.80587	9.07191	9.00937	8.9208	8.86788	8.82492	8.81259	8.78811	9.0323	8.89234	8.73688	8.97344	8.98025	8.80202	8.79392	9.04756	8.72334	9.04302	9.12408	9.08026	8.90221	8.5893	8.80058	8.82954	8.96736	8.78114	8.84189	8.83595	8.99857	8.92528	8.76299	8.74911	8.94883	9.09653	8.81078	8.94462	8.82244	8.94599	8.53222	8.86975	8.50232	8.61839	9.16242	9.036	8.59552	8.79215
put	FBgn0003169		6.1727	6.73035	6.70406	6.38239	6.76035	6.71524	6.27099	6.35699	6.41586	6.29901	6.58806	6.60517	6.5203	6.53957	6.38727	6.54704	6.55141	6.63895	6.40548	6.13327	6.84732	6.65473	6.36132	6.6874	6.6264	6.63438	6.80614	6.37949	6.73596	6.56175	6.46247	6.55925	6.50376	6.37481	6.42505	6.41281	6.63135	6.59544	6.72463	6.53197	6.15471	6.50635	6.57005	6.59976	6.37966	6.47996	6.49891
pwn	FBgn0003174		5.00083	4.4815	4.74598	4.68008	4.91728	4.39848	4.56801	4.22644	4.7238	5.01902	4.39865	4.6555	5.33176	4.88085	4.81965	4.49822	4.85132	5.26543	5.07497	5.15084	5.13909	4.28584	5.35889	5.15831	5.18199	5.0305	5.07848	4.72029	5.11838	4.74713	5.03742	4.82929	5.35671	5.10872	4.60457	5.08885	4.57624	4.91006	4.82269	5.00917	5.09908	5.16699	5.07475	4.79469	5.04304	4.80907	4.78278
px	FBgn0003175		5.0156	4.76496	4.63422	4.93997	4.56363	4.52475	4.39049	4.45796	4.45566	4.30709	4.50765	4.56771	5.0697	4.9847	4.45428	4.65494	4.92786	4.7363	4.66088	5.26766	4.94018	4.90273	4.70323	4.32542	4.40104	4.51909	4.47125	4.9396	4.66483	4.70845	4.52121	4.5653	4.62127	4.8665	4.9113	5.19036	4.78134	4.79563	4.6086	4.48938	4.59062	4.55598	4.57027	4.83051	4.80333	4.5933	4.55802
PyK	FBgn0003178		7.83075	7.93715	7.86488	7.65332	7.78491	7.75632	7.8059	7.964	7.8478	7.56107	7.80916	7.76275	7.89806	7.8187	8.0496	7.82877	7.83751	8.08008	7.93314	7.60455	7.78528	7.80245	7.95629	7.91533	8.01877	7.82469	7.7464	7.7199	7.85491	7.64027	7.95857	7.87934	7.77311	7.78927	7.93048	7.96421	7.91711	7.67948	7.88683	7.62754	7.71399	8.03175	7.56546	7.85907	7.85119	7.70093	7.58594
qua	FBgn0003187		0.0426188	0.193854	-2.14489	0.780819	-0.651248	0.233692	-1.10424	-0.619151	0.54355	0.0525799	0.443186	-0.555034	-0.286606	0.743047	-0.842958	0.429898	0.157532	-0.115579	-0.213345	0.542528	-0.760481	-0.413921	0.434267	0.259701	-0.0736969	-1.83681	-0.0556586	-0.771777	-0.624417	-0.758095	-0.540158	0.473034	0.406771	0.0160766	0.645486	-0.800711	0.346079	0.884635	-0.880353	0.765154	-0.785752	-1.22951	1.3838	0.251396	0.44045	0.186196	-0.0817366
r	FBgn0003189		5.80651	5.87284	5.57504	5.89727	5.46906	5.74607	6.02457	5.63437	5.66582	5.74772	5.58815	5.39394	5.72797	5.96255	6.00015	5.99108	5.62186	6.0239	5.8958	6.06428	5.87258	5.74301	5.96133	5.83334	6.0075	5.94288	5.77031	5.50989	5.86299	5.86857	6.01565	5.79153	6.00809	5.94244	5.61325	5.57669	5.46552	5.40709	6.1842	6.12738	5.98092	6.13723	5.74104	5.62285	5.64401	5.56051	5.87907
ras	FBgn0003204		7.16272	6.9073	6.81815	6.99994	6.69265	6.70799	6.90954	6.68428	6.74927	7.11144	7.02705	6.72642	7.24208	7.1629	7.25669	7.00985	6.94855	6.91901	6.9489	7.00727	6.87531	6.41906	6.76859	6.44402	6.82217	6.65679	6.85884	6.78802	6.42668	6.74175	7.22918	6.76976	6.8875	6.93706	7.13101	6.79988	6.86583	6.76625	7.14584	6.86988	6.85031	7.48294	7.01027	7.01762	6.95608	6.78088	6.91748
Ras85D	FBgn0003205		7.43945	7.39297	7.35041	7.259	7.4091	7.35141	7.33334	7.36506	7.22258	7.28261	7.40357	7.59163	7.26413	7.48912	7.37318	7.37957	7.4254	7.40471	7.383	7.10495	7.46874	7.44602	7.12885	7.32632	7.17905	7.58597	7.3965	7.46646	7.34387	7.44586	7.44409	7.42239	7.39847	7.16836	7.27564	7.3373	7.45856	7.32071	7.359	7.45412	7.27643	7.34256	7.3531	7.49485	7.4343	7.42353	7.44947
Ras64B	FBgn0003206		5.26097	5.549	5.25119	5.6162	5.37986	5.38735	5.41841	5.22088	5.38263	5.35556	5.25813	5.4693	5.36928	5.6564	5.37421	5.20111	5.25935	5.3052	5.29527	5.78145	5.49532	5.30184	5.37411	5.24532	5.65417	5.09329	5.3362	5.20416	5.16535	5.46458	5.19207	5.28042	5.3518	5.53261	5.37105	5.33664	5.65486	4.80703	5.46308	5.46793	5.33913	6.27222	5.42086	5.10546	5.33939	5.6705	5.40316
raw	FBgn0003209		4.03412	4.22951	3.74741	4.23265	4.40228	4.12362	4.00967	4.33038	4.25858	4.10371	4.2764	3.8972	4.35104	4.29633	3.88595	3.61783	4.2664	4.08245	3.95149	3.86212	4.09385	4.00574	4.22847	4.13066	4.31471	4.51347	4.09512	4.34889	4.06526	4.53037	4.30127	3.9791	4.15116	4.31473	3.62871	4.24271	3.87805	4.02308	4.08978	3.94588	4.03914	3.73142	4.11959	3.8785	4.05994	3.89053	4.08566
rb	FBgn0003210		5.57506	5.53973	5.38784	5.43755	5.46788	5.5062	5.31862	5.38368	5.52999	5.48697	5.32075	5.55526	5.71369	5.41868	5.66366	4.87823	5.35696	5.24834	5.51287	5.66919	5.48062	5.08833	5.44152	5.15021	5.25827	4.83347	5.07265	5.364	5.463	4.96117	5.38653	5.02001	5.43654	5.51412	5.72092	5.37207	5.12726	5.71866	5.36362	5.34672	5.75675	5.87535	5.09306	5.57042	5.46108	5.44599	5.34041
rdgB	FBgn0003218		0.708061	2.26808	2.57981	2.98619	2.59196	2.42316	1.16052	1.92326	3.21997	2.78325	2.57094	2.91604	2.39571	2.33431	2.37466	0.771484	2.70436	2.66477	3.08606	3.13657	4.10347	3.01284	1.74332	3.19861	2.98273	1.54139	2.59438	2.86729	2.14809	2.97184	1.87176	2.12076	2.70221	1.7811	1.9655	2.62734	2.12767	1.92929	2.82047	2.15096	2.16448	2.20902	2.96022	1.94116	2.1289	2.02914	2.05764
rec	FBgn0003227		2.04266	1.8972	2.18242	2.03787	1.71142	1.82732	0.950251	1.97154	1.59069	1.89984	0.640553	1.74533	2.26137	1.15592	1.79321	1.69974	1.92025	1.3993	2.56162	1.16507	1.29704	1.91617	1.48375	1.49554	1.26639	0.445229	2.08527	1.53686	2.10271	1.32289	1.98486	0.0365063	1.19539	2.18743	1.49716	1.70651	1.68738	1.62154	2.22311	2.09378	0.936062	1.80539	2.0382	1.51487	1.93731	1.93636	-0.231005
ref(2)P	FBgn0003231		4.24147	4.35581	4.05061	4.37579	4.48253	3.94923	4.78558	4.29148	4.48129	4.14517	4.64276	4.55919	4.32267	4.64791	4.59658	4.25588	3.64219	3.92658	4.2005	4.38315	4.05084	4.50764	4.27794	4.48363	4.28548	4.71368	4.3883	3.93753	4.20577	4.30673	4.0854	4.16122	4.67122	4.28043	4.67213	4.24238	4.72249	4.57925	4.61654	4.21144	4.50784	4.09773	4.49944	4.45933	4.51598	4.37367	4.16887
Rh2	FBgn0003248		-2.85043	-0.203401	0.360241	-0.407503	-1.22334	-0.534208	1.03269	1.07885	-0.292866	-1.54105	-0.461236	-2.96839	-0.871188	-1.88339	-1.43695	0.301076	0.261279	-0.375793	-0.710418	0.492279	-1.33829	0.241579	1.28656	-0.24316	-0.728877	0.834972	-0.368997	-0.542126	-0.542969	-2.71596	-0.450708	-1.61866	-1.0028	-0.219455	0.262791	-0.745602	-1.58923	-0.704484	0.0726617	-1.96956	-1.47407	-1.17697	-0.565636	-1.32543	-0.0910469	-0.141887	0.120792
Rh3	FBgn0003249		-2.64706	-0.977263	-0.864246	-1.59643	-1.87559	-1.35232	-0.74337	-0.948365	-1.14382	-0.887683	-1.00258	-1.96504	-1.98216	-1.95122	-0.455432	-0.335807	-2.05402	-0.781715	-0.555222	-1.75489	-0.390031	-0.400423	-0.761956	-1.18831	-0.817119	-1.61588	-2.11001	-1.78464	-1.37306	-0.810491	-2.16735	-1.69947	-0.760076	-0.499805	-0.878239	-1.25107	-1.41794	-1.49658	-1.24251	-0.341786	-1.21267	-0.415905	-0.625168	-1.43592	-1.31111	-1.81634	-1.34394
Rh4	FBgn0003250		-2.30363	-1.12205	-1.76239	-1.05523	-0.311316	-2.47173	-1.29633	-2.54803	-1.64369	-1.30689	0.158018	-2.37698	0.531188	-0.249186	-0.337551	0.213614	-1.05362	0.302146	0.224171	-0.659023	-1.09494	-2.25783	-0.932304	-0.828484	-2.22404	-0.410732	-0.0249867	-1.44518	-1.51691	-2.47603	-1.34956	-1.97984	-1.41568	-0.235559	-2.25315	-1.60711	-1.96686	-1.73964	-0.661401	-2.10669	-1.63237	0.285345	0.45737	-1.63644	0.0527572	-2.27641	-1.72173
rib	FBgn0003254		-2.54987	-0.159558	-0.228305	0.40356	-1.51831	-1.87489	0.0216591	-0.215741	0.287284	-1.03343	-0.864118	0.669459	0.526433	-1.00936	0.793764	0.541904	0.733482	0.845334	1.46154	0.252178	0.526852	0.265981	1.10722	-0.85686	-0.236407	1.06097	0.0125367	0.703253	0.149987	0.263503	0.576946	0.396623	0.556447	0.304361	-0.674269	0.676525	0.458677	-1.19577	-0.00585757	0.90862	1.28674	0.0444843	1.19711	0.615954	0.63144	-0.282793	0.588424
rk	FBgn0003255		-0.0781491	0.178227	0.910345	1.31056	-0.0344046	0.529018	-0.263574	0.998445	1.36654	1.5292	0.0405871	0.15508	-0.17625	1.13029	-0.419285	-0.141018	0.304969	0.0690349	1.26162	1.18068	1.00557	-0.251052	0.682378	1.42738	0.528902	1.06715	0.807476	1.64657	-0.33853	0.314994	0.900657	0.350237	-1.18935	0.372786	1.27333	0.202664	0.679438	0.0643939	0.12044	0.93199	0.778595	1.18543	0.826112	0.793619	1.18721	1.3019	1.45808
rl	FBgn0003256		4.28708	4.272	4.14493	4.08612	4.40419	3.83719	4.05588	4.69215	4.33116	4.24405	4.19084	4.49494	3.98109	4.24244	3.59925	4.02883	3.97163	4.33133	4.102	3.80078	4.09197	4.61665	4.1385	4.15582	4.11673	3.26468	4.04722	4.35151	4.11699	3.99698	3.77014	4.24166	4.11407	3.61171	4.2824	4.15031	3.81968	4.55055	3.75176	4.42743	4.32665	4.00542	4.23397	4.4591	3.83056	4.37696	3.68956
r-l	FBgn0003257		5.34235	5.05525	5.26464	5.19958	4.9784	5.3344	5.06556	5.2649	5.35286	4.70029	5.53042	4.94197	5.16552	4.90644	5.27081	5.41595	5.37799	4.94605	5.42709	4.80403	5.25909	5.24721	5.10614	4.8319	5.21952	4.96765	5.08297	4.95379	5.33188	5.5616	5.0842	5.42213	5.13911	5.19263	4.95086	5.03024	5.12415	4.79519	5.27829	5.27359	4.9037	4.95446	5.27599	5.17999	5.00581	5.24311	5.26636
Rm62	FBgn0003261		10.3745	10.4654	10.3139	10.6844	10.7486	10.6098	10.6637	10.4835	10.4561	10.6075	10.894	10.5312	10.4948	10.6284	10.5759	10.4968	10.3577	10.3722	10.4397	10.5719	10.7962	10.6501	10.6105	10.5572	10.5226	10.718	10.8748	10.4619	10.4043	10.6136	10.5663	10.4208	10.7338	10.5499	10.4324	10.8039	10.6202	10.4615	10.6118	10.3941	10.5698	9.83597	10.5804	10.3795	10.5433	10.4798	10.1091
ro	FBgn0003267		-0.316689	1.51561	1.87483	0.837053	0.709689	2.01021	0.786203	0.667482	0.879964	0.769041	0.270306	1.03149	0.984878	0.358898	-0.411314	0.62036	0.557387	1.53238	1.25175	1.32263	0.782856	-1.51083	1.60931	1.04744	1.08588	1.92039	1.60704	1.08234	-0.468855	1.82945	1.42459	1.47968	0.387063	1.15907	-0.221789	-0.466306	1.78191	2.27502	1.13507	0.229959	0.65962	0.074518	0.612754	1.04786	-0.960098	0.03483	0.509856
rod	FBgn0003268		4.24703	4.14208	4.32414	4.07316	4.17843	3.70125	4.4775	4.18822	4.22418	4.31527	4.43059	4.37017	4.5319	4.23788	4.32699	4.04385	4.42128	4.55525	4.59306	3.97799	4.16919	4.31992	4.66581	4.22551	4.46723	4.07666	4.28973	4.28773	4.87874	4.28211	3.88736	5.06792	4.34051	4.52847	4.08485	4.70272	4.00161	4.27115	4.38485	4.36346	4.67141	5.05747	4.24443	4.15835	4.37626	3.87715	4.7038
RpLP2	FBgn0003274		12.5208	12.3	12.3656	12.4038	12.1585	12.0887	12.3703	12.1776	12.2215	12.3793	12.2928	12.2943	12.3948	12.6068	12.3748	12.1237	12.4751	12.3816	12.4137	12.4056	12.2932	12.0596	12.3318	12.1318	12.1996	12.4085	12.3314	12.3642	12.3872	12.4306	12.3669	11.9787	12.3821	12.3883	12.1476	12.3054	12.4317	12.5183	12.5871	12.0827	12.2951	12.3951	12.2462	12.363	12.3417	12.1876	12.2084
RpII18	FBgn0003275		7.82286	8.04354	7.87069	7.97573	8.03162	8.12716	7.99251	8.03205	8.19901	7.82257	8.0728	8.05399	8.27128	8.09639	8.09315	8.04736	8.0262	8.22112	7.90929	7.96498	8.0879	8.15232	8.19471	8.14435	8.18995	7.98576	8.20254	8.05595	8.06573	8.1228	8.06986	8.15596	8.06563	8.02234	8.16187	8.12816	8.19168	8.0073	8.10509	8.12591	8.19614	8.24968	8.0665	7.97002	8.18751	8.1421	8.11258
RpII215	FBgn0003277		6.80406	6.6802	6.67518	6.73651	6.86916	6.8566	6.67746	6.63951	6.68845	6.83477	6.79878	6.72513	7.03183	7.10258	6.76312	6.73679	6.68053	6.69691	6.61681	7.0048	6.80665	6.88074	6.82519	6.70515	6.82987	6.62698	6.44202	6.67476	6.71809	6.72249	6.65796	6.7548	7.00999	7.06827	6.80327	6.64556	6.71819	6.7962	6.73773	6.73207	6.90316	6.55641	6.80504	6.91096	6.9541	6.68452	6.66461
RpI135	FBgn0003278		4.5559	4.99409	5.1981	4.91085	5.0249	4.94558	4.56241	4.59265	5.00799	4.48548	5.36002	5.13104	4.72789	4.82977	5.12339	5.24816	5.02391	5.08258	4.90636	4.66591	4.91549	5.46828	4.96032	4.83389	5.12504	5.00824	5.1323	4.97736	4.74425	5.05036	4.58826	4.88501	4.92254	4.88473	4.70628	4.97712	4.92077	4.68226	5.08193	4.88111	5.29855	5.39953	4.97026	4.94208	4.81865	4.99019	5.04274
RpL4	FBgn0003279		11.0201	10.8719	11.1257	10.9789	10.8737	10.8459	11.0043	10.8503	10.8319	11.0275	10.9798	10.9374	11.0892	11.0245	11.048	10.723	11.0514	11.0004	11.21	11.1661	10.9663	10.8411	11.0237	10.8027	10.8444	11.0025	11.0087	11.0467	10.9507	10.6761	11.0487	10.6225	11.0345	11.0072	10.9706	10.9823	10.8872	10.9984	10.9771	10.798	10.9551	11.0025	10.8463	10.9468	10.9295	10.6885	10.8416
rst	FBgn0003285		5.07692	5.55861	5.50305	5.19549	5.57257	5.75281	5.37406	6.07368	6.18121	5.81325	4.85675	5.75372	5.27272	5.82925	5.56929	5.90001	4.9198	5.6532	5.2244	5.48164	5.79153	5.55221	5.57149	5.85694	5.92897	5.63405	5.05051	5.42465	5.58456	5.40662	5.51029	5.90626	6.12073	5.92951	5.585	6.42355	5.2265	5.76468	5.47228	6.45103	5.28824	5.51104	6.04654	5.73961	5.40258	5.67261	5.38036
rt	FBgn0003292		4.64576	4.1441	3.88085	3.70599	4.42135	3.1376	3.55828	4.1277	3.81526	3.87535	3.8527	4.02065	4.11102	3.26753	4.03778	3.29083	4.23083	3.76919	3.40371	4.12687	3.91732	4.05886	3.49727	3.39095	3.41961	3.84353	3.91771	3.5632	4.04136	4.11131	3.82574	3.20259	3.8802	3.71613	4.01326	4.01536	4.44882	3.60566	3.98304	4.33715	4.18796	2.97424	4.01684	4.49108	4.31574	4.36863	4.03186
ru	FBgn0003295		0.772131	0.681357	-0.840101	-0.598346	0.174377	0.80548	-0.662245	-1.0908	-0.437188	0.174658	2.02616	0.32678	0.250754	0.210836	-1.44035	-2.17564	-0.969723	0.693845	-2.94972	-0.783153	0.344121	-1.59284	0.546896	0.741182	0.2115	1.22456	0.222301	0.307337	1.36037	-2.4515	-1.14923	0.208171	-1.4404	0.200228	-0.0154963	0.400764	0.324682	-0.291089	-0.382385	-0.967774	-0.329758	-0.198623	-0.328703	0.611215	0.592983	-0.325618	-0.0543047
run	FBgn0003300		-0.844871	-1.55576	-0.114829	-0.275946	0.027475	-2.06041	-0.273033	-2.62441	-1.05678	-0.505903	-0.709278	-0.565486	-0.671732	-2.1627	-2.49806	-0.742251	-0.755299	-1.68546	0.529179	-1.98562	-1.77386	-0.264466	-1.48154	0.385687	-1.53167	0.00228031	-0.981937	-0.114337	-1.12214	0.131856	-0.606893	-1.644	0.506869	-1.57463	-1.64833	-1.71738	-0.495816	-1.00675	-1.78268	-1.4814	-0.359439	-1.04149	-0.93987	-1.24985	-0.458947	-0.683861	0.89219
rut	FBgn0003301		4.9422	4.23259	4.38075	4.57474	4.81235	4.89596	4.58033	4.0198	4.54299	4.35559	4.49678	4.34162	5.09392	4.87989	4.75363	4.30991	4.50714	4.35519	4.47179	4.81014	4.82836	4.68356	4.61671	4.37224	4.73369	4.27999	4.49331	4.338	4.3907	4.5712	4.47198	4.3356	4.16238	4.77368	4.92668	4.0656	4.58637	4.22828	4.72972	4.49622	4.81578	4.09868	4.30807	4.64926	4.72606	4.14737	4.16368
rux	FBgn0003302		3.36741	3.95313	3.61468	3.26087	3.00434	3.54342	3.38787	3.09031	3.42576	3.01271	3.5896	3.73691	3.70097	3.9908	3.56213	3.91625	2.96694	2.76003	3.54868	3.4138	3.28698	3.41646	3.21229	2.93236	3.17343	3.09046	2.84146	3.19052	3.31071	3.08893	3.05125	2.91933	2.89217	2.64004	3.48078	3.38436	3.15287	3.26777	3.58424	3.83232	3.65214	3.27996	3.9874	3.56068	3.8433	3.87974	3.10264
ry	FBgn0003308		-0.908929	-1.61659	-0.127747	-0.787474	-1.26497	-1.13684	-0.663763	-1.14657	-0.333453	-1.6689	-0.0506847	-0.265712	-0.746575	-1.21235	-1.63725	-0.50979	-0.190974	-2.54991	0.101951	-0.428219	-2.46981	-0.935567	-0.0465982	0.998773	-1.02599	-1.58926	-2.6546	-1.34623	-1.02271	-0.328397	-1.71523	-0.865564	-0.251057	-0.892559	0.998617	-0.861265	-0.0531926	-1.25304	-0.685132	-2.34841	-1.7532	-1.71858	-0.641936	-0.364554	-1.55307	-0.946239	-0.621996
S	FBgn0003310		5.42342	4.8034	5.13606	5.17714	5.17282	5.11738	5.09744	5.02801	5.2284	4.92379	5.46022	5.3887	5.19372	5.23659	4.95411	4.79074	5.1163	4.92827	5.13434	5.28996	5.23372	5.0584	5.10533	5.139	5.11712	6.04052	5.12979	5.22838	4.89865	4.90285	5.59854	5.15521	4.66083	5.54102	4.86512	4.94804	5.36309	4.98384	4.54722	5.1111	5.35513	4.88239	4.89488	5.07213	4.99924	5.14393	5.54003
sad	FBgn0003312		0.774414	0.681239	1.44023	0.729071	1.00409	0.382319	1.92052	0.779726	1.03342	0.235931	-2.24228	0.772496	1.06306	0.932467	-0.0830451	0.875732	1.31052	0.0867726	1.31325	1.02052	0.842347	-1.16692	1.50958	0.905088	-0.647109	0.794235	-0.187016	-0.24905	1.11559	0.401448	-0.708883	-0.189256	0.20834	0.608264	1.06273	0.496826	0.332342	0.235771	0.0520159	1.08138	-1.82449	0.0162249	-0.301197	-0.0955108	1.01481	-0.23578	0.649297
sax	FBgn0003317		5.31368	5.3367	5.32344	5.24199	5.51127	5.40681	5.16714	4.92649	5.31261	5.02539	5.42048	5.11438	5.41969	5.42745	5.24529	5.13492	5.23349	5.29535	5.34467	5.25692	5.3119	5.47333	5.39163	5.22908	5.39862	5.23522	5.57659	5.38315	5.69319	5.42409	5.19213	5.68998	5.18771	5.2974	5.30658	5.27607	5.49096	5.09645	5.26263	5.28632	5.50135	5.37965	5.44931	5.21505	5.20726	5.29963	5.60017
Sb	FBgn0003319		6.71759	6.26439	6.24898	6.28031	6.13411	5.71288	5.93725	6.39763	6.09622	6.8831	6.61263	6.25815	6.27507	6.52481	6.2752	6.03036	6.57633	5.66353	5.08048	6.38472	5.94652	5.41085	5.66101	6.44099	5.93422	6.3513	6.29047	5.96052	5.8307	6.51409	6.56154	5.9011	6.28533	6.11671	6.23796	5.55409	6.19908	5.7988	5.77346	5.67287	5.76918	5.30707	6.17076	6.61544	5.99381	5.8434	5.99352
sbr	FBgn0003321		6.32971	6.18833	6.20235	6.13183	6.57925	5.91236	6.16464	6.37886	6.08651	6.4155	6.01782	6.12721	5.69974	5.82215	6.20877	6.1147	6.25895	6.0395	6.10027	6.20908	6.64208	6.08018	6.11912	6.47839	6.19012	6.38635	6.04211	6.36577	5.63495	5.95932	5.95693	6.29328	6.07021	6.1681	6.05734	6.20621	5.71427	5.98651	5.77536	6.25028	6.14443	5.8814	6.38879	5.68267	5.55571	5.8583	5.70775
sca	FBgn0003326		6.1139	5.62279	6.02685	5.90816	6.00814	5.76522	5.5817	5.70127	5.83274	5.61295	6.10737	5.77951	5.94447	5.99741	5.82507	5.67293	5.98783	5.67097	5.77274	6.08927	5.70426	5.71458	5.75757	6.12764	5.95406	5.97122	5.90355	5.83576	6.05108	6.24922	6.00547	5.91204	6.14194	5.86268	5.72785	6.09204	5.49119	5.69797	5.79261	5.76085	5.60585	5.86496	5.67176	5.81618	5.52735	5.70418	5.29496
scb	FBgn0003328		3.57267	4.09463	2.93052	3.25315	3.83643	3.25266	3.25295	3.51396	3.30814	3.41251	3.37763	2.94702	3.93231	3.51068	3.41556	3.04066	3.27082	3.65547	2.57168	4.10429	3.79186	3.57145	2.43097	3.69965	3.12474	3.11061	2.87314	2.85915	3.30532	3.76404	3.69025	3.54816	3.2949	3.33493	3.59503	3.69399	3.40891	2.32025	3.48072	3.65164	3.38013	3.24912	3.75833	3.24914	3.85423	3.5072	3.86669
Sce	FBgn0003330		5.28979	5.35623	5.3753	5.54697	5.50496	5.48004	5.53286	5.30587	5.55261	5.48033	5.72327	5.35241	5.30617	5.34392	5.80792	5.44185	5.34683	5.48296	5.32235	5.53234	5.53312	5.43427	5.42256	5.38181	5.57952	5.21078	5.30913	5.32978	5.85525	5.80882	5.41032	5.26112	5.7041	5.41254	5.45118	5.54656	5.44008	5.19207	5.75665	5.17301	5.5985	5.4075	5.28412	5.39003	5.6594	5.39953	5.39241
Scm	FBgn0003334		3.41446	3.67686	3.50709	3.39955	3.62745	3.38121	3.67384	3.26155	3.3735	3.94081	3.57228	3.47603	3.55086	3.77812	3.99133	3.69068	4.17822	3.92478	3.25934	3.16314	2.87031	4.22448	3.49665	3.6723	3.35683	3.45488	3.56982	3.04032	4.05653	4.12097	3.22663	3.79476	3.92209	3.43062	3.49676	3.41191	3.53542	3.65543	3.67197	3.87194	3.57649	4.04025	3.87399	3.67834	3.59481	3.59383	3.41799
Scr	FBgn0003339		-0.289494	-0.216106	-0.475088	0.394841	-0.107646	-0.800494	-0.432871	0.762881	0.613457	-1.78348	-0.214366	0.399495	-0.40575	0.206939	0.0307001	0.329157	-0.458899	-0.312275	0.609499	-0.0707548	-0.979056	0.162009	-0.45831	-0.141345	-0.96501	0.610081	0.743021	-0.713611	0.799241	-0.122161	-2.26461	0.17605	1.13416	-0.165819	-1.16622	0.0517254	-0.942102	-0.929208	0.851069	-0.900917	-0.830312	-1.43141	0.107534	0.437751	0.0454247	-0.00825364	0.503967
sd	FBgn0003345		8.11369	7.78985	7.90816	7.92312	7.97463	7.96721	7.90336	7.65678	7.71447	7.91633	8.06378	8.07444	7.99894	7.95497	8.11687	7.91133	7.86875	7.67671	7.72448	8.05837	7.86619	7.61454	7.7663	7.79125	7.61512	7.88379	7.7773	7.68358	7.71323	7.75637	7.94189	7.68936	7.97858	8.10819	7.8017	7.81926	7.88237	7.90357	7.89357	7.88692	8.00841	7.81925	7.92036	7.89534	7.94628	7.91452	7.6923
RanGap	FBgn0003346		7.21141	7.37217	7.50027	7.45447	7.35529	7.34601	7.33896	7.45003	7.62336	7.04756	7.28851	7.4857	7.13975	7.41074	7.54067	7.55405	7.26267	7.45865	7.6391	7.35756	7.19097	7.46983	7.48364	7.5691	7.64457	7.36188	7.47533	7.56348	7.49098	7.61879	7.28214	7.60055	7.48254	7.21746	7.36158	7.55899	7.96529	7.48593	7.81239	7.55759	7.4972	7.73659	7.49074	7.39562	7.2711	7.60138	7.52762
sei	FBgn0003353		1.20202	1.543	1.12871	2.51379	1.82959	0.400659	1.82071	2.45656	0.214683	0.296027	0.820334	1.55296	1.82072	1.46968	1.81186	1.52906	0.689548	2.08001	1.74765	1.98777	2.39607	1.81816	1.89437	1.00604	2.06681	1.58986	2.71292	2.14922	2.53469	2.50741	2.24505	0.50843	2.40243	2.77224	2.12117	1.37143	2.24846	2.30401	2.37654	1.99751	1.28046	1.50959	2.55636	1.68285	2.42335	1.47303	0.646484
sesB	FBgn0003360		10.9528	10.7365	10.9207	10.7409	10.7484	10.866	10.8383	10.778	10.6171	10.9631	10.8565	10.9272	10.7261	10.7097	10.7902	10.745	10.7895	10.6618	10.7836	10.5869	10.6699	10.6997	10.6688	10.6429	10.3688	10.9461	10.7872	10.8294	10.5911	10.548	10.7657	10.565	10.6887	10.7019	10.8418	10.7551	10.7803	10.8207	10.9149	10.7305	10.7579	10.8791	10.792	10.869	10.8374	10.8017	10.8208
sev	FBgn0003366		-0.782104	-0.318691	0.599817	0.54696	0.436447	0.722083	1.21744	0.0781522	0.767067	-0.717292	-2.22021	0.978864	0.998996	0.605664	0.481894	-0.992042	0.342658	0.842595	-0.974334	0.270221	-0.625306	0.940674	0.592121	1.1423	0.527241	0.8951	0.070793	0.718525	-0.270147	0.75028	0.555314	0.819812	-0.0670965	1.18136	1.48257	-0.231185	1.2286	0.997514	0.421629	0.533011	0.756788	1.5286	0.18748	-0.93052	0.951833	-0.570982	0.105973
sgg	FBgn0003371		7.41571	6.90945	6.87046	7.30661	7.18089	7.00883	6.87925	6.86088	7.29385	6.91572	7.02341	6.87828	6.79044	7.16247	6.93225	6.59323	7.10865	6.53633	6.57849	7.09155	6.74978	6.85287	6.61507	6.78053	7.05699	6.66733	6.43632	6.67474	6.41068	6.52133	6.5989	6.56983	7.12718	6.98547	6.92895	7.25009	6.97827	6.78776	6.89278	6.91678	7.30424	7.10298	6.90856	6.88788	7.14445	7.33462	7.36875
Sgs3	FBgn0003373		0.0801347	-0.308251	-1.31406	-2.62756	0.0438057	-1.58663	-1.78792	0.353409	-0.249842	-1.69931	-2.64639	-1.43117	-1.37722	-2.96143	-1.49017	-0.0223156	0.419354	-1.07634	-1.35194	0.0929119	-2.23946	-1.41279	0.677322	-0.823931	-0.213549	-1.63343	0.213573	-2.20735	-0.769842	-0.314659	-1.61668	-0.1422	-0.33667	-0.890347	-2.87442	0.202382	-1.66033	0.465939	-1.70064	-2.61327	-2.57131	-1.42043	-2.45607	-0.576396	-1.31932	-0.670834	-1.26911
Sgs4	FBgn0003374		-0.58156	-1.61041	-0.51365	-1.32212	-1.81267	-1.08406	0.319268	-1.44689	-0.348332	-1.48236	-1.27133	-0.706709	-1.08999	-1.4079	-0.361465	-0.452006	-1.09683	-1.84404	0.376336	-0.216142	-1.94978	-0.933088	-0.163493	0.768881	-0.838331	0.149491	-1.24914	-0.789489	-1.13755	-1.06347	-2.29164	-1.58109	-0.603727	-0.824705	0.423667	0.601831	-1.44146	-0.476358	-2.16806	-2.83153	-1.00059	-0.956535	-2.44	-2.31748	-0.455511	-0.823677	-0.356442
Sgs5	FBgn0003375		-2.46169	-1.6362	-1.89417	-1.81329	-2.35273	-2.06638	-1.56147	-0.476154	-0.340371	-1.26321	-2.36123	-0.818916	-1.61785	-1.13747	-1.52891	-1.36011	-1.16155	-0.935877	-1.1539	-0.00459144	-1.22519	-1.08663	-0.830437	0.771274	-1.70111	-1.96552	-0.431024	-1.61886	-0.830333	-2.39512	-1.55355	-1.18207	-2.21836	-0.89149	-2.50999	-2.20861	-0.944375	-0.568795	-1.96896	-2.2957	-1.58903	-1.87478	-2.24718	-0.326463	-2.64877	-0.888117	-1.14407
Sgs7	FBgn0003377		0.365732	-1.98699	-1.85589	-0.678742	-1.11044	-2.00286	-2.39733	0.521487	0.736916	-1.58853	-1.15873	-2.10748	-2.47251	-0.504543	-1.53747	0.681441	-0.0903979	-0.0755181	-3.10288	-0.244412	-0.212132	-1.84265	-0.899158	0.41501	-1.11259	0.509079	-1.62295	-0.780036	-1.22153	0.709972	-0.421661	1.32217	-1.79424	0.0513901	-0.981719	-1.39611	-0.576901	1.18265	1.65095	-1.25282	1.46415	-1.06147	-2.29754	-1.27876	-0.905128	-2.90314	-0.304775
Sgs8	FBgn0003378		-0.0792048	-0.145703	-2.61744	-2.6837	-0.848174	-2.04475	-2.48603	-0.879504	-1.07696	-1.80697	-2.27957	-2.48867	-2.37935	-2.02447	-1.23114	-1.9794	0.151327	-1.04954	-2.64185	-1.57329	-0.418636	-1.84323	-1.10544	-0.452396	-1.55975	-1.71952	-0.594578	-1.88803	-0.523155	0.290041	-2.43542	-0.595345	-1.9593	-2.36748	-2.42452	-1.55466	-2.59308	-1.34946	-1.03121	-2.23933	-1.65093	-0.671062	-1.20786	-2.67085	-0.837768	-1.52322	-0.512947
Sh	FBgn0003380		1.99115	1.23042	2.19891	2.38275	1.43021	1.94711	2.34111	2.06719	2.26627	2.38315	2.38226	1.54213	1.75487	2.38112	2.62493	1.80576	1.38746	1.90577	2.8245	2.85374	1.92287	1.57112	2.13204	2.4382	1.26653	1.35859	1.91233	2.67965	1.60122	1.80986	1.84704	1.86444	2.40925	2.44542	1.95579	1.82833	1.97481	1.60696	1.98663	0.980852	1.64772	2.2937	2.30219	1.98513	1.72463	2.3854	2.56235
sha	FBgn0003382		-2.62362	-0.225649	0.652231	-0.547969	-0.47386	-0.418343	0.345984	-1.07282	-0.512977	-1.77087	-0.963917	-1.32418	0.392055	-0.473295	-0.583819	0.334296	-0.323693	0.308673	-0.537276	0.108384	-0.186149	-0.617072	-0.100577	-0.146617	0.0395071	-0.115174	-0.105171	-0.355145	0.387736	-0.873141	-1.11085	-0.608132	0.57605	-1.5846	-0.813082	-2.15407	0.174537	-0.917676	-0.866038	-0.178056	0.216127	0.535116	0.281881	-1.58321	-0.560156	0.227732	-0.29897
Shaw	FBgn0003386		0.0135141	-0.480962	-0.571471	-0.761955	-0.480938	-1.41395	0.504601	-1.22854	-0.487986	-0.411855	-1.13494	-1.32309	-0.223491	-1.42999	-1.45565	0.0490555	-1.57701	-0.501738	0.476386	0.486555	-0.216847	-0.452341	-0.409094	0.35633	-0.531384	-1.51461	-1.64018	-0.856904	-0.246179	-1.10511	0.950481	-0.842106	-0.229544	1.79651	0.196546	-1.17023	-0.452978	-0.782726	-0.131982	-1.11144	-1.8176	-0.464011	-0.545716	1.37308	-1.00947	-1.07229	-0.860224
shd	FBgn0003388		0.487732	1.0166	0.45913	0.356419	-1.01177	-0.809191	0.585873	0.906153	0.0883893	-0.859222	-0.273053	-0.0426247	1.1187	-0.390614	0.0877345	-0.349001	-0.701387	-0.804558	0.812675	-0.1359	-0.301745	-0.631029	-2.57551	0.655878	0.734846	0.737116	-0.9491	0.0399914	0.0212887	-0.314925	-1.01006	-0.886928	-1.07501	-1.37659	-1.41302	-0.136698	0.974409	-0.0140602	-1.22264	-0.980738	0.450491	-0.636212	0.106217	0.0123575	0.779406	-0.241983	-1.28666
shf	FBgn0003390		7.70671	7.60564	7.88926	7.51152	7.76604	7.7153	7.54745	7.65078	7.76718	7.61401	7.68878	7.84192	7.37838	7.744	7.48823	8.04763	7.70912	7.86568	7.76068	7.44834	7.85661	7.76004	7.64236	7.75584	7.88912	7.71363	7.66712	7.64058	7.6537	7.78828	7.52579	7.87762	7.40679	7.57526	7.34618	7.84396	7.65655	7.63642	7.81798	7.84131	7.62086	7.4916	7.74016	7.62076	7.62395	7.7956	7.69824
shg	FBgn0003391		5.84842	5.57622	5.67995	5.69927	5.83432	5.2166	5.57184	5.63908	5.22255	5.92427	5.85195	5.40414	6.24857	6.05643	5.2527	5.47843	5.56943	5.32958	5.32577	5.92983	6.02962	5.85378	5.47511	5.51058	5.50767	5.66419	5.57634	5.59866	5.63304	5.58376	5.8073	5.51775	5.45082	5.91605	6.10883	6.2108	5.75078	5.85802	5.35468	5.56643	5.48772	5.80494	5.37248	5.77122	5.99022	5.32053	4.97153
shi	FBgn0003392		6.57759	6.56072	6.54137	6.50217	6.43692	6.76702	6.63576	6.31559	6.52292	6.50523	6.40965	6.56415	6.59502	6.60917	6.5923	6.40372	6.40085	6.49822	6.48941	6.48705	6.40846	6.47238	6.70439	6.38479	6.54183	6.53874	6.45	6.41746	6.34272	6.53949	6.51097	6.46007	6.66913	6.61187	6.50198	6.34437	6.62088	6.30721	6.62511	6.69721	6.4771	6.68125	6.55748	6.6285	6.38383	6.35334	6.46247
shn	FBgn0003396		5.3534	5.86569	5.54216	5.84257	5.94238	5.6407	5.6046	5.53324	5.41286	5.93152	5.72428	5.46907	5.52541	5.72907	5.85578	5.35823	5.94017	5.73646	6.03714	5.98191	5.6425	5.9659	5.56263	5.78581	5.76986	5.88003	5.73014	5.48334	5.2933	5.52381	6.09437	5.58549	5.66266	5.82414	5.57646	5.47569	5.39844	5.95541	5.77087	5.84455	6.21356	5.74298	5.63511	5.70987	5.8406	5.59145	5.85622
shu	FBgn0003401		3.68311	3.5266	3.62553	3.68098	3.47696	2.9725	3.83972	3.62113	3.85717	3.36629	3.1728	3.399	3.77776	3.46229	3.2756	3.28145	3.61694	3.74555	3.21486	3.98818	2.12393	3.64053	3.95841	3.60158	3.93256	3.98298	3.43644	3.75307	4.2455	4.10497	3.46867	3.96297	3.38084	3.75722	3.53329	3.49837	3.53532	3.91275	3.73605	3.41233	3.49741	2.47022	3.92328	3.36723	3.92768	3.09751	3.88144
sina	FBgn0003410		7.16881	6.87855	6.9034	6.99344	6.85725	6.84278	7.10664	6.81887	6.7407	7.09995	6.93314	6.9095	7.34327	6.94507	6.80313	6.8499	6.9019	6.89514	6.83364	7.39548	7.15177	6.65695	7.0495	6.8661	7.03181	7.22477	6.81333	6.85946	7.09618	7.16617	6.85581	6.68592	6.78888	7.02345	6.88488	6.89977	6.9971	6.68465	6.97525	6.92795	7.10839	6.97418	6.83856	7.00554	7.01934	6.96763	6.8406
skd	FBgn0003415		6.31559	6.20155	6.07036	6.4634	6.08801	6.1026	6.39453	6.06772	6.22129	6.17111	6.07887	6.2258	6.48186	6.40465	6.11666	6.15395	6.38435	6.06068	6.05545	6.82858	6.2855	6.45364	6.22603	6.20763	6.32946	6.21467	6.22941	6.27133	6.58349	6.32296	6.43187	6.10207	6.25072	6.49208	6.37685	6.17852	6.43166	6.01659	6.00135	6.21707	6.10701	5.77931	6.29459	6.60089	6.40044	6.12229	5.77965
sl	FBgn0003416		3.45239	4.15751	4.03164	3.96273	4.27212	3.17891	4.11371	4.00123	3.78471	3.38933	4.27589	3.44664	3.64436	4.01145	4.0122	3.87743	4.2151	3.93256	3.61416	4.18772	3.99333	4.09738	3.77072	3.69314	3.60265	3.37341	3.57757	3.49229	3.61149	3.67107	3.70497	3.62417	4.01361	3.47832	3.94033	4.25011	3.81257	3.78293	4.07674	3.43324	3.61941	3.4683	3.71623	3.59297	3.27533	4.23892	3.83238
slgA	FBgn0003423		6.56448	6.6409	6.82609	6.51353	6.84925	6.69829	6.41356	6.59178	6.53837	6.66235	6.68907	6.71802	6.3698	6.49976	6.48904	6.83471	6.18591	6.29035	6.21512	6.31284	6.65643	6.10308	6.13689	5.87031	6.34889	6.13664	6.10421	6.31099	5.92239	6.11871	6.34741	6.15005	6.38057	6.35852	6.61639	6.15306	6.40231	6.4832	6.40778	6.54777	6.431	6.32491	6.63374	6.34933	6.37893	6.56441	6.45515
slo	FBgn0003429		0.872206	0.774381	1.50865	1.54953	0.629251	1.49472	0.596662	1.33512	1.76561	0.00510779	1.89193	1.37691	0.669168	0.866871	1.00577	-0.0458069	1.07732	-0.173934	1.79629	1.65774	0.850255	1.05416	1.21585	1.77971	0.436577	1.20951	0.873008	1.72173	1.31324	1.08312	0.709487	0.658258	1.14126	0.353135	1.50711	1.48935	0.55815	1.05437	1.38774	0.553218	1.59654	1.65144	1.38224	0.904249	0.634379	1.33646	0.471094
slp1	FBgn0003430		0.457057	-1.84203	0.532798	0.70591	-1.22307	-0.729076	-0.461646	0.3465	-0.606334	-0.653341	-0.327065	0.312794	-2.11846	-1.42203	0.0383313	-2.03691	-1.51854	-0.601587	-0.62714	0.233317	-0.15395	-1.35917	0.125309	-0.13937	-1.42355	-1.74698	-1.55454	0.668778	0.421475	-0.157458	0.0493306	-0.660471	-0.0928697	-0.305262	-0.686003	-0.561374	-1.1714	0.294391	-1.74767	-0.643648	0.105031	-1.37248	-1.50592	-1.185	-0.260855	-0.0394256	-2.23921
sm	FBgn0003435		5.80933	5.97196	5.88182	5.00213	5.04367	4.95318	4.72175	6.0139	4.91155	5.21289	4.99147	5.16856	5.46434	5.24296	4.8633	5.00952	5.69597	4.93457	4.11867	5.66498	5.23275	4.43427	4.1202	5.00798	4.77493	4.89559	4.7388	4.97383	4.98816	5.99976	4.92538	5.38409	4.44858	4.46129	5.68938	4.38373	5.23724	5.34107	4.26572	4.78984	5.62375	3.59135	4.79777	5.26957	5.01839	5.27247	4.7188
smo	FBgn0003444		4.21369	4.05482	3.73706	3.56347	4.3514	4.01725	4.44628	4.14101	3.86285	4.63624	4.23497	4.11441	4.1399	4.23067	4.16117	3.94214	4.21099	4.22164	3.47596	4.30299	3.85974	4.36941	3.85518	4.29789	3.83825	3.24638	4.18767	4.15717	3.86859	4.36188	4.34487	4.24372	3.80925	4.11093	4.156	3.9488	4.40789	3.74933	4.04639	4.29959	4.14753	4.05345	3.86598	4.05958	3.58208	4.10063	3.91474
sn	FBgn0003447		7.54404	7.65597	7.31462	7.49757	7.25413	7.03546	7.27474	7.38172	7.2357	7.51581	7.14979	7.26768	7.50218	7.73468	7.51503	7.46734	7.14481	7.24838	7.07109	7.36915	7.4045	7.08006	7.30088	7.00989	7.26314	7.2928	6.91112	6.93295	7.16933	7.48124	7.53989	7.18492	7.48073	7.14655	7.39872	7.20471	7.26008	7.22074	7.18001	7.21872	7.354	7.27085	7.44531	7.31307	7.47714	7.41901	7.07689
snf	FBgn0003449		8.54288	8.24145	8.23857	8.28047	8.4306	8.36596	8.26591	8.83055	8.47183	8.65184	8.2735	8.39252	7.68454	8.18953	8.13253	8.06814	8.11853	7.8782	7.79632	7.927	8.18549	7.98442	8.15723	8.52511	8.06764	8.29043	7.97845	8.21562	7.85798	8.2131	7.75167	8.13841	8.24458	7.94988	8.29816	8.3636	7.19519	7.95118	7.90993	8.08734	8.34763	8.13397	8.09772	7.95932	7.81192	8.80707	8.39452
stwl	FBgn0003459		4.38096	5.48142	3.91876	4.29026	4.75556	4.90665	4.17622	4.87439	4.21919	4.04182	4.09624	5.80348	4.0502	4.81581	4.47954	4.22743	4.26182	5.63134	4.18378	3.89814	4.95135	4.58876	3.92828	4.68934	3.88396	4.8545	4.05267	5.8295	4.69958	5.49374	4.31587	4.20185	4.8194	3.45513	3.5088	4.31293	4.08007	4.91415	5.00087	3.81347	5.52793	4.186	4.44183	6.147	4.89851	5.7585	4.8904
so	FBgn0003460		2.37924	2.98369	2.90118	2.19202	3.05938	2.62116	2.5633	2.30123	2.51878	3.36276	1.48957	2.83197	2.73364	2.87358	2.65242	3.07382	2.95526	2.60501	2.47694	2.83355	2.75922	1.62485	3.09286	1.87493	2.555	2.69148	2.68949	2.53766	2.14649	2.87512	2.95051	2.92202	2.14008	2.96573	2.34324	2.69131	2.35614	2.05526	2.44292	2.79239	2.42935	1.34025	2.95392	3.16949	2.5869	2.40477	2.40936
Sod	FBgn0003462		9.6804	9.75704	9.86125	9.83243	9.59844	9.78677	9.71631	9.79956	9.70884	9.87709	9.74398	9.72313	9.6995	9.69954	9.85926	9.71898	9.63071	9.77603	9.79553	9.76664	9.55433	9.58584	9.6522	9.61827	9.6147	9.68698	9.59121	9.66184	9.72166	9.66884	9.85785	9.69221	9.55281	9.64	9.80362	9.65386	9.7817	9.81009	9.87567	9.74403	9.8283	9.67605	9.71936	9.69547	9.74545	9.82385	9.65325
sog	FBgn0003463		6.84916	6.75868	7.12628	6.77728	6.99004	6.57835	6.93283	6.72755	6.96097	7.07279	6.97465	6.79166	6.99946	6.92616	6.69327	6.95179	6.66492	6.6027	6.81473	7.05389	6.56257	6.4079	6.39572	6.64001	6.8797	7.12909	6.67234	6.63647	6.82098	6.63179	6.72478	6.66595	6.7768	7.03938	6.88887	6.93631	6.68495	6.77221	6.78869	6.72462	7.00262	7.04926	6.97319	7.02827	6.84733	6.51484	6.80843
sol	FBgn0003464		4.93107	5.12209	4.68938	4.79255	4.79838	5.02082	4.97056	4.8232	4.80981	4.53529	4.87941	4.90806	4.98722	5.0413	4.93924	4.62654	4.60341	4.43051	5.0789	5.05243	4.46151	4.78102	4.42684	4.53264	4.654	5.03601	4.7461	4.35979	4.29632	4.54152	4.66573	5.08953	4.87937	5.12009	4.73316	5.11077	4.6411	4.87781	5.03334	4.95049	4.84597	5.02454	4.86796	5.00266	4.95809	4.42189	4.74109
spir	FBgn0003475		3.37164	2.76888	2.99367	2.87851	2.82519	3.14433	3.33166	2.9369	3.34453	3.54259	3.08006	3.02411	3.00343	2.38822	3.1293	1.65576	3.32102	2.84911	3.22637	3.3363	2.74771	3.40213	3.36313	2.8729	3.03666	2.84361	2.98018	3.06594	2.98772	2.15194	3.17078	2.47956	3.23846	2.97561	2.84715	3.02554	2.92448	2.73278	3.43205	2.62161	3.59106	2.98116	3.46096	3.34391	2.9089	2.89497	3.46426
spn-A	FBgn0003479		4.98453	4.68923	4.71361	5.10264	4.76103	5.00128	4.92239	4.80473	4.80746	4.6498	5.15393	4.99247	4.41673	5.19287	4.91328	5.3907	5.29614	5.22951	4.91177	5.29152	4.8161	5.30798	5.06231	5.19591	5.19368	5.85112	5.26735	5.03052	5.31507	5.11138	5.02906	5.17779	5.02869	5.11824	4.51365	4.72378	4.80095	4.24733	4.58679	5.23556	4.8816	5.03211	4.96304	4.98842	5.05895	4.90536	5.02307
spn-B	FBgn0003480		1.35962	2.59126	1.81424	2.50514	3.09217	1.87802	2.79119	1.96151	2.51188	2.84118	2.08859	2.49924	2.40448	1.85494	2.42155	1.90221	1.87219	1.82128	3.25612	2.61105	1.19405	1.98326	2.58321	1.87478	2.53819	2.56601	2.28682	2.03574	1.85916	1.86872	2.25175	2.17337	2.75361	2.70042	1.72061	2.40321	2.36831	2.47541	1.22719	1.96559	1.94089	2.43282	2.05429	2.28495	2.57113	1.57669	2.32163
spn-D	FBgn0003482		1.51215	0.524828	2.40485	0.541708	-0.531911	0.818501	0.864776	1.31187	1.32499	0.252903	0.356097	1.04169	1.51051	1.54471	0.972998	2.38941	0.417305	1.11292	1.92194	1.22202	1.24852	1.22513	1.51228	1.74304	0.173466	0.298807	1.14567	0.974535	0.701243	1.972	1.89772	2.32255	0.247965	1.28939	1.52603	1.21883	1.20262	1.84489	1.17788	0.994735	1.32596	1.75799	0.594148	1.17838	1.57198	1.92389	1.878
spn-E	FBgn0003483		1.34651	1.64973	0.875556	1.71908	1.59906	1.69596	1.26452	1.7764	0.377096	0.780197	0.805509	0.729568	-0.570807	0.285025	0.848823	0.975824	1.42019	2.1126	0.768213	2.22978	1.98019	0.816237	0.350047	1.96481	0.683476	1.63573	0.467041	0.318689	0.0630836	-0.393153	0.549026	-0.483517	2.60085	1.22979	2.34875	0.127832	0.525337	0.486788	0.0587692	0.378697	1.61598	0.991476	-0.00969261	1.02867	0.769175	0.690878	1.70124
spo	FBgn0003486		-0.230509	-0.541843	-1.34474	-0.857697	-1.24978	-0.849561	-1.12727	-1.35899	-1.51063	-1.07399	-2.47918	-0.275094	-1.35665	-0.737026	-1.33101	-1.23732	-1.20433	-0.899581	-2.81012	-1.45247	-1.32125	-0.312293	-1.54047	-2.04171	-1.06676	-0.20543	-0.450364	-0.545115	-0.836865	-2.34597	-0.617272	-1.8361	-1.28281	-0.470679	-0.729057	0.133198	-0.726429	-1.75961	-1.21634	-0.832765	-0.143282	-0.688958	-1.38456	-2.30221	-0.982384	-1.76215	-2.15295
spz	FBgn0003495		1.74927	-0.0783082	1.45927	1.81625	2.44416	0.671991	1.22339	1.6583	1.38573	2.10929	3.45151	3.43277	1.69313	2.23428	1.67556	0.775833	0.826525	0.579537	1.87569	2.12597	2.06475	2.65959	1.85391	2.33444	0.130767	3.01704	3.24206	2.3428	0.576644	1.11742	1.79566	1.38659	1.01989	0.226027	0.683544	1.95907	1.93178	2.83131	1.31955	1.5841	1.20029	-0.0136353	0.312235	2.19449	2.25654	1.52171	1.80917
sr	FBgn0003499		5.15284	4.33475	4.72063	4.86127	4.44968	4.21075	4.62523	3.40892	4.23406	4.31242	4.25339	4.58598	4.83336	4.60724	3.70095	4.06595	4.66412	3.51582	4.07252	4.80448	4.07529	3.42628	4.17995	3.91621	4.59809	4.33867	3.72662	4.14753	4.74569	4.66883	3.9244	3.74747	4.5299	4.55318	4.83815	4.86349	4.5463	4.63167	4.05109	3.99699	4.1304	2.81243	4.6996	4.74802	4.61346	4.77687	4.70144
Btk29A	FBgn0003502		7.69287	7.62472	7.68413	7.59577	7.65135	7.88081	7.52554	7.71503	7.66978	7.72132	7.72323	7.72351	7.69492	7.77932	7.46787	7.63709	7.8729	7.80946	7.61663	7.62845	7.67151	7.81812	7.6585	7.71207	7.79652	7.9191	7.76699	7.65266	7.77078	7.75343	7.63015	7.47019	7.57566	7.79296	7.71991	7.55101	7.74307	7.75672	7.52624	7.59616	7.48728	7.69324	7.96679	7.86343	7.60338	7.51083	7.35835
srp	FBgn0003507		1.99774	1.83607	1.28373	1.50564	1.08997	0.450872	0.322537	1.12955	1.73493	3.20663	0.219019	0.853674	0.246341	0.0139955	0.765536	0.748009	1.78099	0.610729	-0.230547	0.799403	1.8491	0.282469	0.809418	0.29146	0.849731	1.55276	1.72567	1.47877	0.48766	1.26391	1.32068	-0.0590176	-0.393827	0.279264	0.6433	1.3971	1.14384	1.18352	1.63466	0.855678	0.34413	1.55913	1.72968	2.70797	1.63535	1.27797	1.65517
Sry-alpha	FBgn0003510		1.96709	1.58127	2.41711	2.16844	2.45721	2.1828	2.58273	2.19179	2.36906	2.41368	2.17872	2.69452	1.11476	2.49581	2.13764	1.87081	2.79759	2.46015	3.36228	3.0756	3.21139	2.69751	2.68851	2.38995	3.11111	2.72226	2.04811	1.73206	1.86636	2.5444	1.99693	2.19127	2.24695	1.58836	2.12217	0.775061	2.15169	2.49312	2.16077	2.51924	2.22661	1.47898	2.47066	2.01348	1.73373	2.27592	2.41079
Sry-beta	FBgn0003511		4.7283	4.91013	4.59093	4.74746	4.6674	3.38518	4.51639	4.68209	4.52154	4.60827	4.70766	4.45575	4.53474	4.37812	4.72101	4.77834	4.55166	4.85996	4.78469	4.59554	4.54827	4.1736	4.58121	4.54049	4.80893	5.02855	4.47808	4.55346	4.92868	4.90156	4.57122	4.36563	4.51037	4.86672	4.26101	4.98859	4.64883	4.87928	4.8323	4.81503	4.24953	4.95287	4.39394	4.78633	4.84454	4.65293	4.80259
Sry-delta	FBgn0003512		5.71096	6.1136	5.94904	5.78381	5.9828	5.63634	6.15646	6.1229	5.86703	6.04525	6.28652	6.08204	5.62087	6.0126	6.11689	6.10421	6.0426	6.0429	6.19875	6.05147	6.0817	6.00505	6.10774	6.01749	6.15257	5.75842	6.17572	6.06889	6.2227	6.18391	6.16014	6.28883	6.02781	5.98101	5.94526	6.15384	6.09465	6.14569	5.89842	5.89333	5.76086	5.87196	6.01902	6.07636	6.02019	6.09991	6.12884
ss	FBgn0003513		4.77573	4.97812	5.1252	4.93588	5.05378	5.12064	5.39219	5.02138	5.24946	5.25124	5.13411	5.12997	5.32646	5.07053	4.95521	5.01576	5.11433	5.17341	5.37365	5.43272	5.32772	4.61261	5.14187	5.33672	5.25176	5.18172	5.23512	5.11144	5.20285	5.2333	5.06379	4.87057	5.26743	5.21216	5.00659	4.99952	5.57013	4.49609	5.17477	4.99064	4.94931	4.69359	4.95832	5.38295	5.06745	4.93132	4.46251
sqh	FBgn0003514		8.24899	8.23647	8.5257	8.42762	8.26286	8.27881	8.20803	8.31459	8.14979	8.2128	8.32948	8.15205	8.16398	8.35544	8.14196	8.14192	8.35327	8.42115	8.59511	8.38375	8.40852	8.39475	8.33457	8.25771	8.25333	8.27809	8.35049	8.41592	8.35357	8.48797	8.45871	8.29335	8.15896	8.10111	8.27061	8.20045	8.33363	8.30859	8.09259	8.182	8.1795	8.18356	8.43299	8.11079	8.42896	8.53768	8.26438
st	FBgn0003515		-2.35536	-0.383295	-2.60127	-1.13256	-1.786	0.625185	-2.39933	-2.45691	0.630968	-2.13486	0.0913996	-1.63978	-2.58013	0.0101847	-1.66632	-2.19273	-2.677	-1.60724	0.528246	-2.03451	-0.385731	0.731041	-2.4675	-0.936287	-0.918603	-0.449312	0.0462491	-1.509	-2.23337	-0.841176	0.197973	-2.0195	-1.46781	-1.49302	-1.54413	-2.31667	-1.88859	-1.26818	-0.950975	-1.37345	-0.201191	-2.14455	-0.340846	-0.493728	-0.69505	-0.773269	-1.26077
sta	FBgn0003517		11.7582	11.5367	11.6959	11.7274	11.6366	11.564	11.6801	11.5855	11.5694	11.6547	11.7434	11.6725	11.6482	11.9131	11.6923	11.533	11.6902	11.5951	11.6647	11.7104	11.6572	11.4621	11.6477	11.4056	11.4142	11.6506	11.6822	11.7901	11.5827	11.5346	11.6449	11.4053	11.8207	11.721	11.6801	11.6784	11.6139	11.7343	11.6864	11.3784	11.5943	11.546	11.456	11.6419	11.6602	11.4612	11.5418
stau	FBgn0003520		6.3833	5.88864	6.10238	5.9235	6.15493	6.072	6.04578	6.1004	5.8871	6.12127	6.1463	5.99108	6.39109	6.25493	5.84279	5.9237	6.37598	5.83263	5.75729	6.34294	6.18173	5.99328	5.89683	6.1773	5.88143	6.2139	6.00466	6.10594	6.07199	5.93365	6.14391	5.98328	5.8742	6.0172	6.30138	6.10491	6.25653	6.04174	5.9486	5.77308	6.25365	5.7942	5.7451	6.02066	6.04038	5.68683	6.04833
stg	FBgn0003525		6.58644	7.05881	7.03289	6.94861	6.80789	7.057	6.96465	6.64694	7.07043	7.15067	7.05993	7.1305	7.49793	7.72053	6.8218	7.19977	6.92758	7.47297	7.62325	7.34741	6.76227	6.99418	7.09386	6.95434	7.30639	7.0677	7.22303	7.24184	7.46734	7.81143	7.02292	7.12214	7.37111	6.86768	7.07675	7.32692	6.78443	7.33034	6.88245	7.09854	6.89119	7.52646	7.03392	7.16937	7.22969	6.9864	7.30808
stil	FBgn0003527		-0.9889	0.303491	-1.98196	-1.53084	0.287274	-0.510042	-0.958925	-0.873248	-1.24495	-1.84077	-0.148794	-0.715515	-1.18319	-2.1066	-0.0589975	-0.88134	-0.633754	0.10882	0.651606	0.400685	-0.453815	-1.72471	0.183874	0.686115	-1.4132	-1.76115	0.0527322	-0.2914	-0.676396	-2.58601	-0.131374	1.10069	-0.436202	0.529314	-1.06285	-0.0358721	-1.41018	-2.0272	-0.448038	-1.02601	-0.327596	-0.929145	0.0967799	-1.23324	-0.93128	0.341016	-0.51702
sub	FBgn0003545		4.86583	5.43603	5.5876	5.4444	5.23029	5.29849	4.79491	5.19113	5.30119	5.43157	5.38653	5.17007	5.50674	5.54176	4.90504	5.32582	5.16854	5.58496	5.89173	5.25152	5.21794	5.51856	4.91115	5.14167	5.67712	5.87343	5.14593	5.27012	5.35447	5.51065	5.40143	5.37086	5.57802	5.64129	5.30509	5.39458	5.59365	5.65177	5.66046	5.62276	5.51575	5.9658	5.39552	5.6099	5.20955	5.26352	5.55357
Su(dx)	FBgn0003557		3.6913	4.09717	3.73172	4.03644	4.13654	3.19642	3.7156	3.97583	3.89394	3.79289	3.62623	3.87178	4.03368	3.68127	3.69489	3.76148	3.81921	4.04726	3.90424	4.00058	3.60048	4.71975	3.6007	3.9661	4.09672	3.86058	4.16708	3.87223	3.87534	3.89314	3.84967	3.88479	3.88992	3.97316	3.44434	3.88883	3.68567	4.01286	4.08651	3.3583	4.11556	3.69167	3.75888	3.92227	3.69055	4.02078	4.02053
su(f)	FBgn0003559		5.85768	5.74508	5.87139	5.71562	5.78876	5.59651	5.73004	5.76837	5.79872	5.72956	5.76596	5.84836	5.5161	5.88558	5.59383	5.57748	5.74244	5.81418	6.0582	5.65389	5.57912	5.6103	5.7938	5.58939	5.72	6.16666	5.63585	5.6084	5.51136	5.95921	5.77465	5.92276	5.78229	5.78579	5.59667	5.68969	6.09412	5.83549	5.82159	5.72274	5.98896	6.09546	5.64604	5.74911	5.91131	5.69885	5.8715
su(Hw)	FBgn0003567		4.53102	5.3165	5.0923	5.46704	5.22039	5.66153	5.37082	5.79309	5.29341	5.31657	5.59876	5.66636	4.90233	5.7694	5.21844	5.32754	5.08333	5.24117	5.06898	5.43395	5.36994	5.34881	5.34669	5.39788	5.17482	5.63835	5.35537	5.40662	5.15617	5.61445	5.4954	5.52956	5.62141	5.65815	5.58696	4.97373	5.21536	5.23131	4.89247	5.1068	5.3809	5.45562	5.10199	5.42649	5.22793	5.63054	5.67061
su(s)	FBgn0003575		3.68229	4.3783	3.97633	4.28993	4.29554	4.02782	4.3393	4.28054	4.14835	4.41114	4.84856	3.92602	4.4166	4.58544	4.23304	4.74209	4.17286	4.1416	4.13323	4.59982	4.38631	4.38349	4.68753	4.13982	4.57517	4.43126	4.40679	4.35774	3.81275	4.31155	4.06972	4.36743	3.75767	4.17721	4.49365	4.38038	3.73875	4.64596	4.65413	3.86001	4.7433	4.51069	4.4869	3.88268	4.18771	4.31759	4.43999
Su(var)3-7	FBgn0003598		5.0312	5.06189	4.96641	4.90765	5.28995	5.1762	5.09114	4.91132	5.03256	5.28895	5.12601	5.30901	4.76807	5.0462	5.07323	5.14241	5.17491	5.13198	5.35864	5.23007	5.39865	5.23354	4.99416	5.13408	5.35715	5.29215	4.95925	5.14167	5.30972	5.3663	5.23065	5.17246	5.39298	5.28754	5.04243	5.04205	5.18144	4.75595	5.22296	5.10034	5.49053	5.10771	4.78193	5.0728	5.03418	5.25011	5.41899
Su(var)205	FBgn0003607		9.29817	9.42301	9.5325	9.41141	9.4475	9.35383	9.38041	9.40098	9.61974	9.38302	9.40685	9.4077	9.28603	9.24266	9.40182	9.23649	9.33294	9.45746	9.5411	9.5051	9.39535	9.53284	9.58473	9.4621	9.52334	9.54729	9.37761	9.57999	9.41432	9.33981	9.50491	9.33885	9.36852	9.20895	9.27637	9.44016	9.29235	9.52588	9.11486	9.69336	9.29634	9.57341	9.53993	9.35377	9.31996	9.62277	9.43969
Su(var)2-10	FBgn0003612		6.26981	6.41398	6.30548	6.31356	6.30597	6.38849	6.24263	6.16826	6.32038	6.2653	6.43093	6.34842	6.6449	6.26408	6.46664	6.31123	6.41055	6.23061	6.17642	6.31564	6.26609	6.43893	6.32675	6.21338	6.41804	6.41011	6.61054	6.45036	6.52532	6.33308	6.19864	6.30216	6.46078	6.22374	6.14019	6.21902	6.52896	6.26082	6.38841	6.46847	6.49306	6.40963	6.57656	6.17746	6.37382	6.17897	6.47952
su(w[a])	FBgn0003638		5.56661	5.35142	5.2041	5.17752	5.58688	5.69448	5.51605	4.8812	5.4752	5.42522	5.33772	5.4536	5.45587	5.71575	5.52064	5.50845	5.13937	5.49225	5.25897	5.39862	5.35147	5.50534	5.11095	5.29692	5.28151	5.12343	5.28129	5.26213	5.49924	4.99856	5.32107	5.29859	5.27954	5.77565	5.5558	5.02167	5.38198	5.19481	5.49835	5.14194	5.49927	5.25289	5.42102	5.32744	5.20439	5.42377	5.34272
svp	FBgn0003651		3.92991	3.9527	3.72418	3.80009	4.04205	3.18834	4.09692	4.69769	4.19823	3.71773	4.20477	3.49052	3.47162	4.05083	3.57916	3.68271	3.59123	3.73593	3.36428	4.25254	4.5886	3.21479	3.86432	3.82555	4.08753	3.75643	3.82142	3.26623	3.94165	3.82905	3.88204	3.72102	3.8236	3.81859	3.9535	3.77003	4.153	4.18012	4.30067	3.70724	4.04451	3.86329	3.03198	4.19744	3.89714	4.34845	3.34906
sw	FBgn0003654		2.40498	3.13129	2.59412	3.03664	2.60598	3.10954	2.34138	2.42409	1.63327	3.22232	2.15022	3.14187	1.30541	4.06086	2.09581	3.31804	2.92435	2.42875	3.27163	2.15532	2.28855	3.26126	2.55975	1.78799	0.536369	2.74067	2.8073	3.10379	1.82064	3.37293	1.65898	1.95379	3.51019	2.89904	3.13108	2.22813	2.55499	2.63774	2.77184	3.04714	2.48351	3.11499	3.10934	3.90731	2.88038	3.32787	2.60599
sws	FBgn0003656		4.07469	3.88133	3.71498	4.02102	4.01997	3.99717	3.86444	3.90858	3.74774	3.8457	4.11513	3.99403	4.2632	3.73102	3.8156	3.77243	3.94154	3.84586	4.13432	3.99886	3.6958	3.59627	3.44579	4.21498	3.54387	3.67959	3.66654	3.68833	3.39306	3.51381	2.97972	3.26958	4.22601	4.36274	4.23398	4.04064	3.85886	4.28086	3.74987	4.05067	4.23911	4.18009	3.83342	4.15212	3.92859	3.45527	3.77103
Syb	FBgn0003660		7.40358	7.27472	7.40405	7.4723	7.45652	7.47979	7.25959	7.62422	7.2529	7.29653	7.67875	7.42084	7.64297	7.65858	7.45683	7.29861	7.47399	7.39836	7.30799	7.541	7.44208	7.21411	7.48012	7.57364	7.28571	7.30973	7.59447	7.55565	7.69136	7.57984	7.37894	7.30202	7.28867	7.35128	7.6066	7.53997	7.50647	7.49798	7.40041	7.29701	7.46825	7.42621	7.35899	7.2777	7.55181	7.42171	7.19628
T-cp1	FBgn0003676		4.00749	3.51146	3.93955	3.83556	4.02312	4.09004	3.97837	4.06525	3.89656	4.04026	4.06255	3.89291	3.90338	4.05137	3.7281	3.7428	3.96904	3.70422	3.94453	3.62311	4.13365	4.2733	3.97685	4.0121	3.79903	2.40925	3.37481	3.73223	3.63233	3.43406	3.24705	2.96251	4.33355	3.64758	3.98818	3.79779	4.05219	4.02475	3.94715	3.7157	3.80824	4.2298	3.9111	3.73923	3.96426	4.09588	3.79652
Tbp	FBgn0003687		5.38428	4.98487	5.23062	5.18711	4.49921	5.23019	4.96628	4.91733	5.03567	5.09894	5.40553	5.28303	5.27984	5.28765	5.14492	4.94641	5.21832	4.77614	5.45007	5.09607	5.14834	5.10667	5.24121	5.33619	4.7336	5.0721	5.27301	5.214	5.40049	5.16886	5.06192	5.06729	5.12408	4.92731	5.07627	5.26651	5.11242	5.16334	5.2547	5.433	5.11617	5.16016	4.89176	5.37937	5.19509	5.08501	5.28048
thr	FBgn0003701		0.51198	1.73164	0.952327	1.17847	1.43815	0.731164	1.48746	1.60171	1.54741	1.49672	1.82242	2.18345	1.69948	1.89503	1.60537	-0.0876071	1.45896	2.2065	1.67779	1.36099	1.92146	2.51737	2.28047	-0.000928172	2.26598	2.02999	1.48741	1.4559	2.00812	1.44417	0.450902	1.20302	1.39907	1.21096	1.76997	1.13799	1.56914	2.30789	1.57936	1.14983	1.7727	2.41682	1.34415	2.09916	1.36546	1.4712	0.871929
tipE	FBgn0003710		-2.18448	-1.22607	-1.91009	-1.61608	-0.981532	0.526507	-1.75618	-1.63908	-1.63278	-0.871004	-2.0851	-1.33727	-1.89723	-2.87102	-2.07058	-0.0962457	-2.30788	-3.85709	-1.50903	-0.606639	0.239248	0.531391	-2.39548	-1.30742	-3.68519	-1.63067	-2.45033	-1.27189	-1.80151	-4.00649	-1.92609	-1.8754	-1.934	-1.10114	-1.23554	2.14634	-2.55239	-0.91701	2.22298	1.31182	-0.631427	-0.880283	-1.41016	-1.4859	-0.13908	-2.55486	-1.22055
tko	FBgn0003714		7.42037	7.39848	7.56562	7.29658	7.23022	7.55431	7.40511	7.39419	7.3409	7.20768	7.27945	7.39301	7.47846	7.35814	7.40855	7.39621	7.17368	7.18127	7.3717	6.92613	7.12653	7.35847	7.32393	7.08584	7.10205	7.21882	7.25796	7.28492	7.25319	7.36695	7.12749	7.49901	7.31053	7.54402	7.45195	7.30125	7.64602	7.43767	7.48883	7.56904	7.61198	7.55132	7.39106	7.45645	7.59401	7.52568	7.3312
CG16778	FBgn0003715		1.1024	-0.881307	0.128706	-0.000361449	-1.50732	-0.810112	-1.60167	-0.648754	-0.178918	-0.547078	-0.159452	-1.91183	-1.35162	-1.6787	-1.23566	-0.923902	-0.493237	-0.0987794	0.41279	0.299156	-0.420804	-0.612056	-1.11996	-0.774331	0.227831	-1.27528	-0.147721	-0.492032	-0.343384	-0.479452	-0.219623	-0.611351	-0.746252	-0.0614451	-1.90201	-0.940201	-0.974922	0.197892	-1.03087	-1.69248	-0.449592	-1.39989	-0.24618	0.0451089	-1.34324	-2.35352	-0.105625
tkv	FBgn0003716		6.77982	6.73093	6.60772	6.59831	6.69215	6.6247	6.55892	6.46193	6.59934	6.55617	6.52471	6.66986	6.77969	6.74232	6.54253	6.8022	6.52693	6.84841	6.50442	6.81309	6.87284	6.66334	6.63573	6.70956	6.81067	6.76537	6.6494	6.65966	6.83607	6.84857	6.72831	6.69695	6.71558	6.68238	6.58419	6.40834	6.55648	6.61123	6.72063	6.68124	6.65775	6.24896	6.85471	6.66566	6.61072	6.61575	6.64272
tld	FBgn0003719		3.02715	3.5109	3.5202	3.41542	3.94798	4.33594	3.95468	3.19722	4.05184	4.01425	3.46476	4.02898	3.78669	4.26041	4.08069	4.46539	3.21101	3.76671	4.30301	3.85076	4.0469	3.64645	4.0502	3.78967	4.33717	3.51872	4.00831	3.85964	4.02667	3.58809	3.78796	4.17054	4.37536	3.98874	4.1788	4.08646	3.65561	3.77982	3.8578	3.90715	3.26082	4.39851	3.83554	3.44205	3.67761	3.8032	4.36493
Tm1	FBgn0003721		8.20855	8.21343	8.27347	7.90723	8.00995	8.04672	8.08007	8.16874	8.0508	8.25372	8.01455	8.13617	8.46575	8.36904	8.05221	7.89737	8.25794	8.30216	8.17326	8.14721	8.19811	8.19284	8.16473	8.07468	8.19423	8.16145	8.04576	8.13265	8.22788	8.34742	8.21014	8.00673	8.33291	8.16003	8.058	7.9497	8.10722	8.0268	8.04072	7.84118	8.13055	7.99865	8.24624	8.15471	8.0405	7.91333	7.8772
Egfr	FBgn0003731		2.69745	2.24868	2.46939	2.88129	3.33411	2.29279	2.71442	2.4088	2.32361	3.8365	1.84123	2.73596	2.33172	2.57135	2.66659	2.43099	2.6611	2.28512	2.64389	2.43316	1.41466	2.51513	3.50513	2.54145	2.33896	3.12629	2.50609	2.33925	3.0914	2.57463	2.58084	2.51044	2.05982	2.83339	2.96391	2.26983	2.43343	3.20767	2.33209	2.93032	2.67248	2.27727	3.64927	2.70547	2.37887	2.81703	3.04716
Top2	FBgn0003732		7.37373	7.36944	7.33308	7.34503	7.39591	7.52663	7.4169	7.34153	7.42456	7.32826	7.37024	7.38418	7.80828	7.43693	7.57756	7.3405	7.39099	7.69467	7.64639	7.68586	7.43579	7.46762	7.50802	7.52847	7.64333	7.46763	7.51543	7.57625	7.58423	7.27228	7.6085	7.71574	7.49958	7.64754	7.39227	7.4073	7.40571	7.36345	7.45414	7.51131	7.75703	7.63574	7.68761	7.59679	7.28634	7.47861	7.53677
tor	FBgn0003733		-0.849981	-0.149018	-0.68532	-1.24916	0.419536	0.261995	-1.91236	-1.092	-1.65523	-0.817469	-0.709315	-0.939669	-0.999901	-0.6226	-1.7384	-1.07724	-1.12705	-1.07795	0.53497	-1.99589	-1.19464	-1.05305	-0.120884	-2.4593	0.0132755	0.057981	-0.00387211	-1.26938	-1.1116	-1.14265	-1.4392	-1.5973	0.565219	-0.408334	-2.44153	-0.519747	-1.92971	-2.17097	-1.3938	-1.48869	-1.79846	0.548911	-0.622673	-1.72779	-2.26211	-1.45387	0.753373
tra	FBgn0003741		3.51978	3.90614	3.57913	3.70072	3.89064	3.70408	3.97875	3.3699	4.00262	2.85662	3.80295	3.56624	4.02128	3.74072	3.92149	3.84301	2.33867	2.55178	2.03943	2.54989	2.57681	2.55769	2.55773	2.32883	2.374	2.11514	2.86644	2.6912	1.88798	2.26139	2.46206	2.84622	4.20151	3.86577	3.27894	3.47603	3.77682	3.29977	4.25953	3.98454	3.83531	3.72677	3.68165	3.79132	3.64968	3.79567	3.87048
tra2	FBgn0003742		5.8119	5.86203	5.95246	5.75546	5.82227	5.71398	5.92222	5.98306	5.62165	5.91496	5.7823	5.65652	5.89351	5.7711	5.77958	5.83191	5.94773	5.88683	5.6972	5.77586	6.01253	5.76256	5.61588	5.76322	5.54992	5.67279	5.88988	5.84602	5.93793	5.74191	5.66423	5.6984	5.89829	5.96227	5.945	5.8062	5.89251	5.89002	5.88971	5.56303	5.8701	6.00647	5.80022	5.94173	5.69529	5.67821	5.97712
trc	FBgn0003744		5.10073	4.50417	5.01116	5.0231	4.64685	4.85791	4.89772	5.21629	5.06516	5.11594	4.94198	4.89526	4.9996	4.81526	4.61407	5.16047	5.20743	4.79412	4.86515	4.98145	4.78026	5.01628	5.26916	5.27063	5.11282	5.30417	4.67061	4.74439	5.00174	5.15849	4.99054	4.85493	4.97252	5.01175	4.9663	4.80717	4.49292	5.28643	4.9046	5.07291	5.09251	4.90336	5.08522	4.86856	4.87462	4.92078	5.28173
Gr5a	FBgn0003747		0.518892	-1.57082	-0.98927	-2.65711	-4.40395	-7.29839	-0.828951	-3.55042	-1.93649	-5.31565	0.882436	1.42469	-3.74276	-0.948076	-2.39066	-3.54266	-1.28121	0.676107	-1.88039	-2.86899	-4.32216	-5.77081	-1.39947	-2.64904	0.15338	-5.78964	1.64968	-0.295088	-7.37485	-0.26592	-2.64286	-3.90284	-5.6526	0.0780558	-0.0632096	-2.99342	-3.73716	-6.25793	-0.37569	0.387304	-0.978399	0.471225	-2.01971	-2.40368	-3.77915	-1.07679	-3.03153
Treh	FBgn0003748		3.98821	4.63843	3.9727	3.94982	4.46154	4.30008	3.5572	3.96412	4.04318	4.02209	4.02241	3.81305	3.21478	4.52337	3.6445	4.04501	4.45957	4.40429	4.19846	4.01456	4.92624	3.88222	4.33896	3.80638	4.21563	4.69373	3.80363	4.07466	4.31414	4.95668	4.65847	4.59057	4.18158	4.49851	3.68089	3.89042	3.94617	3.84914	4.40219	4.18352	4.17202	4.30193	4.21298	3.98601	4.24794	3.8135	3.18406
trk	FBgn0003751		1.44354	0.181334	0.650599	0.882896	0.928423	1.89484	0.795122	0.756386	1.02933	0.888733	-2.34447	0.613322	-0.353955	-0.938127	0.600602	1.63158	0.587945	1.06003	0.126294	1.20598	1.81031	0.24429	0.183493	0.674903	0.760505	1.21194	-0.0605875	1.44227	0.578126	0.211236	1.11846	-0.073839	1.29022	1.14852	0.62286	1.04267	0.77929	0.299356	1.06055	0.853666	0.704198	-0.907865	0.694708	0.849286	-0.942057	0.187689	0.37225
trp	FBgn0003861		-0.929303	-1.64485	0.0364915	-1.02725	-0.669323	-0.990178	-1.32469	-0.799584	-0.624642	-1.71562	-2.41247	-0.657946	-1.44363	-1.6801	-1.50277	-1.93665	-1.1781	-2.57924	-1.15572	-1.27781	0.0106985	-0.802089	-1.70396	-2.222	0.231672	-1.63843	-1.90824	-1.99849	-0.917608	-2.52898	0.186603	-0.909542	-1.10906	-1.39212	-0.64372	-2.28853	-0.528154	-1.10939	-0.370078	-1.58278	-2.46008	-1.59247	-1.57272	-0.0355921	-0.825015	-0.836915	-0.44971
trx	FBgn0003862		6.7322	6.33713	6.13642	6.80838	6.3258	6.23207	6.64946	6.64181	6.65576	6.60608	6.44619	6.47679	6.68995	6.79855	6.56289	6.68979	6.69713	6.08614	5.92911	7.15116	6.37061	6.28659	6.39562	6.54958	6.83989	6.77743	6.31916	6.16229	6.07208	6.93576	6.65498	6.52792	6.61677	6.97502	6.62519	6.56457	6.12395	6.63625	6.46526	6.20922	6.7712	6.59659	6.28201	6.87101	6.67727	6.6089	6.55693
tsh	FBgn0003866		7.39046	7.21706	7.41692	7.38331	7.38112	7.20774	7.31966	7.19883	7.27583	7.27029	7.35035	7.33408	7.33816	7.45796	7.20664	7.28875	7.49349	7.22007	7.19398	7.51572	7.42863	7.44624	7.33513	7.26304	7.37865	7.40299	7.16787	7.30279	7.33983	7.3494	7.19224	7.20366	7.54048	7.53016	7.33605	7.28962	7.10791	7.23582	7.38311	7.33345	7.46235	7.35941	7.33272	7.43757	7.17014	7.04843	7.37724
tsl	FBgn0003867		7.16928	6.91319	6.69958	7.02886	7.08061	6.83206	6.79872	6.64978	6.8641	6.80412	7.04356	6.97154	6.64293	6.80485	6.67063	6.91356	6.88451	6.89969	6.71349	6.96892	7.19151	6.56575	6.85144	6.73732	6.90699	6.88863	6.99032	6.70467	6.72805	6.83094	6.71305	6.88177	7.12178	6.76798	6.81274	6.89021	6.99418	6.98547	7.09734	6.80997	6.86576	6.85331	7.41539	6.9804	6.89377	6.71525	6.82294
ttk	FBgn0003870		7.21567	7.29424	7.12231	6.95775	7.13584	7.03096	7.11506	7.23765	6.99093	7.20521	7.25803	7.15493	7.22909	7.26034	7.01902	7.11822	7.06559	7.14501	6.9705	7.21455	7.3511	6.83822	7.13836	7.58578	7.15272	7.08332	7.34824	7.01571	7.05855	7.33147	7.30119	7.18592	7.33709	7.16681	7.10667	7.06097	7.21378	7.20029	7.09086	7.12033	7.0251	7.02515	6.96185	7.31165	7.13671	7.24841	7.17625
tub	FBgn0003882		5.85931	6.07975	6.23518	6.01379	6.33656	6.02127	6.23278	6.12067	6.00311	5.84013	5.91014	6.17127	6.08009	6.1694	5.85538	5.92228	6.14025	6.27453	6.13273	5.70047	6.27641	6.05624	6.26016	6.06721	6.17532	6.1788	6.305	5.95833	6.45647	6.31792	6.13347	6.30532	6.07572	6.11422	6.0895	6.03685	6.04399	5.81898	6.12335	6.09097	5.87495	5.99047	6.09661	6.19036	6.39457	6.0738	6.0481
alphaTub84B	FBgn0003884		12.4613	12.5056	12.537	12.4465	12.2816	12.3532	12.4514	12.5186	12.2984	12.484	12.4306	12.3876	12.466	12.1728	12.5365	12.3054	12.4641	12.5107	12.3678	12.3881	12.3045	12.2586	12.4335	12.4147	12.3399	12.3977	12.4062	12.3418	12.4136	12.2628	12.5724	12.2645	12.2468	12.183	12.4254	12.2723	12.4958	12.4719	12.3931	12.4535	12.493	12.3072	12.4186	12.3964	12.636	12.4364	12.3145
alphaTub84D	FBgn0003885		8.10027	7.91616	8.10797	8.08253	8.03881	8.23579	8.17774	8.09577	8.08341	8.02045	8.18022	8.20749	7.95992	8.0386	4.86236	8.04503	7.98557	7.98418	8.13019	7.82401	7.99785	8.12196	8.25563	8.17619	8.10949	8.17582	8.20744	8.13916	8.18031	8.21665	4.34152	8.0615	7.97947	7.68886	8.03982	7.9656	8.2461	8.20102	8.34122	8.27171	8.02754	8.14946	8.0236	8.01593	7.98001	8.10602	8.2168
alphaTub85E	FBgn0003886		0.183536	0.940102	0.463391	1.85825	-1.19268	1.07604	0.194609	-0.265038	1.30767	0.00768326	0.301652	0.585715	0.692547	1.0372	-0.245276	0.189095	0.269419	0.565904	1.85791	1.54663	-1.02139	0.114127	0.889492	0.434529	1.82429	1.47692	0.726028	1.32616	1.3226	-0.509848	-0.0589223	1.98033	0.730213	0.711706	1.363	0.570406	1.17448	0.744699	1.13198	0.625428	0.769522	1.09923	2.04358	2.02048	0.382363	1.24489	0.872191
betaTub56D	FBgn0003887		12.6519	12.7024	12.6773	12.7149	12.7127	12.8081	12.6424	12.6775	12.6345	12.6768	12.7057	12.701	12.6586	12.5515	12.7652	12.6434	12.682	12.7054	12.5877	12.6659	12.7359	12.7825	12.6587	12.6086	12.6763	12.6721	12.7206	12.6479	12.6654	12.6659	12.8216	12.5893	12.6234	12.4112	12.6989	12.5777	12.6559	12.5998	12.7347	12.7699	12.8061	12.4648	12.6487	12.6394	12.806	12.6914	12.6701
betaTub60D	FBgn0003888		8.47712	8.49543	8.39831	8.31491	8.35383	8.13128	8.07194	8.31967	8.13276	8.44645	8.32258	8.27947	8.19816	8.41248	7.99829	8.13553	8.3477	8.0412	7.58864	8.0537	8.24905	7.883	7.82728	8.02577	7.84905	7.99774	7.91923	7.98492	7.98817	8.43624	8.02208	8.125	7.7387	7.76294	8.42438	7.96575	8.41316	8.168	8.3709	7.97672	7.87922	7.37247	7.99094	8.00064	8.39731	8.1088	8.17975
betaTub85D	FBgn0003889		0.135669	-1.16441	0.520766	0.374211	-0.42153	1.15409	-0.54064	0.708062	-0.144856	-0.779017	-0.274675	0.206198	0.956742	-0.135961	0.825543	-1.07361	0.140328	-0.232288	0.294341	0.382178	-0.941502	-0.0796523	0.0795778	0.208145	-1.57502	0.812897	0.0755683	1.04928	0.553835	0.905562	0.685634	-0.451373	-1.01191	0.359669	0.609997	-1.05384	0.660353	-1.56159	0.197338	0.423368	0.826358	-0.0900294	-0.172213	-0.211306	0.367239	0.243912	0.0531658
betaTub97EF	FBgn0003890		5.10024	1.17317	2.20216	2.39713	2.39184	2.51005	2.80626	1.87569	1.64074	1.5883	1.98548	2.19448	3.05766	0.637019	1.29719	1.09262	4.09046	0.0852139	0.482129	1.62542	1.8414	1.82598	2.37559	1.4082	1.76794	1.98961	1.86842	1.96168	2.72879	0.366817	0.0141829	0.699608	2.09597	1.74085	2.17775	1.66895	4.4561	3.0517	2.03514	1.78338	2.76532	1.45503	3.88698	2.77351	3.85328	3.63538	2.69335
tud	FBgn0003891		5.97884	6.14223	6.10257	6.28798	6.14724	5.89912	6.24157	6.01735	6.08074	6.11036	6.33141	5.77847	6.54694	6.4232	6.34904	6.15227	6.20719	6.01442	6.15302	6.55835	6.41748	6.09206	5.76947	5.81935	6.16087	6.00575	5.99994	5.92135	6.1713	5.97671	6.4443	5.931	6.33462	6.57587	6.38161	5.9038	6.12761	6.08202	5.85553	6.05531	6.05532	6.05369	6.05488	6.3272	6.17035	5.8508	5.88569
ptc	FBgn0003892		5.68903	5.54878	5.65752	5.65836	5.89235	5.87255	5.47072	5.00227	5.78052	5.67123	5.76988	5.61284	6.20661	6.17906	5.44643	5.59792	5.63719	5.52461	5.70103	6.07592	5.95949	5.71219	5.72096	5.67285	5.87212	5.86476	5.82071	5.83173	5.65134	5.52393	5.93019	5.6654	5.41753	6.20335	5.59585	5.4487	5.74771	5.50204	5.68786	5.26264	5.85204	6.0842	5.55076	6.00587	5.66098	5.63104	5.60937
tup	FBgn0003896		2.14917	3.48978	3.07013	3.174	3.56846	3.30662	3.44647	3.28523	2.7676	3.25772	3.58391	3.09927	3.65767	3.95419	2.83779	2.87767	2.65232	3.59751	3.35027	3.56576	3.04821	2.50928	3.58242	3.79686	3.21434	3.22829	3.45668	3.44576	3.2764	3.85858	2.82067	2.64327	3.37385	3.19647	3.04142	3.09028	3.43316	3.00127	2.92115	3.56105	2.2002	3.86266	3.69755	2.40458	3.85784	3.7477	3.29218
twi	FBgn0003900		5.86643	5.13391	5.24597	5.6344	5.45456	5.23668	5.52906	5.48517	5.34137	5.95849	5.34314	5.197	5.34658	5.34821	5.23402	5.1506	5.30837	5.32212	5.55905	5.25497	5.41165	5.20998	5.45047	5.19619	5.10608	5.4612	5.34599	5.22869	5.35732	5.65215	5.57234	5.41355	5.31501	5.37249	5.43581	5.18504	5.37445	4.92694	5.35129	5.17216	5.34525	5.04737	5.26944	5.30117	5.55004	5.2785	5.22531
snRNA:U4:39B	FBgn0003930		-0.979813	0.658743	-2.7644	-0.895995	-1.30529	-1.71372	-1.15265	-1.39702	-1.52714	-0.755866	-2.48891	-0.0986754	-1.40945	-1.55197	-2.16607	-2.07028	-2.0148	-1.47879	-2.82575	-1.85879	-1.37242	-1.54316	-0.957675	-2.08127	-1.49742	-0.254058	-0.0328408	-1.7199	-0.533921	-0.784719	-2.23795	-0.718697	-1.32804	-0.472665	-0.489779	-0.512579	-2.35651	-1.82748	-2.02946	-2.42628	-0.779021	-1.55006	-0.249784	-2.34529	-1.81195	-1.40975	-2.18766
RpL40	FBgn0003941		12.3022	12.1959	12.2175	12.2018	12.0773	12.0742	12.2305	12.23	12.206	12.1126	12.2415	12.1941	12.226	12.2105	12.1483	12.0993	12.3643	12.2961	12.3047	12.2315	12.2344	12.152	12.3376	12.2063	12.2042	12.2414	12.316	12.3068	12.3377	12.2293	12.2496	12.1092	12.3022	12.1484	12.1208	12.205	12.3145	12.3313	12.2717	12.1388	12.1992	12.2843	12.2276	12.1749	12.1626	12.1513	12.1857
RpS27A	FBgn0003942		11.6667	11.4418	11.8269	11.4454	11.5479	11.4662	11.5271	11.4711	11.4426	11.5616	11.4979	11.5663	11.3083	11.484	11.2507	11.423	11.6933	11.5302	11.7784	11.2124	11.5704	11.3982	11.5104	11.2848	11.3357	11.5612	11.4414	11.6171	11.3215	11.3324	11.4481	11.2669	11.3705	11.4997	11.494	11.4148	11.6829	11.6488	11.6037	11.2116	11.1811	11.4428	11.3681	11.7087	11.6228	11.1863	11.3973
Ubi-p63E	FBgn0003943		5.25353	4.97644	5.38596	5.90775	4.48606	5.18842	4.59426	4.46784	5.15643	4.8864	5.59648	5.43216	5.50004	5.68347	5.08511	5.36742	5.16978	5.12131	5.29052	5.64104	4.83203	4.7666	4.53872	4.70216	5.09151	5.41458	5.3962	5.30369	4.56558	5.3782	5.27729	5.74833	5.19733	5.81835	5.6247	5.83088	5.08403	5.56011	5.02973	4.99102	4.74706	6.09355	5.03524	5.52126	4.9934	5.06458	4.94043
Ubx	FBgn0003944		3.02579	3.74599	3.24465	3.31442	2.73588	3.04903	3.20714	3.04113	2.82529	2.98536	2.04696	2.65688	2.94797	2.13592	2.7951	2.26648	2.77249	3.23132	3.56846	2.99351	3.61362	3.11008	3.1637	3.3027	2.97442	3.48512	2.43468	2.81039	3.00038	2.30266	2.13601	2.13775	2.16648	3.11494	3.16904	2.91375	3.33687	2.97486	2.49041	2.50569	3.09386	3.05118	2.41762	2.65404	3.35058	3.02403	2.89856
unc	FBgn0003950		0.213669	0.0627595	0.334415	1.52947	0.25117	-0.195335	-1.02631	1.19122	0.261136	0.527804	0.318631	-1.28985	0.485109	0.822844	0.464374	-0.346612	0.451908	0.231463	0.00524606	-0.213173	0.938739	-0.797611	-0.874114	0.527715	-0.989668	-1.59488	0.796862	0.871098	0.25079	-0.331905	0.642245	0.888344	0.705741	0.203949	0.740539	0.163029	-2.55167	0.733643	0.187891	0.345132	-1.77009	-0.00268983	-0.289723	0.593307	-0.130154	1.43243	-1.36303
Uro	FBgn0003961		-2.38428	-0.801063	-1.83707	-2.5059	-1.52017	-2.16973	-0.577389	-2.1752	-0.213295	-2.27228	-2.29209	-1.30416	-1.66117	0.338925	-1.45045	-2.27054	-1.10537	-2.44258	-2.70377	-2.72775	-1.17299	-0.403039	-0.313301	-2.11593	-1.67086	-2.17365	-1.38329	-2.74014	-0.523451	-2.20579	-2.22728	-2.14125	-2.42519	-2.40232	-1.62893	-0.641018	-2.46584	-2.23521	-1.99224	-2.20119	-0.841916	-1.98482	-0.482247	-1.58868	-2.00624	-1.32914	-1.33
ush	FBgn0003963		4.28705	4.1679	3.49742	3.6493	3.93277	3.53608	3.86545	3.76426	3.65726	3.28309	3.97792	3.77845	3.83625	3.79113	3.85246	4.10589	3.89325	3.82844	3.99993	4.29463	3.80359	4.31589	3.58635	3.44439	4.00028	3.46257	3.23667	3.97526	3.97255	3.90039	3.69933	3.91471	3.75683	3.82406	3.70636	3.76109	3.4133	3.73344	3.79355	4.1322	3.83919	4.18477	3.58206	3.90403	3.93133	3.91246	4.06584
usp	FBgn0003964		5.43688	5.65201	5.80353	5.66763	5.65184	5.45949	5.6703	5.53059	5.65316	5.71681	5.60723	5.47661	5.71587	5.45602	5.55781	5.9057	5.54367	5.59589	5.82622	5.38573	5.52202	5.54202	5.79463	5.46654	5.8473	5.79156	5.76152	5.46382	5.66409	5.45907	5.53266	5.38173	5.73744	5.6454	5.30693	5.59647	5.56056	5.0543	5.37335	5.45694	5.45889	5.57788	5.65639	5.56311	5.73795	5.56237	5.50532
vap	FBgn0003969		5.25731	5.77302	5.39182	5.24098	5.53679	5.14518	5.59204	5.47782	5.53138	5.36328	5.34402	5.34767	5.55612	5.54896	5.3826	5.50322	5.22264	5.44998	5.54167	5.53749	5.62938	5.44098	5.30062	5.18241	5.30859	4.88747	5.36064	5.34234	4.89255	5.66843	5.19003	5.22886	5.57407	5.2408	5.17859	5.2712	5.45289	5.39181	5.33273	5.62861	5.46571	5.49332	5.46389	5.44279	5.4345	5.58189	5.44889
vg	FBgn0003975		7.05885	6.71342	6.79876	7.01536	6.91376	6.57472	7.02688	6.69175	6.86656	6.8265	6.98331	6.96049	6.98898	6.91399	6.99273	6.83054	7.14941	6.95824	6.93634	7.32512	7.12948	6.79866	6.79307	6.78416	6.96185	6.97577	6.75052	7.055	6.35135	6.66421	7.03254	6.8753	7.0905	7.09821	6.74375	6.91225	6.62742	6.83431	6.7408	6.48101	6.87725	6.7127	7.0338	6.85486	6.83138	6.62269	6.63877
vir	FBgn0003977		4.08632	3.04199	2.9477	3.47005	3.52149	4.00811	3.83635	3.88027	4.20774	3.73259	2.91106	3.5153	3.45731	3.52334	4.10308	3.67916	3.81102	3.12035	3.69022	3.82405	3.38039	3.80122	3.5615	3.38572	4.4031	4.04303	3.37379	3.55541	3.46723	2.62936	3.15054	3.16375	3.05061	3.38956	3.55866	3.13735	3.18019	3.6493	2.88575	3.58063	3.65193	3.63035	3.90702	3.39568	3.68503	3.15599	3.46548
vls	FBgn0003978		4.67036	4.70641	5.08114	4.61859	4.79033	4.90803	5.12062	4.94369	5.09307	4.76869	4.81063	4.82524	5.13274	5.02703	4.88934	5.04949	4.86559	4.86078	4.95391	4.11173	4.40142	4.80333	4.62475	5.14664	4.89923	4.8209	4.94415	5.00204	5.04501	5.02006	4.74229	4.66656	4.98228	4.76348	5.0176	5.35395	4.76413	4.95905	5.03129	4.79341	5.02505	5.348	5.29542	4.82424	5.41248	4.65977	4.95949
vn	FBgn0003984		5.26227	6.2672	5.73136	5.49178	6.33628	5.49634	5.37819	5.8372	5.30202	5.87574	4.92296	5.53357	5.71207	5.82401	5.10476	5.93065	5.53537	6.17035	5.78209	5.79975	6.26489	6.03499	5.6367	6.00469	5.4521	6.14028	5.40854	5.67642	6.00537	6.02607	5.56053	5.89148	5.79009	6.50497	5.76291	5.65	5.24207	5.88602	5.62382	5.3164	5.64449	5.38725	6.16655	5.71003	5.78891	5.24716	5.54578
w	FBgn0003996		-2.43086	-1.60992	-1.49942	-2.60659	-1.21398	-2.10917	-0.142289	-2.32657	-0.991842	-2.07302	-0.00532511	-0.562416	-1.26873	-0.750031	-2.32757	-0.996326	-1.56176	-1.08403	-0.390365	-1.16624	-2.40298	-1.12728	-1.61135	-1.05876	-0.726359	-1.9807	-1.00419	-0.37357	-2.02666	-0.0556596	-1.5511	0.762636	-0.275924	-0.0555312	-1.67572	-1.04356	-1.37774	-2.19177	-2.74134	-2.26014	0.0121473	-1.12139	-1.44025	0.0355796	-1.85702	-2.44736	-1.14003
W	FBgn0003997		6.86551	6.55002	6.7795	6.73991	6.60733	6.60546	6.40658	6.50926	6.85414	6.83034	6.42573	6.67053	6.83477	7.28909	6.56113	6.66173	6.75119	6.78561	6.62268	6.9025	6.77208	6.63426	6.49682	6.2555	6.7283	7.06843	6.53444	6.82053	6.70394	6.87152	6.78401	6.76698	6.86551	6.71764	6.84076	6.62418	6.885	6.68385	6.50005	6.51212	6.65039	5.97825	6.51414	6.99923	6.57828	6.2995	6.45277
wbl	FBgn0004003		8.30767	8.36055	8.20377	7.8354	8.28807	8.23375	7.97886	8.46853	8.12039	8.27307	7.9461	8.25684	7.99053	8.05988	7.84229	8.0094	8.18797	7.99735	7.46029	7.79046	8.23947	7.8312	7.73177	8.35455	7.91954	8.18108	7.69696	8.15198	7.97566	8.21659	8.1063	8.14948	7.49726	7.74781	7.95026	7.80697	8.07124	7.97366	7.60983	8.35742	8.15145	6.74945	7.6691	7.89575	7.90473	7.77804	7.25464
wg	FBgn0004009		6.43371	6.74199	6.51835	6.41365	6.71824	6.44674	6.39063	6.17964	6.53806	6.57241	6.68043	6.62578	6.16605	6.24299	6.52231	6.79598	6.52883	6.62256	6.35289	6.51365	6.68467	6.56547	6.75299	6.46082	6.47369	6.60963	6.6694	6.6695	6.45943	6.63753	6.52174	6.61833	6.22886	6.34751	6.24203	6.60357	6.60915	6.23394	6.53417	6.71982	6.21173	6.29568	6.77663	6.63189	6.66168	6.85752	6.71668
wupA	FBgn0004028		-0.284536	0.600834	-0.415597	0.707157	1.81085	-0.226108	-0.688483	0.116443	1.20797	-0.0915849	-0.914281	0.0399744	0.768167	-0.0946674	-0.448767	-0.782011	-0.650992	-0.106341	-0.00560898	1.76012	0.337019	0.230882	0.724776	1.88846	1.12058	1.85659	0.786978	1.56581	0.593295	1.22358	-0.306051	1.06086	-0.280049	1.0267	1.45876	-0.113158	0.406474	-1.14712	0.842905	-0.278199	0.158223	1.91159	-0.930987	0.417456	-0.548258	0.646479	0.888185
Yp1	FBgn0004045		-2.47119	-0.442785	-0.297442	-0.50538	-1.60701	-1.15056	-1.7606	-0.909531	-1.7341	-1.72676	1.10591	-2.56355	-1.54038	0.00495733	-0.810705	-1.15076	-2.73767	-2.52762	-1.11013	-0.41377	0.0811486	-1.74419	-1.76732	-2.318	-0.102249	-1.64503	-1.0473	-1.94631	0.117877	-1.00257	-1.30225	-0.909875	-1.89261	-0.263487	-1.72427	-0.983959	-2.58765	-1.26111	-1.24151	-1.52911	-1.70726	-1.73556	-0.10954	-1.89504	-0.801883	-1.5637	-1.71834
Yp3	FBgn0004047		0.994125	-1.22617	-0.932652	-1.72747	0.59136	-0.77421	-1.63516	-0.288162	0.19174	-1.83191	-1.05439	-0.616597	-0.743606	-1.24925	-1.02134	-2.04936	-0.598457	0.380617	-0.621828	-0.296738	-0.97838	-1.40221	-0.130889	0.0807974	-0.859042	-1.76324	-1.36098	-0.630005	-0.777646	-0.905151	-1.13111	-0.673623	0.318288	-0.330385	-0.913606	-1.00595	-0.628976	-0.297709	-1.32056	-0.265597	-0.272343	-0.0104768	-0.726231	-2.37412	-0.268219	-2.67466	-0.857181
yrt	FBgn0004049		5.45578	5.42767	5.47016	5.40876	5.18939	5.21396	5.63644	5.32021	5.26149	5.57837	5.85807	5.59388	6.14716	5.65879	5.65798	5.3945	5.64909	5.41798	5.3621	5.88611	5.57492	5.71445	5.83714	5.37974	5.65258	5.68811	5.55626	5.62947	5.1547	5.46034	5.36154	5.41153	5.55172	5.87827	5.42127	5.02257	5.54563	5.64418	5.4932	5.4242	5.57258	5.70502	5.65393	5.50237	5.45559	5.59367	5.52119
z	FBgn0004050		5.84195	5.70777	5.71136	5.7805	5.62877	6.2021	5.86355	5.58499	5.81923	5.87836	5.7881	5.87789	5.86653	5.8757	5.87609	5.74751	5.60825	5.52717	5.84859	5.6402	5.52155	5.81475	5.74102	5.69668	5.70047	5.80147	5.73351	5.74349	5.56467	5.88296	5.72816	5.60555	5.54429	5.58746	5.9865	5.83423	5.62768	5.94527	5.87497	6.04728	5.90867	5.74348	6.04234	5.71528	5.93818	5.87394	5.59471
uzip	FBgn0004055		4.58593	4.71906	4.88929	4.32872	4.80657	4.19062	4.59178	4.15734	4.66536	4.57085	4.42763	4.4181	4.5616	4.49203	4.26046	4.50166	4.98892	4.92328	5.03885	4.52097	4.63101	3.77634	4.5935	4.65777	4.85949	4.87291	4.31264	4.61431	4.7935	4.84595	4.1372	4.71287	4.66099	4.46949	4.22622	4.32488	4.60721	4.99445	4.46476	4.45224	4.25427	4.75759	4.53928	4.36599	4.01738	4.18235	4.75549
Zw	FBgn0004057		4.2205	4.55724	4.6052	3.90114	4.28613	4.02886	4.89765	4.41387	4.30318	4.27851	4.08739	4.38336	4.27389	3.62576	4.14232	5.1101	4.5503	4.75019	4.22784	4.11401	3.93471	4.44722	4.5659	4.70413	4.31856	4.80871	4.14353	4.32195	3.93452	4.06001	4.28228	5.16744	3.89605	3.91116	3.85977	3.45779	4.11323	4.46573	3.90698	4.7098	4.46741	4.2849	3.91492	4.51902	3.37688	4.13976	4.75602
Pros28.1	FBgn0004066		8.14474	8.13186	8.19795	8.22528	8.10071	8.22546	8.00074	8.02388	8.07032	8.19703	8.30249	8.18601	8.26364	8.25875	8.32395	7.97945	7.84154	8.14626	7.93329	8.09075	7.90936	7.97625	8.09134	8.00549	7.98922	8.08561	8.07309	8.19739	8.04283	8.0514	8.13666	8.1378	8.06947	7.93551	8.17046	8.09102	8.16583	8.20963	8.06391	8.32824	8.29359	8.21302	8.24058	8.01736	8.10909	8.33867	8.13217
Dhfr	FBgn0004087		6.24731	5.94565	6.03044	5.85766	6.00144	6.38569	6.19762	6.02354	5.94984	6.20223	6.14518	6.19096	5.98168	5.99238	6.00963	6.22165	6.25155	6.00028	5.82217	5.84593	5.72912	6.0564	5.90508	6.04645	6.04633	6.22209	6.01412	5.872	5.99492	6.04815	6.16504	5.86749	5.82994	6.21487	6.09476	6.16136	6.20954	5.89982	6.18706	6.21389	6.22582	6.22452	5.8814	6.12253	6.16147	6.02979	6.17805
bs	FBgn0004101		4.84761	4.74604	4.90019	5.10096	5.0228	4.85867	4.91443	4.83003	4.52844	4.55522	4.7693	4.76371	4.87739	5.02902	4.52015	5.0266	5.07811	4.59691	4.45134	5.00737	5.21278	4.09524	4.82327	4.58486	5.05756	5.27369	4.93513	4.72692	4.2402	5.1783	5.06107	5.039	4.83079	4.56504	4.86662	4.62505	5.04492	4.69945	4.93686	4.83889	4.85283	4.18825	4.56747	4.7395	4.8574	4.64291	4.68486
oc	FBgn0004102		1.75918	0.783423	1.89286	1.46965	0.586653	1.09419	0.0180914	0.942663	1.30562	0.388591	1.14955	0.984061	1.25375	0.801319	1.50942	0.0983765	0.473685	1.19493	1.07004	1.09467	1.74934	0.900503	0.940991	1.66454	1.32043	0.821842	0.494484	1.00658	0.752508	-0.237905	0.567746	-0.438569	1.46567	0.505451	0.533374	1.04478	0.955518	1.12896	1.22084	0.467217	1.3169	0.650416	0.875772	0.541129	0.536055	1.02182	0.761256
Pp1-87B	FBgn0004103		9.00074	8.90394	8.9315	8.89627	9.06526	9.02654	8.92836	8.88469	8.93032	8.8884	9.03941	9.01548	8.93698	9.04641	8.89912	8.93652	8.95298	8.92832	8.96117	8.8341	9.01124	8.97641	8.97221	8.9728	8.91635	9.13183	8.99312	8.93218	8.98434	9.09186	8.89694	8.91527	8.96839	8.90574	8.95187	8.91295	9.1195	8.93702	9.091	9.07485	8.91061	9.01841	8.97537	8.88685	8.99688	8.95185	8.9365
cdc2	FBgn0004106		7.23434	7.29428	7.47404	7.33589	7.27773	7.3849	7.36673	7.34941	7.52001	7.50835	7.26669	7.38088	7.39207	7.48617	7.48425	7.38288	7.25441	7.51935	7.51184	7.30201	7.14716	7.3288	7.48217	7.31145	7.40131	7.5783	7.3982	7.23549	7.40934	7.35142	7.31566	7.19837	7.2354	7.28254	7.40973	7.29685	7.48442	7.37363	7.36741	7.51123	7.25794	7.54901	7.3789	7.44734	7.37293	7.22698	7.15077
cdc2c	FBgn0004107		6.87732	6.81683	7.00643	7.13869	7.14184	6.86631	6.93421	7.01466	7.61003	6.70072	7.11113	7.11548	6.62555	6.78197	7.15555	6.83625	6.89206	6.99405	7.42967	7.40024	7.53118	7.08488	7.14476	7.52138	7.6421	7.04326	7.41945	7.42368	7.18368	7.20893	7.21942	7.19999	7.31472	6.7661	6.94773	7.22174	6.44033	6.99693	6.43941	6.86754	7.20692	7.24021	7.00977	7.06436	6.56125	7.16574	7.06244
Nrt	FBgn0004108		3.8965	3.48911	3.57897	3.47357	3.43779	3.58665	3.00105	4.18437	3.53171	3.99238	3.1284	3.5032	3.53644	4.03452	3.07081	2.99023	3.83612	3.24678	2.32218	3.78954	3.33144	3.0216	3.64821	3.48842	3.62005	3.7199	2.94354	3.45053	2.13983	3.56098	3.29918	3.21933	3.25727	3.81592	3.28072	3.25279	3.57864	3.31773	3.0665	2.82045	3.20678	1.83601	4.13974	3.37536	3.83321	3.9235	3.36576
Tm2	FBgn0004117		0.425265	0.958011	0.0879521	-0.270499	1.41527	-0.658141	-0.474154	0.297502	1.03152	-0.703013	0.14797	0.499871	0.661669	0.39685	0.0912605	1.73515	1.56358	1.95898	1.46876	1.83899	0.156729	0.129857	0.824035	1.6455	1.31157	1.73364	1.22638	0.123885	1.14485	0.733687	0.544831	0.392382	1.16364	0.73585	1.59753	0.747216	0.54386	-0.0262073	0.509119	-0.0797045	0.824194	2.00364	0.777109	1.00334	1.44458	0.739926	2.0567
nAcRbeta-96A	FBgn0004118		-2.73934	0.375529	-0.00439824	0.214028	-1.36582	-0.312072	-0.50812	0.258041	0.0802812	-0.308559	-1.06439	0.0391848	-0.36868	-0.499862	-0.36164	0.124462	-0.738129	-0.295555	0.546618	-0.371478	-0.84993	0.903115	-1.07854	0.28572	-1.3403	2.49669	-0.647791	0.00990348	-1.43234	0.0500115	-1.31272	-0.745735	-0.904932	0.836837	-0.368758	-1.26355	0.169388	-0.0490588	-2.78787	0.372723	-0.00153151	-0.137862	1.01	0.368989	-1.50988	0.0113565	-0.966766
boca	FBgn0004132		7.79043	7.73882	7.63522	7.7243	7.67329	7.55483	7.74758	7.90592	7.81204	7.88347	7.6986	7.76343	7.63025	7.63592	7.57879	7.70802	7.84473	7.68879	7.50926	7.69911	7.69349	7.59491	7.69863	7.895	7.84587	7.94188	7.58018	7.76982	7.71199	7.85785	7.7845	7.65818	7.62415	7.61156	7.61867	7.79333	7.92029	7.71729	7.90337	7.74698	7.59191	7.67839	7.58244	7.57373	7.7368	7.71578	7.67829
blow	FBgn0004133		6.13135	5.89455	6.25469	6.06141	6.10935	6.05768	6.21892	6.08212	5.97418	6.08078	6.14875	5.56288	5.56657	5.60905	6.10942	5.78745	5.77737	6.00507	6.10463	5.77041	5.85456	5.59261	6.19566	5.91806	5.43639	5.683	5.87715	5.62311	5.70478	5.70856	5.88331	5.54925	5.90875	5.77678	5.83382	5.67385	5.87382	5.73493	5.95008	5.99069	5.80163	6.36308	5.94754	5.60288	5.92246	5.81206	5.48729
kst	FBgn0004167		5.69201	5.64008	5.67056	6.03956	5.7335	5.52791	5.71949	5.37289	5.65114	5.48059	5.55315	5.76005	5.95722	6.01104	5.75041	5.82107	5.78171	5.57004	5.95821	6.15467	5.91212	5.61933	5.97957	5.70563	5.86578	5.94091	5.77445	5.8314	5.79819	5.92484	5.89127	5.74158	6.08555	5.97808	5.92013	5.7364	5.88627	5.76576	5.6854	5.51869	5.91175	5.79414	5.95487	5.96049	5.9205	5.50562	5.70834
5-HT1A	FBgn0004168		-0.947439	-1.64994	-0.0788301	0.502401	0.0234956	-1.77448	0.742865	0.100464	-0.0041899	-0.227778	1.03545	0.176488	-1.07655	-1.32925	-0.148488	-0.728776	0.113909	-1.19219	0.958561	-0.849142	-0.160608	0.371519	-0.243151	-0.325911	-0.307848	0.028391	-0.519378	-0.415085	-0.528103	-1.02739	-0.243614	-0.473912	-0.655881	-0.362967	-0.658156	-1.2098	0.21952	-0.315355	-0.10567	-1.60527	0.651244	-1.57798	-0.861636	-1.23423	-0.390833	-0.445102	-0.541011
up	FBgn0004169		1.72421	0.605551	-0.0218838	1.28577	1.40419	-0.552039	0.179067	0.617982	1.42835	0.6451	-0.386581	0.682619	1.81547	0.987321	1.11589	0.215643	0.988333	1.2867	0.225751	1.09574	0.503227	1.58192	0.150494	1.32537	1.12119	2.99161	1.28949	1.26005	0.0986404	1.04309	1.1776	-0.622595	1.97841	2.11276	1.55057	0.0638639	-0.524156	0.798514	1.32814	0.745801	0.808259	2.08289	1.75368	1.51884	0.813072	0.434026	1.69258
sc	FBgn0004170		4.68489	5.23059	5.405	4.72419	5.27946	5.04432	4.92727	5.27734	4.99121	5.0282	5.32856	5.31265	4.5441	5.03789	4.49933	5.40572	5.13117	4.89758	4.97049	4.59069	4.80677	4.81206	4.82222	4.68493	4.49841	5.43375	5.24435	5.00424	5.02818	4.82692	4.81007	5.18744	4.99567	4.91494	4.68843	4.6856	5.15565	4.62718	5.11189	4.95747	4.56703	4.55144	4.99678	5.63411	5.06134	5.01222	5.19431
mts	FBgn0004177		9.76452	9.69329	9.60885	9.57283	9.70968	9.7243	9.63714	9.67002	9.69635	9.83268	9.62045	9.65422	9.70877	9.72249	9.56322	9.77302	9.70109	9.68782	9.51866	9.60325	9.7296	9.70765	9.69646	9.63104	9.76059	9.68785	9.53098	9.57628	9.63524	9.69908	9.64784	9.66066	9.48026	9.6989	9.68645	9.61294	9.77799	9.63285	9.8486	9.68573	9.66125	9.78531	9.71231	9.83294	9.75134	9.67794	9.66679
Csp	FBgn0004179		6.64302	6.55418	6.55833	6.7161	6.51433	6.45132	6.72229	6.62749	6.58864	6.54433	6.52333	6.70401	6.60678	6.41998	6.53903	6.45826	6.56372	6.52565	6.73666	6.44377	6.69451	6.55766	6.36288	6.37157	6.31226	6.5555	6.55351	6.71595	6.28198	6.50605	6.25653	6.59489	6.5897	6.35238	6.40884	6.54155	6.6593	6.42967	6.72338	6.70069	6.39701	6.51368	6.49426	6.69295	6.59422	6.7038	6.69969
Ser	FBgn0004197		5.59698	5.66455	5.26321	5.65692	5.62041	5.84435	5.88132	5.38828	5.55982	5.86618	6.31557	5.98357	5.8791	5.91671	5.70079	5.9383	5.77632	5.60631	5.52591	5.84266	5.8436	6.08877	5.87258	5.56658	5.60703	6.03173	6.17169	6.07997	6.27188	5.75003	5.717	5.88131	6.23428	5.86099	5.26176	5.64879	5.81251	5.7579	5.68748	5.66869	5.56805	6.03408	7.20556	5.77168	5.98524	5.69322	5.53852
ct	FBgn0004198		4.77731	4.26176	4.39379	4.48432	3.9786	3.93468	4.33264	3.97029	4.40734	4.43416	4.72493	4.37624	4.63109	4.63181	4.54292	4.57549	4.15923	4.10144	3.6565	4.48865	4.21679	4.2132	4.1517	4.30848	4.48395	4.26002	3.75673	3.74851	4.23983	3.82091	4.46949	4.2055	4.15777	4.72186	4.48141	4.1396	4.30922	4.35755	4.37401	4.12209	4.48978	4.4349	4.39694	4.50541	4.47228	4.23593	4.10607
nonA	FBgn0004227		7.37201	7.45766	7.19171	7.4022	7.58241	7.22989	7.12006	7.31325	7.47627	7.20133	7.08962	7.12948	7.06363	7.25894	7.47276	7.47559	7.39856	7.27381	6.99238	7.42438	7.53226	7.4815	7.1191	7.23987	7.57943	7.3741	7.24856	7.25561	7.15485	7.35468	7.42627	7.50363	7.19077	7.37419	7.09701	7.20822	7.08318	7.25489	7.25058	7.46666	7.26892	7.02218	7.48005	7.45224	7.29358	7.41678	7.43102
mex1	FBgn0004228		-0.855215	-0.19384	0.338177	-2.12765	0.368376	-0.839907	-0.295627	-0.201055	-0.564992	-1.98002	-2.29593	-1.72691	-1.8597	-1.81207	-1.85668	-0.724565	0.136137	-1.68665	0.774949	-0.18488	1.01239	-0.254511	-1.11254	-1.14524	-1.53559	-1.88417	0.0171282	-1.91983	-1.46381	-2.69126	-1.86975	-0.743203	-0.696437	0.415415	-0.208666	-2.5872	-2.06884	-2.50504	-2.66718	-1.46678	1.20567	-1.39453	-2.55615	-0.215492	-0.210044	-2.3369	-0.986488
Hrb87F	FBgn0004237		8.04487	7.82324	7.57846	7.78043	7.57752	7.66368	7.57249	7.6214	7.83886	7.83324	7.64962	7.80557	7.84173	7.35479	8.00369	7.81134	7.86826	7.80051	7.69512	7.98665	7.68436	7.62865	7.95626	7.59083	8.04911	7.81874	7.64338	7.89113	7.78049	7.41473	8.02568	7.796	8.05072	7.70547	7.64241	8.1586	7.36962	7.84498	7.86034	7.79597	7.82796	7.65603	8.27517	7.69912	7.73884	7.89476	7.95461
Syt1	FBgn0004242		3.26716	2.69015	3.2377	2.46815	4.48381	4.23976	2.44786	2.09431	3.60828	2.13383	3.18141	3.17807	1.40238	2.46591	1.65889	2.39219	2.81243	3.2838	3.81407	2.94312	4.19381	3.91493	2.6069	2.35188	3.33344	0.724203	3.26974	3.69187	1.29532	2.70579	1.90131	2.28778	2.87654	3.46127	3.50963	2.23084	1.95479	1.91054	3.222	3.39816	3.52777	1.11408	2.49168	2.42482	1.81104	3.34342	2.38415
Rdl	FBgn0004244		0.831048	0.127882	2.04198	1.22617	0.937219	1.78881	1.47049	1.2447	1.1498	0.828929	0.64039	1.43259	1.55512	0.696044	2.36524	1.76267	1.38463	1.86561	1.94118	2.45259	0.530968	-0.221325	1.47059	1.59246	0.985716	2.03179	1.40135	1.46109	1.74719	1.01642	2.00337	1.105	1.28549	1.54005	0.698148	0.744528	1.95537	1.29527	1.40527	1.79123	1.81786	0.0199851	0.0169536	1.06966	1.80807	1.31703	1.02214
T48	FBgn0004359		3.61709	2.51188	3.22974	3.46857	3.55574	2.37926	3.46988	2.94012	2.46201	3.31515	3.65623	3.62337	3.25684	3.4373	2.5819	2.6169	3.45767	2.32217	3.23404	3.42602	2.9081	2.86782	3.13763	3.36556	2.44619	2.64087	3.55201	3.56353	2.9244	3.27243	3.84603	3.47525	2.52124	3.77377	2.62171	3.61179	3.16529	3.69229	2.81795	2.29363	3.24559	1.8902	3.14356	3.17678	3.61555	3.33783	3.246
Wnt2	FBgn0004360		5.7038	5.5364	5.38418	5.72457	5.31503	5.07253	5.24556	5.45613	5.36882	5.20189	5.55947	5.48033	5.50249	5.64588	5.39767	5.06942	5.82999	5.17741	4.94436	5.37234	5.29389	4.71152	5.35742	5.54039	5.59369	5.20559	5.25979	5.51319	5.52163	5.86107	5.51888	5.76159	5.28463	5.30124	5.4804	5.4208	5.73244	5.45763	4.9959	5.33257	5.40598	4.72224	4.68881	5.05807	5.62464	5.17196	5.22379
HmgD	FBgn0004362		10.9421	10.8763	10.9741	10.641	10.789	11.0032	10.7159	10.7512	10.9529	10.8723	11.0392	10.9688	10.9614	11.1188	10.8526	10.9349	10.918	11.1864	11.153	10.646	10.9278	11.0919	10.8996	10.7552	10.9016	11.0644	11.2183	11.1792	11.1052	11.0541	11.0055	11.0426	10.9167	10.7544	10.8455	10.8872	11.0006	11.0345	11.1564	10.8814	10.9004	11.171	11.2144	11.0854	10.9677	10.878	11.0786
porin	FBgn0004363		10.0614	9.53111	9.96072	9.66099	9.82758	9.74945	9.6411	9.95485	9.92205	9.75452	9.80046	9.85712	9.72628	9.63147	9.67818	9.7485	9.97078	9.50724	9.728	9.52169	9.76492	9.63566	9.52436	9.75465	9.73317	9.66689	9.64095	9.78179	9.62941	9.48462	9.71762	9.69103	9.8088	9.70249	9.79313	9.67637	9.73744	9.79084	9.65107	9.63314	9.68251	9.47639	9.63538	9.92539	9.69286	9.59441	9.59461
18w	FBgn0004364		6.44572	6.40934	6.46693	6.36909	6.56126	6.34856	6.25235	6.26403	6.19745	6.33217	6.39254	6.48139	6.3747	6.54024	6.15245	6.43661	6.48647	6.3121	6.38632	6.40236	6.53503	6.67226	6.42576	6.32011	6.40606	6.42416	6.19283	6.2939	6.31191	6.34891	6.37749	6.39147	6.49835	6.53299	6.26308	6.0998	6.23566	6.27629	6.42013	6.27015	6.52012	6.10849	6.49481	6.50114	6.35436	6.36514	6.364
rdgC	FBgn0004366		-0.80335	-1.13568	-0.634668	-0.17136	-0.862045	-0.342225	-0.664904	-0.987419	-0.448812	-1.53238	-0.668677	-2.48008	-1.5054	-0.175919	-0.842737	-1.00467	-1.49675	-1.27743	-1.00298	-1.29792	-1.69021	-0.924365	-0.64579	-0.954928	-0.694065	0.133481	0.0325708	-0.675347	-0.992171	-2.64454	-2.5043	-0.733136	-0.894893	-1.17394	-1.61751	-0.510143	-1.03133	-1.24987	-0.552894	-1.44679	0.909158	-0.909912	-1.69722	-0.579901	-1.03926	-1.41309	-1.01844
mei-41	FBgn0004367		1.60636	1.2067	1.68954	1.77097	1.95065	2.51568	1.08733	2.19788	1.8782	0.667292	2.07092	1.05835	1.56242	1.96418	1.62974	1.6193	1.41013	1.6501	2.46837	2.25802	2.18341	2.49518	1.84467	2.25334	2.3889	1.02435	2.09087	2.97162	2.51703	1.66645	1.83014	2.06458	2.42651	1.47123	1.66436	2.58544	2.47351	1.48131	2.598	1.87641	1.83137	2.97348	2.30664	0.835796	0.696899	2.08978	2.04277
Ptp4E	FBgn0004368		4.89231	4.25345	4.53266	4.19856	4.48682	4.66751	4.37137	4.21884	4.51777	4.2617	4.4289	4.31706	4.91792	4.17205	4.79435	4.31809	4.23153	4.35982	4.4213	4.48888	4.26763	4.60451	4.63373	4.70243	4.76016	4.7325	4.35753	4.10369	3.99985	4.49034	4.52192	4.26909	4.30962	4.63752	4.47113	4.51265	4.43127	4.33354	4.13054	4.49018	4.57691	4.57768	4.83992	4.594	4.57529	4.78402	4.27528
Ptp99A	FBgn0004369		5.47845	5.48172	5.50725	6.01331	5.28667	4.87005	5.80498	5.81587	5.67349	5.41918	5.60056	5.41842	5.57503	5.65082	5.38771	5.28114	5.64481	5.43046	5.55728	6.02269	5.57856	5.427	5.96091	5.84367	5.93556	5.33556	5.63407	5.63004	5.36678	5.682	5.20206	6.36319	5.59942	5.78858	5.26931	5.39842	5.77828	5.58169	5.28989	5.38717	5.45379	5.07823	5.7629	5.66352	5.65094	5.80958	5.21623
Ptp10D	FBgn0004370		6.20594	5.91745	5.92103	6.20984	6.18247	6.22699	5.95801	5.84809	6.23182	5.90983	5.8788	6.24106	6.07397	6.00797	6.3238	6.06425	5.94812	5.85105	6.01047	6.38186	6.23897	6.3142	6.18593	5.50262	6.17774	6.29047	5.95734	5.93512	5.94939	5.72174	6.0604	6.02746	6.06076	6.51855	5.98693	6.15847	6.11606	5.57694	6.26192	5.95025	6.50621	6.39131	5.85641	6.00997	5.86841	6.03527	6.04505
fwd	FBgn0004373		5.32754	5.38624	5.18823	5.41583	5.46913	5.43504	5.43668	5.32509	5.18805	4.99676	5.48216	5.50912	5.35941	5.6849	5.23856	5.05337	5.39615	5.44813	5.19369	5.82518	5.73769	5.00199	5.45397	5.48108	5.5987	5.41228	5.08856	5.37756	5.477	5.15612	5.42329	5.63534	5.64279	5.50151	5.22014	5.24121	5.31421	5.15642	5.05336	5.54778	5.52917	5.25039	5.59989	5.29792	5.40521	5.44885	5.36688
neb	FBgn0004374		2.78725	3.07628	3.29875	3.45468	2.54909	3.34274	3.46809	2.40109	3.13755	3.50122	2.10466	2.82424	3.05374	2.19988	3.1583	3.47984	3.10047	3.49641	3.33319	3.31335	3.12811	2.78782	2.70099	3.5861	3.57208	4.02966	3.56702	3.16188	3.3366	2.78664	3.27693	3.35135	3.10283	3.2664	3.47228	3.16743	3.64242	3.64455	3.32135	3.17756	2.20329	3.40385	3.12061	3.82112	3.64086	2.85407	3.36378
Klp61F	FBgn0004378		3.72524	3.63079	3.34386	3.48288	3.50502	2.70696	3.3935	4.10394	3.39989	3.39418	3.84371	3.02718	3.42201	3.50642	3.56179	3.01803	3.72588	3.17405	3.53967	3.81244	3.30513	3.00374	3.28803	2.62029	3.85891	4.20634	3.52415	3.32255	3.57428	3.57598	3.47115	3.48731	3.81657	3.79944	3.7137	3.31697	3.5476	2.83748	3.10891	3.80585	3.76443	3.82174	3.8757	3.42377	3.33181	3.05463	3.37695
Klp67A	FBgn0004379		4.57365	4.80058	5.01234	4.76652	4.76175	5.27983	5.21248	4.46795	5.15578	4.77225	4.944	4.78512	4.65252	5.09348	4.91785	5.20259	4.55656	5.02118	4.85621	4.57291	5.01964	5.05271	5.30191	5.15917	5.11959	4.87604	5.28555	4.54213	5.27958	5.34661	4.83538	5.04416	4.63823	4.96455	4.93192	4.70904	4.97426	4.9569	4.83385	4.73907	4.81864	4.96609	5.112	5.02114	4.69938	4.88527	4.89802
Klp64D	FBgn0004380		2.27254	2.62485	2.87638	2.92481	2.94934	2.50999	2.71305	3.01083	3.22199	2.90627	3.27589	2.96215	2.31604	3.2712	2.46156	3.13525	2.55513	2.94613	3.42593	2.99515	3.37131	2.96146	2.17497	2.4197	3.25909	3.20798	2.64361	2.41882	3.18451	2.37965	2.64411	2.733	2.40569	3.02333	2.72109	2.98672	2.74914	3.23165	3.22715	2.67426	2.47907	2.98402	2.26604	2.41549	2.07329	2.66579	2.29075
Klp68D	FBgn0004381		2.42525	1.81623	2.16869	1.9524	2.02064	1.9497	2.00208	2.86596	2.14383	2.50212	1.61361	2.46778	1.98069	2.24087	2.18633	3.2675	2.19059	2.24383	2.51878	2.50521	3.0351	2.11599	2.31898	2.20797	2.33629	1.29265	2.08448	2.28861	2.59642	2.09015	2.72899	2.79963	1.9655	2.263	2.89418	2.24645	2.01284	1.79489	2.34758	2.06912	2.46103	1.21764	2.5214	2.31884	-0.667037	1.57133	2.07927
Klp98A	FBgn0004387		5.09454	4.80402	5.25621	4.75947	5.03145	4.81974	5.13164	5.00983	5.12538	5.42212	4.46887	4.84386	5.37749	5.32891	4.96991	5.10931	5.14674	4.82788	5.38829	5.44249	4.84114	5.26932	5.007	5.07894	5.1914	5.06509	5.04967	4.86493	5.01428	4.87078	4.66673	5.35307	4.46095	4.90989	4.99313	4.5592	4.74722	5.08318	4.89759	4.81654	5.11896	4.8092	4.85997	5.10205	4.47319	4.83266	5.13003
Gap1	FBgn0004390		4.9638	5.01864	4.85197	5.23805	4.71043	5.26889	4.84966	4.98267	4.91079	5.15041	5.13685	4.77134	5.01924	4.96176	4.9031	5.15706	5.425	4.96967	5.32836	5.26098	5.05652	5.20565	5.41203	5.01448	5.09244	4.8014	5.48619	5.01681	5.19714	5.26571	5.29349	5.08885	4.90081	5.21782	5.04905	4.77232	5.1127	5.19949	4.7441	4.69878	4.67871	4.88869	5.26536	5.12562	4.86107	4.97653	4.72343
shtd	FBgn0004391		4.372	4.33486	4.2128	4.3624	4.38554	4.3915	4.44826	4.0588	4.02653	4.05452	4.19196	3.8329	4.47483	4.29958	4.44842	4.564	4.54757	4.01939	4.22105	4.55768	4.24502	4.52233	4.31389	4.0556	4.22378	4.13613	4.19679	4.22663	3.86578	4.19044	4.34724	4.16994	4.39422	4.80531	4.58588	4.49523	4.31778	4.68602	4.47146	4.08083	4.50406	4.6772	4.7037	4.19453	4.44428	4.41567	4.08047
pdm2	FBgn0004394		3.27534	3.22448	3.67566	3.7134	3.4644	3.86297	3.28445	3.41366	3.62738	3.22787	3.52326	3.48686	3.68387	3.80204	2.84508	1.68434	3.48548	3.22207	4.04969	3.5986	3.33134	3.75565	3.60338	3.27147	3.35179	3.46681	3.16469	3.36087	3.02551	3.42663	3.10933	1.81812	3.78855	3.40694	3.26565	3.59141	3.40189	3.74298	3.69836	3.41371	3.67163	2.82942	3.80299	3.24552	3.98978	3.11127	3.48612
unk	FBgn0004395		5.48306	5.26133	5.21267	5.36566	5.62548	5.17297	5.50894	5.09176	5.32621	5.14798	5.58498	5.65028	5.20618	5.47374	5.56523	5.58131	5.3303	5.30827	5.59036	5.32488	5.4202	5.5618	5.59677	5.24978	5.51676	5.55708	5.60269	5.44118	5.22727	5.57116	5.71977	5.47248	5.56763	5.275	5.31928	5.4278	5.22994	5.48713	5.5306	5.33355	5.35192	5.4358	5.57876	5.39663	5.57843	5.4654	5.40611
CrebA	FBgn0004396		8.14619	7.87812	7.85227	7.77258	8.00388	7.45343	7.70084	7.9353	7.61147	8.04193	7.86042	7.87343	7.94598	7.73709	7.76241	7.50654	7.81118	7.52533	6.98532	7.73161	7.75492	7.47713	7.28946	7.53908	7.6217	7.5125	7.54343	7.5697	7.48448	7.98553	7.716	7.57952	7.41692	7.28835	7.82395	7.32486	7.48673	7.63836	7.03208	7.63561	7.78976	7.05318	7.617	7.83291	7.78333	7.83117	7.22865
Vinc	FBgn0004397		3.14584	2.64266	2.87856	3.13837	2.89075	2.71424	3.26953	3.00726	3.01161	3.09538	2.72854	2.91304	3.28506	2.98873	3.22949	3.25271	3.1276	3.03421	2.6988	3.30059	3.8068	2.72112	2.94121	3.06559	3.20961	2.44729	2.4831	2.89654	2.5751	3.63801	2.79914	3.27477	3.34584	2.96433	2.91224	3.07138	3.10867	2.90569	2.91323	3.07473	2.97555	3.46985	3.05793	2.14094	3.02759	3.41263	2.95647
rhi	FBgn0004400		0.323556	-0.0407073	0.554558	-1.29687	0.0105534	-1.51722	0.462088	-0.167659	-0.178804	-0.209572	-0.484854	-0.11999	0.856062	-1.21123	0.405843	-1.43576	-1.64339	-2.9411	-0.789297	1.26846	0.518547	-0.578779	-1.23946	-0.881847	-1.31664	-0.407904	-0.00480254	0.92538	-1.57837	1.03772	-0.64031	-1.25739	0.0671673	-0.0779363	-0.676829	0.322678	-1.13214	-1.652	0.00681648	-1.14816	0.553991	-0.60073	-0.65205	-0.187037	0.303801	0.45688	-1.33349
Pep	FBgn0004401		8.98761	9.01655	8.98467	8.7675	9.15243	8.92556	8.94677	8.90008	8.89584	9.04711	8.91028	8.98894	9.01066	8.83787	8.84675	8.96143	8.95419	9.01737	8.85912	8.72542	9.07553	8.95596	9.00291	8.83142	8.90266	9.07994	9.01265	8.86012	9.08074	8.96038	8.88804	9.06058	8.96835	9.02432	8.88408	8.96788	8.8592	8.8584	9.02681	9.05674	8.98525	9.01501	9.15045	8.96822	9.01045	8.95281	8.99341
RpS14a	FBgn0004403		10.619	10.5768	10.8282	10.7216	10.5215	10.4256	10.6053	10.5284	10.3359	10.7178	10.697	10.6949	10.6653	10.8806	10.651	10.5613	10.4862	10.5916	10.7146	10.6502	10.5362	10.4652	10.54	10.4042	10.4926	10.6379	10.6074	10.6707	10.5643	10.4678	10.8376	10.4604	10.6179	10.7418	10.5437	10.476	10.665	10.7529	10.458	10.4256	10.6074	10.4862	10.5011	10.5711	10.6306	10.5366	10.4249
RpS14b	FBgn0004404		8.8062	8.44399	8.55888	8.55219	8.53465	8.46507	8.64819	8.66359	8.4238	8.7017	8.83972	8.57401	8.70739	8.76413	8.57288	8.46046	8.69322	8.74112	8.5694	8.66935	8.69275	8.47334	8.67897	8.601	8.5689	8.60015	8.65293	8.89129	8.70267	8.47308	8.69229	8.38029	8.73814	8.66882	8.4586	8.48215	8.5925	8.5978	8.4644	8.49401	8.53693	8.75718	8.68206	8.49965	8.57184	8.56637	8.45018
tam	FBgn0004406		1.62732	2.54763	1.88409	2.39568	1.75667	1.82046	2.1699	1.98972	1.11341	2.64229	1.16351	2.5598	2.40277	1.84061	0.936734	2.13456	2.69541	2.03509	2.5789	2.57719	1.78414	2.38357	1.59518	2.69996	2.66907	2.03162	1.62075	1.95229	2.36765	2.12093	3.0047	2.64342	2.65814	2.13619	2.07299	2.89363	2.98885	0.976209	3.02967	2.82276	1.89276	1.66471	2.96106	2.53408	2.5562	1.23217	2.04341
me31B	FBgn0004419		8.29081	8.43263	8.45132	8.36638	8.19856	8.38608	8.30706	8.37682	8.18837	8.30749	8.37063	8.43134	8.41724	8.32842	8.20574	8.26548	8.15223	8.29549	8.41652	8.22485	8.15323	8.3407	8.22752	8.16122	8.21519	8.29252	8.17064	8.30615	8.46843	8.40997	8.32203	8.26098	8.26646	8.12394	8.3851	8.20735	8.3675	8.30903	8.54748	8.35818	8.33879	8.20653	8.48843	8.25939	8.37728	8.42085	8.32605
Cyp1	FBgn0004432		12.1091	12.0903	12.3342	12.2279	12.2501	12.2007	12.1983	12.2697	11.9679	12.2566	12.3101	12.3797	12.1759	12.1774	12.257	12.1953	12.1661	12.2783	12.4145	12.3371	12.3155	12.3087	12.4037	12.3599	11.9916	12.375	12.3676	12.4029	12.3106	12.3157	12.4829	12.3755	12.0322	12.1118	12.2236	12.2908	12.204	12.3302	12.3715	12.3842	12.3251	12.4246	12.3357	12.1994	12.1855	12.4945	12.044
Galpha49B	FBgn0004435		8.844	6.89177	9.01937	7.52999	7.25823	7.54773	8.62061	8.41129	7.78815	8.45245	6.28984	8.32211	7.26718	8.31657	8.56038	7.7134	8.85041	6.61583	8.79007	7.42811	7.23272	7.74378	8.51957	8.41292	7.5308	8.42873	6.23092	8.15252	7.37943	8.59289	8.37672	8.0428	8.1093	6.78272	6.54493	7.11382	7.04339	7.41592	7.99338	8.2315	8.8611	7.49399	6.73968	7.46008	7.69321	8.88181	8.32502
UbcD6	FBgn0004436		7.40685	7.39153	7.51065	7.27564	7.44701	7.35321	7.3358	7.34463	7.30128	7.30161	7.42671	7.36404	7.38125	7.32541	7.18515	7.48772	7.3394	7.43983	7.19865	7.1341	7.29139	7.21231	7.34087	7.19739	7.23229	7.60915	7.36578	7.36153	7.28296	7.29561	7.36569	7.48383	7.13963	7.08871	7.39019	7.42278	7.38547	7.40881	7.37604	7.46227	7.12521	7.16749	7.30894	7.51957	7.40789	7.36878	7.39557
Ten-m	FBgn0004449		5.91204	5.8069	6.06236	5.98063	5.83339	5.92117	5.97626	5.9243	5.87986	5.94629	6.03728	5.83801	6.49297	6.28345	6.01331	6.05272	6.11621	5.83521	5.91982	6.52866	6.3381	5.95303	6.12842	6.21711	6.1049	5.82229	5.97805	5.86369	5.76187	6.15762	6.15861	6.04883	6.59516	6.27611	5.87138	6.07675	6.11352	5.77937	6.05742	5.87009	6.45342	5.83913	5.98477	6.41496	6.05092	6.45729	6.34203
mew	FBgn0004456		7.11573	6.98221	7.01089	7.10028	7.29915	7.02241	7.04532	6.71589	7.03618	7.19731	7.02331	6.96004	7.13473	6.95845	7.07512	7.00917	6.8	6.67069	7.18409	7.02756	6.99722	6.77959	6.85659	6.72527	6.75385	6.82144	6.78143	6.69031	6.84646	6.67013	6.69993	6.75646	7.16093	6.9612	6.86978	7.06925	6.74876	6.81968	7.07268	7.1991	7.09704	7.02496	7.24513	6.98798	6.83607	7.09608	7.22979
Pk17E	FBgn0004462		3.29866	3.65999	3.85995	3.43058	3.39427	3.46594	3.67328	3.86106	4.24418	3.23036	3.86047	4.03715	3.95767	3.51655	3.45397	3.43728	3.22182	3.66971	3.45067	2.90222	3.6129	3.50743	3.75491	3.67813	3.39587	3.69376	3.60226	3.14818	3.89229	3.40381	3.50974	2.70172	3.76259	3.41459	3.90576	3.85545	3.80646	4.00024	3.52045	3.87746	3.9475	2.89797	3.23129	3.8894	3.4659	3.66146	3.26434
RpIII128	FBgn0004463		3.8189	4.191	3.79025	3.62872	4.07246	4.07697	4.01433	3.92229	4.59394	3.8392	3.79621	4.11991	4.41946	3.90446	3.94134	3.78214	4.057	3.88738	3.67445	4.00311	4.14138	4.00649	4.21521	3.57978	4.63353	3.70631	4.3707	4.10151	4.38235	3.57522	4.13989	3.72203	3.42771	3.93347	3.6999	4.3017	3.91399	3.91436	4.01002	4.05461	4.38232	4.70026	3.89635	4.14599	4.74774	4.03412	4.26448
Su(P)	FBgn0004465		5.34201	5.0028	5.12677	5.83054	5.52123	5.2642	5.88449	5.3963	5.86999	5.01562	5.98348	5.85984	5.84595	5.24374	5.84861	5.44474	5.33854	5.37227	5.12635	5.91659	5.37555	5.74749	5.89103	5.58446	5.6186	5.66834	5.92022	6.16749	6.2976	5.37328	5.97459	5.71798	5.08925	5.81137	5.88534	5.33869	5.14626	5.6914	5.20506	5.06102	4.99634	5.82132	5.11761	5.9966	5.31467	5.41224	5.15314
GlyP	FBgn0004507		7.20308	7.05173	7.05771	6.87023	7.03129	6.95654	6.82205	7.31653	7.18007	6.72645	7.15152	6.98338	6.38594	6.60427	6.94515	7.50963	7.08628	7.35252	7.31261	6.77212	7.13034	6.89864	6.98781	7.15564	6.91273	7.12677	7.15094	6.95154	6.67987	6.3704	6.63121	7.40578	7.2067	6.88179	6.55576	7.54122	6.78968	7.12688	7.24797	7.12554	6.81134	7.45016	6.58034	6.52336	6.29518	6.57261	7.24568
Fur1	FBgn0004509		4.81644	5.04615	5.06916	4.91022	4.68318	5.00624	4.873	4.93326	4.62811	4.23157	4.90992	4.70078	5.30885	5.06097	4.85008	4.76014	4.9316	4.80072	4.55218	5.08791	5.12146	5.25931	4.99453	4.46148	4.93944	4.72965	4.69359	4.42046	4.81779	4.28108	4.77222	4.9276	4.7609	5.10777	4.87774	4.51421	4.56266	4.54514	4.86006	4.73812	4.94522	5.24244	4.87872	4.82962	4.93646	4.7591	4.96403
Ets97D	FBgn0004510		1.16732	2.38949	2.20924	1.17421	1.68579	2.22079	2.64326	2.01069	1.96657	2.43013	1.78232	1.42292	2.48719	2.05458	2.32889	1.35851	2.00947	2.42818	2.59005	2.22704	1.90421	2.63597	2.38993	1.71532	2.31803	1.59369	2.10336	2.39873	2.07815	3.21731	2.41164	2.00476	2.54939	2.88126	1.75344	2.7171	2.78579	2.24065	1.98063	1.76799	1.95216	2.28329	2.55797	1.28825	1.67001	2.24223	2.19352
dy	FBgn0004511		2.30398	2.3858	1.98475	2.08619	1.16909	2.06966	0.222637	2.24955	1.60486	1.36058	2.31691	2.61174	2.24925	1.90357	1.83301	1.72935	1.59053	2.03306	1.77697	1.91881	2.10636	1.15959	1.78679	2.17169	0.396279	0.102017	1.16182	2.41019	2.16318	2.84936	1.76608	1.96308	1.51453	1.75477	1.26695	-0.511855	2.73336	0.648839	2.19175	1.73579	1.99786	0.797331	1.85426	1.98591	2.2684	2.3831	1.76715
Mdr49	FBgn0004512		3.33821	3.53504	3.58275	3.60782	2.98374	3.23858	2.77063	3.51822	1.88107	2.94829	3.46889	3.2353	3.55847	3.20117	3.08866	3.12557	2.93605	3.5615	3.38521	3.44715	2.87933	3.22495	3.14298	3.28844	2.74462	3.07724	3.29433	3.09665	3.95723	3.15004	3.25737	3.50486	3.9882	2.91377	3.47212	2.96545	3.2769	2.97939	3.41219	3.35366	3.48086	2.0161	2.73036	2.69756	3.15231	3.4734	4.06098
Mdr65	FBgn0004513		0.534155	-0.413709	0.348305	0.367339	-1.52755	-0.89391	1.25873	-0.719355	0.0869345	-0.661655	-2.55582	0.0193644	0.966815	-0.205674	-0.00799588	0.666493	-0.160024	-1.91204	1.16021	0.946157	1.43576	-1.08901	0.11696	-0.639824	-1.14956	1.01052	-0.0830778	-0.597132	-0.862747	-0.100037	-0.407803	-2.16447	0.8849	-1.30575	0.0832842	-1.40312	-0.157972	-0.102601	0.468184	1.22307	-1.28356	0.436925	1.04702	-2.4804	-0.339006	0.984469	-0.87347
Oct-TyrR	FBgn0004514		0.309463	-1.60271	-2.69458	-1.50943	-1.83636	-0.481721	-2.81702	-0.822954	-1.69291	-1.56561	-2.35321	-0.0249567	0.135422	-1.94209	-1.01751	-0.701196	-1.60704	-1.14073	-0.359942	-0.271743	-1.86925	-1.0571	-0.585181	0.351419	-2.3512	0.0994033	-0.678633	0.0860419	-0.742694	-1.25346	-1.52504	-1.57108	-1.71488	-2.42061	-2.50653	-1.2634	-1.62751	-1.39296	-0.626245	-0.764973	0.573279	-0.670816	-1.5229	-1.03224	-1.07986	0.104902	-2.02467
Gad1	FBgn0004516		-2.44917	-0.403941	-0.913974	-1.90986	-1.21506	-1.0583	0.210563	-2.52223	-0.275365	-1.56577	-0.00410526	-0.959122	-0.67931	-1.33221	-1.22602	-0.669132	-1.91436	-1.71278	-1.06718	-1.11068	-1.01847	-0.855775	-1.78966	0.0572783	-0.421442	-1.48777	-1.02571	0.0484316	-0.329773	-1.04438	-0.150947	-0.772321	-1.7346	-0.478077	-1.70437	-0.835675	0.235206	-1.97126	-0.988613	-0.72203	-0.928771	-1.63847	-0.515942	-1.55131	-0.670426	-2.28594	-0.968739
Akh	FBgn0004552		-2.60896	-1.40938	-1.22984	-1.67695	-0.690268	-0.608304	-1.47584	-0.986801	-1.17996	-2.07478	-0.957326	-1.12144	-1.45987	0.629784	-0.575408	-1.0244	-0.658785	0.324688	-0.567938	-2.68658	-1.36843	-1.60491	-0.14064	-2.06675	0.42993	-1.99472	-0.875764	-1.78422	-0.18369	-0.00653344	-2.21936	-2.01886	-0.696014	-2.73183	-0.0952536	-2.0538	0.209027	-1.08367	-1.32781	-0.270257	-1.19236	-0.210902	-2.16357	-1.14015	-1.95168	-1.08027	-0.547616
Edg91	FBgn0004554		2.07689	0.431385	1.75887	-0.368088	0.749677	0.215016	1.66834	0.178957	0.0536579	0.594265	0.248514	-0.0296029	-0.696297	1.94994	1.2058	-0.0564069	1.52874	1.7643	1.98316	0.842954	1.57914	1.53335	1.36269	0.851002	0.915897	2.43487	0.284426	-2.13067	-0.469621	1.54986	0.769841	1.25004	0.931338	0.988683	0.859725	1.59093	0.566241	2.73595	0.792935	0.0224212	-1.56341	0.972367	0.332826	0.706345	1.28574	1.79875	1.62326
Dbp73D	FBgn0004556		4.22241	4.07345	3.84038	3.95989	4.20264	4.07175	4.15664	3.48585	3.80993	3.62931	4.3368	4.10396	4.29121	3.31514	3.67785	3.91945	3.84271	4.25535	3.59336	3.85348	4.13575	4.40772	3.96244	3.73781	3.72839	3.17959	3.67975	4.06047	3.70815	3.67167	4.0437	3.5726	3.53518	3.86525	3.90983	3.8053	3.63112	3.77215	3.82118	3.41327	3.67464	3.98938	3.75944	4.11023	4.22456	4.38074	4.14302
slp2	FBgn0004567		-0.0327457	-0.939482	-0.639992	-1.1037	-1.13919	-0.150251	-1.03505	-1.03925	-1.13022	-2.13682	-0.671612	-2.4371	-1.6079	-2.57341	-0.652945	-1.38041	-1.86292	-0.0899379	0.150169	-1.28948	-0.12745	0.035459	-1.12197	-2.11915	-1.61489	0.281194	-0.927571	-0.498083	-1.23863	-0.652111	-1.44297	-2.02348	-2.29017	-0.409503	-0.804924	-0.911906	-1.05223	-1.3838	-0.761658	-1.384	-1.09184	-1.12077	-0.935168	-1.24475	-1.52258	-0.466307	-1.36691
aos	FBgn0004569		3.56237	4.09971	4.05542	4.0767	3.91431	4.09091	3.7466	3.60839	3.74756	3.59771	3.90239	3.70076	3.9548	3.76308	3.59465	4.03936	4.00619	4.52281	4.2604	3.38387	4.27882	4.43983	4.46056	3.84223	4.22974	3.32727	4.27928	4.14545	3.91468	4.21577	3.62024	4.20591	3.73379	3.63157	2.88715	3.7174	4.69239	3.89553	4.44321	3.55816	3.88898	3.83129	3.72272	3.98063	3.92428	3.97218	3.9898
5-HT7	FBgn0004573		0.338242	-1.29828	-0.742046	-0.975082	-2.07936	-0.291971	-0.50833	-0.86561	-1.88102	-0.612256	-2.40099	-2.55926	-1.48733	-0.561582	-1.29994	-2.22672	-1.94853	-0.588187	-2.78253	-0.26224	-0.967879	-1.71154	-2.19401	-0.39325	-1.02901	-2.10809	-1.8796	-0.508914	-1.86961	-2.15075	-0.950547	-0.934997	-1.22447	-1.77658	-0.616805	-1.91694	-1.51	-1.16944	-0.897987	-1.51505	-2.20869	-0.926331	-1.99724	-1.40523	-2.00352	-1.00436	-1.19269
Rop	FBgn0004574		5.11956	5.88504	5.37447	5.52727	5.59811	5.69457	5.64405	5.93153	5.79116	5.04439	5.94562	5.73378	5.47218	5.87007	5.78446	5.65315	5.40862	5.80864	5.61142	5.85566	5.80905	5.74524	5.90082	5.72769	5.91999	5.27557	5.76904	5.75465	5.35485	6.05705	5.68629	5.86249	5.63302	5.75436	5.86817	5.45885	5.55935	6.01203	5.35022	5.54203	5.65809	6.26946	5.44267	5.59001	5.49401	5.50523	5.48274
Syn	FBgn0004575		-0.925642	-2.4257	0.545847	-0.362067	-1.62477	-1.12684	0.515098	-0.592321	1.08087	-0.887314	1.30891	0.406214	0.234767	-0.750202	0.318999	0.271703	-0.816591	0.239572	-1.13772	0.603202	-1.30218	0.602386	-0.0484637	-0.159867	-1.66054	0.721204	-0.478579	-0.390619	-0.22505	0.154725	-0.921808	-0.877663	-1.84959	0.668824	-0.039326	-0.489707	-0.292415	0.285346	-0.460172	-0.413027	0.0138066	0.242481	-0.908498	-0.0921758	-0.164596	-0.785242	-1.41014
Pxd	FBgn0004577		-2.60699	-1.33257	-0.399719	-0.46632	-2.21576	-0.00492784	-0.444426	-0.523661	-0.285535	-0.688287	-0.919613	0.177968	-1.34373	-1.40088	-0.733164	-1.01247	-1.42165	-2.67705	-1.2064	-0.716782	-2.29271	-0.608976	-0.413287	-0.685607	-1.17829	0.170473	-2.01915	-1.68864	-1.5205	-1.10101	-0.864697	-1.52357	-1.6866	-1.08239	-0.155128	-1.607	-0.532936	-0.150836	-1.8911	-0.905752	-0.249836	-1.40141	-0.923838	-0.677188	-0.0640945	-2.42918	0.361741
Cbp53E	FBgn0004580		-0.940775	-0.49961	-0.522741	-0.689251	-1.3644	-0.90603	-0.45843	-1.13023	-1.44409	-0.947708	-0.849949	-0.102616	-0.596355	-1.99195	-2.21911	-1.15602	-0.389643	-1.80329	-2.76033	-0.0776089	-0.267853	-1.51785	-1.63939	-0.983989	-0.608325	-1.66444	-0.404859	-0.249282	-0.856891	-2.46096	-1.51239	-0.564386	-1.93681	-0.273839	-0.676195	-1.03882	-0.819416	-1.02709	-1.92908	-1.59803	-1.25098	-0.727433	-1.13298	-1.05023	-1.65249	-0.508512	-0.352823
bgcn	FBgn0004581		-0.0957802	-0.0599002	-1.06106	-0.701476	-0.847788	0.425315	-0.814325	-1.60335	-0.348236	-1.2205	1.15403	1.0255	0.757559	-1.95721	-0.251547	0.869869	0.178655	0.0935055	-2.68802	0.403611	0.433536	0.0094065	-0.4993	0.293384	0.33414	-0.335783	-1.16287	-0.403103	-0.0852993	1.26631	0.496044	-0.769567	0.0330128	-0.444244	0.122765	0.0497118	-1.42451	0.15399	0.285972	-0.661602	0.344793	0.810823	0.23188	0.60029	0.155158	0.586466	0.26595
ex	FBgn0004583		5.54652	4.76431	5.28592	5.05274	5.36057	4.97761	5.09096	5.21862	5.12734	5.38593	5.42608	5.28078	5.41363	5.78654	4.88335	5.16507	5.22299	4.76185	5.32366	5.40556	5.28893	5.27543	5.05681	5.31675	5.46206	5.58309	5.02509	5.06364	5.04422	5.50952	5.15842	5.13182	5.28591	5.60587	4.79874	5.20549	5.19527	5.21919	5.23124	4.98449	5.27676	5.38384	5.34286	5.46696	5.25824	5.09859	5.35721
Rrp1	FBgn0004584		7.56408	7.77333	7.70443	7.76389	7.74549	8.04789	7.81878	7.75209	7.93566	7.55017	7.74417	7.77244	7.77651	7.89828	7.83062	7.67854	7.69407	7.87964	7.9516	7.71394	7.69457	8.02235	7.76036	7.76397	7.8959	8.05326	8.09222	7.72429	7.93771	7.99321	7.84104	7.84227	7.89043	7.88985	7.57335	7.75526	7.68067	7.89907	7.90951	7.85021	8.00409	8.0429	7.81855	7.66357	7.90885	7.80772	7.88515
B52	FBgn0004587		8.67066	8.94905	9.04823	8.97638	8.92273	9.15348	8.82914	9.01967	8.88079	8.86348	8.96007	8.91335	8.97581	8.97624	8.83167	9.09892	8.71026	9.00799	9.12125	8.87675	8.90457	9.16877	8.90193	8.91578	8.92213	8.91648	9.06589	8.91509	8.9328	8.9659	8.73105	9.0116	9.04557	8.72851	9.07419	8.98115	9.06309	8.73513	9.10054	8.91616	9.12899	9.02262	9.12875	9.15548	8.98441	9.14838	8.85666
pros	FBgn0004595		2.04734	1.57113	2.37052	2.51294	2.01521	1.45379	2.26274	1.8618	2.39452	1.2116	2.40908	2.18267	2.14497	1.60948	3.04225	1.57317	1.626	1.88034	2.58801	2.88625	1.76209	1.92883	2.622	2.73937	2.38005	1.69512	1.94892	2.72051	2.54419	2.17181	1.79631	2.38617	2.27158	1.44585	2.39752	2.57884	2.04627	1.49983	1.79263	1.89393	2.06124	1.60978	2.29721	1.92368	2.63644	2.49971	1.74414
CycC	FBgn0004597		4.514	4.42277	4.68638	4.27355	4.32582	3.70043	4.49378	4.32469	4.40638	4.36575	4.77863	4.58941	4.86346	4.28848	3.93297	4.64726	4.32685	4.75686	4.03195	4.35187	4.10104	4.17457	4.59936	4.24474	4.15547	4.73257	4.48486	4.63742	4.8366	4.32726	4.52931	3.83094	3.71972	4.44557	4.48598	4.32852	4.37665	5.18745	3.79067	4.9908	4.40758	4.81927	4.75536	4.56195	4.12087	4.39396	4.04456
Fur2	FBgn0004598		4.80861	5.26702	5.38236	5.40011	5.67101	5.70945	5.44525	5.1758	5.38892	4.9612	5.0479	5.38268	5.00197	5.26579	5.45136	5.66552	5.2956	5.36797	5.18045	5.42031	5.50518	4.83212	5.31449	5.15588	5.26549	5.83725	5.18231	5.21615	5.00434	5.44008	5.32536	5.10857	5.4237	5.4031	5.73607	5.30534	5.44162	5.25495	5.34754	5.51649	5.49797	4.8936	4.90931	5.30283	5.25271	5.305	5.39127
Src42A	FBgn0004603		5.77815	5.98857	5.82884	5.94825	5.79303	6.10914	5.97716	5.92145	5.89839	5.94785	6.15666	5.92471	5.83792	6.1109	5.78192	5.83424	5.91764	5.76468	6.03784	5.91134	5.66247	5.97792	5.99216	5.95083	6.04395	5.74029	5.9519	5.88963	5.6156	6.04008	5.90531	5.81594	5.94245	5.7806	5.77269	5.77423	5.97705	5.89636	5.93174	5.73644	6.03183	5.9276	5.98711	5.86515	5.78943	6.14367	5.91054
zfh1	FBgn0004606		3.77512	4.02254	3.61561	3.68271	3.72691	3.56114	3.43899	4.23515	3.71723	4.42031	3.77424	3.44517	4.17821	4.10183	4.05316	4.0388	3.76031	3.56719	3.34937	3.46549	3.94136	3.65751	2.97316	3.65863	3.22022	3.9196	3.20146	3.13422	3.45719	3.90345	3.75411	4.09144	4.04937	4.13366	3.77713	3.32211	3.94932	3.10088	3.76151	4.11536	4.08082	3.26625	4.20483	4.14468	4.09341	4.04391	3.64839
zfh2	FBgn0004607		6.2694	6.13992	6.16185	6.32366	6.27581	6.20777	6.48802	5.97743	6.15248	5.86246	6.16976	6.10996	6.29784	6.4363	6.4111	6.14307	6.20307	6.10586	6.24167	6.572	6.35063	6.25146	6.32241	6.0234	6.62621	6.45623	6.06084	5.94517	6.00734	6.06117	6.56542	6.14261	6.48565	6.63197	6.07263	5.99356	6.04468	5.90317	6.06993	6.0167	6.54534	6.37881	6.40799	6.14287	6.25295	6.14614	6.16739
Plc21C	FBgn0004611		4.06335	3.7353	3.56694	4.43385	3.53536	3.51591	3.45179	3.80167	3.79725	3.72494	3.54034	3.98206	4.48698	3.99926	3.84442	3.69972	4.17282	3.84883	3.63248	4.47838	3.91657	3.73999	3.80677	4.16888	3.82473	3.93115	4.06817	3.89401	4.00975	4.04614	4.39447	4.08168	3.91011	4.31057	3.96853	4.05556	4.03698	3.83758	3.91099	3.63829	3.97351	3.13789	3.73689	3.85208	3.97033	3.55758	4.15427
gl	FBgn0004618		0.526182	1.80516	1.51886	0.618284	0.760169	0.45521	-1.21187	1.91106	0.0139341	1.4287	1.8621	1.66586	-1.74925	1.00569	0.279931	-0.00588794	-0.118752	1.64488	1.8441	-1.27223	0.798055	0.448639	-1.87867	2.26203	-0.646481	2.57849	1.941	1.99338	-0.736016	2.16681	0.672089	0.463887	-0.0400213	1.11797	1.14068	-0.219725	-1.28635	2.12988	-0.886637	-0.426859	1.5414	0.440536	-0.736566	1.84127	1.70384	1.72842	2.25418
Glu-RI	FBgn0004619		-0.683291	0.312971	0.127448	-0.431173	-2.49112	-0.699463	-0.9003	-1.20244	-1.25839	-1.27204	-2.14412	-0.941172	-1.70588	-1.05697	-1.57726	-0.955625	-1.79844	-0.582958	0.250237	-2.74186	-0.909045	-0.127635	-0.789789	-1.45712	-1.07763	-1.9635	-0.435396	0.403424	-1.36314	-2.33103	0.0239717	-1.15386	-0.2362	-1.40677	-0.295881	-1.06158	-1.43186	-1.55644	-1.43865	-1.28546	-1.14471	-0.112701	-0.00348263	-0.643249	-1.78217	-1.11607	-0.372945
GluRIIA	FBgn0004620		0.223332	0.311678	-0.391735	-1.04378	-1.43489	0.248002	-1.7474	-1.61478	-0.781471	-0.879309	-0.164992	-1.89268	-0.802242	-1.73832	0.445661	-0.763777	-0.0724478	-0.0104228	-0.476847	0.320588	0.0269636	1.04408	0.449128	-2.23598	-0.39489	-1.59923	-0.461724	-0.657287	-0.852054	-1.00158	0.58648	-1.6782	-1.07729	-0.122495	-1.89475	-0.916336	-1.07585	-1.83522	0.436941	-1.05132	-0.556589	-0.728594	-0.0389858	-1.40763	-1.60939	0.272618	-0.24024
Takr99D	FBgn0004622		-0.0896948	-0.410183	-1.22507	-1.42125	-1.14901	-1.96262	-1.57538	-1.53543	-1.36112	-1.88349	-0.720578	-1.70816	-0.739938	-1.13935	-0.336396	-0.862121	-1.89688	-0.516632	0.137434	-0.311281	-0.761811	-0.979087	-0.0325262	-1.03437	-0.831968	-1.79647	-1.78387	-0.334618	-1.87711	-2.40692	-0.745264	-1.0304	-0.886969	-1.62614	-0.0826861	-1.42189	0.865196	-0.897552	-1.87427	-1.45932	-0.963841	-0.362233	-1.09488	-0.937424	0.305856	-0.793791	-1.52757
Gbeta76C	FBgn0004623		-1.03337	-0.644845	-2.03318	-1.13604	0.309328	-1.62989	-1.27559	-1.12554	-1.66408	0.183783	-2.57684	-0.340682	-0.996409	-2.52624	-1.19436	-0.665207	-2.85473	-2.70619	-0.606178	-1.81305	-1.96598	-0.690076	-1.37528	0.0685503	-1.67671	-2.11424	-1.46378	-0.611577	-1.68196	-2.14085	-2.04075	-0.717517	-2.41942	-0.164459	-0.466049	-1.8301	-2.18402	-1.73449	-1.03454	-1.68638	-2.22211	-1.50123	-1.17935	-2.05214	-2.07366	-1.59967	-0.725736
Cys	FBgn0004629		2.60866	2.15581	1.46329	1.99422	1.91223	2.16837	1.7455	1.0958	0.882369	1.2354	2.24936	1.32687	1.13683	1.68264	1.91098	2.80506	2.02728	0.951104	1.45842	2.12677	1.98964	0.446386	1.75619	0.107055	1.86621	0.017732	1.82815	1.11431	0.787691	1.38106	2.13707	1.11291	1.99612	1.94161	2.32257	1.9472	0.523796	1.56799	3.03402	1.70426	-0.137121	2.95029	0.698337	2.85251	0.900536	1.59311	1.84771
rho	FBgn0004635		3.83889	3.85384	3.60116	4.53479	3.98972	4.05538	4.20516	3.70355	3.7848	4.03507	4.07508	4.12623	3.37519	4.02019	4.23666	3.8245	3.88892	4.15772	3.15016	4.91004	4.36903	4.28388	4.18338	3.92287	3.72256	4.21505	4.4387	4.44572	2.80418	3.89582	4.1652	3.81635	3.95437	4.41664	3.77684	3.49462	4.29182	3.31985	4.00693	4.02952	3.53026	3.56913	3.91691	3.75434	3.58887	4.01677	4.00666
R	FBgn0004636		8.39676	7.89386	7.91352	8.38994	8.21648	8.27887	8.32577	7.93403	7.96297	7.83905	8.11885	8.07165	8.36498	8.0396	8.03314	8.19728	8.27194	8.04987	7.79713	8.36283	8.46723	8.09539	8.16839	8.03655	8.08568	7.94529	8.06296	8.18783	8.11418	8.10013	8.17357	8.23463	8.10783	8.31964	8.13116	7.91729	8.35221	7.89655	8.11289	8.21438	8.11663	8.27404	7.9626	8.10761	8.15856	8.05771	7.80827
drk	FBgn0004638		6.94747	6.84836	6.91627	6.62967	6.86243	6.90207	6.69154	6.79803	6.6813	6.92049	6.65675	6.82609	6.61545	6.78452	6.88355	6.99315	6.91136	6.78121	6.98001	6.7481	6.85897	6.68684	6.72823	6.85182	6.86996	6.94024	6.91247	6.83417	6.79599	6.82441	6.90947	6.73435	6.78958	6.84788	6.85295	6.74329	7.01184	7.13935	6.81984	6.77543	6.73462	7.02814	6.9014	6.87881	6.72996	6.92442	6.85703
mit(1)15	FBgn0004643		5.18329	5.49406	5.47449	5.26225	5.11057	5.47299	5.42568	5.6099	5.91933	5.73969	5.53907	5.7018	5.64886	5.35078	5.71216	5.50836	5.40758	5.42477	5.42131	5.2681	4.92486	5.67838	5.56887	5.40989	5.57572	5.65723	5.66606	5.34238	5.40333	5.39734	5.56039	5.54064	5.80515	5.06504	5.32547	5.98293	5.51249	5.27394	5.4145	5.73108	5.72033	5.4681	5.1276	5.44577	5.35482	5.54668	5.6845
hh	FBgn0004644		6.05726	5.6555	6.25669	6.11371	6.03547	5.95701	6.06921	5.70866	6.07755	6.02019	6.03326	6.09992	6.28664	5.98118	6.03234	6.11857	6.21953	5.90052	5.99913	6.05703	6.21134	6.13742	6.23616	5.70456	5.91831	6.07905	6.14105	6.29783	5.78974	5.97207	6.13867	6.03557	6.15291	6.07194	6.01938	6.14935	6.06499	5.7831	5.82219	5.78418	5.88756	6.09575	6.02048	6.18622	5.76799	6.11122	5.92342
ogre	FBgn0004646		10.0377	10.0992	9.8494	10.0234	9.79493	9.70791	9.6264	9.65034	9.64378	9.8897	9.97139	9.9906	9.99274	9.82485	9.46205	9.82186	9.92223	9.68313	9.35016	9.80997	9.72275	9.45278	9.48836	9.37372	9.43137	9.67173	9.54645	9.5853	9.57026	9.80721	9.14216	9.61405	9.7429	9.69905	9.96526	9.57639	9.86482	9.98053	9.57289	9.56005	9.66787	9.17878	9.55312	9.87913	9.65049	9.74795	9.79819
N	FBgn0004647		10.4864	10.4385	10.3893	10.5153	10.602	10.4688	10.6527	10.3756	10.4868	10.5145	10.604	10.4722	10.6383	10.5417	10.5251	10.3708	10.2415	10.2931	10.2918	10.634	10.5286	10.3343	10.529	10.408	10.4032	10.3985	10.3439	10.2489	10.4661	10.4107	10.2682	10.309	10.614	10.5198	10.4306	10.3556	10.4047	10.5463	10.4903	10.5329	10.7868	10.4974	10.8331	10.5004	10.5955	10.8608	10.3525
svr	FBgn0004648		4.93809	4.6799	4.59529	4.92632	4.44317	4.32079	4.24975	4.57519	4.47632	5.04565	5.15679	5.03213	4.99271	5.00566	5.12814	4.83021	4.5366	4.13136	3.88928	4.86511	4.73147	4.01933	4.48881	4.53793	4.56186	3.92752	4.55765	4.49713	4.50109	4.49329	4.80018	5.06209	4.38076	4.72731	4.97176	4.56783	4.38004	4.5853	4.31926	4.77245	4.98129	4.97706	4.53373	4.07052	4.57866	4.44355	4.59668
yl	FBgn0004649		0.772709	-1.51392	-0.556232	-1.20368	-0.196603	-0.60093	-0.341255	-0.254107	-1.2478	-0.400061	-0.672368	-0.109922	-2.35385	0.355417	0.50449	-0.420015	-0.107966	-0.0670175	1.79605	-0.699336	0.584355	0.405426	0.102946	-1.00978	-0.0764781	-1.47857	0.35815	1.14622	0.102859	0.120906	-0.359296	-0.389413	0.486852	0.0503063	0.339477	0.00310941	-0.152505	0.447873	-0.192679	-2.24456	0.439083	0.547809	-0.212292	0.146796	-0.263658	-0.622586	0.452787
fs(1)N	FBgn0004650		-2.30619	-1.49353	-1.75619	-0.427608	-2.46416	-0.655356	-0.730414	0.020016	-1.66197	-0.474775	-0.601594	-0.431422	0.265711	-0.462858	-1.56824	-0.168217	-1.46029	0.0239618	0.577636	-1.5823	-0.888159	-0.879068	-1.59136	-1.08301	-0.702974	0.361008	-1.64308	-0.245496	-1.32931	-0.760186	0.393058	-1.94933	-0.607306	0.124025	0.506902	-0.817527	-0.384531	-1.51704	-1.22656	-0.167356	-0.736483	-1.23466	-0.256987	-0.261485	-2.58675	-0.910699	-0.738866
fru	FBgn0004652		5.85863	5.63635	5.80761	5.661	6.11831	6.28483	5.86536	5.79663	5.85791	5.98633	5.42022	5.69582	5.70383	5.74542	6.24933	5.74169	5.95279	6.66985	6.72212	5.86996	6.30264	6.24219	6.33285	6.05445	6.18516	6.27114	6.20815	6.16409	6.21864	5.51917	5.76273	5.7065	6.59059	6.5572	5.65034	6.30647	5.37755	5.66906	6.36642	5.87642	5.97327	7.14936	6.09977	6.17661	5.34202	5.48918	6.2919
Pgd	FBgn0004654		3.82392	4.37125	4.06854	4.12112	4.04916	4.09368	4.01615	4.37077	4.17156	4.32316	4.17667	4.27096	4.48013	4.52657	4.21355	4.41251	4.38462	4.15646	4.52929	4.08178	3.92634	4.05281	4.34814	4.17912	4.09429	4.07241	4.1645	4.13343	4.60733	4.7847	4.17041	3.72119	4.32871	4.2742	4.4994	4.22391	4.1556	3.80856	4.61922	3.92021	3.76813	4.55147	4.27031	4.47809	3.9886	3.94053	4.19852
wapl	FBgn0004655		4.13425	4.31191	4.09335	3.55746	4.59214	4.23784	4.20383	4.04844	4.1568	4.17046	4.04123	4.34913	4.41671	4.28205	4.0631	3.96442	3.95152	4.03927	3.97779	4.26774	3.67403	3.93471	4.50238	3.7528	4.24826	4.54453	4.18752	3.87825	4.22973	3.90566	3.79949	4.0592	4.1106	4.10964	4.01101	4.19874	4.09692	3.86647	3.97318	4.20753	4.31848	3.9752	4.55919	4.35429	4.23225	3.96864	3.64223
fs(1)h	FBgn0004656		8.72519	8.53429	8.54474	8.55982	8.63942	8.64093	8.60474	8.32431	8.67054	8.65331	8.53187	8.50561	8.85861	8.87158	8.53665	8.49392	8.53839	8.47139	8.46215	8.71063	8.51562	8.40204	8.52186	8.3538	8.62931	8.4345	8.34926	8.38559	8.34795	8.69973	8.45929	8.28988	8.75283	8.90969	8.69224	8.6096	8.56533	8.45362	8.55176	8.42301	8.72868	8.71227	8.59868	8.98367	8.76162	8.50141	8.40662
mys	FBgn0004657		6.80371	6.78297	6.53201	6.61737	6.75065	6.45077	6.62206	6.72396	6.63775	6.69642	6.49811	6.75342	6.8253	6.3407	6.36039	6.84508	6.76595	6.76113	6.43458	6.64322	6.70297	6.69854	6.78229	6.78106	6.80437	6.72706	6.77234	6.58653	6.82035	6.30311	6.95564	6.60663	6.46519	6.52377	6.61248	6.59709	6.45648	6.74896	6.56951	6.67325	6.58565	6.28541	6.65327	6.73432	6.62639	6.52952	6.75073
sim	FBgn0004666		-2.38084	-0.175338	-0.665766	-1.70955	-0.701758	-0.144192	-0.60373	-1.02539	-0.613488	-0.587945	0.0349899	-1.30291	-0.0822073	-1.7803	-1.43919	-0.798898	-0.114538	-0.854927	-0.365175	-0.748078	-2.31272	-1.91477	-1.48727	-2.11217	0.298254	-2.07721	-0.347841	-1.93282	0.162202	-0.646956	-2.22961	-0.897279	-2.33004	-1.60822	-1.26266	-0.107048	-2.44953	-2.17053	-1.95721	-1.41127	-0.670966	-1.11911	-0.504981	-0.43468	-1.13738	-0.136196	-0.190237
Mlc-c	FBgn0004687		7.54227	7.51895	7.50192	7.65022	7.51511	7.54392	7.55681	7.43293	7.58834	7.5146	7.59728	7.48216	7.7228	7.78406	7.51014	7.40113	7.52734	7.70695	7.64868	7.78438	7.73449	7.74121	7.656	7.70206	7.70487	7.48516	7.6061	7.63251	7.85839	7.87204	7.81284	7.60373	7.48458	7.58194	7.63152	7.45397	7.58012	7.70095	7.74763	7.46817	7.65959	7.43476	7.39054	7.58091	7.59639	7.63048	7.42082
mus210	FBgn0004698		5.61848	5.63046	5.63258	5.25774	5.59273	5.06391	5.16259	5.08856	5.35974	5.26675	5.51298	5.26861	5.30701	5.46998	5.94866	5.48547	5.95943	5.76329	5.75909	5.33069	5.76574	5.42867	5.44202	5.53004	5.4148	5.39345	5.51814	5.55251	5.27852	5.35602	5.87774	5.659	5.41517	5.66213	5.6595	5.35196	5.47024	5.55637	5.23735	5.45678	5.65332	5.78426	5.30451	5.50269	5.36039	5.31804	5.57261
retn	FBgn0004795		0.0333156	-0.265895	0.299858	-1.56945	-1.36165	-1.30851	-0.955103	-0.599394	-0.381764	-1.65272	-0.561029	-0.969175	-0.430601	-0.884142	-0.490499	-1.85475	-1.42412	-0.377798	0.29583	-0.517479	-0.342381	-1.09274	-1.38239	-0.161349	-0.765689	-1.56306	-0.455004	-1.75179	-0.353367	-0.975446	-0.899085	-0.81482	-0.993074	-1.40376	-2.27327	-1.02394	-0.69263	-1.40352	0.343493	0.201196	-1.0424	-0.705175	-1.25647	-1.19344	-0.299369	-0.983054	0.00141984
mdy	FBgn0004797		4.97577	4.82776	5.15076	4.61566	4.93172	5.43821	4.90704	5.15718	5.00263	5.12633	4.85692	5.20703	4.82857	5.22516	5.1189	5.24558	4.95473	5.42904	5.15871	4.79669	5.51799	5.49663	5.05437	4.93254	5.38061	5.12094	5.03505	5.15221	5.37248	4.97588	5.39505	4.78923	5.64237	5.39244	5.33976	5.44114	5.01275	5.35205	5.19841	5.33595	5.37272	5.19647	5.54062	5.08737	4.99118	5.04372	5.13758
fs(2)ltoPP43	FBgn0004811		6.04056	5.9011	5.81024	6.3715	6.26712	6.02973	6.11522	6.24952	5.92808	6.45219	5.78177	5.72348	5.88369	5.90853	5.63415	5.70172	6.0913	5.90761	5.55275	6.04008	5.97278	6.20275	6.16334	5.97049	6.05904	6.09575	6.04962	5.58398	5.76703	6.10886	5.6428	5.85569	6.16678	5.64667	5.59834	5.83752	5.67423	6.05361	5.96366	5.98019	5.95981	5.82895	6.75195	5.94642	5.8328	6.91659	5.90786
His3.3B	FBgn0004828		10.3692	10.3032	10.3234	10.3737	10.3712	10.3905	10.9954	10.3238	10.1741	10.5466	10.2743	10.3796	10.1943	10.2226	10.3195	10.4205	10.331	10.1397	10.2018	10.1356	10.3009	10.3584	10.9833	10.2193	9.98699	10.4226	10.2407	10.2589	10.254	10.2156	10.2427	10.257	10.5666	10.038	10.8448	10.1375	10.3767	10.6885	10.5071	10.8097	10.1739	10.0695	9.60599	10.5271	10.3815	10.2618	10.5264
Xpac	FBgn0004832		5.29596	5.19241	5.32977	5.25826	4.78396	5.45261	5.38725	5.79537	5.68144	5.38555	5.26778	5.52101	5.78513	6.15008	5.72396	5.58619	5.75367	5.92072	5.72282	5.32966	5.7118	5.74833	5.84366	5.98932	5.76077	6.2126	5.87681	5.80886	6.11462	6.22801	6.03138	5.86431	5.95728	5.42307	5.48049	5.88529	5.34521	5.41556	6.0539	5.55767	5.5673	5.94562	5.48961	5.50991	5.1373	5.48641	5.96319
Su(H)	FBgn0004837		5.33049	5.11662	5.6243	5.0303	5.45917	5.17574	5.25741	5.35316	5.7436	5.45232	5.34789	5.67344	5.51421	5.41168	5.32514	5.37501	5.2832	5.48496	5.42413	5.39826	5.37275	5.82058	5.33305	5.33948	5.30237	5.20966	5.40807	5.47029	5.55958	5.59833	5.43856	5.54653	5.57965	5.22956	5.4408	5.41012	5.5294	4.84293	5.49835	5.31604	5.41065	5.29697	5.37248	5.31249	5.46658	5.42009	5.51274
Hrb27C	FBgn0004838		10.0205	9.87029	9.99698	9.92472	10.111	9.89978	10.0396	9.96972	10.0148	10.1045	9.9993	10.0096	9.96013	10.0314	10.0466	10.0343	10.0031	9.82834	9.82479	9.98632	10.2781	9.95803	9.95938	10.0193	10.0879	10.0371	9.86328	9.92947	9.86304	10.1764	9.97676	9.96603	9.93802	9.80714	10.0062	9.86458	9.87222	9.81112	10.0004	9.99288	10.0801	10.0014	10.2026	10.2107	10.0406	10.0651	9.74447
otk	FBgn0004839		5.84298	5.81857	5.79486	5.85362	5.93614	5.57451	5.62915	5.88711	5.79467	5.91847	5.97029	5.70948	5.5916	5.63349	6.1778	5.58909	5.90143	5.47069	5.67435	5.8019	5.84966	5.78212	5.42899	5.9065	5.65321	5.54832	5.9318	5.50696	5.38754	6.03278	5.76328	5.74987	5.81441	6.04576	5.76226	5.71095	5.96804	5.56559	5.76496	5.66738	5.77141	5.88052	5.58628	5.76207	5.95767	5.81434	5.77136
Takr86C	FBgn0004841		-0.115692	-1.57828	-1.85076	-0.0470516	-1.51107	-1.87787	-0.863261	-1.59122	-1.10937	-0.586458	-0.00618771	-1.73776	-0.691712	-0.0489589	-0.722083	-1.14802	-1.91028	-1.70461	-2.67327	-0.725466	-1.55541	-0.523571	-0.882477	-1.43273	-1.62809	-1.66526	-1.44601	-1.55735	-0.994742	-0.901678	-1.20918	-1.71442	-0.757476	-1.65366	-1.09091	-0.692775	-0.91573	-0.825178	-1.84622	-1.49523	-2.41967	-1.67869	-1.53753	-1.16797	-0.818641	-0.770347	-2.3929
NepYr	FBgn0004842		-0.794866	-2.34942	-1.81682	-0.254557	-2.3492	-0.491462	-1.15006	-0.717838	0.468357	-2.01102	-2.27335	-2.46452	-1.59897	-1.5104	-2.29771	-2.10098	-1.88044	-0.239314	-0.336238	-0.757517	-1.58328	-1.88508	-1.58057	-1.39822	-0.810129	-1.91858	-0.212813	-1.29253	-1.19541	-0.763755	-0.729118	-1.13044	-1.00409	-1.58184	-1.25144	-1.3875	-2.50871	-0.998193	-0.36134	-2.20866	-2.33021	-1.08567	-1.41191	-2.50758	-1.79427	-2.38692	-1.11795
Ac76E	FBgn0004852		-1.01546	-1.73488	0.785778	0.999876	0.494709	-0.062291	-0.123002	-0.798685	0.636984	0.137801	0.951685	0.615585	0.864402	-0.305548	-1.5168	-0.0717295	0.695092	-0.473401	-1.24906	0.262159	0.00774224	-0.206412	0.837857	1.01885	-1.46962	-0.15459	-0.156136	0.246415	-0.577904	0.910897	-0.990416	-1.8005	-0.0568201	0.873437	0.469427	-0.337847	0.49374	0.833414	-0.59795	-1.67187	-0.174635	0.766014	-0.797227	0.0943776	0.0043098	-0.336418	0.165621
B-H2	FBgn0004854		3.10008	1.79457	1.36237	2.38983	2.33455	1.81647	1.93579	2.61231	1.11682	2.02829	1.09394	2.20962	2.70488	2.07799	1.58243	2.49258	2.77356	2.36656	1.74691	2.44254	2.66473	1.50775	2.45245	1.9275	2.48238	1.85276	1.46795	1.98068	1.96073	1.70326	1.60844	2.29985	1.63875	1.84333	1.63668	0.159315	1.44245	1.88577	1.75453	2.37348	1.43395	0.615125	2.48128	1.97114	2.1403	2.08935	2.09779
RpII15	FBgn0004855		5.92046	6.44684	6.91186	6.46698	6.53995	6.40117	6.36906	5.45242	6.29544	6.69482	6.81813	6.52369	6.88097	6.89516	6.74061	6.57137	6.24261	6.54712	6.97353	6.31883	6.57396	6.30654	6.51921	5.57701	5.83917	6.70376	6.75632	6.70871	6.8754	6.75357	6.93872	6.36486	6.71599	6.88961	7.02442	6.47296	7.04616	6.76846	6.19628	6.34777	5.50239	7.01269	6.9773	5.87726	6.09936	6.07528	6.63312
Bx42	FBgn0004856		6.80507	6.78375	6.98139	6.91503	6.86649	7.11476	6.61657	7.11413	7.13843	6.81402	7.13497	7.00668	6.81386	6.70473	7.22725	6.92147	6.70771	6.79218	6.59444	6.7429	6.94666	6.80445	6.51376	6.87845	6.87152	6.79717	6.88743	6.85868	7.04895	6.66	7.10187	6.94917	6.67546	6.85067	7.15798	7.08424	6.77116	7.06427	7.05968	6.89058	7.19593	7.36624	7.30343	6.84672	7.07291	7.30395	7.14266
elB	FBgn0004858		7.87415	8.10507	7.97823	7.90025	8.01013	8.06106	7.89305	7.74574	8.13103	8.00375	8.03144	7.91292	8.03187	7.9928	7.94756	8.04414	8.09534	8.0512	8.01436	8.31913	7.98839	8.1067	7.95744	7.97453	8.07671	8.03314	7.99759	7.94871	8.00834	7.93188	8.05985	8.19056	7.81449	8.17392	8.15801	8.11696	7.98909	8.00322	7.99863	7.90556	8.24842	8.10709	8.17614	8.20772	8.16594	7.92068	7.90266
ci	FBgn0004859		6.81632	6.90953	7.01988	6.87797	6.94824	6.82989	6.78614	6.9073	6.68285	6.98235	7.00321	6.95274	6.77356	6.87568	6.93779	6.94351	6.81895	6.90511	6.94174	6.68281	7.07801	6.9316	6.85113	6.84687	6.77813	7.04118	7.11716	6.87816	6.78071	6.73809	6.74038	6.84006	7.03201	6.87924	6.75597	6.89555	6.77071	7.09453	7.04085	6.99705	6.81364	6.7589	6.73066	6.95396	6.58351	6.80556	6.95876
ph-d	FBgn0004860		2.03752	0.477844	2.09853	-1.27097	0.0903705	1.83267	0.578523	1.19848	0.325994	1.19166	1.72747	0.16444	0.994304	1.95578	0.467949	1.24022	1.11704	0.308721	0.724498	1.98001	1.63706	1.83497	1.22015	1.60654	1.44341	0.93513	-0.225536	-0.205736	0.292611	1.07782	1.34024	0.393197	1.13673	1.92753	0.785164	0.334526	0.101255	0.541266	1.20234	1.37637	1.0502	0.198379	1.11285	1.68596	1.00812	0.981329	0.254886
ph-p	FBgn0004861		5.84292	5.81035	5.5887	5.63709	5.81603	5.61121	5.85245	5.50375	5.70374	5.54125	5.58176	5.71431	5.83109	5.66252	5.71949	6.04515	5.81123	5.68472	5.60051	5.78887	6.10602	5.63192	5.7329	5.40359	5.67692	5.37664	5.54002	5.41458	5.67655	5.62944	5.65148	5.52148	5.78334	6.01471	5.48076	5.78303	5.80621	5.78286	5.50259	5.84291	5.88657	5.66023	5.83267	5.7282	5.68475	5.7433	5.44069
C15	FBgn0004863		-1.02815	-1.72428	-0.41118	-2.57295	-0.96148	-1.5627	-0.931535	-1.18648	-1.49281	-1.60781	-2.52512	0.27	-1.32511	-1.30224	-1.44041	-1.09031	-0.878026	-0.734689	-0.499499	0.102288	-1.04176	-1.384	-0.188674	-1.38352	-2.64274	0.781988	-0.308707	-0.316783	-0.361696	-0.246766	-0.767836	-1.63111	-0.236229	-0.977374	-2.74364	-2.26996	-1.613	-1.70253	-1.95276	-0.909559	-1.09096	-0.596218	-0.195423	-1.0899	-1.58132	-1.707	-0.799196
hop	FBgn0004864		3.12351	3.66808	3.36395	3.38122	4.03207	4.19545	3.15844	3.68228	3.6099	3.95208	3.64867	2.98829	3.49332	4.18981	3.63665	3.18868	3.66426	3.8107	3.92392	3.75967	3.38373	4.26995	3.71506	3.53194	3.79491	3.90524	3.49574	3.62246	3.68247	4.09658	3.78951	4.15432	2.37218	4.02022	3.54645	3.17505	3.69767	3.24024	3.45048	3.61368	3.715	3.34309	3.41412	3.4349	3.1782	3.88386	4.14893
Eip78C	FBgn0004865		6.24484	5.9642	5.95923	5.79385	6.10622	5.53337	5.62812	6.18438	5.90345	5.94337	6.01882	5.7966	5.79262	6.4364	4.84258	5.96593	6.29442	5.58225	4.90724	6.20125	5.89519	5.24659	5.51289	5.73443	5.7707	5.11839	5.25164	5.94437	5.5	5.87053	5.16967	6.01502	5.49082	5.33116	6.37629	5.23232	6.02516	5.99074	5.08091	5.83561	5.98175	4.7431	5.83192	6.40398	6.42577	5.91882	5.36964
RpS2	FBgn0004867		12.0243	11.7406	11.9216	11.7707	11.7792	11.8083	11.75	11.8851	11.7711	11.7434	11.8728	11.9271	11.6839	11.7182	11.7669	11.8348	12.0855	11.8275	11.9175	11.5863	11.9249	11.7638	11.7684	11.7014	11.6229	11.883	11.9289	11.9784	11.7889	11.7007	11.8291	11.6322	11.8479	11.6918	11.7622	11.8355	11.9293	11.9371	12.0574	11.6639	11.5926	11.7462	11.6394	11.9286	11.7847	11.6043	11.8063
Gdi	FBgn0004868		8.82988	8.8582	9.11913	9.04562	8.93991	9.02695	9.00036	9.24505	8.8501	9.04313	9.05289	9.08729	8.90531	9.10865	9.12629	8.78425	8.85595	8.82309	8.9503	8.87789	8.89534	8.99988	8.93981	9.02977	8.84429	8.92383	8.98115	9.05307	8.96171	9.21585	9.13074	8.70712	8.89119	8.84782	8.90842	8.84283	8.92799	8.90887	9.2549	8.95851	8.829	9.10535	9.18377	8.9804	9.19354	9.1895	8.90297
bab1	FBgn0004870		0.914945	1.77135	2.00448	1.11442	2.83878	3.43503	1.96257	0.680811	1.79475	3.97096	0.591693	1.89477	1.47958	0.312107	4.91866	2.66123	1.40673	1.8866	2.14452	1.69318	1.24799	2.24185	1.64018	1.26347	1.22303	3.31245	1.73142	1.43888	1.8346	0.280298	4.72196	2.40508	1.85488	1.59586	4.27578	1.22294	1.86501	2.93999	1.57651	1.41461	1.28664	2.42265	1.80948	1.69623	2.03972	0.99228	1.18971
piwi	FBgn0004872		-1.0187	-1.51441	-0.290384	-0.121925	-1.70843	0.0679663	0.0844699	-1.63434	-1.16529	1.49434	-0.913198	-1.52275	-0.250074	-3.11458	-1.23073	-0.170581	-1.4999	-1.10611	-0.570242	0.15923	-0.693563	0.0155323	-2.25951	-1.45417	-0.236573	1.27996	-0.86154	-0.898657	-1.27537	-2.06582	-1.1636	0.419739	-0.552221	1.08989	-0.809933	2.2355	-0.967456	-0.782113	0.0706732	0.362114	-0.81213	-1.15221	0.679989	-2.14399	0.050252	-0.297638	-2.2264
enc	FBgn0004875		5.63552	5.59611	5.12353	5.78115	5.3191	5.97355	5.70891	5.19792	5.46995	5.65252	5.79508	5.65048	5.92137	5.62805	5.925	5.81069	5.55571	5.50379	5.49535	5.6115	5.39578	5.39415	5.76677	5.41863	5.79328	5.76847	5.60787	5.47351	5.65152	5.75093	5.62069	5.57518	5.51067	5.96327	5.57679	5.67858	5.3974	5.74236	5.44152	5.42693	5.81623	5.49162	5.7329	5.60671	5.60908	5.689	5.93571
cdi	FBgn0004876		6.68497	6.92278	6.60399	6.71043	6.56275	6.30915	6.12767	6.62454	6.47679	6.5869	6.67368	6.29491	6.59948	6.68661	6.59138	6.89011	6.71311	6.7189	6.78966	6.74256	6.80374	6.95127	6.3003	6.86961	6.58848	6.61944	6.60564	6.32235	6.75934	6.63851	6.66298	6.79998	6.49912	6.75291	6.56939	6.74565	6.90702	6.68309	6.63622	6.69136	6.93968	6.24948	6.55596	6.51383	6.63189	6.70812	6.67894
cas	FBgn0004878		0.603719	-0.475853	-0.53414	-1.61415	-0.388858	-1.62691	-0.0519329	-0.0840629	-1.71707	-1.28036	-0.85635	-0.106835	-0.990494	-0.358307	-0.049079	-1.67222	-0.0413342	-0.674627	-1.13197	-0.167773	0.152407	0.161683	0.72842	-1.23029	-0.0805359	0.369372	-0.184012	-1.18676	-0.350354	0.627021	0.416792	-0.556103	-0.0689257	-0.250156	-0.0839253	-0.247284	-0.0249798	0.173527	0.423585	-0.721811	-1.49852	-1.41563	-0.702906	-0.250923	-0.119848	-1.50323	-0.343751
scrt	FBgn0004880		0.392625	1.31315	0.511315	1.93267	1.18039	0.664414	0.815656	1.64041	2.38316	0.502604	0.754576	0.878809	1.79734	0.888948	1.34322	0.139151	0.0356295	0.818067	1.80091	2.28118	0.789039	0.832511	0.851529	2.33776	1.62382	0.925493	1.29535	1.75687	1.45905	0.124984	1.4766	1.27644	0.621218	0.95423	1.61383	0.864732	1.82477	-0.298365	1.14321	0.445496	1.82428	1.61201	0.828109	1.24205	0.515512	1.35709	-0.0453583
orb	FBgn0004882		-2.64755	-0.996178	0.175823	0.494965	-1.26519	-0.212885	-0.785001	0.600003	0.561002	0.327023	-0.993253	0.139741	0.0339341	-0.210957	-1.37262	-0.8974	-0.495126	0.0181039	0.563631	0.970002	-0.552915	-0.657971	-0.0282207	0.655322	0.235762	0.525094	-0.500828	0.623618	0.339874	0.37689	0.118008	-0.694091	-0.926904	0.231159	0.520325	0.251418	0.174983	-0.157794	-0.82939	-1.72853	-0.0404668	0.916641	0.732291	-1.18732	0.146722	0.353586	-1.4249
tok	FBgn0004885		5.71757	6.11056	5.85766	5.93067	6.51386	6.13871	5.92363	5.80519	5.62375	5.99581	6.24057	5.61773	6.47811	5.98779	5.98398	5.95693	5.72049	5.96008	6.0708	6.17457	6.40917	6.30637	5.74766	5.91615	6.0979	5.99627	6.05784	5.90095	5.87974	5.84196	5.91874	6.26158	5.78099	6.14367	6.06138	6.07909	6.06077	5.09263	6.0787	5.61592	6.05473	5.57205	6.15017	5.42766	5.95109	5.82526	5.88682
Scsalpha	FBgn0004888		8.48149	8.42767	8.40167	8.48889	8.48776	8.56808	8.51655	8.35943	8.4638	8.45093	8.56784	8.59649	8.55338	8.3599	8.53243	8.483	8.37566	8.48865	8.42969	8.38989	8.35324	8.38153	8.51942	8.27635	8.3948	8.46401	8.56028	8.46577	8.53796	8.3568	8.39638	8.49812	8.23978	8.31508	8.55299	8.22853	8.51931	8.4184	8.61359	8.53679	8.31672	8.59415	8.50168	8.39961	8.38974	8.29907	8.43188
tws	FBgn0004889		7.43176	7.2336	7.29944	7.28894	7.02125	7.0969	7.1609	7.33152	7.2954	7.28747	7.13246	6.98849	7.36286	7.31923	7.13697	7.29639	7.18208	7.27038	7.20305	7.1543	6.971	6.93882	7.29819	7.25087	7.12976	7.33051	7.2035	7.09129	7.11712	7.3813	7.19527	7.26087	7.32288	7.03742	7.11304	7.11057	7.2666	7.29198	7.31013	7.23271	7.32936	7.08941	7.307	7.28001	7.2305	7.20294	7.16366
sob	FBgn0004892		4.95659	5.00164	4.54569	4.6476	4.28663	4.73814	4.36649	4.92823	4.78689	4.91539	4.69125	4.54659	4.34986	4.46857	4.87912	4.53687	4.29986	4.54891	4.37459	4.65965	4.92239	5.0098	4.56495	4.57093	4.80329	4.38587	4.63362	4.5338	4.44904	4.45638	4.77456	4.2889	4.29421	4.3817	4.55826	4.38828	4.84227	4.50898	4.86311	4.80903	4.55362	4.72937	4.48479	4.67779	4.66206	4.40085	4.43431
bowl	FBgn0004893		8.0117	8.15914	8.27666	8.06227	8.00243	7.89021	7.91119	8.04442	7.92626	7.95241	7.98606	8.05715	8.17132	8.1506	7.90601	8.05089	7.97073	8.0534	8.1681	8.03304	8.22144	8.0177	8.03685	7.93161	7.97977	8.0661	8.01205	7.97056	8.02207	8.19679	8.0561	8.12051	8.07312	8.2482	8.07471	7.9292	8.03372	8.15406	7.89939	7.98721	7.97808	7.85521	7.97755	8.09116	7.95468	7.98196	8.00289
fd59A	FBgn0004896		-0.896954	-1.25149	-1.10159	-1.50648	0.387257	-0.337807	-0.132173	-1.65253	-0.966554	-1.77247	1.53629	-0.252744	-0.125505	-1.44929	-1.20096	-1.18052	-0.10397	0.0238081	0.0933174	-0.772563	-2.40285	0.225232	-1.73266	0.525776	-1.66522	-0.105685	0.096073	-0.236765	-0.243524	-0.225278	-1.26612	0.210825	-1.15031	-1.69401	-0.583589	0.0381809	-0.177353	-1.23966	-1.08981	-0.0106544	-1.68215	-0.929314	-0.66069	-1.47268	0.314521	-0.805533	0.532114
Prat	FBgn0004901		3.86139	4.51278	4.01786	4.1008	4.21263	4.50478	4.40261	4.21225	4.29819	4.3159	4.73974	4.31055	4.53248	4.55307	3.98961	4.30855	4.42896	4.48697	4.48	3.79692	4.1851	4.08466	4.15004	3.91907	4.44743	3.91053	4.3953	3.35589	4.40978	4.26163	4.10051	4.56122	4.50356	4.32082	4.4533	4.76838	4.4095	3.46397	4.26537	4.27854	3.96573	4.80334	4.25307	4.46542	4.39174	4.08496	4.1538
Rb97D	FBgn0004903		4.73941	5.36559	5.79198	5.22485	5.45945	4.86289	5.40713	5.09848	5.22218	5.42845	5.61092	5.15017	5.07534	5.4761	5.688	5.81646	5.43776	5.56271	5.64246	5.3844	5.38941	5.50546	5.96906	5.43439	5.30258	5.30519	5.64055	5.66163	5.53977	5.55399	5.99816	5.85843	5.69705	5.53585	5.41332	5.50768	5.55643	5.90727	5.38481	5.71489	5.34233	5.22028	5.92519	4.67865	5.28456	5.48144	5.04468
14-3-3zeta	FBgn0004907		10.742	10.6565	10.6569	10.5853	10.5223	10.6537	10.5296	10.6278	10.6146	10.6326	10.6333	10.6441	10.5132	10.6068	10.5968	10.6034	10.7218	10.6898	10.5428	10.5056	10.4999	10.601	10.5817	10.5682	10.5169	10.6189	10.5874	10.6045	10.4724	10.5807	10.637	10.6084	10.6099	10.5469	10.6278	10.5273	10.7264	10.6621	10.812	10.6237	10.5881	10.7232	10.6109	10.7251	10.7792	10.5242	10.7287
Arf84F	FBgn0004908		2.58897	2.25148	2.45997	2.99901	2.862	3.20654	2.88237	2.38449	3.11455	2.90135	2.63904	3.30221	3.07334	2.99567	2.88082	2.85823	2.76975	2.75491	2.69149	2.37195	2.55236	2.71909	2.69295	3.12985	3.00322	3.96595	2.43844	3.21182	2.79814	2.83831	2.80949	3.06315	1.42325	2.89254	2.43313	2.77295	3.17622	3.14508	3.13211	3.44451	2.79612	2.67038	3.04739	2.88679	3.23316	2.86024	2.93425
Eip63F-1	FBgn0004910		-0.547443	-0.752628	0.648222	1.38701	-0.223258	-0.161355	1.20585	-0.890224	0.787795	-1.14906	-0.0318603	0.64375	0.981629	-1.6222	0.959468	-0.561912	0.997113	-0.406328	1.27047	-0.0706524	0.594821	-0.0218116	1.21439	1.02183	1.23051	0.440944	0.74326	0.968658	0.971743	-2.40429	-0.210018	1.40029	0.166648	0.30791	0.0235719	0.198647	0.125407	1.41949	0.257709	0.399857	1.01115	-0.416893	0.354155	0.6036	0.839535	1.01715	0.127733
Eip63F-2	FBgn0004911		-2.42037	-1.22767	-0.085375	-2.63524	-2.41249	-0.731463	-1.57865	-0.413132	-1.76423	-2.04519	1.14798	-1.71224	-2.44464	-1.93507	-1.56446	-1.34658	-1.12983	-0.889977	-2.69645	-1.96916	-0.484154	-0.781177	-2.43066	-0.296956	-1.63489	0.369388	0.318445	-1.57288	-2.04145	-2.40756	-0.177003	-1.16548	-2.19706	-2.40817	-2.4486	-2.24293	-1.16431	-2.21775	-2.71873	-2.2486	-2.38416	0.261845	-2.26381	-2.57348	-1.82703	-2.42021	-0.758865
Gnf1	FBgn0004913		5.87087	6.04711	5.84743	5.61417	5.85971	6.13696	5.90504	5.75367	6.00725	5.95684	5.89883	5.73631	6.0721	5.99983	6.04011	6.09816	5.84134	5.8524	6.04472	5.69731	5.945	6.32803	6.16758	5.7655	6.05909	6.04086	6.15285	5.88071	5.98886	6.31965	5.96743	6.4328	5.79354	6.0906	5.83734	6.14543	5.90962	5.67727	6.2151	6.21117	5.92086	6.43789	6.1244	5.94093	5.85761	5.87465	6.14834
Hnf4	FBgn0004914		5.55927	5.61956	5.52555	5.57939	5.55037	5.36276	5.46299	5.20613	5.25438	5.29131	5.20409	5.23712	5.40227	5.51519	5.29174	5.61195	5.72809	5.49292	5.33225	5.8135	5.57691	5.68694	5.22164	5.7592	5.60785	5.30718	5.43117	5.40769	5.21393	5.44107	5.72901	5.15275	5.38623	5.81222	5.54173	5.3111	5.178	5.43662	5.29031	5.3367	5.3958	5.03102	5.39713	5.70135	5.47695	5.0984	5.29058
TfIIB	FBgn0004915		5.96898	5.95225	5.91132	5.539	6.43808	6.64275	6.29459	6.14014	6.04665	5.43582	6.25934	5.9049	5.93919	6.12152	5.78819	5.85041	5.8002	5.94711	6.14505	5.45737	6.38291	6.48861	6.22601	5.81367	5.97367	5.65179	6.10622	6.00046	5.67014	5.89355	5.90844	6.09382	6.18454	6.01245	6.03472	6.24967	6.06038	6.10158	5.99865	6.0623	6.27759	5.96811	6.13777	5.89722	6.11859	6.78558	5.96248
gol	FBgn0004919		-2.57978	-0.271772	-0.00702441	-0.718047	-0.288716	-0.832405	-0.444547	-0.905345	0.55348	-0.685128	-2.4732	-0.306548	0.412998	0.0309268	-0.927205	-0.393855	-0.850248	-0.693996	0.694691	0.763386	-0.361008	-0.64114	-1.02478	-1.48891	0.468091	0.175156	0.030174	-1.66004	-0.142505	0.486235	0.350411	-0.723396	-0.092591	-0.104013	-1.88934	-0.679557	-0.547717	0.428446	-1.25471	-0.875075	-0.00119848	-0.63931	0.133748	-0.327716	-1.08455	0.40882	-0.587105
Ggamma1	FBgn0004921		8.82557	8.99192	8.98049	8.95154	8.7912	8.87475	8.98151	8.97504	8.92663	9.11819	8.96057	8.93103	8.898	8.95361	8.99475	8.82302	9.04209	9.02295	8.97174	9.03998	8.85618	8.92515	9.10499	8.9861	8.96141	9.13374	8.991	8.95397	9.02768	9.02819	9.11423	8.95775	8.98796	8.86615	8.87443	8.80346	8.98449	8.85993	8.83691	8.99696	8.92662	8.98154	8.8996	8.95471	8.85578	8.94567	8.82869
Top1	FBgn0004924		6.53487	6.46807	6.46649	6.38512	6.35188	6.37724	6.49022	6.1731	6.25177	6.72226	6.12315	6.25457	6.70593	6.72875	6.17393	6.33785	6.22142	6.11006	6.17434	6.36569	6.02857	6.34754	6.26597	6.11794	6.18405	6.39257	6.0377	6.14063	6.2861	6.32887	6.3804	5.84943	6.09693	6.60096	6.4096	6.22717	6.50407	6.31874	6.34757	6.00895	6.39262	6.35335	6.48445	6.40142	6.48959	6.27428	6.11329
eIF-2beta	FBgn0004926		8.94777	9.05116	8.98128	8.94757	9.11696	9.13322	8.83545	9.1293	8.97126	8.79238	8.83989	8.95316	8.84091	8.79093	8.91196	8.90556	8.9405	8.9634	8.76315	8.85302	9.08063	8.78137	8.848	8.89982	8.84881	8.73673	8.82603	8.91478	8.92124	8.74188	8.96813	8.84738	8.88058	8.80878	8.90605	8.83556	8.85951	8.88513	8.99576	8.89687	8.76203	8.94428	8.9797	8.947	8.93115	9.03009	8.97506
os	FBgn0004956		1.42078	2.05572	1.48562	2.72607	1.9038	1.79911	1.77047	1.84519	2.76148	2.41985	2.17262	1.44731	2.20072	1.82381	0.939966	1.42693	1.56519	2.19409	2.28748	2.41215	1.65872	2.54237	2.03052	2.22409	2.1182	1.84403	1.81689	2.54543	1.25888	2.63748	2.02926	2.34839	0.759066	1.89769	2.45267	2.14417	1.65839	2.20262	2.1205	1.94899	1.91569	2.84785	2.36837	1.09312	1.25578	1.13859	2.04706
por	FBgn0004957		5.33791	5.27293	5.36876	5.48533	5.6482	5.08765	5.28487	5.60063	5.23371	5.41954	5.15229	5.29231	5.69259	5.39579	5.74522	5.4593	5.05267	5.50741	5.60319	5.40025	5.58507	4.95428	5.42118	5.40111	5.38697	5.13071	5.55669	5.20275	5.81982	5.60618	5.32759	4.9788	5.82956	5.62033	5.50593	5.46893	5.50191	5.21069	5.72987	5.69695	5.528	5.51709	5.59905	4.99725	5.33427	5.49086	5.56485
phm	FBgn0004959		-0.24354	0.689489	0.0704484	-1.36356	-1.7844	1.45917	0.397715	0.0329628	1.19691	0.656393	0.75122	-1.08073	0.333747	-0.244174	-0.0881748	-0.908117	-0.483549	-0.420357	-0.383515	-0.239899	-0.0645555	-0.844588	-1.29475	0.559887	0.816235	1.09398	-2.71629	-0.230368	1.11474	-0.660229	0.57141	-0.567772	-0.304277	0.976853	0.205528	-0.389113	-0.927829	1.3134	-0.0194145	0.36714	1.15041	-0.828335	0.814343	-0.302347	0.264143	-0.845444	-0.368208
gig	FBgn0005198		3.15447	2.66949	3.24306	2.81311	2.72859	2.08131	2.74332	2.91198	2.40163	3.14625	2.59641	3.02632	1.95574	3.03571	3.17246	2.62342	2.7715	3.34397	3.13838	3.39761	2.87988	2.75903	2.80219	2.83469	2.99442	3.51036	2.94186	3.17052	3.57202	3.02359	2.74752	3.21802	2.7675	2.38814	3.01323	2.81692	2.82069	3.13494	2.81445	3.05939	3.29572	3.00091	2.23084	2.89138	2.63584	2.8331	1.87509
Sam-S	FBgn0005278		7.97308	7.79123	7.94996	7.87884	7.90324	7.67899	7.7493	7.71186	7.53952	7.87541	7.87546	7.82442	7.69503	7.77949	7.5965	7.74931	7.77003	7.91464	8.18518	7.7624	7.94381	7.78608	7.70649	7.7614	7.54036	7.90363	8.0024	7.84885	7.62836	7.72005	7.56589	7.76972	8.01926	7.64803	7.78761	8.0155	7.53429	7.83448	8.07854	7.73627	7.74646	7.90394	7.73696	7.98964	7.64389	7.66599	8.02908
nmd	FBgn0005322		6.32395	6.51971	6.27797	6.41945	6.68155	6.76314	6.43072	6.37869	6.65668	6.38932	6.40148	6.59092	6.35153	6.45284	6.39328	6.53245	6.3724	6.5406	6.5214	6.15827	6.60032	6.64156	6.43732	6.56644	6.69884	6.35122	6.64037	6.46911	6.4822	6.66521	6.66905	6.26021	6.40229	6.39566	6.35193	6.48924	6.45971	6.45616	6.74119	6.42269	6.57969	6.49272	6.41315	6.47318	6.41314	6.56922	6.3715
Su(fu)	FBgn0005355		5.85679	5.64443	5.67662	5.77581	5.7143	5.4065	5.9681	5.67503	5.61778	6.08224	5.89407	5.6156	5.78636	5.68837	5.91833	5.62916	5.67759	5.85857	5.81435	5.69234	5.73963	5.4432	5.83713	5.70493	5.86362	5.90226	5.62187	5.65966	5.3723	5.88853	5.66823	5.66562	5.64635	5.6939	5.68047	5.76765	5.81543	5.76572	5.64031	5.87352	5.96337	5.78803	5.5587	5.59229	5.80295	5.84532	5.66864
ash1	FBgn0005386		3.66317	3.46514	3.30172	3.57054	3.41966	3.40094	3.72447	3.72434	3.56994	3.80538	3.89802	3.2035	3.24453	3.91748	3.79831	3.11926	3.42519	3.58146	3.2798	3.79545	3.54982	3.40895	3.34997	3.21959	3.35256	3.10503	3.80895	3.40856	3.59619	4.07953	3.67986	3.49851	3.82002	3.61908	3.43527	3.81996	3.51899	3.68482	3.51895	3.38485	3.76332	3.25504	3.72525	3.55988	3.66996	3.7716	3.02804
fs(1)M3	FBgn0005390		0.236741	0.216341	-1.98422	-0.509368	-2.09503	-0.969521	-0.534572	-0.196566	-1.92677	-0.439566	-0.914714	-1.08251	-2.23565	-2.67401	-0.993532	-0.557223	-2.02636	-0.0816477	-0.0401185	-0.343772	-0.206068	-1.59476	-1.53584	-0.900799	-1.89468	0.377789	-0.832138	-0.337037	-1.75238	-2.32224	-0.259904	-1.17778	-1.43452	-2.68184	-1.28841	-2.05465	-2.34978	-1.07624	-1.70435	-0.23092	-2.33846	-0.810379	-0.997356	-1.51455	-1.53069	-2.61402	-0.975922
sno	FBgn0005410		4.84509	4.72683	5.16816	4.93356	4.59906	4.83542	4.77384	4.45705	4.86159	5.0824	4.96412	4.86536	5.09265	4.86534	4.79024	4.49369	4.77173	4.63053	4.66381	4.78315	5.16765	5.06057	4.7727	4.66337	4.72242	4.72111	4.52557	4.81254	4.63803	4.85222	4.8031	4.56709	4.63176	5.08636	4.94318	4.34838	4.37304	4.44623	4.75385	5.00615	4.88109	5.02291	4.72634	5.11765	4.87969	4.74638	4.86735
U2af50	FBgn0005411		8.30537	8.34267	8.34941	8.37054	8.39783	8.17821	8.37374	8.36561	8.59358	8.32977	8.4353	8.50073	7.92192	8.17176	8.44392	8.39047	8.16623	8.16113	8.2812	8.03063	8.33083	8.06184	8.19188	8.28835	8.27087	8.26295	8.21991	8.23132	8.0353	8.17197	8.12521	8.28166	8.40002	8.07503	8.35984	8.45099	8.04319	8.27582	8.12483	8.40735	8.38428	8.13162	8.31793	8.37314	8.22894	8.5342	8.47267
ewg	FBgn0005427		4.83002	5.32731	4.96636	4.95971	5.28535	5.2705	4.90428	4.92255	4.99253	5.48635	5.3575	5.02439	4.76601	4.83182	5.21606	5.43646	4.62952	4.76622	4.64849	4.91873	4.75308	4.87366	4.42587	4.47345	4.90316	4.47327	4.85713	4.91286	4.678	4.47446	5.16779	5.06903	5.11305	5.45233	4.97947	4.89983	5.31671	4.7704	5.09311	5.09366	5.18099	4.76911	4.92683	5.01768	4.86032	4.74307	4.93077
RpS17	FBgn0005533		11.4484	11.1668	11.4463	11.2906	11.2279	11.2081	11.2355	11.108	11.1132	11.3404	11.3662	11.36	11.1941	11.5214	11.1002	11.2003	11.4835	11.3495	11.4365	11.2564	11.3854	11.1385	11.2865	11.0105	11.02	11.4934	11.3808	11.5188	11.2557	11.2639	11.1882	11.1056	11.2897	11.2851	11.1919	11.1419	11.4098	11.3052	11.2562	11.0162	11.1435	11.2432	11.1085	11.4361	11.31	11.0408	11.1213
Mbs	FBgn0005536		5.6951	5.82916	5.20147	5.23139	5.61014	5.52979	5.62172	5.14917	5.41122	5.06763	5.40713	5.33068	5.65106	5.56503	5.50039	5.50187	5.69845	5.85599	5.56652	5.72213	5.55468	5.24494	5.72133	5.30487	5.31534	5.65045	5.44072	5.39457	5.57337	5.53933	5.60473	5.55325	5.33362	5.59769	5.35173	5.44246	5.40092	5.39082	5.47722	5.52317	5.41654	5.25919	5.63659	5.42365	5.67561	5.39109	5.19215
ey	FBgn0005558		-0.963067	-2.50915	-0.37787	-0.484216	-0.912154	-0.956428	-1.44112	-1.329	-1.5399	-1.22733	-0.155819	-1.24087	-2.21937	0.101098	-2.13058	-1.33887	0.191213	-0.301798	-0.505623	0.365514	-1.3445	-0.789623	-0.104197	0.285473	-0.471776	-0.353974	-1.60191	0.232881	-0.155488	-2.29178	-1.39458	-0.377567	-2.22185	-0.282462	-0.715694	-1.23293	-0.741793	-1.06186	-0.805313	-0.450075	0.495863	-0.797855	-1.33589	-0.325485	-1.09811	-0.644079	-0.94545
sv	FBgn0005561		0.0375407	1.02633	0.509304	0.974287	0.730139	-1.37811	-0.196141	-0.481918	1.05873	-0.781831	-0.377483	0.715746	0.601544	1.03131	1.11389	0.301044	0.032362	0.276958	0.94253	1.36397	-0.167807	0.19231	1.29797	0.0371617	-0.0350289	-1.51585	-0.458652	0.218988	0.0251275	-2.63656	-0.403614	0.321436	-1.02562	0.385794	-0.576643	0.0478398	0.651275	-0.745732	-0.344032	0.642586	1.21527	1.0977	0.445184	0.908857	0.841488	1.39848	0.669734
Shal	FBgn0005564		1.09096	1.45678	0.5082	1.51058	0.930042	0.845567	1.50315	0.405177	0.513061	0.240921	1.70652	0.97334	1.78398	0.124642	1.96702	0.949711	1.70773	0.668809	-0.0669211	1.62051	1.22512	1.69335	1.45085	0.95042	0.901108	0.928379	0.0816982	1.54352	0.847544	0.446572	1.58236	0.826052	0.397139	1.68437	1.17883	0.49297	1.64039	-1.0005	1.76451	0.695165	1.31606	1.61207	1.43731	1.80519	0.925596	1.68839	0.976702
Crc	FBgn0005585		10.9831	11.2717	10.9561	11.0425	11.0946	11.203	11.0723	11.1902	11.419	11.1384	11.0298	11.1257	11.0336	10.9238	11.2443	11.0562	11.0755	11.083	10.7223	10.9511	10.9687	11.0816	11.0835	11.2161	11.3047	10.9537	11.0707	10.9322	11.0647	11.1867	11.183	11.1516	10.7806	10.7769	11.0212	10.9694	11.0797	11.1303	11.0217	11.14	11.2278	10.7574	11.2508	11.0573	11.1577	11.221	10.8017
Rab3	FBgn0005586		-1.13216	0.649448	0.867106	0.0966873	0.232059	0.62	-0.875835	1.588	1.06336	0.539134	-0.345008	-1.23725	-0.20112	-0.394953	0.710958	-1.01155	0.318708	-0.240547	-1.40281	-0.283221	0.957828	0.161967	-1.17843	0.362148	0.243541	0.853785	0.937287	-0.245106	0.708747	0.457753	-1.02538	1.11617	-0.673934	1.37971	0.909161	-0.433267	-0.084016	0.677113	0.320834	-0.639232	0.184233	-1.44017	-0.76882	1.21349	-1.59604	0.543728	-0.507602
btl	FBgn0005592		1.82957	1.41406	2.15266	2.04056	3.07151	1.80658	1.14587	1.81622	2.18201	1.91996	0.708103	1.48807	1.33449	1.19499	1.82572	1.88624	2.35025	2.40601	1.46529	2.17906	1.44196	2.19525	2.14477	1.19242	2.37893	0.688376	1.07903	2.03191	2.34822	2.46291	2.08606	1.46517	2.60797	2.06519	1.99118	2.11465	1.17615	0.624854	1.72125	1.15193	0.850595	2.34138	2.1585	2.25155	2.17744	1.74865	1.80023
RpL7	FBgn0005593		12.1737	11.9484	12.1874	12.0222	12.0082	11.9393	12.049	11.9649	11.9158	12.0679	12.0519	12.0738	11.9309	12.1574	11.8942	11.9548	12.1828	12.0491	12.1714	11.992	12.0719	11.9264	12.0615	11.8834	11.9435	12.7557	12.1185	12.1722	11.9314	12.0165	12.0543	11.8125	12.0269	12.1037	11.9789	11.9692	12.1069	12.2019	12.0982	11.822	11.8552	11.9976	11.956	12.0955	11.9592	11.8055	12.0172
yemalpha	FBgn0005596		3.46295	3.23403	3.38808	3.60791	3.63592	3.52994	3.45996	3.61621	2.92273	3.78557	3.24629	3.48772	3.76574	3.53161	3.82977	3.81213	3.3899	3.61879	3.38281	3.46042	3.34287	2.8878	3.59822	3.71519	3.79611	4.11623	3.7457	3.52828	3.48446	3.39945	3.33926	3.86711	3.42368	3.6855	3.31447	3.3534	3.45558	3.08509	3.53087	3.29294	3.85967	3.56025	3.49259	3.55116	3.25839	3.64375	3.49197
Sox14	FBgn0005612		4.41896	4.31327	4.58061	4.59214	5.06962	4.94716	4.05888	4.68046	4.70525	4.65872	4.3981	4.44226	4.5234	4.73906	4.50417	4.53299	4.39974	4.67621	4.52054	4.81528	4.71125	4.25319	4.26687	4.96866	4.57814	4.93832	4.51729	4.43533	3.62378	4.39403	4.83822	4.39124	4.63109	5.12411	4.58025	4.61497	4.44875	4.6603	4.34364	4.4398	4.19842	4.13571	4.44935	4.79042	4.9037	4.69566	4.4687
Sox15	FBgn0005613		5.58588	5.58537	5.57239	5.82322	5.82065	5.29743	5.78339	5.43094	5.58116	5.956	5.68857	5.70687	5.48565	5.2481	5.74401	5.88129	5.63844	5.83992	5.41316	5.85467	5.84083	5.62936	5.64561	5.7592	5.83632	5.59937	6.00153	5.5804	5.5741	5.131	5.68613	5.72442	5.66404	5.78654	5.58965	5.70456	5.43213	5.72646	5.551	5.76887	5.58317	6.18223	5.71911	5.54501	5.62279	5.51742	5.90733
trpl	FBgn0005614		-0.840268	-0.774942	-1.84418	0.119848	-2.41702	-0.417396	-2.50885	-1.31199	-1.09177	-1.77304	0.0167424	-2.51463	-1.56585	-0.518526	-0.80543	-0.801506	-1.54134	-1.07533	0.510464	-2.73177	0.113618	-0.216917	-1.36466	-1.51299	0.000333468	-1.6878	-1.41666	0.288565	-1.09603	-2.54136	-0.489627	-1.73252	-1.9306	-1.60768	-0.87225	-1.19871	-2.58789	-0.519751	-1.83196	-1.47567	-1.66964	-0.999194	-1.59746	-0.944445	-2.40593	-0.374966	-0.526992
msl-2	FBgn0005616		3.30567	3.49044	3.97648	3.56791	4.24049	3.01303	3.55469	3.64841	3.87735	3.47825	3.12558	3.78561	3.43543	3.55981	3.07115	4.45202	4.69138	4.81359	5.11853	4.6804	5.3498	4.89872	4.80884	5.31835	4.95328	4.38753	5.32297	5.04395	4.91335	4.81986	4.68968	5.57665	3.56484	3.64819	3.12031	4.89871	2.74416	3.90578	3.37142	3.74474	3.42325	3.64203	4.57494	3.49547	3.48436	2.70057	3.75475
msl-1	FBgn0005617		5.00572	4.73176	4.62358	4.60375	4.5413	4.48139	4.81788	4.56342	4.72492	4.37037	5.01877	4.64065	4.87195	4.87157	4.8639	4.58974	4.7358	5.09999	5.23875	4.85959	4.91086	4.65825	5.23992	4.8116	4.93729	5.0127	4.93119	4.97875	5.22563	4.91608	4.8988	4.96052	4.96781	4.82477	4.52011	4.43668	4.73591	4.63338	4.96712	4.55127	5.14223	4.58732	4.63987	4.87339	4.97334	4.32192	4.93498
Hdc	FBgn0005619		-2.30414	0.460226	0.561595	-1.92197	-0.217233	-0.797985	-1.59727	-0.265913	-0.862189	0.0974315	1.52699	-0.425965	-0.624115	-0.764179	-1.66693	-2.15647	-0.0671989	-1.18447	-1.00394	-0.856625	-1.80024	-2.17516	-1.66332	-1.17837	-0.057206	-1.99663	-0.830684	-1.82239	0.0818803	0.394032	-2.44045	-1.98023	-2.21707	-1.42356	-1.47959	-0.364662	-0.730039	-1.65336	-2.62658	-2.11114	-1.58442	-0.204248	-2.28412	0.0438823	-0.64756	-1.50492	-1.26559
Psc	FBgn0005624		6.09201	5.89335	6.25591	5.98193	5.92373	5.77015	5.5934	5.84916	5.92462	6.05073	6.15763	5.58806	6.11803	6.01885	5.86377	5.88703	6.22426	5.85327	5.93357	6.43549	5.97711	6.16559	5.49216	6.04423	5.99575	5.98918	6.01827	5.70999	6.14877	5.86632	5.7188	5.6176	5.72197	5.97251	5.8772	5.94827	5.6379	5.64857	5.4882	5.39288	5.45319	5.8323	6.19901	6.00713	6.05856	6.00585	5.81807
ple	FBgn0005626		1.76088	-0.191703	1.64408	2.26168	2.42621	2.39114	1.97634	2.16761	1.7091	1.79306	1.58613	2.05637	2.10386	0.178784	0.0363987	-0.458001	1.28868	0.421963	1.39614	2.02916	1.73572	1.98699	0.934924	2.1634	1.73009	0.946957	1.37651	1.46017	1.94871	0.864969	1.5709	1.57676	1.26988	0.511959	2.44336	0.866425	1.99267	2.73238	1.06641	1.62622	1.30187	1.71594	1.36081	0.763102	2.34924	0.985953	2.2419
lola	FBgn0005630		8.13374	7.9458	7.86159	7.81988	8.08961	8.02535	7.78104	7.79489	7.89007	8.11684	7.93368	7.96811	8.01644	8.0298	8.0519	8.00706	8.15969	8.01611	7.71319	8.04879	8.08172	8.07546	7.74688	7.93741	8.00834	7.77876	7.85312	7.92313	7.66457	7.9557	8.11274	7.78699	7.94535	8.03825	8.03233	7.78167	7.86268	7.96715	7.94535	7.88549	8.15233	7.86077	8.21717	8.1432	8.01215	7.96876	7.81618
robo	FBgn0005631		3.36367	4.1087	3.46645	3.57538	3.62398	3.23925	3.50692	3.99143	3.56862	4.00038	3.52172	3.79144	4.00382	3.92649	3.73222	4.08638	4.07903	3.64601	3.50463	3.96783	3.51883	3.64214	3.55274	3.91601	3.85684	3.35428	3.90513	3.78433	3.5054	2.88957	4.18821	3.57514	4.17522	4.2222	3.08566	3.8944	4.19327	3.67275	3.47084	4.13374	4.11832	4.10962	3.75185	3.966	3.46809	3.45435	3.24819
faf	FBgn0005632		3.90903	4.0556	4.02851	3.95396	4.42183	4.40822	4.0975	4.19675	4.04846	4.3726	3.89222	3.51707	4.15173	4.22385	3.96734	4.00936	3.76929	4.20646	3.68556	4.23862	3.50209	4.32441	4.01306	3.98358	4.14071	4.16195	3.59241	3.85883	3.58587	4.00062	3.88698	4.12168	3.69432	4.44993	4.23188	4.15984	3.95857	3.7935	4.07405	3.2417	4.17642	4.01239	4.25237	3.96454	3.94797	4.0609	3.93529
zip	FBgn0005634		8.63939	8.76731	8.47851	8.71174	8.86276	8.62672	8.70889	8.63406	8.68919	8.83148	8.55248	8.6313	8.87873	8.78133	8.65158	8.57582	8.71819	8.75232	8.38669	8.8629	8.89512	8.65413	8.74782	8.64086	8.86412	8.98267	8.53759	8.59259	8.57742	8.7101	8.64433	8.61902	8.67449	8.73612	8.7889	8.62524	8.46823	8.57338	8.50584	8.58803	8.7441	8.44425	8.72908	8.63329	8.62854	8.69375	8.54191
nvy	FBgn0005636		2.69544	2.34971	2.77374	2.54126	1.84162	0.993869	1.94746	2.32179	1.54517	3.09802	2.69098	2.28011	2.52696	2.54601	2.98193	1.8491	3.02898	1.98796	3.0333	1.98979	2.87574	1.15647	2.24969	2.12831	1.75234	2.49592	2.13966	2.44542	2.18429	2.59647	2.88559	1.47902	1.52697	2.22383	2.39417	3.09349	2.55204	3.37041	2.67489	1.69264	1.89758	2.81625	2.58215	2.27877	2.58828	2.78772	2.15489
slbo	FBgn0005638		-0.286628	-0.55055	-1.20385	0.567963	-1.18905	-1.76552	-0.494141	-1.77129	-0.0532293	-0.789933	0.309903	-0.513637	-0.0604725	-0.108627	-0.829414	-1.08957	-0.465785	-0.350861	0.00684574	-0.551919	-2.41414	0.382273	1.03459	-2.35888	-2.56275	-1.51128	-0.841763	-0.899942	-0.0910774	-2.73032	-1.73455	-1.60716	-0.980358	-1.47536	0.475723	-1.68372	-0.212182	-1.10842	-0.140019	-1.32058	-0.0506369	-1.56706	-1.76781	-1.14755	-0.371226	-0.482961	-1.81476
Eip63E	FBgn0005640		6.6971	6.57185	6.54362	6.45683	6.63146	6.55652	6.50995	6.582	6.50412	6.6881	6.65861	6.55759	6.72209	6.55171	6.47422	6.5315	6.60035	6.25404	6.62021	6.75534	6.70178	6.47909	6.62005	6.59436	6.61819	6.72576	6.59041	6.52614	6.45283	6.62362	6.68163	6.76859	6.53499	6.84981	6.57852	6.40782	6.7026	6.61034	6.59792	6.46705	6.62218	6.71556	6.67062	6.63484	6.52629	6.54273	6.65296
wdn	FBgn0005642		4.77424	5.00355	5.05824	4.76068	4.77522	5.32266	5.13428	4.65649	5.03075	4.59072	4.55346	4.99088	4.92599	5.00876	4.79963	4.95557	5.14045	4.81735	5.10751	4.95172	5.10027	4.77971	5.13323	4.73786	4.95024	4.95834	5.06877	5.15058	4.97977	5.353	5.01271	5.25023	5.05895	4.67601	4.89466	4.95433	5.00417	4.64566	5.12682	5.33106	5.00393	5.2183	4.94586	4.97651	4.90694	5.12999	4.86756
Pabp2	FBgn0005648		8.50988	8.11126	8.39264	8.15753	8.27635	8.03916	8.29478	8.18344	8.48645	8.60978	8.2475	8.23157	8.23888	8.36259	8.27149	8.51178	8.64789	8.15009	8.3534	8.15969	8.4143	8.21493	8.42866	8.35203	8.42175	8.85084	8.15525	8.42838	8.15541	8.36948	8.33159	8.54971	8.25967	8.05083	8.08614	8.31832	8.05911	8.29803	8.26645	8.1266	8.39497	8.25661	8.56485	8.5371	8.16782	8.17515	8.24174
Rox8	FBgn0005649		7.61236	7.75519	7.5845	7.76748	7.747	7.47743	7.7147	7.64434	7.56223	7.74443	7.58884	7.65712	7.78199	7.57112	7.72232	7.59501	7.68582	7.58971	7.45734	7.6407	7.71238	7.41982	7.66597	7.64517	7.66778	7.62169	7.47286	7.61765	7.24407	7.78518	7.61494	7.69692	7.81818	7.67806	7.64848	7.62404	7.59341	7.64095	7.66279	7.62428	7.73997	7.80868	7.60999	7.59474	7.65989	7.71874	7.68012
mus209	FBgn0005655		7.65694	7.99759	8.1429	8.10353	7.75636	8.2473	8.02619	7.80294	8.00975	8.20052	8.17075	8.03116	8.09353	8.36698	8.01097	8.11059	7.75524	8.17138	8.50389	8.29435	7.66031	8.21981	8.28732	7.92857	8.09055	8.47264	8.30089	8.29744	8.19974	8.36686	8.06737	7.95721	7.97814	7.63731	8.07884	8.10829	8.02891	8.12658	7.96908	7.8113	8.2813	8.26862	8.17632	8.14042	8.25867	8.21123	8.02074
Ets65A	FBgn0005658		0.744675	-0.152026	-0.407745	1.17051	0.0723519	0.243411	-0.609633	0.884295	0.882286	0.114125	-0.367596	-0.860233	-0.286818	-0.376915	1.00301	0.301947	-0.310732	0.0828761	-0.73266	0.684259	1.02613	1.17224	0.988863	-0.286301	-0.354751	-0.0465597	-0.231397	-0.105702	-0.391227	0.228325	1.23107	0.39402	-1.09833	0.0488427	0.545274	1.03486	0.375614	0.390349	2.03581	0.633717	-1.43094	0.779902	-1.13317	-0.585222	-0.2108	0.0530133	-0.22586
Ets98B	FBgn0005659		3.75076	4.2098	4.09886	3.95605	4.2904	4.3377	4.12843	3.88717	4.22893	3.54337	3.26751	4.01054	4.32853	4.27626	3.87251	4.02806	3.7612	3.97329	4.26523	4.80103	4.37221	4.6415	4.27845	4.27831	4.37941	3.99518	3.70293	3.65651	4.24024	4.42828	4.16871	3.84514	3.78646	4.46926	4.39627	4.22681	3.45052	4.37657	4.33644	3.9557	4.39376	4.87741	4.02557	3.69338	4.38475	3.69348	4.2709
Ets21C	FBgn0005660		-0.486065	0.552138	-0.76907	0.622326	-1.19865	-0.586197	-0.815807	0.51057	-0.528608	-0.863023	1.16154	-0.358106	-0.467771	-2.15841	-1.02374	-1.16426	-0.614934	-0.575716	0.687824	0.0826029	-0.696094	-1.21718	-0.494711	-0.40991	-1.74747	0.724998	0.244842	-0.441958	-1.39523	0.557595	-0.934352	0.489652	-0.743783	-1.82577	0.129478	-1.44759	0.545741	0.416124	-1.34258	0.422824	-0.710038	-1.23275	-0.0984496	-2.40756	-0.170201	-0.337522	0.178931
bt	FBgn0005666		2.08144	1.78014	2.61692	2.71265	2.85623	2.69741	2.54829	3.12759	2.86793	2.8404	2.23359	2.81176	2.04896	2.15182	2.9906	2.73182	2.31192	2.72118	2.36303	2.6937	2.86337	2.78487	3.08551	2.70811	2.53456	2.78362	2.76242	2.77412	2.76115	2.31373	2.18568	2.58337	3.05636	2.24809	2.70723	2.61273	2.85688	2.35012	2.34974	2.55796	2.72884	0.965009	2.98396	2.74792	2.25222	2.781	2.54879
Cyp4d1	FBgn0005670		-0.927851	-1.29148	-1.55819	-2.62703	-2.3082	-1.90637	-1.29243	-2.37967	-1.81315	-1.86188	0.395697	-0.40998	-2.31904	-2.02145	-0.737308	-2.0361	-0.821607	-0.622216	-1.17345	-0.771646	-1.56392	-0.557716	-2.48333	-2.23745	-2.52525	-1.77983	-2.69158	-2.01275	-1.83315	-0.911016	-0.429799	-1.82289	-1.24672	-0.589546	-1.1793	-1.11457	-1.35576	-1.22116	-2.73663	-2.36372	-1.65562	-1.71579	-1.54563	-1.76894	0.372368	-1.6673	-0.798257
Vha55	FBgn0005671		8.09853	8.24645	8.01591	8.19778	8.21189	8.19428	7.6817	8.19124	8.18916	8.09381	7.88015	8.19634	7.96386	7.80748	8.12736	8.23882	8.03636	8.11409	8.05733	8.04604	8.14468	8.1043	7.45074	7.98418	8.13053	7.98328	7.91063	7.94255	7.895	8.13278	7.9999	8.03705	8.1386	8.06837	8.16076	8.34697	8.14637	8.10644	8.01351	8.20507	8.18433	8.01153	8.12447	8.05666	7.85914	8.17163	8.12965
spi	FBgn0005672		7.96684	7.92313	7.58456	7.85347	7.98592	8.22315	7.96733	7.86139	8.16872	7.62379	7.79302	7.96351	8.2649	7.64083	7.99746	8.06427	7.86247	8.04715	7.80835	7.73439	8.1752	8.18136	8.04093	7.94338	8.25677	7.78601	8.08674	7.94995	8.24216	7.81545	8.04502	8.155	8.08747	7.65502	8.32493	7.78723	8.20778	7.90825	8.05737	8.18206	8.16938	7.55777	7.96546	8.02496	7.91122	8.09224	8.27917
Aats-glupro	FBgn0005674		6.70516	6.70694	7.18938	6.3445	6.71064	6.92231	6.5355	6.64605	6.6459	6.6592	6.5435	6.5692	6.91296	6.8727	6.71831	6.9781	6.66413	6.70732	6.97337	6.10564	6.67016	6.90365	6.71446	6.8202	6.70003	6.64563	6.49903	6.67686	6.94141	6.84955	6.80839	7.02991	6.96213	6.85276	6.9623	6.75397	6.82684	6.55515	6.71135	6.87461	6.90175	6.89886	6.76555	6.89325	6.61978	6.64727	6.89581
dac	FBgn0005677		3.0168	2.88927	2.04376	2.81162	3.38144	2.43824	2.77785	2.71906	2.47829	2.83915	2.55772	2.56602	3.04072	2.66588	2.0615	3.05512	2.82521	2.61655	2.92372	2.82756	3.3398	2.89469	3.12025	2.92546	2.93637	2.81196	2.94622	3.20208	3.11239	3.10988	2.6284	3.01903	3.19349	2.95745	2.9204	2.86597	2.72502	2.42567	2.70887	2.66561	3.43355	2.72497	3.11728	3.12114	2.96603	3.04602	2.86173
pie	FBgn0005683		3.57414	3.60356	3.92228	3.93125	3.73483	3.92837	3.94021	2.90705	3.74838	3.86794	3.30638	3.71024	3.20801	3.7305	3.69387	3.88334	4.00106	3.81123	4.09287	3.35525	3.3295	4.1837	4.14124	4.0034	3.84233	4.04607	4.14692	3.47279	2.37849	3.69357	3.69164	4.06442	4.16402	3.24886	3.93297	3.0965	3.32779	3.71876	3.66168	3.32453	3.53137	4.36008	3.80177	3.95299	3.38256	2.74464	3.74084
Aef1	FBgn0005694		5.54466	5.70399	5.40581	5.45177	5.37829	5.39843	5.27085	5.14103	5.48325	5.34776	5.26831	5.44211	4.96255	5.26949	5.07867	5.46315	5.23077	5.61216	4.78871	5.2302	5.41114	5.14545	5.229	5.41836	5.1511	5.31571	5.219	5.36121	5.19887	5.64233	5.33438	5.85264	5.30241	4.89568	5.50645	5.35387	5.12564	4.97669	5.33687	4.85588	5.41196	5.41008	5.55056	5.32606	4.84229	4.97019	5.07146
gcl	FBgn0005695		3.98053	3.42838	3.7458	3.80844	4.34991	3.32994	4.01897	3.83169	4.25716	3.68198	3.11805	3.6421	3.88473	4.11438	3.85454	3.50116	4.02227	3.61121	4.19772	3.94617	3.6068	4.35245	4.08911	4.0858	4.20526	5.02395	3.72995	3.70386	3.69847	4.33539	3.63426	3.88172	3.40212	4.06646	3.88155	3.82201	3.66376	3.58415	3.51058	3.67807	3.85575	3.31772	3.86539	3.93636	3.70528	3.3276	3.27195
DNApol-alpha73	FBgn0005696		4.07179	4.02776	4.27658	3.91849	4.51493	4.20617	4.36623	3.89656	4.2408	4.15393	4.33832	4.2848	4.29081	4.1683	3.80084	4.16737	3.91728	4.3519	3.9612	4.12794	4.11612	4.70446	4.69984	3.95295	4.51131	4.2573	4.04879	4.30526	3.97243	4.42212	3.61762	4.1331	4.21956	4.46385	4.07107	3.98605	3.96599	4.39737	4.51765	4.52568	4.29439	4.75755	3.67817	4.34611	4.27544	4.05027	4.74877
noc	FBgn0005771		7.00907	7.40995	7.22098	7.19126	7.14897	7.05687	7.26979	7.10802	7.03498	7.19917	7.28156	7.14264	6.78381	7.37755	7.01957	7.50299	7.38948	7.43376	7.17479	7.57971	7.6203	7.16337	7.35801	7.22637	7.42078	7.09549	7.27479	7.26962	7.11224	7.40774	7.37755	7.41819	7.10239	7.31693	6.96256	7.18539	7.25717	7.20701	7.0301	7.16971	7.30168	6.98116	7.04521	7.23622	7.10744	7.22551	6.93826
Con	FBgn0005775		3.16869	1.66917	2.50423	2.10762	2.99076	2.87535	2.09123	2.4092	2.04677	3.10022	2.49681	2.10401	1.83578	3.26097	3.20594	2.88089	2.69948	2.3022	1.86036	2.59843	2.96717	3.11375	1.36434	2.49594	2.3963	3.19071	1.58073	2.19953	1.51309	3.25555	2.97879	2.17371	2.90804	2.4002	2.91162	1.90531	2.06148	2.37169	2.30728	2.62036	2.94922	1.49128	2.05984	2.19897	2.39628	2.40405	2.3069
PpD3	FBgn0005777		5.95611	5.77476	5.8084	5.78765	5.98078	6.06488	5.92241	5.83323	5.91358	5.64883	5.62551	5.64981	5.81947	5.55797	5.74997	5.86311	5.72642	5.96097	5.86317	5.56117	5.85439	5.57023	5.70723	5.79722	5.92978	5.70246	5.82936	5.69226	5.83278	5.64042	5.78799	5.81121	5.8221	5.69386	5.89968	5.89517	6.11829	5.74729	5.75149	5.94002	5.74948	5.86656	5.63897	5.57782	5.8268	5.79338	6.05801
betaCop	FBgn0008635		6.65513	6.67811	6.83032	6.75539	6.53122	6.72899	6.67988	6.68576	6.60282	6.7693	6.63078	6.56243	6.4255	6.77577	6.57009	6.37375	6.464	6.37433	6.65409	6.61879	6.61586	6.57915	6.46483	6.51737	6.42981	6.26306	6.53478	6.70114	6.41656	6.47379	6.43965	6.38689	6.53602	6.62173	6.68365	6.63337	6.71752	6.7504	6.58597	6.59328	6.66614	6.36409	6.51655	6.67396	6.70411	6.69279	6.63066
hbn	FBgn0008636		-2.48454	-2.4647	-0.757596	-1.71609	-1.4419	-1.99646	-1.44347	-0.236663	-1.86768	-1.36607	-0.815888	-0.61942	-2.36794	-1.83986	-0.639097	-2.21722	-0.810205	-1.14677	-0.459913	0.273169	-0.690511	-0.65957	-1.15812	-2.11393	-0.846038	-0.483615	-0.715415	-0.183651	-1.95637	-2.28548	-1.45177	-1.2727	-2.33382	-2.54273	-2.55925	-1.28348	-1.6412	-2.08175	-0.876875	-1.15914	-1.51792	-1.82215	-2.13509	-2.37399	-2.75185	-2.55505	-0.572347
E5	FBgn0008646		4.0372	4.47175	4.2721	4.49449	2.69162	4.03429	3.91806	4.06613	3.7587	4.24961	3.95862	4.29448	3.87223	4.16827	4.55213	4.2198	4.11276	4.12233	4.15339	4.22888	2.92823	4.37636	4.1554	3.90994	4.30811	4.0644	3.71991	4.22446	4.37087	4.38853	4.48589	4.22153	4.41103	4.13763	4.36479	4.18048	3.92987	3.82381	4.13423	4.19689	3.86709	3.32491	4.1319	4.42022	4.1027	3.85022	4.23012
lbl	FBgn0008651		-2.50891	-1.61683	-0.74089	0.303619	-1.52054	-1.75118	-1.81788	-1.34103	-0.570457	-1.53632	-2.39396	-2.60792	-0.811496	-2.14827	-2.35878	-1.02971	-0.798245	-1.77793	0.101961	-1.89276	-1.20992	-1.55421	-1.00509	-0.345598	-0.501096	0.122239	-1.89458	-1.02595	-1.65268	-2.64793	-1.66921	-0.759001	-0.926858	-0.568138	-0.628214	-1.617	-0.952679	-1.88115	-0.663038	-1.21553	-0.337615	-1.54823	-1.68898	-0.724595	-2.25967	-2.34163	-1.37987
Su(z)2	FBgn0008654		2.72631	3.05095	3.1487	3.31306	4.16378	3.06965	3.05764	3.80423	3.42981	3.88268	3.47067	3.06566	3.5872	3.72329	3.23228	3.46752	3.31509	3.13278	3.42516	3.7882	3.13603	2.84647	3.10966	3.59795	2.78105	3.73823	3.27601	3.16985	4.08788	3.46364	3.33531	3.19972	3.1022	4.19673	3.19325	3.82873	3.40745	3.89081	2.47014	3.11365	3.41472	3.29076	3.27899	3.51056	3.38683	3.65253	3.09238
CanB	FBgn0010014		-1.11954	-1.0488	0.467313	0.803171	-0.157246	0.301717	0.449069	-0.320671	-0.159652	-1.09709	-1.04911	0.082044	-1.41216	-0.522617	0.3419	-1.29863	-0.362299	-1.99237	0.959432	0.605479	0.922054	-0.32392	-1.67945	1.53206	0.00359686	-0.23335	0.378862	0.898367	-0.0619196	-2.5018	-0.918375	-1.88169	-0.948486	-0.514445	-0.287915	0.370302	-0.449565	-0.988143	-1.51381	-0.626613	-1.32153	-0.334102	-0.922862	-1.62143	-1.04287	0.489802	-1.12709
CanA1	FBgn0010015		0.133208	0.0102066	-0.639095	0.255163	-0.978522	0.102343	-0.320476	-0.245944	-0.29424	0.48602	-0.260322	-0.830775	-0.923013	-0.805327	0.0418715	0.144844	-0.680403	-1.58964	1.05237	0.232296	-1.43693	-1.30132	-0.758085	0.749716	-1.51616	-1.40566	-0.333546	0.0704008	-0.644477	0.113364	-1.63588	-1.52507	0.632575	0.217589	0.711741	-0.789239	-0.488659	-0.476961	-1.33588	-2.56802	-0.0216217	-0.513442	-0.132414	-0.626313	-1.48882	0.390793	0.307401
Cyp4g1	FBgn0010019		-2.49347	-0.462968	-1.52999	-0.438658	-0.0975387	-1.82386	-1.3422	-1.62247	-1.39215	-1.70598	-2.38634	-1.7967	-2.258	-2.05826	-1.5285	-0.342722	-1.58657	-0.970725	0.45178	-0.737583	-0.942242	-1.63216	-2.5117	-0.293362	-0.523745	-1.6275	-1.51085	-1.18144	-1.73968	-0.958602	-0.446265	-1.68997	-1.8856	-1.72341	-1.40354	-1.52322	-1.34787	-0.355785	-1.50683	-2.3514	-1.67489	-1.62792	-1.22112	-0.398239	-1.22972	-1.23072	-1.64103
GstD2	FBgn0010038		-0.320325	0.397196	-0.0591798	-0.071405	-0.964428	0.162977	-1.84228	0.262034	-0.968699	-1.28503	-2.50191	-0.18155	0.0884466	-0.295336	-1.21013	-0.550411	0.0218892	0.313328	0.0326165	-0.623952	-1.81963	0.801046	0.0719285	0.404664	-0.2834	0.36495	-0.611068	-0.261553	0.553539	0.139859	-1.17792	-1.36413	-1.46554	-1.81549	-0.849855	1.60392	-1.19053	-1.15274	-1.80694	1.99485	-0.299776	0.758669	-0.0490061	-0.159077	1.34558	0.204286	-0.758014
GstD3	FBgn0010039		4.27259	4.28617	4.59834	5.15117	4.62965	4.77751	5.10834	5.07557	4.94385	3.92271	4.15393	4.6717	4.90088	5.63974	4.33646	3.91373	4.21521	4.80655	4.69425	5.01101	4.36783	4.88445	5.17419	5.12098	4.94371	4.46821	4.44202	4.59599	4.89083	5.23033	4.93905	4.01323	4.16987	3.7804	4.59991	5.24698	1.52322	5.35814	3.74867	5.93409	4.79258	5.01575	4.79344	3.16785	5.84141	5.31024	4.73582
GstD4	FBgn0010040		-0.539541	-1.405	-1.49957	0.527005	-1.13291	0.88512	-1.16623	0.311916	0.102006	0.448675	-3.6504	-0.630045	0.963973	0.643324	0.438063	-0.543487	0.224917	-1.09134	-1.31269	0.0670899	-1.01406	0.675231	0.770442	-0.725684	0.586266	2.80965	-0.790328	-0.134239	-0.330474	2.54914	-0.840533	0.0159461	0.425243	-3.26391	-1.55831	0.0593343	-1.79479	-0.616881	-1.57056	1.22471	-1.96344	0.642766	-0.0287949	-1.24264	-0.0356104	-1.10363	-0.338404
Itp-r83A	FBgn0010051		1.66353	1.08457	0.828944	1.37743	1.22327	1.55816	1.3594	1.1227	1.66353	2.05091	1.2018	1.48134	2.16282	1.86812	2.25543	1.09819	0.885191	1.77254	2.14093	0.661607	1.50253	1.84536	1.71308	1.84568	1.92113	1.14971	1.95439	2.33922	2.07391	1.20388	1.58837	0.794526	0.809467	1.95099	0.742312	1.75916	1.45285	1.06164	1.08105	1.26946	0.868039	0.479612	1.67223	0.903873	0.551781	1.70055	1.11415
Jheh1	FBgn0010053		3.24171	2.76619	2.22222	1.78227	-0.180132	0.159309	3.80946	0.133272	3.62346	1.19853	1.40134	4.18694	4.24597	3.61056	1.30428	2.18566	3.85537	3.27185	3.04223	1.72055	1.24012	-1.40016	3.28834	0.838828	3.601	2.91614	2.61559	3.58933	3.96703	3.71164	1.11377	1.53249	3.60072	2.54287	2.72049	3.49686	0.929739	2.63511	1.58241	0.207553	1.47017	3.75701	2.05239	3.5334	3.18684	2.62149	1.51957
RpL23	FBgn0010078		11.5646	11.2996	11.5417	11.5488	11.3305	11.374	11.5474	11.3073	11.3924	11.4691	11.4529	11.4775	11.5421	11.6485	11.5398	11.4094	11.6112	11.4727	11.5441	11.6259	11.4267	11.3335	11.5728	11.3649	11.4099	11.5438	11.4976	11.5546	11.479	11.4734	11.575	11.3797	11.4901	11.571	11.5096	11.3651	11.5886	11.563	11.6321	11.3009	11.478	11.5969	11.3458	11.5212	11.4273	11.2758	11.3913
Acon	FBgn0010100		6.94249	6.78546	6.93346	7.01804	7.02974	6.98729	6.85021	6.57088	6.64646	6.61936	6.59941	6.86629	6.94265	6.80222	6.84992	6.8947	6.9707	6.90835	7.09557	6.98873	7.03349	6.66269	6.74988	6.88086	6.56353	6.68287	6.69262	6.92759	6.62309	6.61445	6.83718	6.84009	6.58649	6.78788	7.0948	6.6377	7.01866	7.04886	6.96507	6.85872	6.65372	7.04386	6.80311	6.67846	6.88121	6.73973	6.8445
comm	FBgn0010105		4.48015	4.43114	3.9279	4.70554	4.08824	4.50288	4.26444	4.10406	4.47876	4.30816	4.63079	4.58983	4.38641	4.46523	3.91115	4.69163	4.6995	4.62243	4.47015	4.99395	4.2875	4.69275	4.46054	4.54312	4.42693	4.47984	4.72054	4.45521	4.59288	4.94615	4.59086	4.6165	4.27772	4.58378	4.29886	4.63257	4.79135	4.38363	4.54514	4.577	4.12528	4.70419	4.14147	4.44263	4.30691	3.70827	4.27785
dpn	FBgn0010109		4.85947	3.95664	4.69718	4.78015	4.95295	5.05786	4.97415	4.37878	5.28049	4.51923	4.80777	4.72193	4.74947	5.08062	4.78985	4.89189	5.04031	5.06406	4.96756	4.58788	4.81086	5.01579	5.1452	5.18369	4.88766	4.88659	5.22037	4.82666	4.99181	4.92164	4.71856	4.86987	5.39975	5.10115	4.91221	5.08392	4.72516	5.18444	5.15728	5.09008	4.7033	5.15449	5.03287	4.63786	5.17408	5.10954	5.45286
hdc	FBgn0010113		9.17095	8.65038	8.8115	8.73129	9.03975	9.09125	8.93449	8.5092	8.83936	8.64068	8.74997	8.70098	8.84693	9.1553	9.13651	8.84704	9.14934	8.81527	9.25867	8.98111	9.39323	9.20963	8.92111	8.83212	8.79005	8.8315	8.77905	8.78499	8.3661	8.65603	8.9908	8.59479	9.17733	9.38716	8.82878	8.79103	8.58939	8.78063	8.9805	8.59722	9.00049	9.27538	8.75509	9.01934	8.97545	8.52353	8.63106
hig	FBgn0010114		0.551605	0.365636	1.98577	1.45977	1.34471	1.36436	1.90052	0.835178	1.20976	1.50258	1.35441	1.2939	1.34777	0.874737	0.806613	0.458951	0.682841	1.14287	1.41631	1.45087	0.804122	1.27163	2.07949	-0.457789	1.31537	0.666088	0.389329	0.125326	1.45597	0.609495	1.27881	1.32869	1.33731	0.615652	0.353164	0.427357	1.27834	0.90748	0.429798	1.2395	1.32296	1.56003	1.95673	0.291278	1.49697	0.764461	0.836448
RpA-70	FBgn0010173		6.07622	6.02768	5.95037	6.24887	5.85413	5.73048	5.84575	5.96575	6.08364	6.14044	6.05692	6.05543	6.47248	6.08201	6.01656	5.527	6.11065	6.32862	6.41473	6.32096	5.96665	6.01318	6.34044	6.2714	6.22949	6.30632	6.23006	6.12454	6.23373	6.34462	6.28359	5.75586	6.30815	6.46746	5.88093	6.01641	6.27187	5.92557	6.08038	6.32114	6.22323	6.30412	6.24029	6.13183	6.12756	5.98395	6.35191
Wnt5	FBgn0010194		3.0682	3.19747	3.65888	3.71012	3.78289	3.51949	3.50348	3.52827	3.51207	3.67872	3.74817	3.52496	3.74005	4.00592	3.15134	3.42704	3.37838	2.90232	3.72402	3.54965	3.56501	3.56421	3.80615	3.49185	3.73171	3.4723	3.62521	3.57154	3.81834	3.46946	3.42249	3.53248	3.7461	4.16552	3.15776	4.01214	2.8318	3.72754	3.05019	3.38122	3.47097	3.20189	3.54748	3.65209	3.82935	3.66675	3.32689
Gyc32E	FBgn0010197		0.395609	-0.790837	-1.47835	-0.440081	0.398409	-0.953612	-0.0604482	-0.178845	-0.162025	-1.21039	-2.30099	-1.33565	-1.63577	0.0723261	-0.0339179	-1.31627	-1.54348	-1.30502	-1.09748	-0.186615	-0.48132	-1.12785	-0.85141	-1.09097	-1.618	-1.91104	-1.15931	0.413322	-0.432411	-2.41807	-0.791322	-0.336319	-0.201475	-0.0746188	-0.485994	-0.8487	-0.36917	-0.00329425	-1.29374	-0.656591	0.601573	-1.91203	-1.48108	0.164204	-0.853984	-0.995025	-0.159871
RpS15Aa	FBgn0010198		11.0755	10.7461	10.874	10.8774	10.7391	10.6697	10.9092	10.935	10.7174	10.9572	10.8414	10.8803	10.7394	10.9389	10.8723	10.8984	11.0437	10.837	10.8651	10.9181	10.8869	10.6999	10.9124	10.922	10.7699	11.0951	10.9093	11.0609	10.7597	10.8768	10.8935	10.9069	10.8219	11.0086	10.7751	10.9307	10.9947	10.9679	10.855	10.6538	10.7692	10.8337	10.9303	10.8886	10.9056	10.7589	10.7933
Sod2	FBgn0010213		7.77704	7.85477	7.9488	7.9312	8.0117	7.87623	8.06302	8.10144	7.64928	7.84218	7.63091	7.84388	7.84793	7.77919	7.82163	7.75204	7.67335	8.04904	7.89205	7.86472	7.9345	7.80019	8.11315	7.97926	7.66308	8.25485	7.71136	7.75419	8.07022	7.93814	7.87056	7.67807	7.80026	8.14915	8.07304	7.64506	8.08692	7.81329	7.81775	7.91972	7.81133	8.04837	7.72517	7.78845	7.89199	7.91589	7.82945
alpha-Cat	FBgn0010215		7.07984	7.12614	7.05283	7.03278	7.08653	7.04725	7.13367	7.08954	7.31568	7.18794	7.18275	6.8779	7.18767	7.20805	7.07487	7.06147	7.15999	6.87524	7.14623	7.14813	6.9654	7.16809	7.0389	7.15325	7.32051	6.9604	7.04632	7.02337	7.30073	7.03115	7.30268	7.02587	7.16577	7.28086	7.19494	7.16198	7.06293	7.01519	7.01724	6.99053	7.26221	7.10824	7.27117	7.19648	7.00578	7.16722	6.94637
ATPsyn-beta	FBgn0010217		10.3762	10.328	10.5409	10.1596	10.3841	10.5834	10.3977	10.3798	10.3438	10.2247	10.2595	10.4398	10.3308	10.3599	10.3454	10.4626	10.2961	10.3297	10.5037	10.1435	10.3263	10.5245	10.339	10.2229	10.2491	10.3526	10.3245	10.4368	10.4248	10.2723	10.4416	10.3385	10.2119	10.2791	10.382	10.3027	10.3336	10.3042	10.5029	10.2617	10.4567	10.4622	10.2932	10.3044	10.3488	10.2931	10.2544
Dbp45A	FBgn0010220		4.97491	4.84705	4.7995	4.66421	4.61548	4.6419	5.14051	4.85228	5.07921	4.83521	4.90762	5.11387	4.74985	4.75667	5.33225	5.29981	5.28623	4.75712	4.51016	4.93852	4.6461	4.05523	5.06975	4.66608	4.95937	5.07113	5.32514	5.03035	4.83398	4.73566	4.92242	5.18129	5.01118	5.11372	4.811	4.93837	4.68695	5.17898	4.59575	4.64881	4.74763	5.14784	4.91821	4.91582	4.92264	4.46875	5.06149
Nmdmc	FBgn0010222		6.08759	6.0208	6.02423	5.88265	6.17782	6.28914	5.56512	6.17232	5.40065	5.44229	5.89165	5.72569	5.14219	5.73047	4.96636	5.88814	6.26969	6.1095	6.07168	5.8341	5.93281	6.18481	5.50362	6.04367	5.62316	5.71475	5.99872	5.87177	5.31726	5.0717	4.99921	5.90191	5.71853	5.80886	5.90748	6.19042	5.73495	5.12127	4.73578	6.11902	5.56788	6.26949	5.27373	5.88442	5.61944	5.65691	5.7442
Galpha73B	FBgn0010223		-1.1874	-0.732722	-0.622654	-0.604882	-2.05964	-1.53305	0.146765	0.276276	-0.101636	-1.01363	1.5407	0.00904916	-1.35327	-0.706577	-1.41969	-1.25843	0.338378	-2.06527	-2.9992	-0.379075	-1.36229	0.0338445	0.4779	-1.35997	-2.87795	-1.74085	-1.06645	-1.11234	0.043261	0.247298	-2.33651	-1.03231	0.523586	-0.734393	-1.36058	-0.266366	-2.38316	-0.883283	-1.78482	-1.49984	-1.3681	-0.590653	-0.332961	0.151365	-1.79828	-1.13642	0.248115
Gel	FBgn0010225		3.86491	3.59418	3.82371	4.11638	4.00376	3.71738	3.92698	3.96293	3.95332	3.68784	4.21297	3.7222	3.30076	3.76998	3.76871	3.52257	4.57256	4.12424	3.67694	3.5708	3.6981	3.49921	3.81864	3.88998	3.83729	3.64121	4.05626	3.72948	4.32335	3.70887	3.77813	4.17175	3.51018	4.00672	3.87362	4.00207	3.50811	3.27573	3.79744	3.16658	3.46588	4.15701	3.26559	4.61458	3.99525	3.65632	3.90057
GstS1	FBgn0010226		7.83598	8.06076	7.52749	8.09541	7.71633	7.59022	7.53729	7.58853	7.52559	7.5667	7.67987	7.63518	7.93138	7.52396	8.19105	7.69387	7.701	7.88989	7.34394	8.00255	7.64376	7.54503	7.41287	7.71797	7.5794	7.71451	7.66201	7.50523	7.82211	7.51223	8.12984	7.86202	7.71059	8.06191	7.76531	7.83233	8.159	7.64537	8.17596	7.71399	7.76268	7.63847	7.47971	7.64027	7.87081	7.90157	8.10332
HmgZ	FBgn0010228		10.1081	10.2667	10.4372	10.2068	10.0369	10.1829	10.0796	9.92114	9.86651	9.89704	9.9816	10.3178	9.97684	9.86712	10.0327	10.2599	9.86065	10.2954	10.2555	9.96111	10.0979	10.1319	9.98092	9.88044	9.64952	9.85314	9.89365	10.2797	9.8886	9.91139	9.91382	10.2113	9.83565	9.67734	10.3028	9.98817	9.96685	10.2392	10.2697	10.3918	9.93223	10.3657	10.1093	10.2808	10.4139	10.0983	10.5117
Klc	FBgn0010235		4.30441	4.28603	4.41975	4.53443	4.11164	4.43393	4.59165	3.97021	4.03349	4.92676	4.25119	4.61744	4.62418	4.46057	4.51248	4.17822	3.98144	4.37419	4.41812	4.60145	4.39822	4.26229	4.2132	4.39918	4.57189	4.01238	4.53832	4.34037	4.29822	4.47659	4.25029	4.32928	4.15151	4.25664	3.9771	4.57255	4.20096	4.38536	4.27764	4.59373	4.29588	4.29229	4.58314	4.35231	4.70048	4.23244	4.20364
Lac	FBgn0010238		8.21953	8.2141	8.24572	7.93465	8.21763	7.9856	8.06181	7.84484	7.94382	7.89453	8.15644	7.96144	8.1	8.26397	7.94135	7.97622	8.07932	8.16597	7.94798	8.03113	8.2257	8.0351	7.92939	7.74515	8.00421	8.17068	8.18204	7.94694	8.09794	8.04047	8.09206	8.13182	8.08895	7.79016	8.08648	7.88184	8.12926	8.13908	7.95827	7.92478	7.81768	7.6917	8.04887	7.98769	7.87095	7.94469	7.94233
Lcch3	FBgn0010240		2.49687	2.39292	2.26735	2.54975	1.22276	2.16938	2.19923	1.5573	1.88832	1.90134	2.38778	2.19849	2.18003	2.32261	1.97861	2.31284	1.27676	2.646	2.22004	1.889	1.27721	3.00953	2.31204	2.66324	1.62117	3.04218	2.12279	2.38989	2.19	1.8905	2.08686	2.24978	1.79393	2.02408	2.4151	1.91458	1.60859	2.51694	1.864	2.58799	2.011	2.44818	1.69126	3.02929	2.10108	1.71594	1.99263
Mdr50	FBgn0010241		1.23256	-0.00636527	0.160283	-1.57084	0.0715726	-0.929792	-0.159908	-1.7405	-0.497113	-1.63623	0.234067	-0.581837	-1.08628	0.390811	-0.809366	-0.346761	-1.31495	-0.79016	1.77313	-1.17455	-2.37835	-1.53475	-0.341143	0.0375695	-1.49892	0.0177403	-0.679604	-0.605304	-1.65461	0.731853	-0.559845	0.65796	-0.253007	-2.73243	-1.19655	-0.600774	0.178674	0.460606	-0.583516	-1.75998	-1.46658	0.661541	-0.968632	-1.5296	-0.44089	-1.72979	-1.78315
Myo61F	FBgn0010246		4.23439	4.50358	4.15396	4.46304	4.18621	4.58625	4.3442	4.22468	4.4529	4.12767	4.0101	3.89194	4.39971	4.16638	4.2779	4.23756	3.75465	4.08194	3.60784	4.16009	4.16707	4.02225	4.28951	3.78471	4.28085	3.98115	4.01371	4.27392	3.77079	4.67216	3.98987	4.14747	4.37403	4.28436	4.49514	4.14155	4.26595	4.24396	4.1796	4.10748	4.1758	4.27254	3.97067	4.57946	4.14568	4.02581	3.99031
Parp	FBgn0010247		6.35667	6.05744	6.41117	6.44953	6.52581	6.49006	6.67728	6.36393	6.55655	6.2196	5.72827	6.297	6.68536	6.36124	6.49162	6.36444	5.8869	6.2779	6.31581	6.50073	6.3658	6.44888	6.47275	6.38878	6.62252	6.43637	5.86154	6.23176	6.04894	6.23486	6.37535	6.20955	6.54901	6.51636	5.80876	6.5146	6.61336	5.66531	6.55239	6.29137	6.50068	5.7884	6.07859	6.23411	6.24587	6.50038	6.30763
Rbp4	FBgn0010258		-1.11039	0.299286	-0.300839	-0.913426	0.634461	-0.788397	0.37977	-0.382141	-0.0804172	-0.0360114	0.562306	-0.75904	-0.571583	-0.600598	0.448786	1.51778	-2.90697	-0.0257078	-0.573103	1.07147	0.54966	0.793786	0.0482955	1.43749	-0.156324	-1.55547	0.765634	0.297062	0.835084	-0.339785	-0.842545	-0.863714	0.482961	0.374902	0.281436	0.817472	0.0987888	-0.93396	-0.284454	0.672179	1.1044	0.177301	-0.285482	-0.19	0.401945	-1.77213	0.541672
Rbp9	FBgn0010263		2.19317	1.901	1.52451	1.58303	1.77797	-0.649676	1.58398	1.22219	-0.147584	0.713103	1.40034	1.00736	0.72527	-0.928118	1.84653	0.971872	2.0807	0.935872	1.43331	2.2267	2.53749	1.86036	1.51855	0.928755	1.84784	1.62162	1.79566	1.58106	0.761706	0.525417	1.1038	-0.255059	1.07023	0.793702	1.22463	0.837876	1.31594	1.86165	0.144973	1.50893	2.17706	0.66922	1.08196	0.954987	1.37253	0.986552	0.15817
RpS13	FBgn0010265		12.1298	12.0604	12.1956	12.0152	11.9286	12.0473	12.0292	12.0568	11.9776	12.0732	12.0867	12.1144	11.9851	12.0662	11.9893	11.9561	12.1733	12.1568	12.2348	11.9918	12.0527	12.0571	12.1037	11.9906	11.9673	12.1972	12.1744	12.226	12.0583	12.0646	12.0825	11.9038	12.0796	12.0584	12.0021	12.0247	12.1147	12.2098	12.1854	11.9492	11.9415	12.1554	11.8899	12.0792	11.9767	11.808	12.0413
Dsor1	FBgn0010269		4.74249	4.48789	4.50913	4.62766	4.78869	4.684	4.54852	4.53027	4.66507	4.55499	4.65171	4.87929	4.36169	4.42613	4.62868	4.38891	4.64644	4.48409	4.85284	4.22789	4.33768	4.47816	4.41339	4.421	4.15609	4.18041	4.46101	4.54299	4.28684	4.59147	4.70943	4.52175	4.58301	4.57534	4.524	4.81626	4.20509	4.81041	4.68484	4.753	4.76518	4.9296	4.49896	4.58903	4.5535	4.30432	4.31116
Ssrp	FBgn0010278		7.81619	7.88426	7.87653	7.92613	7.82983	8.10878	8.06269	7.62473	7.94002	7.95803	7.81804	7.82567	7.98207	8.08102	7.95914	7.84546	8.01077	7.90502	8.06348	7.93835	8.0331	8.19092	8.30067	7.97071	8.12776	7.92326	8.07638	8.01459	8.00919	8.05862	7.94313	7.81741	8.1528	7.8798	7.94593	7.92692	7.8564	7.85924	8.08144	7.87412	7.98429	8.15223	7.94397	7.93733	7.99154	7.88152	7.89672
Taf4	FBgn0010280		5.77919	5.84969	5.66209	5.89465	5.99356	5.88097	6.01588	5.5023	5.65576	6.08683	5.70162	5.72398	6.07766	6.12846	5.66266	5.66709	5.82762	5.61405	5.70183	6.06331	6.14321	5.71457	5.72389	5.70415	5.83692	5.88058	5.62837	5.79684	5.58864	5.78845	5.69878	5.44441	5.63462	6.11155	5.63705	5.80383	5.76353	5.93807	5.60753	5.66989	5.98661	5.70018	5.70551	5.85115	5.84175	5.78621	5.67991
TfIIFalpha	FBgn0010282		6.60936	6.46485	6.39134	6.42656	6.2947	6.46353	6.49068	6.45216	6.22872	6.32806	6.4025	6.49021	6.39553	6.50703	6.52573	6.48945	6.4496	6.31519	6.27681	6.58696	6.24831	6.35671	6.28851	6.42	5.98495	6.42631	6.39598	6.45464	6.54912	6.31394	6.34895	6.42298	6.28881	6.47389	6.50423	6.38217	6.24985	6.16006	6.32317	6.29448	6.41718	6.22246	6.31228	6.62647	6.43631	6.49707	6.28073
Trf	FBgn0010287		3.68651	3.78866	4.03459	4.14561	3.96778	3.77306	4.25621	4.2406	3.74573	3.59136	4.29048	4.0901	4.04467	4.19776	3.57134	4.0623	4.00335	4.36544	4.08679	3.92533	4.28337	3.68548	4.23352	4.17798	4.22547	3.74052	4.1305	4.1221	4.36026	4.33866	4.29679	3.53954	3.97508	3.40078	4.2102	3.7392	4.19343	3.85746	4.2626	3.5598	4.14631	4.16805	4.01162	4.2634	4.65261	4.04817	3.94305
Uch	FBgn0010288		7.27235	7.29905	7.3441	7.09771	7.11548	7.43371	7.22526	7.14871	7.03965	7.39751	7.4695	7.36701	7.31305	7.23372	7.37744	7.10775	7.04864	7.28616	7.40667	7.3794	7.14854	7.38885	7.37753	7.28129	7.12616	7.43152	7.44101	7.46869	7.36902	7.21954	7.55121	7.35853	7.15694	7.12869	7.4345	7.33185	7.19762	7.26295	6.70859	7.25711	7.29369	7.2818	7.06688	7.10783	6.78554	7.08969	7.12637
bys	FBgn0010292		5.49823	5.47835	5.53962	5.02981	5.51604	5.42134	5.47201	5.38787	5.16949	5.08591	5.45629	5.48458	5.13899	5.48829	5.35048	5.44224	5.44639	5.38413	5.4136	4.87366	5.12747	5.32732	5.15304	5.38214	4.86752	5.47911	5.3174	5.1325	5.11493	5.12987	5.24614	5.25236	5.61698	5.51423	5.54618	5.29355	5.37159	5.49294	5.57055	5.34872	5.45566	5.63819	5.54383	5.45739	5.32076	5.28625	5.07307
brat	FBgn0010300		7.80892	7.72099	7.63863	7.73542	7.73266	7.55432	7.82507	7.40607	7.42385	7.85889	7.75673	7.60057	7.8966	7.61865	7.94548	7.47779	7.70955	7.75542	7.63891	7.97434	7.80954	7.86192	7.67968	7.72944	7.67159	7.78468	7.59109	7.5062	7.58725	7.46301	7.95521	7.67395	7.80508	7.85229	7.6888	7.59585	7.42251	7.59426	7.4895	7.51782	7.99929	7.5579	7.62193	7.79487	7.79049	7.67962	7.51206
hep	FBgn0010303		5.82652	6.04258	5.63314	6.11935	5.688	5.9482	5.77091	5.73456	5.70616	5.86769	5.80165	5.88728	6.0442	5.69223	6.0593	5.67529	5.41852	5.63378	5.70093	5.88934	5.6495	5.3457	5.56692	5.35499	5.68018	5.46019	5.63342	5.71974	5.39547	5.81144	5.50841	5.55281	5.5138	5.87989	5.84206	5.47819	5.6553	5.57906	5.56952	5.81784	5.88934	5.74256	5.8412	6.1619	6.04376	5.75288	5.681
pigeon	FBgn0010309		3.65745	3.41909	2.51913	3.55223	2.81504	3.77292	3.40224	3.05966	2.82871	3.51879	2.86204	3.12404	3.19884	2.88238	3.37178	3.38784	3.53409	3.12934	3.61347	2.73523	3.15402	3.01055	3.00668	2.77079	3.14126	2.95465	3.49011	3.08982	3.11536	3.63745	2.62922	3.38981	3.26462	3.43329	3.14442	3.53931	3.82564	3.18697	3.23355	3.22277	3.26964	2.92379	3.50434	3.22584	2.84363	3.21991	3.10363
corto	FBgn0010313		7.2274	7.06299	7.77932	7.69141	7.55102	7.58092	7.60254	7.32069	7.94447	7.8446	7.70622	7.53262	7.85838	6.97852	8.09264	7.79194	7.29456	7.06213	7.72857	8.05904	7.66988	7.65094	7.71194	7.57167	7.86659	7.80686	7.68272	7.58265	7.63118	7.06453	8.17418	8.00975	7.41033	7.93248	7.72531	7.9599	7.37088	7.82904	7.3974	7.59164	7.95283	7.49875	8.22421	7.05291	7.67278	8.09607	7.99387
Cks30A	FBgn0010314		7.00819	6.72301	7.19111	7.07271	6.73593	7.16672	7.12669	6.94411	7.11236	6.88805	7.10668	7.05375	6.94431	6.90519	7.13987	7.25209	6.95733	7.10002	7.41345	6.88482	6.70556	7.23276	7.33478	7.12663	7.17476	7.25282	7.23123	7.15406	7.01469	6.76375	7.0167	7.28273	7.26644	7.06004	7.08825	7.28479	7.04199	7.07773	7.32963	7.21546	7.12895	7.36234	7.0437	7.06409	6.96695	6.98633	7.45967
CycD	FBgn0010315		5.34636	5.52765	5.4771	4.73252	5.44327	5.25635	5.30396	5.12445	5.22253	4.95643	5.30148	5.24527	5.22842	5.60661	5.32391	5.61412	5.40236	5.10969	4.97815	5.0658	5.36404	5.32537	5.20109	5.29743	5.19823	5.41974	5.05245	5.10553	5.05898	5.63588	4.94147	5.17197	5.26196	5.28342	5.19611	5.23872	4.93796	5.09599	5.35906	5.12383	5.37138	5.18087	4.95689	5.52593	5.22669	5.35927	5.42079
dap	FBgn0010316		4.74649	5.78067	5.0679	5.1806	5.04253	5.74652	5.59642	4.6963	5.31512	5.50109	4.85224	5.19582	5.90489	5.62597	5.3344	5.99415	5.04961	5.80844	5.62827	5.68994	5.51119	5.83012	5.96792	4.8805	5.3801	5.40302	5.70512	5.53317	5.88274	5.68576	5.26684	6.0098	5.25728	5.49269	5.28355	5.78422	5.46929	4.8578	5.53055	5.55239	5.66112	5.44699	5.81666	5.58218	5.24428	5.33108	5.34805
woc	FBgn0010328		6.11332	6.11248	5.89814	6.03277	5.95745	5.95228	6.17261	5.92727	6.19249	5.96911	5.93687	5.8718	6.50109	6.10818	5.93589	5.9356	6.0595	6.13698	6.19265	6.25025	6.11575	6.54921	6.19866	5.87155	6.19552	5.85724	6.2056	6.11902	6.10466	6.03528	6.06168	5.96791	6.06049	6.04684	6.24127	5.93335	5.77655	6.01752	6.06876	6.03599	6.28927	6.29458	6.24756	6.02686	5.82158	6.05843	6.08278
Tbh	FBgn0010329		-0.750098	-0.325158	-1.76501	-1.90451	-0.529692	-2.11064	-0.528309	-2.48789	-1.25155	-0.995016	-0.619278	-2.41942	-0.818845	-0.477887	0.332802	-1.95258	-0.677094	-1.58944	-2.57621	-1.14484	-1.3415	-1.11036	-0.308205	-2.31988	-1.46733	0.625041	-0.270125	-1.0257	-0.387202	-0.92279	-1.65283	-0.566984	-1.92718	-0.686011	-2.33525	-1.20242	-1.45725	-1.40907	-1.76003	-1.37354	-1.63238	-1.88772	-2.36439	-1.12178	-2.37934	-0.286834	-1.69449
Rac1	FBgn0010333		8.224	8.2563	8.11722	8.15208	8.42394	8.44822	8.36854	8.213	8.1595	8.02278	8.1235	8.32643	8.16738	8.01602	8.10081	8.34313	8.19309	8.38216	8.08889	7.94975	8.25753	8.18675	8.38652	8.28626	8.21889	8.17801	8.17662	8.12717	8.06284	8.22054	8.05776	8.3168	8.53021	8.14452	8.11674	8.31725	8.32139	8.27178	8.46307	8.4254	8.11146	8.20471	8.36951	8.23792	8.31653	8.35118	8.2973
128up	FBgn0010339		7.34867	7.18251	7.40036	7.15194	7.33275	7.28325	7.22763	7.11764	7.21433	7.12286	7.29249	7.17639	7.39603	7.34142	7.03498	7.20949	7.30655	7.2146	7.26845	7.15917	7.0485	7.31887	7.24199	7.03057	7.14108	7.58215	7.26824	7.14763	7.04446	7.39569	7.16725	7.27749	7.27473	7.02577	7.14488	6.98309	7.23819	7.12032	7.08639	7.29139	7.13135	7.35932	7.2091	7.09081	7.19216	7.28069	7.29056
140up	FBgn0010340		2.88933	2.93259	2.76608	2.83094	2.68813	2.54252	2.48337	2.34966	2.84341	2.5583	3.01083	2.34606	3.12821	2.70206	1.93291	2.70773	2.75753	3.03168	2.60256	2.22877	1.97081	1.88539	2.72573	2.712	2.15019	3.15036	2.73825	2.65708	2.09783	1.92735	2.42777	2.79905	2.48031	2.27149	2.67618	2.57597	3.19089	3.27012	2.49088	1.77979	2.33723	2.06934	2.55279	2.97	2.98396	2.75641	2.37745
Cdc42	FBgn0010341		5.86748	5.78163	5.93646	5.49258	5.87109	5.82341	5.64931	5.94625	5.74374	5.30333	5.59927	5.62103	5.63019	5.71753	5.58825	6.01033	5.86794	5.86366	5.72282	5.68504	5.81627	5.78654	5.54697	5.85453	5.80772	5.45161	5.3388	5.59878	5.33308	5.64844	5.73796	5.88767	5.87409	5.65183	5.47858	5.71052	5.09233	5.85346	5.58496	5.81617	5.47445	5.66245	5.62155	5.77398	5.71587	5.752	5.71816
Map60	FBgn0010342		7.49677	7.79972	7.86666	7.62337	7.80599	8.05793	7.77723	7.77785	7.94294	7.69034	7.99119	7.98731	7.92805	7.80085	7.76858	7.90756	7.81484	7.87797	7.85919	7.52289	7.73053	8.12168	7.92461	7.80744	7.89268	7.7785	7.96597	7.95914	7.97543	7.84712	7.88908	7.83365	7.83065	7.65101	7.8899	7.82769	7.84226	7.81057	7.81142	7.82776	7.64863	7.84119	7.86072	7.86291	7.93243	7.91612	8.01309
Arf79F	FBgn0010348		8.69715	8.65757	8.74805	8.68823	8.56996	8.61669	8.65436	8.79808	8.64002	8.65335	8.71312	8.76817	8.71436	8.89267	8.62035	8.57952	8.63396	8.63045	8.56048	8.71725	8.55364	8.59699	8.64503	8.65953	8.64188	8.69648	8.67868	8.72951	8.78271	8.87306	8.74969	8.64876	8.64618	8.5431	8.77301	8.56483	8.81514	8.89259	8.74892	8.62706	8.81596	8.64675	8.78456	8.84069	8.84189	8.99668	8.62724
CdsA	FBgn0010350		1.73765	2.02804	0.628752	1.52117	0.60872	0.522245	1.12661	0.582479	1.19202	1.17297	1.69739	0.745049	1.29515	1.76549	1.08935	1.28375	1.33399	0.682247	1.40239	1.80754	0.436602	0.848498	1.51498	2.50468	0.825058	1.48527	0.939125	1.06642	1.74855	0.457035	0.864635	0.945929	0.375094	1.98342	1.69295	1.24476	1.61701	1.76547	1.7645	1.46088	0.877084	1.70349	1.141	1.18358	1.38096	2.33167	1.91253
Nc73EF	FBgn0010352		5.34994	5.58379	5.61933	5.44272	5.70443	5.2898	5.4922	5.6533	5.75874	5.55659	5.552	5.46122	5.43738	5.59602	5.64339	5.6808	5.68559	5.56942	5.65403	5.70163	5.70567	5.56982	5.97141	6.00952	5.70654	5.39642	5.64439	5.63995	5.54962	5.35373	5.91481	5.99982	5.75071	5.95289	5.78146	5.19407	5.95977	5.43696	5.5647	5.54046	5.71648	5.63164	5.97003	5.65687	5.64022	5.82907	6.04518
Taf1	FBgn0010355		5.88578	5.93957	6.19405	5.89602	5.72183	5.74953	5.49621	5.79959	5.87556	6.04379	5.9371	5.46705	5.87238	5.864	5.87239	6.08185	6.11515	5.96719	6.16446	5.65455	5.92571	5.97921	5.5413	6.02804	5.75772	6.01202	6.0746	5.59248	5.46355	5.72721	5.86706	5.83264	5.74959	5.74554	5.98153	5.85842	5.86882	5.95696	6.00758	4.58522	6.12514	6.04815	5.95822	5.99846	5.85132	5.96954	5.95624
Taf5	FBgn0010356		4.37773	4.45441	4.45534	4.61833	4.40984	4.64881	4.53643	4.58275	4.50032	4.89513	4.65514	4.28319	4.74006	4.62348	4.41404	4.83615	4.598	4.50544	4.21728	4.58366	4.68923	4.25603	4.52822	4.64009	4.69	4.43691	4.6048	4.61187	4.90613	4.60107	4.47289	4.38806	4.0969	4.60994	5.1367	4.10814	4.47426	4.7423	4.5334	4.74466	4.44907	5.28574	4.53885	4.41003	4.68485	4.53848	4.75433
Akt1	FBgn0010379		5.48305	5.00806	5.28112	5.26006	5.05987	5.13101	5.14826	4.98503	5.2017	4.88546	4.8831	5.20286	5.20903	5.1775	5.13151	5.426	5.65577	5.03474	5.50819	5.09957	5.28161	4.9287	4.80981	4.9859	4.97146	4.71892	4.92403	5.39441	4.97977	5.25859	5.24848	5.15622	5.16159	5.20093	4.95273	4.64625	5.20421	5.21952	5.29893	4.80729	4.97573	4.98793	5.39532	5.28302	5.15485	4.99756	4.97752
Bap	FBgn0010380		5.7854	6.07978	5.9075	6.33597	5.79035	5.81952	6.09796	5.98462	5.99648	6.09893	6.31187	5.96196	6.1988	6.10967	6.02924	5.9711	5.5683	5.99148	5.70426	6.22958	5.66585	5.85126	6.09719	5.99279	6.17366	6.12909	5.93589	6.11657	5.92311	6.19175	6.09574	5.94639	6.0999	6.03333	6.2241	5.88094	6.06262	6.16666	5.83317	5.83091	5.99077	5.9203	6.30023	5.88935	5.96603	6.25527	6.07963
Drs	FBgn0010381		0.0677443	-1.4046	-2.48903	-2.84849	-1.32092	-2.36165	-1.8135	-2.68118	0.0681605	-0.60532	0.227078	-1.5385	-2.55143	-2.08962	-2.58137	-1.14255	-1.78538	-1.12537	-2.48601	-2.81134	-0.396716	-0.181085	-1.82403	-2.48315	-1.29937	-1.66878	-2.34202	-2.50955	-1.36851	-1.03136	-2.59182	-0.108853	-1.87228	-1.30983	-1.3984	0.682121	-1.63351	-1.6476	-2.45334	-1.27629	-0.540956	-2.10793	-2.48525	-2.14073	-2.30645	-2.10908	-0.726524
CycE	FBgn0010382		4.66131	4.85729	4.94546	4.82293	4.71422	4.14964	4.77671	4.23844	4.98556	4.43246	4.85075	4.98852	5.18293	5.26833	4.70337	4.73422	4.96846	4.9178	5.02639	4.98459	4.81343	4.59115	4.81821	5.15069	5.0867	4.69142	4.75868	5.17725	4.89399	5.37099	4.93161	4.958	5.02084	4.87247	4.82068	4.96606	4.84936	5.21273	4.74931	4.85048	4.44774	4.908	4.79882	5.1767	5.26875	5.19526	5.14454
Cyp18a1	FBgn0010383		1.95007	2.02073	2.33972	1.56981	1.6057	2.52246	0.780216	2.08803	1.67914	2.392	1.56454	1.71888	2.67775	2.67732	2.28666	1.94624	1.70203	1.95334	1.51203	2.41552	1.85417	2.14589	1.01009	1.61706	1.90052	2.45387	0.925329	1.05408	2.35251	2.07878	2.58088	1.8991	2.21965	0.888044	2.93231	2.75216	1.72215	1.66236	1.68884	3.24145	2.56922	0.547153	2.00081	1.88501	1.49393	2.35014	2.37123
Def	FBgn0010385		-0.108483	-1.63201	-0.0529187	-0.157639	-1.30761	-1.41969	1.45218	-0.502537	0.968405	1.7307	0.322354	-0.196851	0.800103	0.933501	0.499655	-1.18251	-0.44904	-2.21255	0.0702226	-0.189975	-0.809358	-0.46193	-1.1067	-0.319854	0.458772	-1.57149	0.716183	0.527145	-0.633531	0.67466	0.835692	-0.908021	-0.148638	-0.56566	-1.9524	0.584307	0.429427	1.2193	-2.19374	0.0650588	0.283747	-0.107794	0.301609	0.181859	0.943336	0.395176	0.228494
Dro	FBgn0010388		-2.41339	-1.58192	-2.64509	-1.16204	-1.76404	-1.09426	-2.48779	-1.34816	-0.94061	-1.21635	-2.28881	-1.33428	-2.52589	-1.23445	-2.47264	-2.1242	-1.92496	0.103735	-0.354513	-2.03112	-0.986666	-2.05162	-1.74033	-1.57577	-2.36817	-1.91448	-2.54504	-1.54843	-0.967249	-0.931114	-2.48623	-1.92521	-1.35361	-1.56491	-1.62017	-0.975824	-1.09969	-2.33607	1.17103	-2.23699	-1.67034	-0.634243	-0.972823	0.015525	-0.249128	-2.36964	-1.70001
htl	FBgn0010389		3.58714	4.24176	4.29239	4.12592	3.51189	3.64901	4.29294	4.38385	3.94414	3.95339	4.13476	3.80948	4.67184	4.08758	4.09644	4.15994	4.39027	3.97672	4.24796	4.12578	3.77312	4.31718	4.15535	4.28709	4.03708	4.66317	4.21973	3.95054	4.37042	4.17284	3.90402	3.95247	4.69308	4.17672	4.34233	4.01244	4.18282	4.29747	4.218	4.64375	4.17909	4.30876	4.4056	3.92662	4.31648	4.2573	4.46578
Gtp-bp	FBgn0010391		7.75582	7.76608	7.61494	7.58669	7.79997	7.66138	7.6829	7.65803	7.69726	7.63146	7.87083	7.7506	7.63731	7.63505	7.69879	7.64834	7.69544	7.55063	7.4548	7.30065	7.73424	7.5618	7.65989	7.56356	7.61858	7.46692	7.63677	7.67279	7.53803	7.78045	7.53333	7.61216	7.59218	7.56909	7.74172	7.51927	7.69152	7.61217	7.72227	7.70694	7.60509	7.48716	7.72983	7.63399	7.67611	7.61713	7.65763
betaInt-nu	FBgn0010395		-0.301102	-0.9165	-0.590708	-1.0698	0.0134646	-1.52181	-0.461751	-1.68378	-1.81826	-1.42003	1.1782	-1.32746	-0.510251	-0.438842	-0.349826	0.186429	-0.51091	-1.53417	0.901844	-1.06812	-1.47318	-0.542007	-1.45719	-1.10079	-1.01282	-1.35661	-2.8344	-0.113358	-0.295986	0.465205	-2.44702	-0.683725	-0.839897	0.113751	-0.550229	-1.24284	-1.30603	0.279001	-1.51721	-0.927878	-0.997835	-0.54313	-0.938841	-0.301424	-2.22169	-1.63677	-1.13185
LamC	FBgn0010397		4.88402	5.1503	5.2392	4.75136	5.38784	5.5319	5.06613	4.90105	5.76623	4.86544	4.73426	4.26347	5.4277	5.45424	5.18765	5.0657	5.09388	5.30469	5.90956	4.77234	5.25422	5.54757	5.27287	5.10434	5.59809	5.17973	4.92156	4.98684	5.16483	5.40842	5.41431	4.86131	5.38996	5.50441	4.97219	5.34199	5.66245	4.80631	5.50587	5.01512	5.22712	5.5019	5.23488	4.88664	5.43877	5.30056	5.84131
Lrr47	FBgn0010398		4.12254	3.72551	3.56165	3.65554	3.79062	3.05303	3.7583	3.71971	3.72884	3.63154	4.17579	4.14781	3.1025	4.1118	3.19134	4.13222	3.84402	3.38897	3.56728	3.53306	4.18181	4.00077	4.0571	3.74151	3.18793	4.2211	3.59178	3.53216	3.71624	3.94162	3.60079	3.06519	4.10414	4.04227	3.56629	3.62521	3.65865	4.27007	3.41041	3.31885	3.86019	3.8244	3.62632	3.52064	3.56399	3.77913	3.53422
Nmdar1	FBgn0010399		-2.4131	-0.782819	-0.440157	-0.141868	-0.84369	-1.30419	0.132251	-0.09833	-1.72868	0.0227868	-2.29762	-1.33797	0.571299	0.212894	-0.00195875	-1.27082	-1.11763	-0.881312	0.498291	-0.798807	-0.13357	-1.89924	-0.520367	-0.327767	-0.806564	-1.84049	-0.608561	-1.30585	-1.99031	0.993332	-1.61625	-0.276343	-1.28988	-0.804337	-1.27724	-2.29952	-0.632133	-0.232876	0.075758	-2.24605	-1.62486	-1.09714	-0.91648	-0.673848	-0.571359	-0.416868	-1.61719
Os-C	FBgn0010401		0.975398	1.80012	1.30169	2.06868	1.13009	2.25129	1.16852	1.67015	1.18299	1.5768	-0.0145615	1.41891	1.82549	1.8274	1.65448	0.551957	1.90313	1.5809	-1.06642	2.39171	1.88999	2.41479	0.340484	1.43694	1.78724	0.964135	1.80014	1.72838	1.47612	1.99182	0.997941	1.10483	1.66587	-0.677012	1.88442	0.944927	1.01575	0.641926	1.85954	1.5638	1.30942	-0.578309	0.975451	1.17495	1.70998	1.92761	1.30863
RNaseX25	FBgn0010406		5.79377	5.89189	5.73254	5.79104	5.99224	5.7075	5.76496	5.50604	5.50649	5.70837	5.70652	5.68617	5.51454	5.77703	5.54954	5.77505	5.83187	5.83317	5.8677	5.9098	5.71334	5.84767	5.57071	5.76704	6.03841	5.48131	5.97373	5.79445	5.84271	5.63871	5.70778	6.12693	5.71416	5.43189	6.03001	5.64825	5.85034	6.07588	5.58084	5.78719	5.76488	5.61942	5.86464	5.5783	5.42307	5.88634	5.94404
Ror	FBgn0010407		0.598272	-1.69263	-0.566741	-0.510402	0.0332791	-0.430807	1.47587	-1.33753	-0.660975	-0.115356	-0.878846	0.22123	0.0867577	0.489534	-0.00850277	0.858483	0.962754	-0.0702659	1.30223	0.792983	0.913597	-0.481353	0.146979	-0.733378	1.03276	1.54539	-0.23167	0.27907	-1.7499	0.817269	0.0877432	-0.295012	0.0689954	-0.644497	-0.695754	0.342247	-0.247329	-0.373089	-0.765923	-1.64269	-1.76096	-1.63838	0.776453	1.00968	0.339828	0.299218	0.485514
RpS9	FBgn0010408		11.0892	10.8859	11.0117	10.6863	10.9587	10.7905	11.0051	10.8091	10.5016	11.0245	10.9924	10.9829	10.5922	11.0246	10.8574	10.8464	11.1278	10.9768	10.9808	10.595	11.1076	10.801	10.9392	10.7401	10.4358	11.0318	10.9358	11.044	10.6194	10.8586	10.9119	10.5996	11.0598	10.7667	10.6104	10.9161	10.8279	10.882	10.9955	10.6609	10.7249	10.633	10.7997	10.8293	10.8701	10.7088	10.8142
RpL18A	FBgn0010409		11.7804	11.4655	11.6687	11.6102	11.4708	11.52	11.6403	11.5397	11.5338	11.5294	11.6031	11.6135	11.5421	11.7546	11.3382	11.4946	11.7574	11.5619	11.6809	11.681	11.5734	11.5797	11.7047	11.4513	11.5236	11.7238	11.6444	11.7575	11.5919	11.5689	11.5098	11.4165	11.5611	11.5545	11.5117	11.484	11.7925	11.7046	11.6105	11.3737	11.5147	11.5849	11.4457	11.4743	11.579	11.4123	11.5084
RpS18	FBgn0010411		11.6876	11.7146	11.6751	11.4524	11.6285	11.5943	11.6486	11.6681	11.5991	11.6053	11.579	11.7041	11.5984	11.3046	11.7898	11.7107	11.7195	11.789	11.5894	11.3832	11.6715	11.5285	11.6439	11.6036	11.5221	11.6047	11.6098	11.6822	11.5327	11.2527	11.6756	11.5653	11.5882	11.6701	11.558	11.6677	11.6831	11.6721	11.6562	11.5834	11.5563	11.6691	11.4566	11.6662	11.5238	11.5061	11.6266
RpS19a	FBgn0010412		11.9523	11.7409	11.7644	11.7828	11.8733	11.6829	11.8535	11.9569	11.8435	11.8977	11.7056	11.8658	11.6225	11.7426	11.7533	11.6401	11.9384	11.7913	11.6455	11.6944	11.9128	11.6613	11.8578	11.8798	11.7351	11.9059	11.7698	11.948	11.7715	11.688	11.7666	11.6997	11.9005	11.7636	11.7191	11.8025	11.6576	11.8565	11.6366	11.7082	11.7409	11.7364	11.9524	11.7357	11.642	11.8489	11.7378
SerT	FBgn0010414		1.81789	1.83897	1.72531	1.69456	2.11411	1.88735	1.29699	2.32106	2.58796	1.38272	2.28702	1.21626	1.90984	1.44538	1.12594	1.86649	1.4382	0.612387	2.09404	1.68767	2.26208	2.24064	1.9986	2.30251	2.21059	2.46793	1.47814	1.76438	1.41672	1.02881	1.17448	3.03353	1.83272	2.41533	2.02625	2.19875	1.29792	0.773676	1.61137	2.92983	1.80702	1.28819	2.35618	1.44056	2.59997	2.11844	2.83577
Sdc	FBgn0010415		8.46558	8.02738	8.14883	8.10439	8.18001	8.10042	8.18614	7.82258	8.42441	8.21136	8.39248	8.00317	8.55822	8.24779	8.14982	7.96521	8.27217	8.06984	8.04133	8.29392	8.34207	8.28771	8.17771	8.12475	8.48864	8.0107	8.30405	8.05909	8.43053	8.32183	8.22984	7.95311	8.16604	8.18066	7.99369	8.34483	8.2741	8.08257	8.15362	8.15135	8.33612	7.77581	8.10927	8.30086	8.27236	7.96521	8.09518
TH1	FBgn0010416		6.20662	6.51729	6.23253	6.10596	6.22291	6.23743	5.99152	6.13198	6.53046	6.20714	6.27035	6.12345	6.27064	6.07467	6.2148	6.43549	6.14469	6.3097	6.11903	5.80212	6.0573	6.20317	5.95753	5.95	6.00073	5.92323	6.23952	6.03481	6.30265	6.03574	6.10986	5.86793	6.30311	6.03649	6.19085	6.32302	6.52873	6.2163	6.4876	6.0849	6.21375	6.2386	6.3156	6.26988	6.06057	6.41308	6.3803
Taf6	FBgn0010417		5.96873	6.31982	6.0812	6.17907	6.45594	6.12821	6.37721	6.39021	6.25211	6.11141	6.29585	6.24195	6.05811	6.03058	5.88639	6.27257	6.12026	6.12329	6.14929	6.09835	6.16464	6.44434	6.19862	6.09465	6.28035	5.99409	6.24827	6.08927	6.09677	6.11844	5.9507	6.1858	6.19644	6.15424	6.0884	6.29962	6.2277	6.20225	6.47286	6.13256	6.21512	6.13085	6.26471	5.9878	6.12771	6.25954	6.1782
TfIIFbeta	FBgn0010421		2.93283	1.98082	3.16793	2.49072	2.8355	2.15259	3.62598	2.43709	2.26577	3.56427	3.28199	2.32312	3.28397	3.47125	3.32224	1.49667	2.96518	2.05212	2.78257	2.82934	2.82271	2.52842	2.95371	2.50642	3.33783	3.85582	2.6391	3.16271	3.35891	3.48015	3.20887	2.23179	3.20708	3.20069	2.28854	2.93763	3.08765	2.94506	2.70287	2.9176	2.88758	2.83475	2.34227	3.09058	3.55106	3.04172	2.88285
TfIIS	FBgn0010422		6.91565	6.92878	7.14481	6.63461	6.84043	6.94201	6.94776	6.88848	7.03846	6.6889	6.88406	6.97274	6.93198	6.91886	6.89278	6.89184	6.93838	7.08062	7.04357	6.7597	6.87091	7.1167	7.08218	6.96824	6.90732	7.14602	6.83689	7.25923	7.0567	7.22599	7.08245	6.88496	6.80323	6.84384	6.96193	7.04573	6.96033	7.13496	6.83138	7.04195	6.84115	7.14158	6.83385	6.90964	6.75471	7.01279	6.83278
TpnC73F	FBgn0010424		-0.446211	0.371297	0.611111	1.7027	1.74522	-0.0269772	0.0779247	1.35506	1.53094	1.74925	0.791969	-0.13196	1.81076	-0.410883	-0.848609	0.875422	1.7586	0.292093	1.15139	2.0432	0.176651	1.09749	1.75267	1.99552	2.38079	0.14168	1.53764	0.848432	1.19776	-0.538142	-0.85671	-0.77878	0.00879619	1.20301	2.41308	1.15875	0.417269	1.58756	0.878264	-0.340317	0.808243	1.49014	1.473	1.48958	0.594123	1.68078	1.20947
mtrm	FBgn0010431		0.772462	-1.29653	-1.31799	0.093046	1.06648	-1.74534	-2.01217	-3.39004	-1.52332	-0.917851	1.63026	0.947541	0.633252	-0.137216	-2.16901	-0.776437	0.861094	-1.39704	-1.37725	-0.27475	0.892015	1.0081	-2.61778	-1.82164	-1.47649	-0.870405	-0.717661	0.751977	0.402038	0.472396	-3.19678	-0.314618	-0.319999	-0.300638	-0.618526	-0.767203	0.0787961	-1.94682	-1.06734	0.286795	-2.11548	-1.4956	-3.42306	-0.98969	-0.687918	-2.37732	0.164948
ato	FBgn0010433		-2.45376	-1.24974	-0.112801	-1.52676	-0.720398	1.18802	-1.29106	-0.484401	-0.371378	-1.19363	-2.34071	-0.343553	-0.128485	-1.39584	-1.61083	-0.951239	-1.58176	-0.922903	-0.393694	-0.142826	-0.524431	-1.13839	0.0252022	-0.10783	-0.119103	-1.89586	-0.0405788	-0.800511	-0.440373	0.320431	-1.27056	-1.91443	-0.735761	0.371307	0.263526	-0.732495	0.747215	-0.630779	0.535411	-1.49423	-0.859231	0.274066	-0.755794	-1.48232	-0.0148128	-1.6279	-1.63279
cora	FBgn0010434		6.69759	6.78402	6.77241	6.5362	6.65161	6.86453	6.35451	6.23834	6.61806	6.68008	6.41546	6.39978	6.86587	6.49917	6.36723	6.8031	6.72664	6.77327	6.74814	6.75448	6.69475	6.96153	6.44704	6.15482	6.81348	6.61559	6.71267	6.44227	6.43891	6.65133	6.67489	6.70889	6.66984	6.70995	6.50046	6.64819	6.58625	6.60541	6.56074	6.76459	6.65609	6.8198	6.78599	6.63698	6.33157	6.30598	6.76898
emp	FBgn0010435		6.45996	6.17885	6.23901	6.24218	6.21547	6.3699	6.21896	6.15514	6.3203	6.2983	6.46282	6.4497	6.3544	6.57655	6.35723	6.37918	6.30831	6.3926	6.40413	6.23592	6.14336	6.18727	6.31069	6.16953	6.34855	6.35393	6.28661	6.45162	6.30787	6.16754	6.38155	6.0881	6.61803	6.22583	6.07648	6.39891	6.35649	6.45895	6.54793	6.47901	5.93007	6.36144	6.27132	6.34097	6.30268	6.09967	6.55625
mtSSB	FBgn0010438		6.79308	6.45317	6.54862	6.59963	6.43806	6.58152	6.64812	6.43484	6.83668	6.46224	6.82747	6.66841	6.89271	6.51771	6.51494	6.4762	6.41517	6.8287	6.56814	6.68217	6.58752	6.47096	6.92331	6.42175	6.80396	6.55548	6.44409	6.70576	6.77005	6.46664	6.76873	6.50099	6.71605	6.55142	6.56922	6.71881	6.80344	6.40779	6.68412	6.66335	6.57389	7.0935	6.52966	6.48951	6.4312	6.6568	6.87618
pll	FBgn0010441		4.75031	5.04021	5.19042	4.93579	5.20972	5.04196	4.84972	4.81715	5.07065	5.15658	4.66898	4.82712	4.77876	4.69232	4.73026	5.02467	4.87573	4.83031	4.78729	5.06509	5.01171	5.10088	4.79526	5.31295	5.17601	4.72793	5.00856	5.18321	5.05304	4.89679	4.61291	4.64986	4.60148	4.91154	4.99628	4.93983	5.13218	4.67369	5.0618	4.97598	4.85209	5.41345	4.56547	5.02355	4.72956	4.80334	5.02566
trn	FBgn0010452		8.2664	8.27318	8.1353	8.35944	8.41528	8.25114	8.31549	8.06347	8.42607	8.36391	8.44577	8.33603	8.37913	8.36279	8.28275	8.40927	8.47287	8.53118	8.31483	8.641	8.46925	8.39519	8.36694	8.36227	8.57193	8.49105	8.67961	8.53062	8.40939	8.35704	8.32436	8.41885	8.18683	8.50248	8.13226	8.15129	8.50558	8.30404	8.38014	8.19103	8.35887	8.56036	8.00901	8.45791	8.06414	8.09193	8.43427
Wnt4	FBgn0010453		4.45897	4.58603	4.19315	4.33045	4.53432	3.91067	4.34297	4.68445	4.43285	4.8132	4.41272	4.80274	4.71601	4.09032	4.0571	4.08705	4.19362	4.0224	3.20225	4.38295	4.65742	3.71539	3.90792	4.34697	4.41299	4.45951	4.44967	4.19806	5.01922	4.74304	4.62225	4.26994	4.29443	4.2559	4.63791	4.1703	5.09581	3.48026	4.28392	4.18492	5.12248	3.49742	4.0482	4.14561	4.19957	4.57434	4.27762
Fkbp13	FBgn0010470		7.70821	7.57745	8.20988	7.61977	7.42056	6.93612	6.7747	7.77007	7.01403	7.48846	7.39106	7.23844	7.07362	7.32979	6.95295	6.58819	7.56597	7.25104	7.34526	7.68661	7.44961	6.87496	6.59549	7.48656	6.90091	6.87511	7.01036	7.06663	7.13352	7.80327	7.22467	6.88733	7.10339	6.63245	7.58409	6.93224	6.9529	7.07165	6.64263	7.02659	7.18233	6.58607	7.0865	7.65564	7.0865	7.36132	6.70672
tutl	FBgn0010473		5.07623	5.71541	5.28714	5.18961	5.15839	5.10037	5.09048	5.32859	4.99028	5.27137	5.52102	5.27081	5.9028	5.72592	5.54882	5.31769	5.45171	5.69175	5.27369	5.23884	5.4169	5.29781	5.22143	5.50242	5.37995	4.92288	5.14047	5.28649	5.50754	5.42176	5.58442	5.52625	5.69123	5.18159	5.09537	5.57908	5.12169	5.0339	5.13963	5.0832	5.31955	5.59521	5.3589	5.25509	5.23927	5.21001	5.13914
l(2)01289	FBgn0010482		0.749748	-0.021266	0.915811	0.497017	0.896371	0.961785	0.611856	1.26309	1.35743	1.53587	0.546223	0.431564	0.515241	-0.486565	0.755914	1.1836	0.230717	-0.225172	1.36075	0.485522	0.556128	1.75026	1.30123	1.46503	0.629063	-1.3937	0.901819	0.505329	1.18123	1.20974	0.574902	-0.727127	-1.68406	0.631939	0.985479	0.388005	1.11409	-1.57665	0.812633	0.825571	1.10803	0.707819	0.848225	1.23263	1.25112	0.475021	0.506836
NAT1	FBgn0010488		7.86604	7.58142	7.72117	7.4783	7.42453	7.55366	7.72073	7.68665	7.41227	7.81069	7.68039	7.56387	7.82503	7.60414	7.59337	7.4408	7.67238	7.48645	7.57489	7.63341	7.65696	7.36458	7.50623	7.5609	7.51171	7.47807	7.42092	7.37945	7.68956	7.46093	7.51337	7.53301	7.73539	7.64299	7.72116	7.67617	7.49905	7.38834	7.61181	7.65305	7.70526	7.53004	7.55144	7.78614	7.66594	7.48106	7.60141
dmGlut	FBgn0010497		5.06707	5.0429	4.59246	5.27827	5.48958	4.91002	4.80098	4.49301	5.05938	5.13168	5.24886	4.88928	4.76679	4.56754	4.89533	4.43398	4.54681	4.90786	4.22856	4.95723	5.55371	5.26787	4.85599	4.66117	4.88561	5.03782	4.9115	5.1624	5.22291	4.87489	4.78643	4.61658	4.88	4.80035	4.8981	4.98952	4.42606	4.95297	4.45212	5.31018	4.82041	4.16435	4.89503	5.05177	3.94546	5.05368	4.77442
Dcp-1	FBgn0010501		5.86393	5.58391	5.86739	5.74777	6.04315	6.21676	5.75966	5.8566	5.62487	5.94437	5.90194	5.84352	5.8626	5.93329	5.65232	5.72458	5.87903	5.88851	6.03554	5.73837	6.00138	5.73365	5.78813	5.59929	5.86017	5.76367	6.1031	5.93412	5.68847	5.8615	5.88429	5.78916	5.74723	5.76188	6.00111	5.93339	5.8486	5.6538	5.94901	5.60515	5.93946	5.68726	5.81029	5.63095	5.98124	5.83266	5.60471
[truncated: 9,037 more rows]
[truncated: 17 more columns]
