# Supplementary material for: Sex‐dependent and sex‐independent regulatory systems of size variation in natural populations
Source: Mol Syst Biol. 2019 Nov 26;15(11):e9012. doi: 10.15252/msb.20199012 (PMC6878047; doi:10.15252/msb.20199012)
Supplement: Supplementary file 5 — Dataset EV3 [file MSB-15-e9012-s005.xlsx]

## Sheet: Description
Dataset EV3: Association studies between transcript levels and wing size traits
Sheet	Column	Description
Regression on absCS	FlyBase_ID	gene ID in FlyBase
	gene.symbol	gene symbol
	gene.biotype	RNA types
	slope (RNA in log2 / CS)	fitted values for the slope (RNA level /absCS)
	p-value	P values for the slope (RNA level /absCS)
	FDR	FDR evaluated using Benjamini-Hochberg method
ANCOVA on absCS	FlyBase_ID	gene ID in FlyBase
	gene.symbol	gene symbol
	gene.biotype	RNA types
	slope (RNA in log2 / CS)	fitted values for the slope (RNA level /absCS)
	P-value on wing size	P values for the slope (RNA level /absCS)
	FDR on wing size	FDR evaluated using Benjamini-Hochberg method
	RNA level difference between sex (M-F)	fitted values for sex difference in RNA level (relative to female)
	P-value on sex	P values for sex difference in RNA level (relative to female)
	FDR on sex	FDR evaluated using Benjamini-Hochberg method
ANCOVA on relCS	FlyBase_ID	gene ID in FlyBase
	gene.symbol	gene symbol
	gene.biotype	RNA types
	slope (RNA in log2 / CS)	fitted values for the slope (RNA level /relCS)
	P-value on wing size	P values for the slope (RNA level /relCS)
	FDR on wing size	FDR evaluated using Benjamini-Hochberg method
	RNA level difference between sex (M-F)	fitted values for sex difference in RNA level (relative to female)
	P-value on sex	P values for sex difference in RNA level (relative to female)
	FDR on sex	FDR evaluated using Benjamini-Hochberg method
ANOVA on sex	FlyBase_ID	gene ID in FlyBase
	gene.symbol	gene symbol
	gene.biotype	RNA types
	RNA level difference between sex (M-F)	fitted values for sex difference in RNA level (relative to female)
	P-value	P values for sex difference in RNA level (relative to female)
	FDR	FDR evaluated using Benjamini-Hochberg method

## Sheet: Regression on absCS
Trait-RNA expression assopciation studies (RNA levels regressed on absCS)
FlyBase_ID	gene.symbol	gene.biotype	slope (RNA in log2 / CS)	p-value	FDR
FBgn0000003	7SLRNA:CR32864	ncRNA	-0.17812	0.729793	0.920741
FBgn0000008	a	protein_coding	0.193454	0.368502	0.739657
FBgn0000014	abd-A	protein_coding	-0.456955	0.377972	0.746117
FBgn0000015	Abd-B	protein_coding	-0.185538	0.595735	0.862605
FBgn0000017	Abl	protein_coding	0.136058	0.392626	0.756113
FBgn0000018	abo	protein_coding	-0.0985204	0.707891	0.913286
FBgn0000022	ac	protein_coding	-0.0880525	0.69538	0.908494
FBgn0000024	Ace	protein_coding	-0.375825	0.558235	0.842554
FBgn0000028	acj6	protein_coding	-0.736004	0.170136	0.549827
FBgn0000032	Acph-1	protein_coding	0.0501344	0.795338	0.943243
FBgn0000036	nAcRalpha-96Aa	protein_coding	-0.868763	0.295986	0.684417
FBgn0000037	mAcR-60C	protein_coding	-1.27427	0.00773906	0.107701
FBgn0000038	nAcRbeta-64B	protein_coding	-0.722383	0.174625	0.554829
FBgn0000042	Act5C	protein_coding	0.258895	0.00143304	0.037329
FBgn0000043	Act42A	protein_coding	0.0960213	0.169542	0.549493
FBgn0000044	Act57B	protein_coding	-0.339597	0.457586	0.790282
FBgn0000046	Act87E	protein_coding	0.190361	0.678998	0.900549
FBgn0000047	Act88F	protein_coding	0.551977	0.338549	0.719247
FBgn0000052	ade2	protein_coding	-0.0186856	0.952957	0.988605
FBgn0000053	ade3	protein_coding	-0.0456369	0.81004	0.947547
FBgn0000054	Adf1	protein_coding	0.00935634	0.902146	0.97757
FBgn0000057	adp	protein_coding	-0.558098	0.00523968	0.0852044
FBgn0000061	al	protein_coding	-0.340524	0.0419828	0.277219
FBgn0000063	ald	protein_coding	-0.00252072	0.995964	0.998921
FBgn0000064	Ald	protein_coding	0.244072	0.136697	0.50456
FBgn0000071	Ama	protein_coding	-0.0781373	0.747092	0.925205
FBgn0000075	amd	protein_coding	0.512975	0.191313	0.573939
FBgn0000077	amx	protein_coding	-0.282405	0.156874	0.531219
FBgn0000083	AnnIX	protein_coding	-0.0434373	0.78747	0.940991
FBgn0000084	AnnX	protein_coding	0.206184	0.657699	0.890173
FBgn0000092	CG2650	protein_coding	-0.230511	0.685287	0.90333
FBgn0000097	aop	protein_coding	-0.219669	0.0441028	0.284834
FBgn0000099	ap	protein_coding	-0.101113	0.38386	0.750123
FBgn0000100	RpLP0	protein_coding	-0.0430286	0.441268	0.780801
FBgn0000108	Appl	protein_coding	-0.237587	0.581985	0.855481
FBgn0000109	Aprt	protein_coding	-0.403833	0.0812375	0.39496
FBgn0000114	aret	protein_coding	-0.234157	0.597691	0.862716
FBgn0000115	Arf72A	protein_coding	0.279355	0.0163578	0.17248
FBgn0000116	Argk	protein_coding	0.0722567	0.655007	0.88845
FBgn0000117	arm	protein_coding	-0.17123	0.0425786	0.279363
FBgn0000119	arr	protein_coding	-0.112061	0.415418	0.768785
FBgn0000120	Arr1	protein_coding	-0.120009	0.800614	0.944764
FBgn0000121	Arr2	protein_coding	-1.06412	0.123669	0.480151
FBgn0000137	ase	protein_coding	0.108564	0.764734	0.932473
FBgn0000139	ash2	protein_coding	-0.299566	0.121483	0.477027
FBgn0000140	asp	protein_coding	-0.393883	0.0173733	0.177782
FBgn0000146	aub	protein_coding	0.603876	0.174259	0.55456
FBgn0000147	aur	protein_coding	0.0627261	0.577568	0.853067
FBgn0000150	awd	protein_coding	0.207117	0.0387566	0.267557
FBgn0000152	Axs	protein_coding	0.617802	0.196037	0.579556
FBgn0000153	b	protein_coding	-0.114214	0.783756	0.94
FBgn0000157	Dll	protein_coding	-0.276275	0.0522366	0.311104
FBgn0000158	bam	protein_coding	0.497091	0.440994	0.780801
FBgn0000163	baz	protein_coding	0.383876	0.00367252	0.0685057
FBgn0000166	bcd	protein_coding	0.0626006	0.924325	0.983248
FBgn0000173	ben	protein_coding	0.150237	0.00669951	0.0996395
FBgn0000179	bi	protein_coding	0.259572	0.0217959	0.199935
FBgn0000180	bib	protein_coding	0.517732	0.000251232	0.0105297
FBgn0000181	bic	protein_coding	-0.110258	0.163755	0.541107
FBgn0000182	BicC	protein_coding	-0.0498036	0.927546	0.984091
FBgn0000183	BicD	protein_coding	-0.271904	0.00632989	0.0954918
FBgn0000206	boss	protein_coding	-0.297714	0.566925	0.846513
FBgn0000210	br	protein_coding	0.433199	0.0414382	0.275074
FBgn0000212	brm	protein_coding	-0.30313	0.00256255	0.053701
FBgn0000216	Brd	protein_coding	-0.583094	0.0752583	0.38111
FBgn0000221	brn	protein_coding	0.769001	2.84089e-05	0.00222322
FBgn0000227	Bsg25A	protein_coding	0.0216151	0.964724	0.991144
FBgn0000228	Bsg25D	protein_coding	-0.131894	0.462636	0.793637
FBgn0000229	bsk	protein_coding	0.0300267	0.720343	0.917983
FBgn0000233	btd	protein_coding	-0.69008	0.177038	0.558499
FBgn0000239	bur	protein_coding	0.19984	0.135809	0.503162
FBgn0000241	bw	protein_coding	-0.303163	0.587174	0.85827
FBgn0000242	Bx	protein_coding	-0.0453276	0.901284	0.97757
FBgn0000244	by	protein_coding	-0.283025	0.326213	0.708515
FBgn0000246	c(3)G	protein_coding	-0.795931	0.163426	0.540457
FBgn0000247	ca	protein_coding	-0.131728	0.726679	0.920215
FBgn0000250	cact	protein_coding	-0.0680543	0.562388	0.844333
FBgn0000251	cad	protein_coding	-0.523797	0.259244	0.650646
FBgn0000253	Cam	protein_coding	-0.0304037	0.729774	0.920741
FBgn0000256	capu	protein_coding	-0.666649	0.000570865	0.0198554
FBgn0000257	car	protein_coding	0.00249035	0.986892	0.996472
FBgn0000259	CkIIbeta	protein_coding	0.240832	0.0859159	0.406144
FBgn0000261	Cat	protein_coding	0.208063	0.222265	0.608383
FBgn0000273	Pka-C1	protein_coding	-0.335282	0.0339326	0.252586
FBgn0000276	CecA1	protein_coding	0.0694882	0.939327	0.985639
FBgn0000283	Cp190	protein_coding	-0.107871	0.340394	0.720264
FBgn0000286	Cf2	protein_coding	0.0793689	0.671106	0.89609
FBgn0000287	salr	protein_coding	-0.279551	0.0118595	0.141269
FBgn0000289	cg	protein_coding	-0.114935	0.341254	0.721014
FBgn0000299	Cg25C	protein_coding	0.20746	0.486866	0.806906
FBgn0000303	Cha	protein_coding	-0.129903	0.81361	0.94888
FBgn0000307	chif	protein_coding	-0.00552567	0.963962	0.991144
FBgn0000308	chic	protein_coding	0.349046	0.000384431	0.014642
FBgn0000313	chp	protein_coding	0.0135469	0.969739	0.991739
FBgn0000317	ck	protein_coding	-0.0116468	0.957493	0.989065
FBgn0000318	cl	protein_coding	0.346467	0.315192	0.700528
FBgn0000319	Chc	protein_coding	0.115501	0.0928132	0.42317
FBgn0000320	eya	protein_coding	0.130572	0.453519	0.78774
FBgn0000326	clt	protein_coding	-0.129051	0.470168	0.797585
FBgn0000330	cm	protein_coding	0.597748	9.72347e-05	0.00532241
FBgn0000339	cni	protein_coding	-0.102753	0.509821	0.816163
FBgn0000346	comt	protein_coding	-2.23241	2.30226e-05	0.00186693
FBgn0000351	cort	protein_coding	-0.0291286	0.936056	0.985191
FBgn0000352	cos	protein_coding	-0.0178479	0.915563	0.981507
FBgn0000359	Cp36	protein_coding	-0.198583	0.679572	0.900588
FBgn0000360	Cp38	protein_coding	-0.0806781	0.856919	0.963281
FBgn0000370	crc	protein_coding	-0.0114716	0.95362	0.988605
FBgn0000376	crm	protein_coding	0.00519583	0.979868	0.994017
FBgn0000377	crn	protein_coding	0.132065	0.25566	0.648156
FBgn0000382	csw	protein_coding	0.599894	0.0334962	0.250933
FBgn0000384	cta	protein_coding	-0.11384	0.484509	0.805585
FBgn0000394	cv	protein_coding	0.249367	0.186425	0.568493
FBgn0000395	cv-2	protein_coding	0.105953	0.611316	0.869699
FBgn0000404	CycA	protein_coding	-0.215974	0.0127247	0.14787
FBgn0000405	CycB	protein_coding	0.0541559	0.502193	0.813391
FBgn0000409	Cyt-c-p	protein_coding	0.358075	0.0309117	0.241908
FBgn0000411	D	protein_coding	0.368788	0.518832	0.823224
FBgn0000412	D1	protein_coding	-0.0844879	0.196135	0.579556
FBgn0000413	da	protein_coding	-0.0385554	0.636731	0.881201
FBgn0000414	Dab	protein_coding	0.0892238	0.705353	0.913033
FBgn0000416	Sap-r	protein_coding	0.0021675	0.975768	0.992979
FBgn0000422	Ddc	protein_coding	-0.751095	0.233846	0.62332
FBgn0000426	SmF	protein_coding	0.0899703	0.468249	0.796437
FBgn0000427	2001-12-01	protein_coding	-0.508655	0.361939	0.734257
FBgn0000439	Dfd	protein_coding	0.362302	0.453898	0.788092
FBgn0000447	Dhod	protein_coding	-0.192052	0.254807	0.647723
FBgn0000448	Hr46	protein_coding	1.20271	0.0101464	0.129804
FBgn0000449	dib	protein_coding	0.205063	0.727267	0.920215
FBgn0000451	ect	protein_coding	-0.461458	0.325344	0.707789
FBgn0000454	Dip-B	protein_coding	0.230032	0.0879296	0.4112
FBgn0000455	Dip-C	protein_coding	0.263687	0.503058	0.813544
FBgn0000459	disco	protein_coding	0.375673	0.085345	0.404974
FBgn0000463	Dl	protein_coding	-0.237057	0.0394931	0.269667
FBgn0000464	Lar	protein_coding	-0.259673	0.448325	0.784432
FBgn0000477	DNaseII	protein_coding	0.200906	0.741038	0.92406
FBgn0000479	dnc	protein_coding	0.277333	0.461275	0.793098
FBgn0000482	dor	protein_coding	-0.0133219	0.949252	0.988246
FBgn0000489	Pka-C3	protein_coding	-0.0159153	0.97986	0.994017
FBgn0000490	dpp	protein_coding	-0.238022	0.0407431	0.273623
FBgn0000492	Dr	protein_coding	0.123536	0.581726	0.855481
FBgn0000497	ds	protein_coding	-0.0356742	0.787848	0.940991
FBgn0000499	dsh	protein_coding	-0.0509389	0.701988	0.911175
FBgn0000504	dsx	protein_coding	0.601397	0.000397804	0.0149243
FBgn0000520	dwg	protein_coding	-0.146367	0.584318	0.856406
FBgn0000524	dx	protein_coding	0.375556	0.00883905	0.118212
FBgn0000527	e	protein_coding	0.564331	0.377638	0.745968
FBgn0000529	bsh	protein_coding	-0.199483	0.685996	0.903447
FBgn0000533	ea	protein_coding	0.708879	0.0784279	0.388529
FBgn0000535	eag	protein_coding	-0.441469	0.237257	0.626575
FBgn0000536	eas	protein_coding	0.563658	0.00141714	0.0371609
FBgn0000541	E(bx)	protein_coding	-0.206054	0.0823033	0.397372
FBgn0000542	ec	protein_coding	-0.482488	0.000220257	0.00983322
FBgn0000543	ecd	protein_coding	-0.209059	0.137808	0.506363
FBgn0000546	EcR	protein_coding	-0.363725	0.0033196	0.0638941
FBgn0000547	ed	protein_coding	-0.0019319	0.986922	0.996472
FBgn0000556	Ef1alpha48D	protein_coding	-0.108127	0.132751	0.496584
FBgn0000557	Ef1alpha100E	protein_coding	0.674043	0.227765	0.615393
FBgn0000559	Ef2b	protein_coding	0.136359	0.100505	0.438811
FBgn0000560	eg	protein_coding	0.362153	0.557419	0.842554
FBgn0000562	egl	protein_coding	-0.0509968	0.663444	0.89261
FBgn0000564	Eh	protein_coding	-0.367991	0.493617	0.810318
FBgn0000565	Eip71CD	protein_coding	-0.194114	0.281627	0.670403
FBgn0000566	Eip55E	protein_coding	-0.0139689	0.880849	0.96961
FBgn0000567	Eip74EF	protein_coding	-0.0721416	0.700954	0.910841
FBgn0000568	Eip75B	protein_coding	-0.179351	0.0918205	0.419984
FBgn0000575	emc	protein_coding	-0.173361	0.189692	0.572678
FBgn0000576	ems	protein_coding	-0.55892	0.0020728	0.0467902
FBgn0000577	en	protein_coding	-0.340567	0.000550158	0.019269
FBgn0000578	ena	protein_coding	0.22896	0.229213	0.617306
FBgn0000579	Eno	protein_coding	0.404449	0.00109665	0.0318409
FBgn0000581	E(Pc)	protein_coding	0.00126723	0.990692	0.997162
FBgn0000588	esc	protein_coding	0.128613	0.491344	0.809239
FBgn0000591	E(spl)	protein_coding	-0.641999	0.00758206	0.106821
FBgn0000592	Est-6	protein_coding	-0.969758	0.117627	0.471408
FBgn0000594	Est-P	protein_coding	0.514776	0.47293	0.79907
FBgn0000611	exd	protein_coding	0.187358	0.0455524	0.289264
FBgn0000615	exu	protein_coding	0.362133	0.355055	0.731253
FBgn0000617	e(y)1	protein_coding	0.00275013	0.979159	0.994017
FBgn0000618	e(y)2	protein_coding	0.213249	0.0602876	0.336623
FBgn0000625	eyg	protein_coding	0.167447	0.381752	0.749365
FBgn0000629	E(z)	protein_coding	-0.0307844	0.829987	0.954314
FBgn0000633	fas	protein_coding	0.718428	0.166006	0.544589
FBgn0000635	Fas2	protein_coding	0.293893	0.117268	0.471408
FBgn0000636	Fas3	protein_coding	-0.344341	1.01579e-06	0.000157541
FBgn0000639	Fbp1	protein_coding	-0.266611	0.73153	0.920741
FBgn0000640	Fbp2	protein_coding	1.77042	0.0506715	0.306804
FBgn0000644	Fcp3C	protein_coding	0.699081	0.141501	0.511416
FBgn0000658	fj	protein_coding	-0.0177004	0.890427	0.974
FBgn0000659	fkh	protein_coding	-0.667864	0.209367	0.595229
FBgn0000662	fl(2)d	protein_coding	0.0174865	0.809529	0.947541
FBgn0000667	Actn	protein_coding	0.284686	0.0148616	0.162697
FBgn0000709	fliI	protein_coding	0.154556	0.588556	0.858535
FBgn0000711	flw	protein_coding	0.306445	0.00037836	0.0144658
FBgn0000719	fog	protein_coding	-0.10444	0.707799	0.913286
FBgn0000721	for	protein_coding	-0.20178	0.149336	0.520376
FBgn0000723	Fps85D	protein_coding	-0.216924	0.0710146	0.369918
FBgn0000808	gd	protein_coding	-1.66341	0.00375859	0.0697107
FBgn0000810	fs(1)K10	protein_coding	0.0319298	0.894489	0.975393
FBgn0000826	png	protein_coding	-1.45171	0.00232369	0.0502729
FBgn0000927	fs(1)Ya	protein_coding	-0.833237	0.0709698	0.369918
FBgn0000928	fs(1)Yb	protein_coding	0.0482528	0.941243	0.985639
FBgn0000964	tj	protein_coding	0.0164917	0.974067	0.99282
FBgn0000996	dup	protein_coding	-0.218522	0.117888	0.471408
FBgn0001075	ft	protein_coding	-0.144875	0.243075	0.632929
FBgn0001078	ftz-f1	protein_coding	-0.684582	0.067977	0.36181
FBgn0001079	fu	protein_coding	0.188383	0.214126	0.601663
FBgn0001083	fw	protein_coding	0.101637	0.598975	0.863673
FBgn0001084	fy	protein_coding	-0.0573295	0.805162	0.945807
FBgn0001085	fz	protein_coding	0.070594	0.653119	0.88808
FBgn0001086	fzy	protein_coding	-0.218961	0.10102	0.439544
FBgn0001087	g	protein_coding	0.360779	0.0660197	0.354876
FBgn0001089	Gal	protein_coding	0.36337	0.634591	0.880405
FBgn0001090	bnb	protein_coding	-1.28985	5.45162e-07	9.41533e-05
FBgn0001091	Gapdh1	protein_coding	0.0107008	0.9511	0.988605
FBgn0001092	Gapdh2	protein_coding	0.855431	1.11068e-10	6.56649e-08
FBgn0001098	Gdh	protein_coding	0.284174	0.111075	0.458247
FBgn0001099	gdl	protein_coding	-0.442268	0.375807	0.745215
FBgn0001104	G-ialpha65A	protein_coding	0.0584838	0.357835	0.732722
FBgn0001105	Gbeta13F	protein_coding	-0.154374	0.0197787	0.191239
FBgn0001108	Gl	protein_coding	0.147492	0.279641	0.668837
FBgn0001112	Gld	protein_coding	-0.163342	0.601668	0.864817
FBgn0001114	Glt	protein_coding	0.157691	0.782583	0.939951
FBgn0001122	G-oalpha47A	protein_coding	0.0943818	0.648992	0.886413
FBgn0001123	G-salpha60A	protein_coding	0.266571	0.00214208	0.0475801
FBgn0001124	Got1	protein_coding	-0.0565812	0.644323	0.884327
FBgn0001125	Got2	protein_coding	0.118989	0.572056	0.849173
FBgn0001128	Gpdh	protein_coding	0.0522476	0.818851	0.951514
FBgn0001133	grau	protein_coding	0.16874	0.300731	0.688922
FBgn0001134	Grd	protein_coding	-0.146931	0.755876	0.929489
FBgn0001137	grk	protein_coding	-0.143164	0.315497	0.701051
FBgn0001138	grn	protein_coding	0.0286151	0.738413	0.9232
FBgn0001139	gro	protein_coding	-0.00278117	0.975192	0.992979
FBgn0001142	Gs1	protein_coding	0.312485	0.475659	0.799496
FBgn0001145	Gs2	protein_coding	-0.0329842	0.9325	0.984861
FBgn0001148	gsb	protein_coding	0.888595	0.135384	0.502854
FBgn0001149	GstD1	protein_coding	0.00118328	0.998777	0.99959
FBgn0001150	gt	protein_coding	-0.189513	0.764883	0.932473
FBgn0001168	h	protein_coding	-0.298833	0.0306728	0.241908
FBgn0001169	H	protein_coding	0.0748053	0.578793	0.854247
FBgn0001170	H2.0	protein_coding	0.083072	0.82468	0.953354
FBgn0001179	hay	protein_coding	0.0109332	0.953621	0.988605
FBgn0001180	hb	protein_coding	-0.0970951	0.855042	0.963126
FBgn0001185	her	protein_coding	-0.00212963	0.990618	0.997162
FBgn0001186	Hex-A	protein_coding	0.49136	0.000318843	0.0126239
FBgn0001189	hfw	protein_coding	0.249114	0.0514804	0.309717
FBgn0001197	His2Av	protein_coding	-0.0810474	0.168799	0.549256
FBgn0001202	hk	protein_coding	-0.00133629	0.992793	0.997907
FBgn0001206	Hmr	protein_coding	-0.877788	8.93621e-05	0.00504583
FBgn0001208	Hn	protein_coding	-0.360013	0.595924	0.862605
FBgn0001215	Hrb98DE	protein_coding	0.0963984	0.280975	0.669955
FBgn0001217	Hsc70-2	protein_coding	-1.04969	0.515612	0.820865
FBgn0001218	Hsc70-3	protein_coding	0.767308	0.000790187	0.0248909
FBgn0001219	Hsc70-4	protein_coding	0.133175	0.106884	0.451128
FBgn0001220	Hsc70-5	protein_coding	0.0661492	0.558144	0.842554
FBgn0001222	Hsf	protein_coding	0.426845	0.00380758	0.07037
FBgn0001224	Hsp23	protein_coding	1.01292	9.61998e-05	0.00529469
FBgn0001225	Hsp26	protein_coding	0.128709	0.631288	0.87858
FBgn0001226	Hsp27	protein_coding	0.690562	0.000309386	0.0122981
FBgn0001227	Hsp67Ba	protein_coding	1.14344	1.17732e-05	0.00105297
FBgn0001229	Hsp67Bc	protein_coding	0.786722	0.264381	0.656758
FBgn0001230	Hsp68	protein_coding	-2.97383	0.000129107	0.00649882
FBgn0001233	Hsp83	protein_coding	-0.107802	0.361315	0.734257
FBgn0001234	Hsromega	ncRNA	-0.205572	0.402235	0.761662
FBgn0001235	hth	protein_coding	-0.136912	0.0818065	0.396381
FBgn0001247	Ide	protein_coding	0.095671	0.475704	0.799496
FBgn0001248	Idh	protein_coding	-0.143637	0.341677	0.721315
FBgn0001250	if	protein_coding	0.228464	0.267921	0.660301
FBgn0001253	ImpE1	protein_coding	0.282144	0.31708	0.702525
FBgn0001254	ImpE2	protein_coding	0.342242	0.172286	0.552606
FBgn0001255	ImpE3	protein_coding	0.557873	0.0521851	0.311104
FBgn0001256	ImpL1	protein_coding	1.08026	0.0826743	0.398086
FBgn0001257	ImpL2	protein_coding	0.49143	0.0145662	0.160947
FBgn0001258	ImpL3	protein_coding	0.862577	0.0555375	0.32222
FBgn0001259	in	protein_coding	0.327066	0.363751	0.73506
FBgn0001263	inaD	protein_coding	-0.744945	0.189524	0.572515
FBgn0001269	inv	protein_coding	-0.135557	0.387716	0.75225
FBgn0001276	ix	protein_coding	0.544006	0.0162889	0.172197
FBgn0001280	janA	protein_coding	0.196801	0.160819	0.535012
FBgn0001281	janB	protein_coding	0.562948	0.280047	0.668837
FBgn0001291	Jra	protein_coding	-0.456104	0.00170718	0.0417028
FBgn0001296	kar	protein_coding	0.00945787	0.985112	0.995849
FBgn0001297	kay	protein_coding	0.260893	0.0978028	0.433107
FBgn0001301	kel	protein_coding	-0.242802	0.0268773	0.225485
FBgn0001308	Khc	protein_coding	0.189295	0.0316003	0.244189
FBgn0001311	kkv	protein_coding	-0.0219813	0.8744	0.96751
FBgn0001313	kl-2	protein_coding	0.0841426	0.877772	0.968566
FBgn0001314	kl-3	protein_coding	0.220503	0.664381	0.89296
FBgn0001315	kl-5	protein_coding	-0.48883	0.257849	0.649617
FBgn0001316	klar	protein_coding	-0.229626	0.0655172	0.353032
FBgn0001319	kn	protein_coding	-0.0117371	0.964007	0.991144
FBgn0001320	kni	protein_coding	-0.513252	0.00738133	0.105476
FBgn0001321	knk	protein_coding	-0.0252426	0.866423	0.965771
FBgn0001323	knrl	protein_coding	-0.211515	0.230263	0.618376
FBgn0001324	kto	protein_coding	-0.350086	0.060916	0.339283
FBgn0001325	Kr	protein_coding	-0.356189	0.499188	0.811942
FBgn0001330	kz	protein_coding	0.431761	0.132351	0.49561
FBgn0001332	L	protein_coding	0.0584916	0.728492	0.920741
FBgn0001337	Exp6	protein_coding	0.212101	0.0477203	0.295618
FBgn0001341	l(1)1Bi	protein_coding	-0.215176	0.214333	0.601663
FBgn0001404	egh	protein_coding	0.430932	0.0027425	0.056286
FBgn0001491	l(1)10Bb	protein_coding	0.600235	1.20544e-06	0.000174999
FBgn0001565	Hlc	protein_coding	0.404674	0.00330494	0.0637873
FBgn0001612	l(1)dd4	protein_coding	-0.166298	0.232768	0.62163
FBgn0001624	dlg1	protein_coding	-0.00717014	0.9575	0.989065
FBgn0001941	ifc	protein_coding	0.0607239	0.567698	0.846685
FBgn0001942	eIF-4a	protein_coding	-0.185687	0.00420449	0.0745323
FBgn0001961	Sop2	protein_coding	0.263599	0.517876	0.822681
FBgn0001965	Sos	protein_coding	-0.162545	0.414255	0.768065
FBgn0001967	nimC3	protein_coding	0.535692	0.453432	0.787725
FBgn0001970	Pgant35A	protein_coding	-0.838414	0.023542	0.209702
FBgn0001974	l(2)35Bd	protein_coding	0.552234	0.00107374	0.0313576
FBgn0001977	l(2)35Bg	protein_coding	-0.00687211	0.957595	0.989065
FBgn0001978	stc	protein_coding	0.176276	0.159509	0.533685
FBgn0001981	esg	protein_coding	-0.203448	0.0849846	0.403838
FBgn0001983	wor	protein_coding	-0.393861	0.494138	0.810692
FBgn0001986	l(2)35Df	protein_coding	0.10316	0.418994	0.77086
FBgn0001987	Gli	protein_coding	-0.0746403	0.58981	0.858739
FBgn0001989	l(2)35Di	protein_coding	0.166483	0.0668752	0.358038
FBgn0001990	wek	protein_coding	-0.515502	0.00674351	0.0996621
FBgn0001991	Ca-alpha1D	protein_coding	0.409152	0.393053	0.756113
FBgn0001994	crp	protein_coding	-0.144349	0.169429	0.549493
FBgn0001995	mRpL4	protein_coding	0.058691	0.723155	0.919386
FBgn0002021	l(2)37Bb	protein_coding	0.0953584	0.653955	0.888342
FBgn0002022	Catsup	protein_coding	0.0744937	0.356226	0.731962
FBgn0002023	Lim3	protein_coding	-0.312336	0.488605	0.807516
FBgn0002031	l(2)37Cc	protein_coding	0.0273267	0.824055	0.953153
FBgn0002036	CG10561	protein_coding	0.437384	0.335186	0.71605
FBgn0002044	swm	protein_coding	0.150184	0.145939	0.515543
FBgn0002069	Aats-asp	protein_coding	-0.00176829	0.979651	0.994017
FBgn0002121	l(2)gl	protein_coding	0.0474156	0.788943	0.941303
FBgn0002174	l(2)tid	protein_coding	0.172868	0.346737	0.725713
FBgn0002183	dre4	protein_coding	-0.200174	0.278512	0.667588
FBgn0002283	l(3)73Ah	protein_coding	-0.131341	0.352642	0.729868
FBgn0002284	Pros26	protein_coding	0.00863048	0.880702	0.96961
FBgn0002306	sas	protein_coding	-0.031692	0.836636	0.956451
FBgn0002354	l(3)87Df	protein_coding	-0.219586	0.415107	0.768458
FBgn0002413	dco	protein_coding	0.234409	0.260789	0.652102
FBgn0002431	hyd	protein_coding	-0.0382963	0.795175	0.943243
FBgn0002440	l(3)mbn	protein_coding	0.149321	0.761674	0.931731
FBgn0002441	l(3)mbt	protein_coding	-0.445888	0.0280716	0.229733
FBgn0002466	sti	protein_coding	-0.196786	0.148273	0.518957
FBgn0002521	pho	protein_coding	0.0528791	0.590059	0.858785
FBgn0002522	lab	protein_coding	-0.36702	0.477742	0.801131
FBgn0002524	lace	protein_coding	-0.0999428	0.526067	0.826572
FBgn0002525	Lam	protein_coding	-0.170336	0.315617	0.701161
FBgn0002526	LanA	protein_coding	-0.18697	0.26255	0.654707
FBgn0002528	LanB2	protein_coding	0.0301136	0.789022	0.941303
FBgn0002531	Lcp1	protein_coding	-1.73349	0.0192512	0.187953
FBgn0002533	Lcp2	protein_coding	0.149138	0.83721	0.956451
FBgn0002534	Lcp3	protein_coding	-1.78138	0.034728	0.255412
FBgn0002535	Lcp4	protein_coding	-2.81929	0.000209677	0.0095038
FBgn0002542	lds	protein_coding	0.0435263	0.81013	0.947547
FBgn0002543	lea	protein_coding	-0.193265	0.145197	0.515164
FBgn0002552	lin	protein_coding	-0.0598517	0.908954	0.9796
FBgn0002561	l(1)sc	protein_coding	-0.882713	0.124143	0.481248
FBgn0002562	Lsp1alpha	protein_coding	0.269768	0.735954	0.922485
FBgn0002563	Lsp1beta	protein_coding	-0.326356	0.618056	0.872998
FBgn0002564	Lsp1gamma	protein_coding	-0.0724716	0.912173	0.980285
FBgn0002565	Lsp2	protein_coding	-0.155211	0.851767	0.961911
FBgn0002566	lt	protein_coding	-0.152761	0.391365	0.755968
FBgn0002567	ltd	protein_coding	0.893825	0.0193854	0.188711
FBgn0002571	Mal-A3	protein_coding	-1.5922	0.159542	0.533685
FBgn0002573	sens	protein_coding	0.0398379	0.883054	0.970865
FBgn0002576	lz	protein_coding	-0.0431528	0.921897	0.983248
FBgn0002577	m	protein_coding	0.994065	0.0762243	0.384074
FBgn0002578	m1	protein_coding	-0.299662	0.568606	0.847038
FBgn0002579	RpL36	protein_coding	0.102377	0.232013	0.621078
FBgn0002590	RpS5a	protein_coding	-0.0809002	0.291664	0.681225
FBgn0002592	m2	protein_coding	-0.400863	0.0294748	0.236874
FBgn0002593	RpLP1	protein_coding	-0.00337519	0.967875	0.991739
FBgn0002607	RpL19	protein_coding	-0.118172	0.137786	0.506363
FBgn0002609	HLHm3	protein_coding	0.0569185	0.850089	0.961741
FBgn0002622	RpS3	protein_coding	0.0800028	0.3254	0.707789
FBgn0002626	RpL32	protein_coding	0.0123612	0.898223	0.976518
FBgn0002629	m4	protein_coding	-0.177036	0.55419	0.841551
FBgn0002631	HLHm5	protein_coding	-1.54889	0.0138466	0.156312
FBgn0002632	m6	protein_coding	0.545858	0.0846449	0.402989
FBgn0002633	HLHm7	protein_coding	-0.0842955	0.652237	0.88808
FBgn0002638	Bj1	protein_coding	-0.183193	0.064374	0.349237
FBgn0002641	mal	protein_coding	0.166903	0.305608	0.691814
FBgn0002643	mam	protein_coding	-0.109566	0.40382	0.762523
FBgn0002645	Map205	protein_coding	0.429813	0.0253205	0.217476
FBgn0002652	squ	protein_coding	-0.10791	0.742364	0.924152
FBgn0002673	twe	protein_coding	0.0910481	0.714	0.914245
FBgn0002707	mei-9	protein_coding	0.720116	0.00401583	0.0726111
FBgn0002709	mei-218	protein_coding	-0.813065	0.120123	0.474289
FBgn0002715	mei-S332	protein_coding	-0.13078	0.428589	0.774166
FBgn0002716	mei-W68	protein_coding	0.184997	0.737348	0.923054
FBgn0002719	Men	protein_coding	0.481092	0.178846	0.559346
FBgn0002723	Met	protein_coding	-0.0626369	0.644985	0.884437
FBgn0002732	malpha	protein_coding	-0.297289	0.100536	0.438811
FBgn0002733	HLHmbeta	protein_coding	-0.23535	0.101426	0.440012
FBgn0002734	HLHmdelta	protein_coding	0.00789023	0.970648	0.991739
FBgn0002735	HLHmgamma	protein_coding	-0.889306	0.0356147	0.258516
FBgn0002736	mago	protein_coding	-0.15601	0.197573	0.58123
FBgn0002772	Mlc1	protein_coding	-0.450718	0.422964	0.770981
FBgn0002773	Mlc2	protein_coding	-0.444021	0.12698	0.487493
FBgn0002774	mle	protein_coding	-0.146744	0.431234	0.774902
FBgn0002775	msl-3	protein_coding	-1.39246	1.5257e-06	0.000212264
FBgn0002778	mnd	protein_coding	0.0884255	0.678871	0.900549
FBgn0002780	mod	protein_coding	0.220677	0.000537509	0.0189585
FBgn0002781	mod(mdg4)	protein_coding	-0.0868279	0.125043	0.483117
FBgn0002783	mor	protein_coding	-0.153817	0.0737262	0.378274
FBgn0002787	Mov34	protein_coding	-0.0467728	0.596839	0.862605
FBgn0002789	Mp20	protein_coding	-0.275306	0.672445	0.896172
FBgn0002791	mr	protein_coding	-0.112603	0.418963	0.77086
FBgn0002838	ms(3)K81	protein_coding	-0.0712789	0.871759	0.966837
FBgn0002868	MtnA	protein_coding	1.61726	0.0852093	0.404522
FBgn0002872	mu2	protein_coding	-0.796953	0.176829	0.558417
FBgn0002873	mud	protein_coding	-0.848637	2.0792e-05	0.00170716
FBgn0002878	mus101	protein_coding	-0.290709	0.15192	0.524031
FBgn0002891	mus205	protein_coding	-0.887505	0.0623045	0.343481
FBgn0002899	mus301	protein_coding	-0.296845	0.523694	0.825898
FBgn0002901	mus304	protein_coding	-5.0746e-05	0.999809	0.999848
FBgn0002905	mus308	protein_coding	-0.00897509	0.977664	0.993872
FBgn0002906	mus309	protein_coding	-0.142083	0.657633	0.890173
FBgn0002914	Myb	protein_coding	-0.0143213	0.862635	0.96565
FBgn0002917	na	protein_coding	-0.371098	0.393077	0.756113
FBgn0002921	Atpalpha	protein_coding	-0.272722	0.00772535	0.107701
FBgn0002924	ncd	protein_coding	-0.399227	0.00168161	0.0412859
FBgn0002926	ndl	protein_coding	0.421843	0.437785	0.778867
FBgn0002930	nec	protein_coding	-1.32602	0.0272432	0.227035
FBgn0002931	net	protein_coding	-0.173354	0.503798	0.813899
FBgn0002932	neur	protein_coding	-0.101024	0.648295	0.886413
FBgn0002938	ninaC	protein_coding	0.507063	0.435376	0.778638
FBgn0002939	ninaD	protein_coding	-0.0372082	0.941404	0.985639
FBgn0002940	ninaE	protein_coding	-0.0984386	0.847301	0.960308
FBgn0002941	slou	protein_coding	0.0441846	0.927798	0.984091
FBgn0002945	nkd	protein_coding	-0.291511	0.00239189	0.0513053
FBgn0002948	nod	protein_coding	-0.468834	0.0305566	0.241773
FBgn0002962	nos	protein_coding	-0.911254	0.0454806	0.289073
FBgn0002968	Nrg	protein_coding	-0.206562	0.0306367	0.241878
FBgn0002973	numb	protein_coding	-0.304228	0.0572898	0.3275
FBgn0002985	odd	protein_coding	-0.341929	0.195869	0.579451
FBgn0002989	okr	protein_coding	-0.168219	0.777678	0.937985
FBgn0003002	opa	protein_coding	-0.304781	0.18258	0.563064
FBgn0003008	or	protein_coding	0.0427351	0.831054	0.954883
FBgn0003015	osk	protein_coding	-0.489611	0.376609	0.745464
FBgn0003016	osp	protein_coding	-0.127482	0.467393	0.795707
FBgn0003022	Ote	protein_coding	-0.0653222	0.638994	0.882359
FBgn0003023	otu	protein_coding	0.190083	0.689247	0.905158
FBgn0003028	ovo	protein_coding	0.206205	0.275272	0.665549
FBgn0003041	pbl	protein_coding	-0.139502	0.412051	0.767126
FBgn0003042	Pc	protein_coding	-0.154483	0.351757	0.729546
FBgn0003044	Pcl	protein_coding	0.140131	0.167088	0.546788
FBgn0003046	Pcp	protein_coding	-0.545258	0.411027	0.766526
FBgn0003048	pcx	protein_coding	0.0439156	0.832248	0.955222
FBgn0003053	peb	protein_coding	-0.0956973	0.773356	0.936158
FBgn0003062	Fib	protein_coding	0.0795492	0.515072	0.820519
FBgn0003065	CG2150	protein_coding	0.85308	0.200585	0.584609
FBgn0003067	Pepck	protein_coding	0.793653	0.0635962	0.34663
FBgn0003068	per	protein_coding	0.101398	0.865691	0.96576
FBgn0003071	Pfk	protein_coding	-0.0531988	0.873891	0.967399
FBgn0003074	Pgi	protein_coding	0.354426	0.00153708	0.0389795
FBgn0003076	Pgm	protein_coding	0.497029	0.0409812	0.273915
FBgn0003079	phl	protein_coding	0.212997	0.119244	0.473245
FBgn0003082	phr	protein_coding	-1.52645	0.0414249	0.275074
FBgn0003087	pim	protein_coding	-0.585162	0.000776104	0.0245244
FBgn0003089	pip	protein_coding	0.931694	0.00198427	0.0455881
FBgn0003090	pk	protein_coding	-0.322197	0.153208	0.525938
FBgn0003091	Pkc53E	protein_coding	0.759862	0.110834	0.458214
FBgn0003093	Pkc98E	protein_coding	0.176386	0.197911	0.581613
FBgn0003116	pn	protein_coding	0.198903	0.629822	0.878314
FBgn0003117	pnr	protein_coding	-0.0857546	0.671497	0.896157
FBgn0003118	pnt	protein_coding	-0.342936	0.247205	0.637881
FBgn0003124	polo	protein_coding	0.196838	0.0254654	0.217995
FBgn0003129	Poxm	protein_coding	0.364498	0.46634	0.794985
FBgn0003130	Poxn	protein_coding	-0.601823	0.00325073	0.0637004
FBgn0003134	Pp1alpha-96A	protein_coding	0.08191	0.379289	0.746827
FBgn0003137	Ppn	protein_coding	0.20003	0.129491	0.490723
FBgn0003138	Ptp61F	protein_coding	-0.126707	0.0684343	0.362274
FBgn0003139	PpV	protein_coding	0.139565	0.104716	0.446738
FBgn0003141	pr	protein_coding	0.0424858	0.710635	0.913818
FBgn0003149	Prm	protein_coding	-0.325119	0.5729	0.849932
FBgn0003159	ptr	protein_coding	0.169219	0.573922	0.850692
FBgn0003162	Pu	protein_coding	0.599186	0.185556	0.567372
FBgn0003165	pum	protein_coding	0.121543	0.269964	0.661828
FBgn0003169	put	protein_coding	-0.0949711	0.38109	0.748556
FBgn0003174	pwn	protein_coding	-0.590697	0.00124844	0.0343161
FBgn0003175	px	protein_coding	-0.116262	0.436372	0.778638
FBgn0003178	PyK	protein_coding	0.136636	0.117928	0.471408
FBgn0003187	qua	protein_coding	-0.156791	0.751031	0.927139
FBgn0003189	r	protein_coding	-0.405419	0.00617852	0.094375
FBgn0003204	ras	protein_coding	0.336664	0.0200318	0.192941
FBgn0003205	Ras85D	protein_coding	-0.0324196	0.658699	0.89022
FBgn0003206	Ras64B	protein_coding	-0.0748989	0.664628	0.89296
FBgn0003209	raw	protein_coding	0.0597308	0.700878	0.910841
FBgn0003210	rb	protein_coding	0.307128	0.0369419	0.261148
FBgn0003218	rdgB	protein_coding	-1.08	0.00868756	0.116653
FBgn0003227	rec	protein_coding	0.695806	0.102151	0.441609
FBgn0003231	ref(2)P	protein_coding	0.0641995	0.725783	0.920184
FBgn0003248	Rh2	protein_coding	0.0373192	0.95232	0.988605
FBgn0003249	Rh3	protein_coding	0.00898219	0.981383	0.994589
FBgn0003250	Rh4	protein_coding	0.61159	0.315893	0.701462
FBgn0003254	rib	protein_coding	-0.581521	0.334392	0.715421
FBgn0003255	rk	protein_coding	-0.332613	0.447437	0.783735
FBgn0003256	rl	protein_coding	0.255723	0.236288	0.6257
FBgn0003257	r-l	protein_coding	0.207329	0.188231	0.570946
FBgn0003261	Rm62	protein_coding	0.102544	0.43975	0.780285
FBgn0003267	ro	protein_coding	-0.581815	0.257634	0.649566
FBgn0003268	rod	protein_coding	-0.148819	0.390166	0.754714
FBgn0003274	RpLP2	protein_coding	-0.00296884	0.973397	0.992318
FBgn0003275	RpII18	protein_coding	-0.0848759	0.23012	0.618237
FBgn0003277	RpII215	protein_coding	0.153849	0.08708	0.409329
FBgn0003278	RpI135	protein_coding	-0.0134744	0.928302	0.984308
FBgn0003279	RpL4	protein_coding	-0.0211494	0.793043	0.942897
FBgn0003285	rst	protein_coding	0.00680319	0.978874	0.994017
FBgn0003292	rt	protein_coding	0.00817332	0.975507	0.992979
FBgn0003295	ru	protein_coding	0.814406	0.229817	0.618237
FBgn0003300	run	protein_coding	0.0882218	0.875152	0.967846
FBgn0003301	rut	protein_coding	-0.230144	0.17799	0.559273
FBgn0003302	rux	protein_coding	0.550862	0.0117622	0.14104
FBgn0003308	ry	protein_coding	-0.406413	0.454479	0.788471
FBgn0003310	S	protein_coding	-0.187786	0.296476	0.685076
FBgn0003312	sad	protein_coding	-0.434497	0.460956	0.792959
FBgn0003317	sax	protein_coding	-0.308028	0.00344953	0.0659426
FBgn0003319	Sb	protein_coding	0.4237	0.0886953	0.412853
FBgn0003321	sbr	protein_coding	0.162512	0.343958	0.724287
FBgn0003326	sca	protein_coding	0.00832712	0.951393	0.988605
FBgn0003328	scb	protein_coding	0.139834	0.589733	0.858739
FBgn0003330	Sce	protein_coding	-0.0157318	0.891283	0.974004
FBgn0003334	Scm	protein_coding	-0.0262326	0.889614	0.97349
FBgn0003339	Scr	protein_coding	-0.129688	0.777765	0.937985
FBgn0003345	sd	protein_coding	0.369418	0.000145842	0.00723216
FBgn0003346	RanGap	protein_coding	-0.131523	0.230594	0.619006
FBgn0003353	sei	protein_coding	-1.33741	0.000971392	0.0293971
FBgn0003360	sesB	protein_coding	0.321249	2.94785e-05	0.00228078
FBgn0003366	sev	protein_coding	-0.528579	0.275677	0.665571
FBgn0003371	sgg	protein_coding	0.58619	0.00038949	0.0147785
FBgn0003373	Sgs3	protein_coding	-0.187411	0.766505	0.932473
FBgn0003374	Sgs4	protein_coding	-0.347115	0.531748	0.828704
FBgn0003375	Sgs5	protein_coding	-1.12676	0.0441024	0.284834
FBgn0003377	Sgs7	protein_coding	0.0460391	0.953086	0.988605
FBgn0003378	Sgs8	protein_coding	-0.857448	0.128798	0.489637
FBgn0003380	Sh	protein_coding	0.151997	0.577222	0.852807
FBgn0003382	sha	protein_coding	0.0809132	0.870996	0.966837
FBgn0003386	Shaw	protein_coding	-0.819933	0.120756	0.475915
FBgn0003388	shd	protein_coding	0.701482	0.181308	0.561409
FBgn0003390	shf	protein_coding	0.0474467	0.631213	0.87858
FBgn0003391	shg	protein_coding	-0.209609	0.263018	0.655222
FBgn0003392	shi	protein_coding	0.0136562	0.858292	0.963688
FBgn0003396	shn	protein_coding	-0.281156	0.0436881	0.283803
FBgn0003401	shu	protein_coding	-0.225266	0.349095	0.727473
FBgn0003410	sina	protein_coding	-0.137538	0.18885	0.570995
FBgn0003415	skd	protein_coding	-0.234196	0.0743876	0.380174
FBgn0003416	sl	protein_coding	0.184831	0.363625	0.734953
FBgn0003423	slgA	protein_coding	1.08593	6.46319e-14	1.61854e-10
FBgn0003429	slo	protein_coding	0.21678	0.564416	0.845106
FBgn0003430	slp1	protein_coding	-0.409361	0.451459	0.786432
FBgn0003435	sm	protein_coding	0.899339	0.00817314	0.111845
FBgn0003444	smo	protein_coding	-0.191386	0.286983	0.67731
FBgn0003447	sn	protein_coding	0.330755	0.0049209	0.0817456
FBgn0003449	snf	protein_coding	0.770723	0.0002501	0.0105263
FBgn0003459	stwl	protein_coding	-0.0801398	0.863464	0.96565
FBgn0003460	so	protein_coding	-0.154987	0.597098	0.862605
FBgn0003462	Sod	protein_coding	0.183401	0.00160989	0.0402152
FBgn0003463	sog	protein_coding	0.445163	0.00023513	0.0101961
FBgn0003464	sol	protein_coding	0.370983	0.0113647	0.137886
FBgn0003475	spir	protein_coding	-0.222289	0.353533	0.730173
FBgn0003479	spn-A	protein_coding	-0.662908	0.000356556	0.0138435
FBgn0003480	spn-B	protein_coding	0.683113	0.0237247	0.209753
FBgn0003482	spn-D	protein_coding	-0.226392	0.594165	0.861325
FBgn0003483	spn-E	protein_coding	0.0481616	0.921183	0.983248
FBgn0003486	spo	protein_coding	-0.338704	0.484285	0.805585
FBgn0003495	spz	protein_coding	1.06274	0.0889559	0.413197
FBgn0003499	sr	protein_coding	-0.203101	0.518787	0.823224
FBgn0003502	Btk29A	protein_coding	-0.14975	0.0710989	0.370165
FBgn0003507	srp	protein_coding	0.223997	0.657176	0.889825
FBgn0003510	Sry-alpha	protein_coding	-0.315711	0.329458	0.710787
FBgn0003511	Sry-beta	protein_coding	-0.297799	0.103284	0.44348
FBgn0003512	Sry-delta	protein_coding	-0.159112	0.145557	0.515394
FBgn0003513	ss	protein_coding	-0.153823	0.347729	0.726359
FBgn0003514	sqh	protein_coding	-0.237664	0.00438104	0.0764546
FBgn0003515	st	protein_coding	-0.483545	0.442601	0.781514
FBgn0003517	sta	protein_coding	0.15713	0.0400179	0.271769
FBgn0003520	stau	protein_coding	-0.0411976	0.732955	0.920741
FBgn0003525	stg	protein_coding	-0.347216	0.0462171	0.290802
FBgn0003527	stil	protein_coding	-0.154257	0.810616	0.947547
FBgn0003545	sub	protein_coding	-0.272914	0.084848	0.403572
FBgn0003557	Su(dx)	protein_coding	-0.239192	0.151405	0.523284
FBgn0003559	su(f)	protein_coding	-0.0633827	0.552309	0.840923
FBgn0003567	su(Hw)	protein_coding	-0.0330611	0.846969	0.960064
FBgn0003575	su(s)	protein_coding	0.0144343	0.934941	0.984926
FBgn0003598	Su(var)3-7	protein_coding	-0.264275	0.0216015	0.199558
FBgn0003607	Su(var)205	protein_coding	-0.216116	0.0192876	0.188043
FBgn0003612	Su(var)2-10	protein_coding	-0.0776615	0.394404	0.75632
FBgn0003638	su(w[a])	protein_coding	0.31385	0.011685	0.140514
FBgn0003651	svp	protein_coding	0.133256	0.555331	0.842065
FBgn0003654	sw	protein_coding	-0.159523	0.715517	0.915687
FBgn0003656	sws	protein_coding	0.582045	0.00356084	0.0674271
FBgn0003660	Syb	protein_coding	0.0330584	0.711381	0.913818
FBgn0003676	T-cp1	protein_coding	0.226198	0.336319	0.716895
FBgn0003687	Tbp	protein_coding	-0.176086	0.1735	0.554212
FBgn0003701	thr	protein_coding	-0.879788	0.0179932	0.180962
FBgn0003710	tipE	protein_coding	-0.471845	0.621572	0.873704
FBgn0003714	tko	protein_coding	0.429062	5.30255e-05	0.00342681
FBgn0003715	CG16778	protein_coding	0.355915	0.487233	0.807114
FBgn0003716	tkv	protein_coding	-0.322736	0.00181918	0.0431819
FBgn0003719	tld	protein_coding	-0.0654593	0.787116	0.940989
FBgn0003721	Tm1	protein_coding	0.00050293	0.995494	0.998886
FBgn0003731	Egfr	protein_coding	-0.121511	0.681011	0.901128
FBgn0003732	Top2	protein_coding	-0.377833	0.000248469	0.0105017
FBgn0003733	tor	protein_coding	0.103466	0.858575	0.963833
FBgn0003741	tra	protein_coding	2.49993	7.72984e-10	3.87149e-07
FBgn0003742	tra2	protein_coding	-0.0815979	0.386515	0.751482
FBgn0003744	trc	protein_coding	-0.1217	0.31484	0.700522
FBgn0003747	Gr5a	protein_coding	-0.91689	0.555485	0.842065
FBgn0003748	Treh	protein_coding	-0.375004	0.116586	0.469388
FBgn0003751	trk	protein_coding	0.364544	0.460634	0.792677
FBgn0003861	trp	protein_coding	-0.37878	0.441565	0.780801
FBgn0003862	trx	protein_coding	-0.0231343	0.898453	0.976541
FBgn0003866	tsh	protein_coding	-0.0912689	0.240012	0.629207
FBgn0003867	tsl	protein_coding	0.103093	0.393891	0.756125
FBgn0003870	ttk	protein_coding	-0.147044	0.0830721	0.398913
FBgn0003882	tub	protein_coding	-0.10986	0.280622	0.669603
FBgn0003884	alphaTub84B	protein_coding	0.105041	0.143463	0.513056
FBgn0003885	alphaTub84D	protein_coding	-0.0682796	0.872701	0.966967
FBgn0003886	alphaTub85E	protein_coding	-0.929504	0.0547825	0.320527
FBgn0003887	betaTub56D	protein_coding	0.0637901	0.255215	0.648059
FBgn0003888	betaTub60D	protein_coding	0.671634	2.31107e-05	0.00186693
FBgn0003889	betaTub85D	protein_coding	-0.640351	0.126452	0.48672
FBgn0003890	betaTub97EF	protein_coding	-0.0400928	0.955499	0.98886
FBgn0003891	tud	protein_coding	-0.100839	0.46381	0.793637
FBgn0003892	ptc	protein_coding	-0.195394	0.194182	0.576535
FBgn0003896	tup	protein_coding	-0.135813	0.654804	0.88845
FBgn0003900	twi	protein_coding	0.0820718	0.491601	0.809459
FBgn0003930	snRNA:U4:39B	snRNA	0.157565	0.771591	0.934868
FBgn0003941	RpL40	protein_coding	-0.173418	0.000453439	0.0164569
FBgn0003942	RpS27A	protein_coding	0.0460185	0.659703	0.890482
FBgn0003943	Ubi-p63E	protein_coding	-0.174441	0.498677	0.811942
FBgn0003944	Ubx	protein_coding	-0.0361632	0.894608	0.975393
FBgn0003950	unc	protein_coding	0.13433	0.804419	0.945807
FBgn0003961	Uro	protein_coding	-0.190835	0.722793	0.919244
FBgn0003963	ush	protein_coding	0.0283071	0.855695	0.963126
FBgn0003964	usp	protein_coding	0.241625	0.0235554	0.209702
FBgn0003969	vap	protein_coding	0.181378	0.100371	0.438811
FBgn0003975	vg	protein_coding	-0.0699858	0.564354	0.845106
FBgn0003977	vir	protein_coding	0.464544	0.0565133	0.325612
FBgn0003978	vls	protein_coding	0.123116	0.449946	0.785621
FBgn0003984	vn	protein_coding	-0.504215	0.0272715	0.227081
FBgn0003996	w	protein_coding	-0.233904	0.693513	0.908035
FBgn0003997	W	protein_coding	-0.366173	0.0165143	0.173218
FBgn0004003	wbl	protein_coding	0.479213	0.0186762	0.184678
FBgn0004009	wg	protein_coding	-0.0928439	0.442532	0.781514
FBgn0004028	wupA	protein_coding	-1.48939	0.0032964	0.0637873
FBgn0004045	Yp1	protein_coding	0.531906	0.347297	0.725967
FBgn0004047	Yp3	protein_coding	0.172968	0.762842	0.93199
FBgn0004049	yrt	protein_coding	-0.245064	0.0525192	0.312216
FBgn0004050	z	protein_coding	0.261376	0.00660225	0.0985615
FBgn0004055	uzip	protein_coding	-0.226092	0.217063	0.604313
FBgn0004057	Zw	protein_coding	0.00706849	0.977799	0.993872
FBgn0004066	Pros28.1	protein_coding	0.327578	5.03232e-05	0.00333833
FBgn0004087	Dhfr	protein_coding	0.0743065	0.47953	0.802367
FBgn0004101	bs	protein_coding	-0.255266	0.112602	0.460565
FBgn0004102	oc	protein_coding	0.502816	0.137853	0.506363
FBgn0004103	Pp1-87B	protein_coding	-0.000342437	0.99387	0.997907
FBgn0004106	cdc2	protein_coding	-0.016045	0.818169	0.951301
FBgn0004107	cdc2c	protein_coding	-0.467927	0.0216056	0.199558
FBgn0004108	Nrt	protein_coding	0.497862	0.110889	0.458241
FBgn0004117	Tm2	protein_coding	-0.909771	0.0692557	0.363872
FBgn0004118	nAcRbeta-96A	protein_coding	-0.37824	0.527062	0.827033
FBgn0004132	boca	protein_coding	0.0553898	0.463793	0.793637
FBgn0004133	blow	protein_coding	0.280423	0.0562612	0.325356
FBgn0004167	kst	protein_coding	-0.220678	0.102322	0.441609
FBgn0004168	5-HT1A	protein_coding	-0.720529	0.136283	0.503743
FBgn0004169	up	protein_coding	-0.689921	0.177717	0.558838
FBgn0004170	sc	protein_coding	0.400173	0.0263781	0.222572
FBgn0004177	mts	protein_coding	-0.00839082	0.885791	0.971848
FBgn0004179	Csp	protein_coding	0.170931	0.0382388	0.266369
FBgn0004197	Ser	protein_coding	-0.440954	0.0977837	0.433107
FBgn0004198	ct	protein_coding	0.655694	0.000553315	0.019312
FBgn0004227	nonA	protein_coding	-0.00685774	0.950818	0.988605
FBgn0004228	mex1	protein_coding	-0.726817	0.317371	0.702525
FBgn0004237	Hrb87F	protein_coding	-0.215038	0.106034	0.449299
FBgn0004242	Syt1	protein_coding	0.0370574	0.946671	0.987178
FBgn0004244	Rdl	protein_coding	-0.534621	0.15849	0.53309
FBgn0004359	T48	protein_coding	-0.499351	0.104594	0.446407
FBgn0004360	Wnt2	protein_coding	0.121349	0.507248	0.815849
FBgn0004362	HmgD	protein_coding	-0.354167	0.000341407	0.0133589
FBgn0004363	porin	protein_coding	0.321268	0.000197543	0.00903557
FBgn0004364	18w	protein_coding	-0.0907527	0.274414	0.665248
FBgn0004366	rdgC	protein_coding	0.385864	0.388243	0.752859
FBgn0004367	mei-41	protein_coding	-0.522287	0.134651	0.501413
FBgn0004368	Ptp4E	protein_coding	0.0663682	0.698651	0.910656
FBgn0004369	Ptp99A	protein_coding	-0.309531	0.086637	0.408589
FBgn0004370	Ptp10D	protein_coding	0.048494	0.729891	0.920741
FBgn0004373	fwd	protein_coding	-0.30133	0.0168731	0.175926
FBgn0004374	neb	protein_coding	-0.666634	0.0180638	0.181474
FBgn0004378	Klp61F	protein_coding	-0.327448	0.128465	0.489637
FBgn0004379	Klp67A	protein_coding	-0.441692	0.00382383	0.0705402
FBgn0004380	Klp64D	protein_coding	0.178126	0.440748	0.780773
FBgn0004381	Klp68D	protein_coding	-0.520229	0.160478	0.534901
FBgn0004387	Klp98A	protein_coding	-0.110529	0.500996	0.812578
FBgn0004390	Gap1	protein_coding	-0.543236	0.000119065	0.00611629
FBgn0004391	shtd	protein_coding	0.376233	0.045959	0.290272
FBgn0004394	pdm2	protein_coding	0.0776247	0.77998	0.938301
FBgn0004395	unk	protein_coding	-0.306844	0.00354778	0.0674271
FBgn0004396	CrebA	protein_coding	0.605885	0.000190481	0.00879284
FBgn0004397	Vinc	protein_coding	-0.208352	0.414706	0.768065
FBgn0004400	rhi	protein_coding	0.139824	0.82154	0.952472
FBgn0004401	Pep	protein_coding	-0.0103994	0.8684	0.965992
FBgn0004403	RpS14a	protein_coding	0.125564	0.13033	0.491534
FBgn0004404	RpS14b	protein_coding	-0.0386706	0.624709	0.875538
FBgn0004406	tam	protein_coding	-0.582819	0.112617	0.460565
FBgn0004419	me31B	protein_coding	0.143291	0.0420452	0.277448
FBgn0004432	Cyp1	protein_coding	-0.267749	0.00115501	0.0329172
FBgn0004435	Galpha49B	protein_coding	0.460575	0.364722	0.736279
FBgn0004436	UbcD6	protein_coding	0.0779017	0.286126	0.675814
FBgn0004449	Ten-m	protein_coding	-0.0952273	0.586902	0.858155
FBgn0004456	mew	protein_coding	0.606787	4.00099e-06	0.00044531
FBgn0004462	Pk17E	protein_coding	0.28686	0.183548	0.564508
FBgn0004463	RpIII128	protein_coding	-0.0682192	0.728901	0.920741
FBgn0004465	Su(P)	protein_coding	-0.202129	0.410097	0.766526
FBgn0004507	GlyP	protein_coding	0.38082	0.065112	0.351605
FBgn0004509	Fur1	protein_coding	0.121638	0.515832	0.821085
FBgn0004510	Ets97D	protein_coding	-0.524547	0.0766271	0.384634
FBgn0004511	dy	protein_coding	0.679897	0.117533	0.471408
FBgn0004512	Mdr49	protein_coding	0.0655311	0.833257	0.955222
FBgn0004513	Mdr65	protein_coding	0.0203104	0.97702	0.993484
FBgn0004514	Oct-TyrR	protein_coding	-0.557087	0.355713	0.731357
FBgn0004516	Gad1	protein_coding	0.160957	0.739689	0.923368
FBgn0004552	Akh	protein_coding	-0.302393	0.610247	0.868795
FBgn0004554	Edg91	protein_coding	0.0194756	0.976204	0.993158
FBgn0004556	Dbp73D	protein_coding	0.183294	0.371096	0.74153
FBgn0004567	slp2	protein_coding	-0.408972	0.3995	0.760152
FBgn0004569	aos	protein_coding	-0.3941	0.0643945	0.349237
FBgn0004573	5-HT7	protein_coding	-0.0268322	0.955647	0.98886
FBgn0004574	Rop	protein_coding	-0.0733233	0.649137	0.88649
FBgn0004575	Syn	protein_coding	0.562299	0.326311	0.708576
FBgn0004577	Pxd	protein_coding	0.637731	0.212004	0.599193
FBgn0004580	Cbp53E	protein_coding	-0.0113403	0.980015	0.994017
FBgn0004581	bgcn	protein_coding	0.198695	0.73764	0.923054
FBgn0004583	ex	protein_coding	-0.297355	0.0504184	0.306803
FBgn0004584	Rrp1	protein_coding	-0.246142	0.00569053	0.0897254
FBgn0004587	B52	protein_coding	-0.0407621	0.64493	0.884437
FBgn0004595	pros	protein_coding	-0.116541	0.692058	0.907254
FBgn0004597	CycC	protein_coding	0.00559698	0.980538	0.994135
FBgn0004598	Fur2	protein_coding	0.103906	0.509234	0.816163
FBgn0004603	Src42A	protein_coding	-0.0158791	0.857682	0.963412
FBgn0004606	zfh1	protein_coding	0.550603	0.0338585	0.252539
FBgn0004607	zfh2	protein_coding	-0.294966	0.0257217	0.219467
FBgn0004611	Plc21C	protein_coding	-0.265235	0.137726	0.506363
FBgn0004618	gl	protein_coding	0.195958	0.83432	0.955745
FBgn0004619	Glu-RI	protein_coding	0.505038	0.309822	0.696244
FBgn0004620	GluRIIA	protein_coding	-0.625934	0.224752	0.61211
FBgn0004622	Takr99D	protein_coding	0.19935	0.65404	0.888342
FBgn0004623	Gbeta76C	protein_coding	0.802908	0.10046	0.438811
FBgn0004629	Cys	protein_coding	0.326296	0.521173	0.823639
FBgn0004635	rho	protein_coding	-0.27851	0.265885	0.657823
FBgn0004636	R	protein_coding	-0.00648102	0.954272	0.988617
FBgn0004638	drk	protein_coding	-0.107025	0.149614	0.520376
FBgn0004643	mit(1)15	protein_coding	0.0977821	0.473635	0.799261
FBgn0004644	hh	protein_coding	-0.0958578	0.363041	0.734257
FBgn0004646	ogre	protein_coding	0.738109	8.00107e-08	1.90825e-05
FBgn0004647	N	protein_coding	0.263872	0.0163926	0.172605
FBgn0004648	svr	protein_coding	0.903494	1.93365e-05	0.00161412
FBgn0004649	yl	protein_coding	-0.72877	0.141649	0.511489
FBgn0004650	fs(1)N	protein_coding	-0.0636094	0.903519	0.977749
FBgn0004652	fru	protein_coding	-0.766926	0.0041286	0.0738438
FBgn0004654	Pgd	protein_coding	0.00522831	0.97583	0.992979
FBgn0004655	wapl	protein_coding	-0.247697	0.125268	0.483548
FBgn0004656	fs(1)h	protein_coding	0.123251	0.257019	0.649078
FBgn0004657	mys	protein_coding	-0.00522179	0.956374	0.98886
FBgn0004666	sim	protein_coding	0.640932	0.220747	0.607587
FBgn0004687	Mlc-c	protein_coding	-0.430391	3.41874e-07	6.7148e-05
FBgn0004698	mus210	protein_coding	-0.278131	0.0794015	0.390412
FBgn0004795	retn	protein_coding	-0.3013	0.471215	0.797895
FBgn0004797	mdy	protein_coding	-0.684328	9.61113e-05	0.00529469
FBgn0004811	fs(2)ltoPP43	protein_coding	0.122143	0.555512	0.842065
FBgn0004828	His3.3B	protein_coding	0.109813	0.537307	0.83176
FBgn0004832	Xpac	protein_coding	-0.923429	9.43794e-07	0.000150063
FBgn0004837	Su(H)	protein_coding	-0.0848843	0.493219	0.80993
FBgn0004838	Hrb27C	protein_coding	0.0349846	0.65984	0.890482
FBgn0004839	otk	protein_coding	0.301715	0.0152971	0.166194
FBgn0004841	Takr86C	protein_coding	0.871385	0.0473519	0.294448
FBgn0004842	NepYr	protein_coding	-0.603241	0.243325	0.633084
FBgn0004852	Ac76E	protein_coding	0.636197	0.253832	0.646324
FBgn0004854	B-H2	protein_coding	0.559841	0.127185	0.487565
FBgn0004855	RpII15	protein_coding	-0.203503	0.474883	0.799481
FBgn0004856	Bx42	protein_coding	0.140568	0.289658	0.678873
FBgn0004858	elB	protein_coding	-0.210222	0.00891571	0.118604
FBgn0004859	ci	protein_coding	0.0427399	0.620018	0.873396
FBgn0004860	ph-d	protein_coding	-0.948521	0.0349614	0.256289
FBgn0004861	ph-p	protein_coding	-0.0252712	0.825857	0.953467
FBgn0004863	C15	protein_coding	-0.60526	0.219354	0.606459
FBgn0004864	hop	protein_coding	-0.314531	0.180687	0.560942
FBgn0004865	Eip78C	protein_coding	0.100949	0.71973	0.917983
FBgn0004867	RpS2	protein_coding	0.0759834	0.366494	0.737924
FBgn0004868	Gdi	protein_coding	0.155135	0.101685	0.440724
FBgn0004870	bab1	protein_coding	-0.242929	0.729788	0.920741
FBgn0004872	piwi	protein_coding	-0.68824	0.386394	0.751482
FBgn0004875	enc	protein_coding	0.0906054	0.476059	0.799712
FBgn0004876	cdi	protein_coding	-0.34268	0.00361915	0.0678147
FBgn0004878	cas	protein_coding	-0.618848	0.201639	0.585793
FBgn0004880	scrt	protein_coding	-0.541336	0.162201	0.537619
FBgn0004882	orb	protein_coding	-0.794031	0.141697	0.511489
FBgn0004885	tok	protein_coding	-0.0296668	0.869737	0.966491
FBgn0004888	Scsalpha	protein_coding	0.218313	0.00218393	0.0477483
FBgn0004889	tws	protein_coding	0.00289559	0.969426	0.991739
FBgn0004892	sob	protein_coding	0.206311	0.164137	0.54126
FBgn0004893	bowl	protein_coding	-0.168366	0.0169559	0.175926
FBgn0004896	fd59A	protein_coding	-0.0578178	0.914778	0.98123
FBgn0004901	Prat	protein_coding	0.243969	0.175082	0.555701
FBgn0004903	Rb97D	protein_coding	-0.55398	0.00376495	0.0697107
FBgn0004907	14-3-3zeta	protein_coding	0.0320508	0.530098	0.828167
FBgn0004908	Arf84F	protein_coding	-0.0414609	0.873046	0.96708
FBgn0004910	Eip63F-1	protein_coding	-0.910287	0.112086	0.45996
FBgn0004911	Eip63F-2	ncRNA	-0.39866	0.520046	0.82343
FBgn0004913	Gnf1	protein_coding	-0.327789	0.0134216	0.1533
FBgn0004914	Hnf4	protein_coding	-0.177251	0.155129	0.528366
FBgn0004915	TfIIB	protein_coding	0.119316	0.524643	0.826058
FBgn0004919	gol	protein_coding	0.0771359	0.875998	0.967985
FBgn0004921	Ggamma1	protein_coding	-0.129064	0.0210318	0.198128
FBgn0004924	Top1	protein_coding	0.364394	0.00359926	0.0678147
FBgn0004926	eIF-2beta	protein_coding	0.266616	0.00064503	0.0219026
FBgn0004956	os	protein_coding	-0.478939	0.102345	0.441609
FBgn0004957	por	protein_coding	0.211263	0.153859	0.52682
FBgn0004959	phm	protein_coding	0.4571	0.44878	0.784817
FBgn0005198	gig	protein_coding	-0.290789	0.235149	0.625554
FBgn0005278	Sam-S	protein_coding	0.0363506	0.735683	0.922485
FBgn0005322	nmd	protein_coding	-0.117983	0.172634	0.552844
FBgn0005355	Su(fu)	protein_coding	0.0119829	0.908137	0.9796
FBgn0005386	ash1	protein_coding	-0.372596	0.0501962	0.306782
FBgn0005390	fs(1)M3	protein_coding	0.129193	0.815397	0.949747
FBgn0005410	sno	protein_coding	0.161211	0.245625	0.635441
FBgn0005411	U2af50	protein_coding	0.368607	0.000658536	0.0222106
FBgn0005427	ewg	protein_coding	0.709276	2.98275e-05	0.00228078
FBgn0005533	RpS17	protein_coding	-0.0127229	0.888499	0.973018
FBgn0005536	Mbs	protein_coding	0.0263408	0.82701	0.953581
FBgn0005558	ey	protein_coding	-1.0854	0.0269531	0.225932
FBgn0005561	sv	protein_coding	-0.0186529	0.973007	0.992029
FBgn0005564	Shal	protein_coding	0.118518	0.789071	0.941303
FBgn0005585	Crc	protein_coding	0.237817	0.0182253	0.182659
FBgn0005586	Rab3	protein_coding	0.527872	0.313965	0.699663
FBgn0005592	btl	protein_coding	0.274725	0.505064	0.814586
FBgn0005593	RpL7	protein_coding	-0.0768058	0.407518	0.764154
FBgn0005596	yemalpha	protein_coding	0.103388	0.603463	0.865411
FBgn0005612	Sox14	protein_coding	-0.0179712	0.916546	0.981719
FBgn0005613	Sox15	protein_coding	-0.277146	0.0353979	0.257129
FBgn0005614	trpl	protein_coding	-0.920523	0.0909104	0.418285
FBgn0005616	msl-2	protein_coding	-2.80017	1.51262e-09	6.58777e-07
FBgn0005617	msl-1	protein_coding	-0.5677	0.000282254	0.0114005
FBgn0005619	Hdc	protein_coding	1.20045	0.040082	0.271836
FBgn0005624	Psc	protein_coding	0.0284656	0.851421	0.961911
FBgn0005626	ple	protein_coding	-0.415063	0.40738	0.764154
FBgn0005630	lola	protein_coding	-0.0870308	0.368296	0.73947
FBgn0005631	robo	protein_coding	0.123636	0.600073	0.863971
FBgn0005632	faf	protein_coding	0.0697533	0.701193	0.910841
FBgn0005634	zip	protein_coding	-0.0211351	0.809193	0.947541
FBgn0005636	nvy	protein_coding	0.365335	0.29534	0.684029
FBgn0005638	slbo	protein_coding	0.990675	0.0900276	0.416346
FBgn0005640	Eip63E	protein_coding	-0.140753	0.0633594	0.345887
FBgn0005642	wdn	protein_coding	-0.4217	0.0017763	0.0429028
FBgn0005648	Pabp2	protein_coding	-0.0884446	0.421877	0.770886
FBgn0005649	Rox8	protein_coding	0.063695	0.364636	0.736279
FBgn0005655	mus209	protein_coding	-0.305821	0.0207777	0.196721
FBgn0005658	Ets65A	protein_coding	-0.105989	0.827544	0.953827
FBgn0005659	Ets98B	protein_coding	-0.47205	0.0541165	0.318125
FBgn0005660	Ets21C	protein_coding	0.637318	0.282775	0.672018
FBgn0005666	bt	protein_coding	0.162451	0.560687	0.843284
FBgn0005670	Cyp4d1	protein_coding	-0.926994	0.0906659	0.41814
FBgn0005671	Vha55	protein_coding	0.117755	0.229808	0.618237
FBgn0005672	spi	protein_coding	-0.49619	0.000232808	0.0101393
FBgn0005674	Aats-glupro	protein_coding	-0.0167087	0.888228	0.973018
FBgn0005677	dac	protein_coding	-0.459533	0.0282541	0.230757
FBgn0005683	pie	protein_coding	-0.149988	0.566827	0.846513
FBgn0005694	Aef1	protein_coding	0.199896	0.202159	0.586519
FBgn0005695	gcl	protein_coding	-0.339451	0.13549	0.502854
FBgn0005696	DNApol-alpha73	protein_coding	-0.168823	0.369324	0.740256
FBgn0005771	noc	protein_coding	-0.321873	0.00482754	0.0810007
FBgn0005775	Con	protein_coding	0.588239	0.104767	0.446764
FBgn0005777	PpD3	protein_coding	0.173662	0.0625237	0.34431
FBgn0008635	betaCop	protein_coding	0.294394	0.00103328	0.0306379
FBgn0008636	hbn	protein_coding	-2.11359	0.000129097	0.00649882
FBgn0008646	E5	protein_coding	-0.383318	0.100851	0.439544
FBgn0008651	lbl	protein_coding	-0.327522	0.520113	0.82343
FBgn0008654	Su(z)2	protein_coding	-0.0540175	0.83767	0.956451
FBgn0010014	CanB	protein_coding	-0.605303	0.299128	0.687486
FBgn0010015	CanA1	protein_coding	0.736849	0.142258	0.511853
FBgn0010019	Cyp4g1	protein_coding	-0.790904	0.101235	0.439841
FBgn0010038	GstD2	protein_coding	-0.0521201	0.932053	0.984861
FBgn0010039	GstD3	protein_coding	0.498754	0.35306	0.729949
FBgn0010040	GstD4	protein_coding	-0.130339	0.873671	0.967344
FBgn0010051	Itp-r83A	protein_coding	-0.0425459	0.911276	0.980267
FBgn0010053	Jheh1	protein_coding	0.110207	0.898616	0.976612
FBgn0010078	RpL23	protein_coding	-0.0664351	0.314948	0.700528
FBgn0010100	Acon	protein_coding	0.0504799	0.613724	0.871073
FBgn0010105	comm	protein_coding	-0.551116	0.00114458	0.0328517
FBgn0010109	dpn	protein_coding	-0.597556	0.000666605	0.0223324
FBgn0010113	hdc	protein_coding	-0.0620769	0.697987	0.910207
FBgn0010114	hig	protein_coding	0.559353	0.184965	0.566633
FBgn0010173	RpA-70	protein_coding	-0.549369	6.122e-05	0.00380895
FBgn0010194	Wnt5	protein_coding	0.131542	0.54769	0.83964
FBgn0010197	Gyc32E	protein_coding	0.593728	0.300171	0.688217
FBgn0010198	RpS15Aa	protein_coding	-0.154225	0.026859	0.225485
FBgn0010213	Sod2	protein_coding	-0.102151	0.357154	0.732367
FBgn0010215	alpha-Cat	protein_coding	-0.0772922	0.316827	0.702525
FBgn0010217	ATPsyn-beta	protein_coding	0.148779	0.0279884	0.229531
FBgn0010220	Dbp45A	protein_coding	0.0601154	0.720028	0.917983
FBgn0010222	Nmdmc	protein_coding	0.118068	0.639478	0.882359
FBgn0010223	Galpha73B	protein_coding	1.21573	0.0583251	0.33074
FBgn0010225	Gel	protein_coding	-0.0753879	0.732516	0.920741
FBgn0010226	GstS1	protein_coding	-0.111888	0.45636	0.789253
FBgn0010228	HmgZ	protein_coding	0.158155	0.264765	0.656758
FBgn0010235	Klc	protein_coding	0.111763	0.423829	0.771247
FBgn0010238	Lac	protein_coding	0.0212449	0.808895	0.947541
FBgn0010240	Lcch3	protein_coding	0.364835	0.231997	0.621078
FBgn0010241	Mdr50	protein_coding	0.371914	0.559844	0.843058
FBgn0010246	Myo61F	protein_coding	0.143072	0.362609	0.734257
FBgn0010247	Parp	protein_coding	0.335637	0.0705522	0.369045
FBgn0010258	Rbp4	protein_coding	-0.502908	0.394027	0.756125
FBgn0010263	Rbp9	protein_coding	-0.627733	0.180408	0.560942
FBgn0010265	RpS13	protein_coding	-0.0652487	0.29497	0.68377
FBgn0010269	Dsor1	protein_coding	0.349258	0.0127072	0.14787
FBgn0010278	Ssrp	protein_coding	-0.332224	2.62568e-05	0.00208742
FBgn0010280	Taf4	protein_coding	0.0774935	0.511397	0.817799
FBgn0010282	TfIIFalpha	protein_coding	0.02491	0.760598	0.931179
FBgn0010287	Trf	protein_coding	0.0362266	0.870162	0.966772
FBgn0010288	Uch	protein_coding	-0.127587	0.2503	0.641801
FBgn0010292	bys	protein_coding	0.305597	0.0142373	0.158462
FBgn0010300	brat	protein_coding	-0.0342898	0.75929	0.930488
FBgn0010303	hep	protein_coding	0.546501	4.73536e-05	0.00316228
FBgn0010309	pigeon	protein_coding	-0.0855804	0.670135	0.895271
FBgn0010313	corto	protein_coding	-0.3392	0.119696	0.474097
FBgn0010314	Cks30A	protein_coding	-0.281748	0.0132184	0.152042
FBgn0010315	CycD	protein_coding	0.239034	0.0747689	0.380585
FBgn0010316	dap	protein_coding	-0.469245	0.0408122	0.273623
FBgn0010328	woc	protein_coding	-0.224945	0.0332655	0.250179
FBgn0010329	Tbh	protein_coding	0.576628	0.255821	0.648156
FBgn0010333	Rac1	protein_coding	0.0548075	0.560556	0.843284
FBgn0010339	128up	protein_coding	0.136607	0.104015	0.445265
FBgn0010340	140up	protein_coding	0.514008	0.0523997	0.311691
FBgn0010341	Cdc42	protein_coding	0.299923	0.0243673	0.212434
FBgn0010342	Map60	protein_coding	-0.0872545	0.269102	0.661099
FBgn0010348	Arf79F	protein_coding	-0.0577884	0.39186	0.756113
FBgn0010350	CdsA	protein_coding	-0.291831	0.378523	0.746117
FBgn0010352	Nc73EF	protein_coding	-0.487584	0.000218469	0.00983322
FBgn0010355	Taf1	protein_coding	0.236416	0.228605	0.616568
FBgn0010356	Taf5	protein_coding	-0.00124188	0.99367	0.997907
FBgn0010379	Akt1	protein_coding	0.0547567	0.706938	0.913286
FBgn0010380	Bap	protein_coding	0.019746	0.868817	0.966027
FBgn0010381	Drs	protein_coding	0.127503	0.829883	0.954304
FBgn0010382	CycE	protein_coding	-0.280095	0.10738	0.451752
FBgn0010383	Cyp18a1	protein_coding	0.283641	0.451745	0.786432
FBgn0010385	Def	protein_coding	0.562381	0.410439	0.766526
FBgn0010388	Dro	protein_coding	0.203845	0.726438	0.920184
FBgn0010389	htl	protein_coding	-0.346328	0.0568832	0.325972
FBgn0010391	Gtp-bp	protein_coding	0.315201	4.26923e-05	0.0029291
FBgn0010395	betaInt-nu	protein_coding	0.769482	0.125158	0.483311
FBgn0010397	LamC	protein_coding	-0.262188	0.207247	0.592194
FBgn0010398	Lrr47	protein_coding	0.133983	0.528999	0.827708
FBgn0010399	Nmdar1	protein_coding	0.36244	0.520739	0.82343
FBgn0010401	Os-C	protein_coding	-0.249262	0.610412	0.868906
FBgn0010406	RNaseX25	protein_coding	-0.232351	0.0395488	0.269864
FBgn0010407	Ror	protein_coding	-0.462896	0.426677	0.773137
FBgn0010408	RpS9	protein_coding	0.0749819	0.499962	0.811952
FBgn0010409	RpL18A	protein_coding	-0.0653228	0.358287	0.732789
FBgn0010411	RpS18	protein_coding	0.0787993	0.252247	0.644416
FBgn0010412	RpS19a	protein_coding	0.0114539	0.885429	0.971848
FBgn0010414	SerT	protein_coding	0.115455	0.763519	0.932172
FBgn0010415	Sdc	protein_coding	-0.0900682	0.399813	0.760238
FBgn0010416	TH1	protein_coding	0.482144	0.00017565	0.00826425
FBgn0010417	Taf6	protein_coding	0.0444233	0.581949	0.855481
FBgn0010421	TfIIFbeta	protein_coding	-0.439418	0.139762	0.508883
FBgn0010422	TfIIS	protein_coding	-0.228794	0.0125156	0.146288
FBgn0010424	TpnC73F	protein_coding	-1.25566	0.0263577	0.222572
FBgn0010431	mtrm	protein_coding	0.834631	0.32971	0.711054
FBgn0010433	ato	protein_coding	-0.592646	0.317995	0.702651
FBgn0010434	cora	protein_coding	-0.183354	0.118019	0.471408
FBgn0010435	emp	protein_coding	0.0462575	0.680379	0.900668
FBgn0010438	mtSSB	protein_coding	0.00591881	0.95442	0.988629
FBgn0010441	pll	protein_coding	-0.187227	0.176088	0.557483
FBgn0010452	trn	protein_coding	-0.288132	0.00242613	0.0518178
FBgn0010453	Wnt4	protein_coding	0.201293	0.430791	0.774897
FBgn0010470	Fkbp13	protein_coding	0.333205	0.167705	0.547557
FBgn0010473	tutl	protein_coding	0.144027	0.396455	0.757445
FBgn0010482	l(2)01289	protein_coding	0.20457	0.689463	0.905158
FBgn0010488	NAT1	protein_coding	0.25324	0.00244938	0.0520922
FBgn0010497	dmGlut	protein_coding	-0.0959522	0.658393	0.89022
FBgn0010501	Dcp-1	protein_coding	0.00238563	0.979636	0.994017
FBgn0010504	kermit	protein_coding	0.188848	0.230139	0.618237
FBgn0010516	wal	protein_coding	0.0385039	0.788111	0.940991
FBgn0010520	Bka	protein_coding	0.226898	0.144257	0.514064
FBgn0010531	CCS	protein_coding	-0.209478	0.200264	0.584511
FBgn0010548	Aldh-III	protein_coding	-0.283707	0.023972	0.211158
FBgn0010549	l(2)03659	protein_coding	-0.248807	0.650795	0.888028
FBgn0010551	l(2)03709	protein_coding	0.0891098	0.18382	0.56517
FBgn0010575	sbb	protein_coding	0.00460756	0.969501	0.991739
FBgn0010583	dock	protein_coding	0.362695	0.0147653	0.161998
FBgn0010590	Prosbeta1	protein_coding	-0.0186221	0.832515	0.955222
FBgn0010591	Sply	protein_coding	0.245492	0.0449316	0.287498
FBgn0010602	lwr	protein_coding	0.0100633	0.838598	0.956637
FBgn0010607	l(2)05714	protein_coding	-0.189834	0.178763	0.559346
FBgn0010611	Hmgs	protein_coding	-0.0317675	0.812378	0.947914
FBgn0010612	l(2)06225	protein_coding	0.164567	0.0811473	0.39496
FBgn0010620	Sip1	protein_coding	-0.478107	4.66649e-06	0.000497146
FBgn0010621	Cct5	protein_coding	0.218586	0.00080547	0.0252137
FBgn0010622	l(2)06496	protein_coding	-0.0683223	0.688195	0.90456
FBgn0010638	Sec61beta	protein_coding	0.296273	0.00103992	0.0306379
FBgn0010651	l(2)08717	protein_coding	0.423321	0.0517676	0.310513
FBgn0010660	Nup214	protein_coding	-0.221595	0.0836528	0.400153
FBgn0010704	l(2)s5379	protein_coding	0.159147	0.0971442	0.432195
FBgn0010741	l(3)01239	protein_coding	0.139665	0.128953	0.489637
FBgn0010747	Srp54k	protein_coding	0.17526	0.0786383	0.388717
FBgn0010750	atms	protein_coding	-0.0334415	0.729086	0.920741
FBgn0010762	simj	protein_coding	0.387799	0.0288853	0.233855
FBgn0010768	sqz	protein_coding	-0.253556	0.15306	0.525791
FBgn0010770	ppan	protein_coding	-0.0549753	0.544252	0.837502
FBgn0010772	Xe7	protein_coding	-0.0563709	0.721308	0.918614
FBgn0010774	Ref1	protein_coding	0.0513019	0.534174	0.829948
FBgn0010786	l(3)02640	protein_coding	0.170069	0.308123	0.69515
FBgn0010803	Aats-trp	protein_coding	0.161909	0.138835	0.507812
FBgn0010808	l(3)03670	protein_coding	0.174551	0.32704	0.709004
FBgn0010812	unc-45	protein_coding	0.557985	0.00161541	0.0402526
FBgn0010825	Gug	protein_coding	-0.185995	0.221913	0.607848
FBgn0010830	l(3)04053	protein_coding	0.099469	0.402628	0.761951
FBgn0010877	l(3)05822	protein_coding	-0.200958	0.151059	0.522681
FBgn0010894	sinu	protein_coding	-0.348865	1.30012e-05	0.00113246
FBgn0010905	Spn	protein_coding	0.158959	0.367533	0.738976
FBgn0010909	msn	protein_coding	-0.00893953	0.960101	0.989822
FBgn0010926	l(3)07882	protein_coding	0.0755345	0.67389	0.897447
FBgn0011016	SsRbeta	protein_coding	0.216615	0.0583425	0.33074
FBgn0011020	Sas-4	protein_coding	-0.214892	0.194909	0.577633
FBgn0011202	dia	protein_coding	-0.196491	0.212113	0.599193
FBgn0011204	cue	protein_coding	0.17743	0.403195	0.762182
FBgn0011205	fbl	protein_coding	-0.565544	0.0393964	0.26919
FBgn0011206	bol	protein_coding	-0.0470823	0.890961	0.974
FBgn0011207	pelo	protein_coding	0.0288669	0.838577	0.956637
FBgn0011211	blw	protein_coding	0.172517	0.00806313	0.111098
FBgn0011217	eff	protein_coding	0.127114	0.0222457	0.202289
FBgn0011224	heph	protein_coding	-0.190605	0.112786	0.460565
FBgn0011225	jar	protein_coding	0.0747084	0.566479	0.846513
FBgn0011227	ox	protein_coding	0.104767	0.387437	0.75225
FBgn0011230	poe	protein_coding	0.182515	0.162027	0.537427
FBgn0011232	scat	protein_coding	-0.0844908	0.675256	0.898083
FBgn0011236	ken	protein_coding	-0.747736	0.0063897	0.0958168
FBgn0011241	cbx	protein_coding	-0.292268	0.297434	0.685732
FBgn0011259	Sema-1a	protein_coding	0.215465	0.298866	0.687486
FBgn0011260	Sema-2a	protein_coding	-0.0236279	0.835208	0.956037
FBgn0011272	RpL13	protein_coding	0.00400353	0.959349	0.989696
FBgn0011274	Dif	protein_coding	-0.00120273	0.99832	0.999518
FBgn0011276	HLH3B	protein_coding	-0.0428919	0.933097	0.984926
FBgn0011277	HLH4C	protein_coding	-0.0268098	0.951845	0.988605
FBgn0011278	lbe	protein_coding	-0.00134132	0.998008	0.999404
FBgn0011279	Pbprp1	protein_coding	0.265003	0.656955	0.889767
FBgn0011282	Pbprp4	protein_coding	-1.34084	0.0285849	0.232495
FBgn0011284	RpS4	protein_coding	0.00504634	0.928076	0.984281
FBgn0011286	Rya-r44F	protein_coding	0.511614	0.181024	0.561052
FBgn0011288	Snap25	protein_coding	-1.71734	0.0400082	0.271769
FBgn0011289	TfIIA-L	protein_coding	0.100506	0.190207	0.57286
FBgn0011290	Taf12	protein_coding	-0.123159	0.142787	0.512587
FBgn0011291	Taf11	protein_coding	-0.0137523	0.911812	0.980285
FBgn0011296	l(2)efl	protein_coding	-0.711348	0.174501	0.554829
FBgn0011297	l(2)not	protein_coding	-0.03636	0.801257	0.944908
FBgn0011300	babo	protein_coding	0.148026	0.253984	0.646381
FBgn0011305	Rsf1	protein_coding	0.0963629	0.142409	0.512213
FBgn0011327	Uch-L3	protein_coding	0.220196	0.000679505	0.0224699
FBgn0011335	l(3)j2D3	protein_coding	-0.54832	0.00624333	0.0944704
FBgn0011336	OstStt3	protein_coding	0.152321	0.0571949	0.327268
FBgn0011361	mtacp1	protein_coding	0.116804	0.085738	0.405878
FBgn0011455	l(3)neo18	protein_coding	-0.041768	0.540953	0.835064
FBgn0011474	pr-set7	protein_coding	-0.16964	0.552097	0.840863
FBgn0011476	l(3)neo43	protein_coding	-0.385268	0.0732095	0.376457
FBgn0011481	Ssdp	protein_coding	-0.123783	0.269937	0.661828
FBgn0011509	SrpRbeta	protein_coding	0.0600752	0.513426	0.819469
FBgn0011554	etaTry	protein_coding	0.222129	0.648908	0.886413
FBgn0011559	Acp36DE	protein_coding	-0.307544	0.578082	0.853574
FBgn0011566	Bzd	protein_coding	-0.396224	0.206834	0.592194
FBgn0011569	can	protein_coding	0.450148	0.376875	0.745464
FBgn0011570	cpb	protein_coding	0.24883	0.0048823	0.0813744
FBgn0011571	caz	protein_coding	-0.205246	0.344985	0.725064
FBgn0011573	Cdc37	protein_coding	-0.0264553	0.745985	0.924919
FBgn0011576	Cyp4d2	protein_coding	-0.458811	0.31073	0.69695
FBgn0011582	DopR	protein_coding	-0.054117	0.879253	0.96919
FBgn0011584	Trp1	protein_coding	-0.117414	0.137622	0.506363
FBgn0011586	e(r)	protein_coding	0.239129	0.173497	0.554212
FBgn0011589	elk	protein_coding	-0.452296	0.327647	0.709345
FBgn0011591	fng	protein_coding	-0.274632	0.0169782	0.175926
FBgn0011592	fra	protein_coding	0.295495	0.073677	0.378274
FBgn0011596	fzo	protein_coding	-0.0724121	0.913154	0.980603
FBgn0011603	ine	protein_coding	0.49597	0.37479	0.744157
FBgn0011604	Iswi	protein_coding	-0.444265	0.00026276	0.0108518
FBgn0011606	Klp3A	protein_coding	-0.0286255	0.876932	0.968279
FBgn0011638	La	protein_coding	0.154345	0.0275992	0.228669
FBgn0011640	lark	protein_coding	-0.0100168	0.891646	0.974004
FBgn0011642	Zyx	protein_coding	-0.184747	0.0749561	0.380748
FBgn0011648	Mad	protein_coding	-0.0611495	0.590838	0.859237
FBgn0011653	mas	protein_coding	-0.0715961	0.644416	0.884327
FBgn0011655	Med	protein_coding	-0.262353	0.0462047	0.290802
FBgn0011656	Mef2	protein_coding	0.508391	0.00117205	0.0331941
FBgn0011659	Mlh1	protein_coding	-0.555916	0.0816655	0.396121
FBgn0011660	Pms2	protein_coding	0.14472	0.512013	0.818346
FBgn0011661	Moe	protein_coding	0.0729109	0.409268	0.765789
FBgn0011666	msi	protein_coding	-0.362609	7.47701e-05	0.00437996
FBgn0011672	Mvl	protein_coding	0.401239	0.0196081	0.190103
FBgn0011674	insc	protein_coding	0.39328	0.382198	0.749653
FBgn0011676	Nos	protein_coding	0.199145	0.361773	0.734257
FBgn0011692	pav	protein_coding	-0.157161	0.258642	0.650224
FBgn0011693	Pdh	protein_coding	0.449601	0.372121	0.742094
FBgn0011695	PebIII	protein_coding	-0.128235	0.837358	0.956451
FBgn0011701	repo	protein_coding	-0.331534	0.500495	0.81216
FBgn0011703	RnrL	protein_coding	-0.21344	0.0897352	0.415378
FBgn0011704	RnrS	protein_coding	-0.319493	0.159879	0.534076
FBgn0011705	rost	protein_coding	-0.0658467	0.762774	0.93199
FBgn0011706	rpr	protein_coding	-0.115535	0.593394	0.860769
FBgn0011708	Syx5	protein_coding	0.0228302	0.87401	0.967399
FBgn0011710	Sep1	protein_coding	0.338373	0.000166466	0.00794042
FBgn0011715	Snr1	protein_coding	-0.180939	0.0367857	0.261148
FBgn0011722	Tig	protein_coding	0.69891	0.137323	0.506094
FBgn0011725	twin	protein_coding	-0.154057	0.167533	0.547531
FBgn0011726	tsr	protein_coding	0.276376	0.000240995	0.0102884
FBgn0011737	wee	protein_coding	-0.139726	0.468515	0.796437
FBgn0011739	wts	protein_coding	0.0386412	0.791913	0.942337
FBgn0011740	alpha-Man-II	protein_coding	-0.0132745	0.888211	0.973018
FBgn0011741	Actr13E	protein_coding	-0.0547929	0.557428	0.842554
FBgn0011742	Arp14D	protein_coding	0.249815	0.0332673	0.250179
FBgn0011745	Arp87C	protein_coding	0.0533786	0.40381	0.762523
FBgn0011746	ana	protein_coding	0.867361	0.000258505	0.0107446
FBgn0011747	Ank	protein_coding	-0.137846	0.17325	0.554212
FBgn0011754	PhKgamma	protein_coding	0.284846	0.0638907	0.347633
FBgn0011758	B-H1	protein_coding	0.275731	0.309649	0.696244
FBgn0011760	ctp	protein_coding	-0.18889	0.00528374	0.0855044
FBgn0011762	DNApol-alpha50	protein_coding	-0.376652	0.089787	0.415426
FBgn0011763	Dp	protein_coding	-0.0671458	0.387125	0.751809
FBgn0011764	Dsp1	protein_coding	0.57468	0.00407705	0.0731469
FBgn0011766	E2f	protein_coding	-0.0679393	0.401267	0.761522
FBgn0011768	Fdh	protein_coding	0.262165	0.130667	0.492065
FBgn0011769	Fdxh	protein_coding	-0.213005	0.317531	0.702525
FBgn0011770	Gip	protein_coding	0.384329	0.203243	0.588093
FBgn0011771	Hem	protein_coding	-0.165416	0.205554	0.591505
FBgn0011774	Irbp	protein_coding	0.328876	0.259438	0.650646
FBgn0011785	BRWD3	protein_coding	0.290752	0.29486	0.683707
FBgn0011787	mRpL12	protein_coding	0.0482547	0.567754	0.846685
FBgn0011802	Gem3	protein_coding	-0.0950209	0.666136	0.893186
FBgn0011817	nmo	protein_coding	0.209351	0.160541	0.534901
FBgn0011818	oaf	protein_coding	-0.0645509	0.674657	0.898078
FBgn0011823	Pen	protein_coding	0.0717083	0.415845	0.768785
FBgn0011824	CG4038	protein_coding	0.2024	0.214202	0.601663
FBgn0011826	Pp2B-14D	protein_coding	-0.0852554	0.456058	0.789253
FBgn0011828	Pxn	protein_coding	0.539675	0.348309	0.726878
FBgn0011829	Ret	protein_coding	-0.0421217	0.948257	0.987924
FBgn0011836	Taf2	protein_coding	-0.051793	0.736478	0.922739
FBgn0011837	Tis11	protein_coding	0.144668	0.343707	0.724062
FBgn0012034	AcCoAS	protein_coding	-0.272754	0.669634	0.894982
FBgn0012036	Aldh	protein_coding	-0.947318	0.19021	0.57286
FBgn0012037	Ance	protein_coding	-0.169388	0.285297	0.675165
FBgn0012051	CalpA	protein_coding	-0.135215	0.669604	0.894982
FBgn0012058	Cdc27	protein_coding	-0.0778977	0.402118	0.761584
FBgn0012344	Dh44	protein_coding	-0.581679	0.345896	0.725564
FBgn0013263	Trl	protein_coding	0.108541	0.602894	0.865134
FBgn0013269	FK506-bp1	protein_coding	0.03443	0.588753	0.858535
FBgn0013272	Gp150	protein_coding	-0.0386941	0.466145	0.794985
FBgn0013275	Hsp70Aa	protein_coding	-1.91162	0.0117774	0.14104
FBgn0013279	Hsp70Bc	protein_coding	-2.66808	0.0393259	0.26919
FBgn0013303	Nca	protein_coding	-0.0140632	0.898118	0.976518
FBgn0013305	Nmda1	protein_coding	0.060005	0.808554	0.947396
FBgn0013325	RpL11	protein_coding	-0.128616	0.0107546	0.133709
FBgn0013334	Sap47	protein_coding	0.162989	0.242672	0.632324
FBgn0013342	n-syb	protein_coding	0.0867906	0.864787	0.96576
FBgn0013343	Syx1A	protein_coding	-0.0961636	0.471809	0.798411
FBgn0013347	TfIIA-S	protein_coding	0.0730903	0.366679	0.738148
FBgn0013348	TpnC41C	protein_coding	-0.29739	0.592684	0.860743
FBgn0013432	bcn92	protein_coding	0.201577	0.0846064	0.402989
FBgn0013433	beat-Ia	protein_coding	-0.300476	0.574421	0.85118
FBgn0013435	cdc2rk	protein_coding	-0.216365	0.314767	0.700522
FBgn0013467	igl	protein_coding	-0.460227	0.333473	0.713914
FBgn0013469	klu	protein_coding	0.00672898	0.972062	0.991739
FBgn0013531	MED20	protein_coding	-0.397484	0.0251153	0.217405
FBgn0013548	l(2)dtl	protein_coding	-0.182919	0.384729	0.750748
FBgn0013563	Pex1	protein_coding	1.26073	0.0215007	0.199558
FBgn0013576	mtd	protein_coding	-0.319758	0.0012973	0.0350271
FBgn0013672	mt:ATPase6	protein_coding	-0.395762	0.281104	0.669955
FBgn0013674	mt:CoI	protein_coding	0.264794	0.198386	0.581742
FBgn0013675	mt:CoII	protein_coding	1.02434	0.000109935	0.00582657
FBgn0013676	mt:CoIII	protein_coding	-0.172935	0.786123	0.940811
FBgn0013678	mt:Cyt-b	protein_coding	0.410264	0.419993	0.770886
FBgn0013679	mt:ND1	protein_coding	-0.339634	0.399692	0.760152
FBgn0013680	mt:ND2	protein_coding	-0.452343	0.384249	0.750304
FBgn0013684	mt:ND5	protein_coding	-0.111141	0.818457	0.951431
FBgn0013686	mt:lrRNA	rRNA	-0.606706	0.186102	0.568002
FBgn0013689	mt:tRNA:A	tRNA	0.486882	0.444437	0.782431
FBgn0013717	not	protein_coding	0.0867885	0.473802	0.799261
FBgn0013718	nuf	protein_coding	-0.116289	0.206915	0.592194
FBgn0013720	pck	protein_coding	0.0611811	0.299861	0.687839
FBgn0013725	phyl	protein_coding	0.339324	0.366327	0.737883
FBgn0013726	pnut	protein_coding	-0.00587073	0.926714	0.983788
FBgn0013732	sced	protein_coding	-0.0586953	0.660852	0.891085
FBgn0013733	shot	protein_coding	-0.18472	0.0379021	0.266249
FBgn0013746	alien	protein_coding	0.116862	0.253675	0.646251
FBgn0013749	Arf102F	protein_coding	0.30503	0.000126254	0.00641972
FBgn0013750	Arf51F	protein_coding	0.00317876	0.972938	0.992029
FBgn0013751	Awh	protein_coding	0.0244818	0.96449	0.991144
FBgn0013753	Bgb	protein_coding	-0.208555	0.110413	0.457593
FBgn0013756	Mtor	protein_coding	0.059419	0.637252	0.881557
FBgn0013759	CASK	protein_coding	-0.210488	0.142663	0.512575
FBgn0013762	Cdk5	protein_coding	0.2438	0.117842	0.471408
FBgn0013763	CG5210	protein_coding	-0.806918	0.0572075	0.327268
FBgn0013764	Chi	protein_coding	0.157359	0.0360455	0.259585
FBgn0013765	cnn	protein_coding	-0.510198	0.0187996	0.185167
FBgn0013770	Cp1	protein_coding	-0.181454	0.137487	0.506363
FBgn0013799	Deaf1	protein_coding	-0.0418272	0.788261	0.940991
FBgn0013809	Dhc16F	protein_coding	-0.260134	0.286047	0.675785
FBgn0013810	Dhc36C	protein_coding	0.395727	0.354754	0.731253
FBgn0013811	Dhc62B	protein_coding	0.602104	0.394218	0.75632
FBgn0013812	Dhc93AB	protein_coding	0.117987	0.782165	0.939951
FBgn0013813	Dhc98D	protein_coding	-0.174571	0.671997	0.896172
FBgn0013953	Esp	protein_coding	0.480396	0.412881	0.7676
FBgn0013954	FK506-bp2	protein_coding	0.112274	0.125006	0.483117
FBgn0013972	Gycalpha99B	protein_coding	0.28005	0.596295	0.862605
FBgn0013973	Gycbeta100B	protein_coding	-0.306386	0.544185	0.837502
FBgn0013981	His4r	protein_coding	-0.0486399	0.301841	0.689367
FBgn0013983	imd	protein_coding	0.0484902	0.798802	0.944253
FBgn0013984	InR	protein_coding	0.213781	0.184974	0.566633
FBgn0013987	MAPk-Ak2	protein_coding	0.300787	0.0113149	0.137885
FBgn0013988	Strn-Mlck	protein_coding	0.282413	0.393936	0.756125
FBgn0013995	Calx	protein_coding	1.29599	0.00763421	0.106994
FBgn0013997	Nrx-IV	protein_coding	-0.397427	0.0249644	0.216697
FBgn0013998	Nsf2	protein_coding	0.272187	0.48006	0.802932
FBgn0014001	Pak	protein_coding	-0.00793581	0.947807	0.987845
FBgn0014002	Pdi	protein_coding	0.446237	5.59199e-05	0.0035907
FBgn0014006	Pk92B	protein_coding	-0.186389	0.358908	0.732789
FBgn0014007	Ptp69D	protein_coding	-0.272529	0.0902043	0.416563
FBgn0014009	Rab2	protein_coding	0.0604306	0.630675	0.878397
FBgn0014010	Rab5	protein_coding	0.0883306	0.169453	0.549493
FBgn0014011	Rac2	protein_coding	-0.224805	0.321301	0.705844
FBgn0014018	Rel	protein_coding	0.128886	0.397628	0.758717
FBgn0014019	Rh5	protein_coding	-0.134974	0.793346	0.943048
FBgn0014020	Rho1	protein_coding	0.101118	0.0626297	0.34465
FBgn0014022	Rlb1	protein_coding	-0.105404	0.551972	0.840863
FBgn0014023	Rlc1	protein_coding	0.089128	0.349959	0.728045
FBgn0014024	Rnp4F	protein_coding	0.501491	0.00193033	0.0446562
FBgn0014026	RpL7A	protein_coding	0.00841364	0.933627	0.984926
FBgn0014028	SdhB	protein_coding	-0.31883	0.021636	0.199558
FBgn0014029	Sep2	protein_coding	-0.0801965	0.421752	0.770886
FBgn0014031	Spat	protein_coding	-0.188219	0.754591	0.928935
FBgn0014032	Sptr	protein_coding	0.948827	1.93151e-06	0.000238863
FBgn0014033	Sr-CI	protein_coding	1.15132	0.0400715	0.271836
FBgn0014037	Su(Tpl)	protein_coding	-0.0990147	0.308564	0.695616
FBgn0014073	Tie	protein_coding	-0.495809	0.13217	0.49561
FBgn0014075	Ugt	protein_coding	0.0989872	0.316943	0.702525
FBgn0014076	Vm32E	protein_coding	-1.6887	0.0155243	0.167212
FBgn0014092	CG4278	protein_coding	-0.103885	0.792598	0.942592
FBgn0014127	barr	protein_coding	-0.372123	0.0043261	0.0757597
FBgn0014133	bif	protein_coding	0.549541	6.65601e-05	0.00396865
FBgn0014135	bnl	protein_coding	-0.869954	0.000834861	0.025891
FBgn0014141	cher	protein_coding	0.75648	0.0568831	0.325972
FBgn0014163	fax	protein_coding	0.107739	0.164071	0.54126
FBgn0014184	Oda	protein_coding	-0.276077	0.000100431	0.00542213
FBgn0014189	Hel25E	protein_coding	0.12734	0.265043	0.656758
FBgn0014269	prod	protein_coding	-0.227047	0.0913892	0.419468
FBgn0014340	mof	protein_coding	-1.98872	1.31813e-09	6.00171e-07
FBgn0014342	mia	protein_coding	-0.426183	0.190833	0.57353
FBgn0014343	mirr	protein_coding	-0.307207	0.110777	0.458214
FBgn0014366	noi	protein_coding	0.0888959	0.437379	0.778867
FBgn0014380	RhoL	protein_coding	0.0154255	0.946848	0.987257
FBgn0014388	sty	protein_coding	-0.240236	0.0526963	0.312527
FBgn0014391	sun	protein_coding	0.287317	0.0048938	0.0814306
FBgn0014395	tilB	protein_coding	-0.399187	0.324628	0.707341
FBgn0014396	tim	protein_coding	-0.243003	0.592932	0.860743
FBgn0014411	Vps26	protein_coding	0.213486	0.0280325	0.2296
FBgn0014417	CG13397	protein_coding	-0.167508	0.804633	0.945807
FBgn0014427	CG11899	protein_coding	0.163262	0.489126	0.807844
FBgn0014455	Ahcy13	protein_coding	0.519051	7.65624e-06	0.000730445
FBgn0014465	Cp7Fb	protein_coding	-0.693167	0.119945	0.474153
FBgn0014466	Cp7Fc	protein_coding	-0.519015	0.405991	0.763276
FBgn0014467	CrebB-17A	protein_coding	0.284766	0.259412	0.650646
FBgn0014469	Cyp4e2	protein_coding	-0.376846	0.467397	0.795707
FBgn0014857	His3.3A	protein_coding	-0.297029	0.00428416	0.0754208
FBgn0014859	Hr38	protein_coding	-0.482778	0.214129	0.601663
FBgn0014861	Mcm2	protein_coding	-0.370213	0.00396562	0.0720937
FBgn0014863	Mlp84B	protein_coding	0.0194694	0.956579	0.98886
FBgn0014868	Ost48	protein_coding	0.291071	0.0229723	0.207453
FBgn0014869	Pglym78	protein_coding	0.665826	0.23968	0.628995
FBgn0014870	Psi	protein_coding	0.00250971	0.988992	0.996797
FBgn0014877	Roe1	protein_coding	0.00361616	0.984875	0.995709
FBgn0014879	Set	protein_coding	0.140209	0.11816	0.471408
FBgn0014903	CG14630	protein_coding	0.10591	0.820297	0.951692
FBgn0014906	Hydr2	protein_coding	-0.0192209	0.932946	0.984926
FBgn0014930	CG2846	protein_coding	-0.130383	0.30194	0.68943
FBgn0014931	CG2678	protein_coding	-0.274103	0.551861	0.840863
FBgn0015000	betaggt-I	protein_coding	-0.260609	0.147728	0.517772
FBgn0015010	Ag5r	protein_coding	1.45399	0.0119659	0.141347
FBgn0015011	Ahcy89E	protein_coding	-0.785807	0.143457	0.513056
FBgn0015019	Cctgamma	protein_coding	0.200067	0.00484687	0.0811892
FBgn0015024	CkIalpha	protein_coding	0.638967	1.21797e-09	5.8097e-07
FBgn0015025	CkIIalpha-i1	protein_coding	-0.0461272	0.804308	0.945807
FBgn0015031	cype	protein_coding	-0.0571096	0.40045	0.760971
FBgn0015034	Cyp4e1	protein_coding	-0.811788	0.129692	0.490723
FBgn0015036	Cyp4ae1	protein_coding	0.451426	0.506891	0.815834
FBgn0015038	Cyp9b1	protein_coding	0.323512	0.492633	0.809688
FBgn0015075	Ddx1	protein_coding	-0.273444	0.308826	0.69564
FBgn0015129	DopR2	protein_coding	-0.365364	0.304545	0.691365
FBgn0015218	eIF-4E	protein_coding	0.114577	0.201971	0.586519
FBgn0015221	Fer2LCH	protein_coding	-0.134974	0.228957	0.617186
FBgn0015222	Fer1HCH	protein_coding	-0.106182	0.377158	0.745464
FBgn0015229	glec	protein_coding	-0.155315	0.227133	0.615158
FBgn0015239	Hr78	protein_coding	0.260715	0.0118764	0.141269
FBgn0015240	Hr96	protein_coding	0.12839	0.565479	0.845935
FBgn0015245	Hsp60	protein_coding	-0.111874	0.0812574	0.39496
FBgn0015247	Iap2	protein_coding	-0.0697808	0.613858	0.871073
FBgn0015268	Nap1	protein_coding	0.0376686	0.651563	0.88808
FBgn0015269	Nf1	protein_coding	-0.337337	0.0786986	0.38872
FBgn0015270	Orc2	protein_coding	-0.18144	0.462983	0.793637
FBgn0015271	Orc5	protein_coding	-0.0698191	0.813973	0.949083
FBgn0015277	Pi3K59F	protein_coding	0.0538879	0.809791	0.947547
FBgn0015278	Pi3K68D	protein_coding	-0.19502	0.21749	0.604663
FBgn0015279	Pi3K92E	protein_coding	-0.318181	0.0185495	0.183828
FBgn0015282	Pros26.4	protein_coding	-0.07645	0.381048	0.748556
FBgn0015283	Pros54	protein_coding	0.15764	0.0257911	0.219872
FBgn0015286	Rala	protein_coding	0.628555	0.179541	0.56027
FBgn0015288	RpL22	protein_coding	0.409192	0.00115672	0.0329172
FBgn0015295	shark	protein_coding	0.0718359	0.703707	0.912268
FBgn0015296	Shc	protein_coding	-0.0634802	0.477863	0.801131
FBgn0015298	Srp19	protein_coding	0.0695741	0.476559	0.800418
FBgn0015299	Ssb-c31a	protein_coding	-0.114105	0.312814	0.699448
FBgn0015316	Try29F	protein_coding	0.0505608	0.913472	0.980775
FBgn0015320	UbcD2	protein_coding	-0.0174616	0.767103	0.932764
FBgn0015321	UbcD4	protein_coding	-0.175447	0.395851	0.757015
FBgn0015323	VAChT	protein_coding	0.0408953	0.903315	0.977749
FBgn0015324	Vha26	protein_coding	-0.0872108	0.149438	0.520376
FBgn0015331	abs	protein_coding	-0.0198808	0.899699	0.977259
FBgn0015336	CG15865	protein_coding	0.368811	0.40479	0.762895
FBgn0015338	CG5861	protein_coding	0.138222	0.382576	0.74968
FBgn0015359	CG2034	protein_coding	-0.071449	0.600595	0.864267
FBgn0015360	oxt	protein_coding	0.0138798	0.964487	0.991144
FBgn0015371	chn	protein_coding	-0.0561589	0.669137	0.894892
FBgn0015372	chrw	protein_coding	-0.147257	0.484217	0.805585
FBgn0015374	crl	protein_coding	-0.155418	0.172386	0.552749
FBgn0015376	cutlet	protein_coding	-0.563642	0.0359075	0.259585
FBgn0015379	dod	protein_coding	0.0694396	0.480337	0.803128
FBgn0015380	drl	protein_coding	-0.332072	0.000883748	0.0272385
FBgn0015381	dsf	protein_coding	0.272715	0.563258	0.844887
FBgn0015391	glu	protein_coding	-0.447198	0.00250857	0.0529017
FBgn0015393	hoip	protein_coding	0.124316	0.051034	0.307937
FBgn0015396	jumu	protein_coding	-0.446789	0.00408197	0.0731469
FBgn0015399	kek1	protein_coding	-0.137178	0.199973	0.584413
FBgn0015400	kek2	protein_coding	-0.455753	0.382762	0.74968
FBgn0015402	ksr	protein_coding	-0.333782	0.496332	0.810692
FBgn0015477	Rme-8	protein_coding	-0.129084	0.637787	0.88181
FBgn0015509	lin19	protein_coding	-0.172501	0.225935	0.614329
FBgn0015513	mbc	protein_coding	-0.0129157	0.957276	0.989065
FBgn0015519	nAcRalpha-7E	protein_coding	-1.10459	0.0313136	0.243154
FBgn0015520	nonA-l	protein_coding	0.228064	0.272118	0.662685
FBgn0015521	RpS21	protein_coding	0.0603006	0.386732	0.751482
FBgn0015522	olf186-M	protein_coding	0.378035	0.485133	0.805741
FBgn0015524	otp	protein_coding	0.57905	0.152652	0.524801
FBgn0015527	pen	protein_coding	0.121541	0.667237	0.893903
FBgn0015541	sda	protein_coding	-0.396073	0.128051	0.488996
FBgn0015542	sima	protein_coding	0.09123	0.687866	0.90432
FBgn0015543	snoRNA:Me28S-A1322	snoRNA	0.326086	0.418478	0.770852
FBgn0015544	spag	protein_coding	-0.102037	0.426312	0.773137
FBgn0015546	spel1	protein_coding	-0.235727	0.197565	0.58123
FBgn0015553	tos	protein_coding	-0.768306	0.000450808	0.0164209
FBgn0015558	tty	protein_coding	0.751519	0.132219	0.49561
FBgn0015561	unpg	protein_coding	0.287728	0.616974	0.872769
FBgn0015562	veg	protein_coding	-0.243712	0.32102	0.705808
FBgn0015565	yin	protein_coding	1.41979	0.0598279	0.335793
FBgn0015569	alpha-Est10	protein_coding	-0.762193	0.2489	0.640301
FBgn0015570	alpha-Est2	protein_coding	-0.475212	0.404523	0.762677
FBgn0015571	alpha-Est3	protein_coding	0.377381	0.518677	0.823224
FBgn0015572	alpha-Est4	protein_coding	0.557255	0.273811	0.66468
FBgn0015575	alpha-Est7	protein_coding	-0.0672305	0.895664	0.975414
FBgn0015576	alpha-Est8	protein_coding	-1.11938	0.0357851	0.259377
FBgn0015577	alpha-Est9	protein_coding	-0.0668149	0.891994	0.974172
FBgn0015582	dare	protein_coding	0.0148262	0.964687	0.991144
FBgn0015585	Acp63F	protein_coding	0.0396984	0.941586	0.985639
FBgn0015589	Apc	protein_coding	-0.253394	0.284273	0.673942
FBgn0015591	Ast	protein_coding	-0.526837	0.434588	0.778203
FBgn0015600	toc	protein_coding	-0.558327	0.0347052	0.255412
FBgn0015602	BEAF-32	protein_coding	-0.0621549	0.428716	0.774192
FBgn0015609	CadN	protein_coding	-0.120337	0.549058	0.840224
FBgn0015614	CanB2	protein_coding	-0.0834498	0.306874	0.693539
FBgn0015615	Cap	protein_coding	0.377143	0.0242023	0.211449
FBgn0015618	Cdk8	protein_coding	-0.100726	0.540037	0.834035
FBgn0015621	Clp	protein_coding	-0.235398	0.331824	0.71245
FBgn0015622	Cnx99A	protein_coding	0.118218	0.130019	0.490935
FBgn0015623	Cpr	protein_coding	0.240253	0.0773287	0.386335
FBgn0015625	CycB3	protein_coding	0.0097394	0.961311	0.990242
FBgn0015663	Dot	protein_coding	0.378677	0.490664	0.808384
FBgn0015664	Dref	protein_coding	0.0218684	0.845722	0.959151
FBgn0015714	Cyp6a17	protein_coding	1.47337	0.227026	0.615158
FBgn0015721	king-tubby	protein_coding	0.225292	0.707044	0.913286
FBgn0015737	Hmu	protein_coding	0.131504	0.288201	0.678156
FBgn0015754	Lis-1	protein_coding	-0.0506484	0.570566	0.84813
FBgn0015756	RpL9	protein_coding	0.0663922	0.262705	0.654769
FBgn0015765	Mpk2	protein_coding	0.211078	0.513811	0.819669
FBgn0015766	Msr-110	protein_coding	0.0733232	0.385873	0.751271
FBgn0015770	MstProx	protein_coding	-0.402446	0.436728	0.778638
FBgn0015772	Nak	protein_coding	0.0742834	0.725738	0.920184
FBgn0015773	NetA	protein_coding	0.66056	0.126223	0.486113
FBgn0015774	NetB	protein_coding	0.69983	0.00854601	0.115733
FBgn0015776	nrv1	protein_coding	-0.093019	0.545599	0.83836
FBgn0015777	nrv2	protein_coding	-0.190187	0.102611	0.442086
FBgn0015778	rin	protein_coding	-0.0227223	0.765766	0.932473
FBgn0015781	P5cr	protein_coding	0.0466029	0.844514	0.9588
FBgn0015789	Rab10	protein_coding	-1.05876	0.170145	0.549827
FBgn0015790	Rab11	protein_coding	0.135134	0.0725675	0.373978
FBgn0015791	Rab14	protein_coding	-0.0802019	0.482707	0.804573
FBgn0015793	Rab-RP3	protein_coding	-0.476009	0.00403607	0.072667
FBgn0015794	Rab-RP4	protein_coding	-0.269098	0.0150065	0.163747
FBgn0015795	Rab7	protein_coding	0.109519	0.19054	0.573165
FBgn0015797	Rab6	protein_coding	0.148207	0.165111	0.542625
FBgn0015799	Rbf	protein_coding	0.00702043	0.959664	0.989781
FBgn0015801	Reg-5	protein_coding	-0.0616953	0.709976	0.913818
FBgn0015803	rtGEF	protein_coding	0.153105	0.330819	0.711272
FBgn0015805	Rpd3	protein_coding	0.0329403	0.756445	0.929732
FBgn0015806	S6k	protein_coding	0.0212192	0.865876	0.96576
FBgn0015808	ScpX	protein_coding	-0.0317077	0.802899	0.945738
FBgn0015816	Slh	protein_coding	0.198409	0.118411	0.471431
FBgn0015818	Spx	protein_coding	0.133512	0.226365	0.614811
FBgn0015828	TfIIEalpha	protein_coding	0.0185874	0.891507	0.974004
FBgn0015829	TfIIEbeta	protein_coding	-0.253299	0.0568211	0.325972
FBgn0015831	Rtnl2	protein_coding	-0.399815	0.460438	0.792612
FBgn0015834	Trip1	protein_coding	-0.0807234	0.0966548	0.431073
FBgn0015838	Vang	protein_coding	-0.0883052	0.303923	0.690965
FBgn0015872	Drip	protein_coding	0.408827	0.321346	0.705844
FBgn0015903	apt	protein_coding	-0.623531	0.0318098	0.244919
FBgn0015904	ara	protein_coding	-0.239942	0.0126763	0.14787
FBgn0015905	ast	protein_coding	-0.026806	0.908526	0.9796
FBgn0015907	bl	protein_coding	0.00729147	0.914678	0.98123
FBgn0015919	caup	protein_coding	-0.320136	0.0874942	0.409835
FBgn0015924	crq	protein_coding	0.393398	0.0453887	0.289037
FBgn0015925	csul	protein_coding	-0.431956	0.00955092	0.124249
FBgn0015926	dah	protein_coding	0.309998	0.13511	0.502563
FBgn0015929	dpa	protein_coding	-0.0262548	0.844441	0.9588
FBgn0015946	grim	protein_coding	-0.60545	0.256989	0.649078
FBgn0015949	hrg	protein_coding	-0.0584064	0.436421	0.778638
FBgn0016013	Faa	protein_coding	0.164235	0.774122	0.936746
FBgn0016031	lama	protein_coding	1.31103	0.00218903	0.0477483
FBgn0016032	lbm	protein_coding	-1.17302	0.0809212	0.39457
FBgn0016034	mael	protein_coding	0.288463	0.668658	0.89461
FBgn0016038	mod(r)	protein_coding	0.532893	1.46674e-06	0.000206935
FBgn0016041	Tom40	protein_coding	0.558713	1.86952e-06	0.000237911
FBgn0016047	nompA	protein_coding	0.577137	0.229137	0.617306
FBgn0016054	phr6-4	protein_coding	-0.395051	0.182271	0.56288
FBgn0016059	Sema-1b	protein_coding	-0.242269	0.00749242	0.10609
FBgn0016061	side	protein_coding	1.1181	0.104452	0.446374
FBgn0016070	smg	protein_coding	0.0110566	0.956572	0.98886
FBgn0016075	vkg	protein_coding	-0.0877454	0.797806	0.944042
FBgn0016076	vri	protein_coding	-0.483237	0.0362373	0.259649
FBgn0016078	wun	protein_coding	-0.311448	0.227735	0.615393
FBgn0016080	xmas-1	protein_coding	-1.86059	0.00203155	0.046203
FBgn0016081	fry	protein_coding	-0.348042	0.0752173	0.38111
FBgn0016119	ATPsyn-Cf6	protein_coding	0.128821	0.152667	0.524801
FBgn0016120	ATPsyn-d	protein_coding	0.248678	0.0391068	0.268678
FBgn0016122	Acer	protein_coding	-0.119193	0.826553	0.953467
FBgn0016123	Aph-4	protein_coding	-0.589639	0.115672	0.467727
FBgn0016126	CaMKI	protein_coding	0.0894463	0.455784	0.789253
FBgn0016131	Cdk4	protein_coding	-0.187517	0.134059	0.49958
FBgn0016641	PTP-ER	protein_coding	-0.0956186	0.635185	0.880405
FBgn0016650	Lgr1	protein_coding	-0.514011	0.283174	0.672489
FBgn0016660	H15	protein_coding	-0.640578	0.148792	0.519862
FBgn0016672	Ipp	protein_coding	0.262149	0.0162275	0.172073
FBgn0016684	NaPi-T	protein_coding	-0.698218	0.207955	0.593132
FBgn0016685	Nlp	protein_coding	0.182388	0.0177492	0.180341
FBgn0016687	Nurf-38	protein_coding	0.169873	0.00174928	0.0425305
FBgn0016691	Oscp	protein_coding	0.101273	0.119981	0.474153
FBgn0016693	Past1	protein_coding	0.251723	0.0173928	0.177782
FBgn0016694	Pdp1	protein_coding	-0.266829	0.322312	0.706498
FBgn0016696	Pitslre	protein_coding	0.0873637	0.489662	0.808029
FBgn0016697	Prosalpha5	protein_coding	0.0489058	0.487837	0.807344
FBgn0016698	Ptpa	protein_coding	-0.0917245	0.606712	0.867845
FBgn0016700	Rab1	protein_coding	0.0463274	0.411372	0.766787
FBgn0016701	Rab4	protein_coding	-0.190226	0.0172615	0.17716
FBgn0016715	Reg-2	protein_coding	-0.320718	0.324016	0.70676
FBgn0016726	RpL29	protein_coding	-0.0292058	0.740775	0.92406
FBgn0016754	sba	protein_coding	-0.068082	0.639128	0.882359
FBgn0016756	Ubp64E	protein_coding	0.0207882	0.903622	0.977749
FBgn0016762	angel	protein_coding	0.099214	0.621675	0.873704
FBgn0016792	dmt	protein_coding	-0.509455	9.81649e-05	0.00534412
FBgn0016794	dos	protein_coding	0.0119241	0.933589	0.984926
FBgn0016797	fz2	protein_coding	-0.129918	0.226916	0.615158
FBgn0016917	Stat92E	protein_coding	-0.364024	0.0039757	0.072146
FBgn0016920	nompC	protein_coding	-0.600245	0.144054	0.513966
FBgn0016926	Pino	protein_coding	-0.0203957	0.931627	0.984861
FBgn0016930	smi35A	protein_coding	0.192881	0.216016	0.603605
FBgn0016970	l(2)k10201	protein_coding	-0.470279	0.105664	0.448624
FBgn0016974	swaPsi	pseudogene	-1.41891	0.00707566	0.10272
FBgn0016977	spen	protein_coding	-0.0562963	0.641934	0.883744
FBgn0016978	snRNP-U1-70K	protein_coding	0.00906502	0.94942	0.988246
FBgn0016983	smid	protein_coding	0.0523107	0.436889	0.778638
FBgn0016984	sktl	protein_coding	-0.157717	0.506106	0.815459
FBgn0017414	cag	protein_coding	-0.176153	0.420914	0.770886
FBgn0017418	ari-1	protein_coding	0.122902	0.694432	0.908347
FBgn0017429	CG5989	protein_coding	-0.0767254	0.609411	0.868463
FBgn0017430	Nelf-E	protein_coding	-0.347203	0.223923	0.611268
FBgn0017457	U2af38	protein_coding	-0.0491329	0.645725	0.884847
FBgn0017482	T3dh	protein_coding	1.41449	0.00169103	0.0414158
FBgn0017545	RpS3A	protein_coding	0.0532003	0.449865	0.785617
FBgn0017549	Ric	protein_coding	0.202466	0.21281	0.600457
FBgn0017550	Rga	protein_coding	0.0517564	0.547667	0.83964
FBgn0017551	Rca1	protein_coding	-0.382183	0.000275273	0.011209
FBgn0017556	Pros28.1B	protein_coding	-0.306226	0.563916	0.844989
FBgn0017558	Pdk	protein_coding	-0.185936	0.293309	0.682955
FBgn0017561	Ork1	protein_coding	-0.136132	0.801811	0.945133
FBgn0017566	ND75	protein_coding	-0.067249	0.461732	0.793475
FBgn0017567	ND23	protein_coding	-0.33328	0.00355674	0.0674271
FBgn0017572	Mo25	protein_coding	-0.0117723	0.927085	0.983959
FBgn0017577	Mcm5	protein_coding	-0.119673	0.359507	0.733289
FBgn0017578	Max	protein_coding	-0.116595	0.373315	0.742895
FBgn0017579	RpL14	protein_coding	-0.0793926	0.295106	0.683802
FBgn0017581	Lk6	protein_coding	-0.280508	0.0566407	0.325612
FBgn0017590	klg	protein_coding	-1.35731	0.00705187	0.102572
FBgn0019624	CoVa	protein_coding	0.0116956	0.866	0.96576
FBgn0019637	Atu	protein_coding	0.0363564	0.721892	0.918679
FBgn0019644	ATPsyn-b	protein_coding	0.172607	0.0326513	0.248644
FBgn0019650	toy	protein_coding	2.84626	0.101541	0.440321
FBgn0019660	roX2	ncRNA	-9.96496	1.11441e-10	6.56649e-08
FBgn0019661	roX1	ncRNA	-10.8161	2.37218e-11	2.16019e-08
FBgn0019662	qm	protein_coding	-0.193642	0.484986	0.805741
FBgn0019686	lok	protein_coding	-0.372283	0.0139076	0.15653
FBgn0019809	gcm2	protein_coding	0.0379144	0.935915	0.985191
FBgn0019828	dj	protein_coding	-0.212387	0.641057	0.883283
FBgn0019830	colt	protein_coding	0.168813	0.0964573	0.430749
FBgn0019886	Letm1	protein_coding	-0.0115407	0.944214	0.986236
FBgn0019890	Smg5	protein_coding	0.176075	0.265615	0.657603
FBgn0019925	Surf4	protein_coding	0.188549	0.0184997	0.183828
FBgn0019929	Ser7	protein_coding	-0.399456	0.415873	0.768785
FBgn0019932	SamDC	protein_coding	0.00299054	0.988824	0.996797
FBgn0019936	RpS20	protein_coding	0.061703	0.475513	0.799496
FBgn0019938	RpI1	protein_coding	0.04487	0.763119	0.932101
FBgn0019940	Rh6	protein_coding	0.182352	0.707393	0.913286
FBgn0019947	Psn	protein_coding	0.0364096	0.714647	0.91484
FBgn0019948	Phm	protein_coding	-0.139376	0.105476	0.448148
FBgn0019949	Cdk9	protein_coding	-0.112027	0.346713	0.725713
FBgn0019952	Orct	protein_coding	-0.23921	0.637031	0.881373
FBgn0019957	ND42	protein_coding	-0.024619	0.691596	0.907007
FBgn0019960	CG6455	protein_coding	0.154207	0.0570161	0.326547
FBgn0019968	Khc-73	protein_coding	-0.205658	0.301843	0.689367
FBgn0019972	Ice	protein_coding	0.237843	0.0353663	0.257086
FBgn0019982	Gs1l	protein_coding	-0.0244903	0.885593	0.971848
FBgn0019985	mGluRA	protein_coding	0.411961	0.393124	0.756113
FBgn0019990	Gcn2	protein_coding	0.0395792	0.937097	0.985191
FBgn0020018	Ppox	protein_coding	0.252345	0.229323	0.617342
FBgn0020224	Cbl	protein_coding	0.316516	0.131525	0.493811
FBgn0020235	ATPsyn-gamma	protein_coding	0.0287581	0.616625	0.872769
FBgn0020236	ATPCL	protein_coding	0.0704125	0.655931	0.889101
FBgn0020238	14-3-3epsilon	protein_coding	0.038302	0.422784	0.770981
FBgn0020240	Mcr	protein_coding	-0.262278	0.0215043	0.199558
FBgn0020245	ttv	protein_coding	-0.133151	0.405403	0.763276
FBgn0020248	stet	protein_coding	0.162955	0.749759	0.926402
FBgn0020249	stck	protein_coding	-0.34677	0.107872	0.453064
FBgn0020251	sfl	protein_coding	-0.095224	0.681689	0.90145
FBgn0020255	ran	protein_coding	0.117854	0.0364627	0.260147
FBgn0020257	ppa	protein_coding	-0.154892	0.311254	0.697658
FBgn0020258	ppk	protein_coding	-0.234344	0.349483	0.727587
FBgn0020261	pcm	protein_coding	-0.360859	0.0159933	0.170431
FBgn0020269	mspo	protein_coding	0.512253	0.422112	0.770886
FBgn0020270	mre11	protein_coding	0.0786372	0.630579	0.878391
FBgn0020272	mst	protein_coding	0.929764	7.25783e-05	0.00427657
FBgn0020278	loco	protein_coding	0.00949126	0.96323	0.991144
FBgn0020279	lig	protein_coding	-0.0573442	0.529231	0.827759
FBgn0020294	ko	protein_coding	-0.321185	0.00214185	0.0475801
FBgn0020299	stumps	protein_coding	-0.279363	0.238022	0.627933
FBgn0020300	gk	protein_coding	0.198677	0.375662	0.745215
FBgn0020304	drongo	protein_coding	-0.112096	0.319469	0.704028
FBgn0020305	dbe	protein_coding	-0.217346	0.0212127	0.198875
FBgn0020306	dom	protein_coding	-0.0208111	0.833165	0.955222
FBgn0020307	dve	protein_coding	-0.133411	0.468762	0.796437
FBgn0020309	crol	protein_coding	0.0719824	0.492587	0.809688
FBgn0020312	CG4050	protein_coding	0.0900779	0.568773	0.847038
FBgn0020368	Vha68-1	protein_coding	-0.224458	0.748325	0.925728
FBgn0020369	Pros45	protein_coding	0.483087	1.15657e-07	2.41362e-05
FBgn0020370	TppII	protein_coding	0.0659391	0.499002	0.811942
FBgn0020372	TM4SF	protein_coding	-0.348986	0.503524	0.813899
FBgn0020378	Sp1	protein_coding	0.904759	0.0215318	0.199558
FBgn0020379	Rfx	protein_coding	-0.119469	0.733735	0.921146
FBgn0020381	Dredd	protein_coding	-0.0414078	0.805968	0.945807
FBgn0020385	pug	protein_coding	0.73902	0.00354649	0.0674271
FBgn0020386	Pdk1	protein_coding	0.236564	0.195564	0.578891
FBgn0020388	Pcaf	protein_coding	-0.27192	0.0352449	0.257086
FBgn0020389	Papss	protein_coding	-0.0396809	0.863032	0.96565
FBgn0020391	Nrk	protein_coding	0.723236	0.314817	0.700522
FBgn0020392	Nmt	protein_coding	0.0694163	0.507495	0.815984
FBgn0020407	asun	protein_coding	-0.427555	0.0287815	0.233256
FBgn0020412	JIL-1	protein_coding	-0.226495	0.0322842	0.24724
FBgn0020414	Idgf3	protein_coding	0.640276	0.295586	0.684417
FBgn0020415	Idgf2	protein_coding	0.622629	0.345961	0.725564
FBgn0020416	Idgf1	protein_coding	-0.853607	0.157148	0.53145
FBgn0020429	GluRIIB	protein_coding	-0.573026	0.224031	0.611268
FBgn0020439	fau	protein_coding	0.696747	0.147498	0.51745
FBgn0020440	Fak56D	protein_coding	0.127248	0.349318	0.727473
FBgn0020443	Elf	protein_coding	0.252383	0.00279638	0.0568182
FBgn0020445	E23	protein_coding	0.889907	0.0112662	0.137459
FBgn0020493	Dad	protein_coding	-0.147218	0.178969	0.559346
FBgn0020496	CtBP	protein_coding	0.121429	0.0401451	0.27208
FBgn0020497	emb	protein_coding	-0.0658921	0.372896	0.742603
FBgn0020503	CLIP-190	protein_coding	-0.221359	0.0582123	0.330563
FBgn0020510	Abi	protein_coding	-0.166708	0.157261	0.531472
FBgn0020513	ade5	protein_coding	0.163128	0.235538	0.6257
FBgn0020521	pio	protein_coding	0.251946	0.0914864	0.419468
FBgn0020545	kraken	protein_coding	-0.0931433	0.518361	0.823018
FBgn0020556	bxd	ncRNA	-1.28083	0.00402796	0.072667
FBgn0020616	SA	protein_coding	-0.125284	0.43577	0.778638
FBgn0020617	Rx	protein_coding	-0.39243	0.405456	0.763276
FBgn0020618	Rack1	protein_coding	0.101418	0.144128	0.513966
FBgn0020620	RN-tre	protein_coding	0.145186	0.344531	0.724882
FBgn0020621	Pkn	protein_coding	-0.0638365	0.710381	0.913818
FBgn0020622	Pi3K21B	protein_coding	-0.235479	0.126051	0.485637
FBgn0020626	Osbp	protein_coding	0.000893914	0.997574	0.999269
FBgn0020633	Mcm7	protein_coding	-0.457473	0.000401553	0.0150088
FBgn0020637	Lcp65Ag2	protein_coding	-0.543302	0.481823	0.804573
FBgn0020641	Lcp65Ad	protein_coding	1.31352	0.144381	0.514318
FBgn0020647	KrT95D	protein_coding	-0.146598	0.459353	0.792105
FBgn0020653	Trxr-1	protein_coding	0.478674	1.90739e-08	6.16333e-06
FBgn0020655	Gap69C	protein_coding	-0.110424	0.451231	0.786432
FBgn0020660	eIF-4B	protein_coding	0.647633	0.000772307	0.0244816
FBgn0020762	Atet	protein_coding	-0.0627318	0.857656	0.963412
FBgn0020764	Alas	protein_coding	0.232912	0.11817	0.471408
FBgn0020766	Aats-phe	protein_coding	0.146042	0.401909	0.761522
FBgn0020767	Spred	protein_coding	-0.140296	0.174057	0.55456
FBgn0020880	CG7179	protein_coding	0.471162	0.455374	0.789253
FBgn0020887	Su(z)12	protein_coding	-0.230018	0.207292	0.592194
FBgn0020907	Scp2	protein_coding	-0.307827	0.610069	0.868666
FBgn0020909	Rtc1	protein_coding	0.327121	0.0306101	0.241878
FBgn0020910	RpL3	protein_coding	-0.0312403	0.709097	0.913389
FBgn0020912	Ptx1	protein_coding	-0.115015	0.834442	0.955745
FBgn0020930	Dgkepsilon	protein_coding	-0.0820348	0.680163	0.900668
FBgn0021742	C901	protein_coding	0.505691	0.317496	0.702525
FBgn0021750	Aats-ser	protein_coding	-0.192095	0.224649	0.611995
FBgn0021760	chb	protein_coding	-0.115559	0.317958	0.702651
FBgn0021761	Nup154	protein_coding	0.103966	0.423134	0.770981
FBgn0021764	sdk	protein_coding	0.322718	0.142148	0.511853
FBgn0021765	scu	protein_coding	0.789883	1.63253e-09	6.81376e-07
FBgn0021768	nudC	protein_coding	0.0771388	0.401577	0.761522
FBgn0021776	mira	protein_coding	-0.502068	0.270574	0.662032
FBgn0021795	Tapdelta	protein_coding	-0.00944331	0.949808	0.988246
FBgn0021796	Tor	protein_coding	0.101565	0.470929	0.797895
FBgn0021800	l(2)k16918	protein_coding	-0.0672351	0.8055	0.945807
FBgn0021814	Vps28	protein_coding	0.064242	0.658711	0.89022
FBgn0021818	cnk	protein_coding	-0.68743	0.384402	0.750304
FBgn0021825	Dmn	protein_coding	0.129961	0.295701	0.684417
FBgn0021847	l(2)k14710	protein_coding	0.243999	0.199341	0.58321
FBgn0021856	l(2)k14505	protein_coding	0.00639547	0.969294	0.991739
FBgn0021872	Xbp1	protein_coding	0.475898	0.000418249	0.0154029
FBgn0021873	Gef26	protein_coding	-0.241086	0.0609335	0.339283
FBgn0021874	Nle	protein_coding	-0.211314	0.242454	0.632324
FBgn0021875	Zfrp8	protein_coding	-0.300641	0.0833838	0.399453
FBgn0021895	ytr	protein_coding	-0.206474	0.0287294	0.233211
FBgn0021906	RFeSP	protein_coding	0.137041	0.167483	0.547531
FBgn0021944	Coprox	protein_coding	0.260139	0.00890483	0.118604
FBgn0021953	Fatp	protein_coding	0.00626939	0.969816	0.991739
FBgn0021967	Pdsw	protein_coding	-0.112506	0.553977	0.841551
FBgn0021979	l(2)k09913	protein_coding	-0.0985737	0.238692	0.628071
FBgn0021995	Rs1	protein_coding	0.00913474	0.936009	0.985191
FBgn0022023	eIF-3p40	protein_coding	0.0206506	0.775227	0.936996
FBgn0022027	Vps25	protein_coding	0.0869985	0.4809	0.803667
FBgn0022029	l(2)k01209	protein_coding	-0.109145	0.559144	0.842754
FBgn0022063	Pcf11	protein_coding	-0.0692476	0.524357	0.825964
FBgn0022069	Nnp-1	protein_coding	0.0968178	0.22229	0.608383
FBgn0022097	Vha36-1	protein_coding	0.0756753	0.313541	0.699663
FBgn0022153	l(2)k05819	protein_coding	-0.170357	0.349807	0.728031
FBgn0022160	Gpo-1	protein_coding	0.375983	0.438564	0.779392
FBgn0022213	Cas	protein_coding	0.280107	0.0295334	0.236874
FBgn0022224	ubl	protein_coding	-0.159144	0.0331643	0.250179
FBgn0022238	lolal	protein_coding	-0.0589462	0.806443	0.945807
FBgn0022246	Rpp30	protein_coding	0.0205023	0.875438	0.967846
FBgn0022268	KdelR	protein_coding	0.201765	0.0353578	0.257086
FBgn0022288	l(2)09851	protein_coding	0.356703	0.00457678	0.0788481
FBgn0022338	dnk	protein_coding	-0.212428	0.188642	0.570995
FBgn0022343	CG3760	protein_coding	0.116575	0.161698	0.536756
FBgn0022344	CG10340	protein_coding	-0.0129789	0.894777	0.975393
FBgn0022349	CG1910	protein_coding	-0.191198	0.305957	0.692291
FBgn0022355	Tsf1	protein_coding	-1.14351	0.0670603	0.358837
FBgn0022359	Sodh-2	protein_coding	0.46602	0.568177	0.846962
FBgn0022361	Pur-alpha	protein_coding	0.127965	0.360618	0.734257
FBgn0022382	Pka-R2	protein_coding	-0.497751	0.0240826	0.211158
FBgn0022699	D19B	protein_coding	-0.213104	0.273848	0.66468
FBgn0022702	Cht2	protein_coding	0.174556	0.116961	0.47052
FBgn0022708	Adk2	protein_coding	-0.197104	0.128073	0.488996
FBgn0022709	Adk1	protein_coding	-0.640788	0.0594031	0.33448
FBgn0022710	Ac13E	protein_coding	0.148464	0.693681	0.908035
FBgn0022720	zf30C	protein_coding	0.108655	0.216863	0.604094
FBgn0022724	Taf8	protein_coding	0.694847	7.65666e-06	0.000730445
FBgn0022764	Sin3A	protein_coding	-0.119911	0.21013	0.595946
FBgn0022768	Pp2C1	protein_coding	-0.00300092	0.989333	0.996797
FBgn0022770	Peritrophin-A	protein_coding	-2.0947	6.76636e-06	0.000677786
FBgn0022772	Orc1	protein_coding	-0.567684	0.0419701	0.277219
FBgn0022774	Oat	protein_coding	-0.0441556	0.944511	0.986305
FBgn0022786	Hira	protein_coding	-0.15595	0.24891	0.640301
FBgn0022787	Hel89B	protein_coding	-0.0570699	0.617458	0.872769
FBgn0022800	Cad96Ca	protein_coding	-0.0227978	0.937081	0.985191
FBgn0022893	Df31	protein_coding	-0.153233	0.0689727	0.363249
FBgn0022935	D19A	protein_coding	-0.0335241	0.763642	0.932172
FBgn0022936	CycH	protein_coding	-0.0868269	0.477004	0.800761
FBgn0022942	Cbp80	protein_coding	0.0548625	0.720402	0.917983
FBgn0022943	Cbp20	protein_coding	-0.0883807	0.485691	0.805892
FBgn0022959	yps	protein_coding	-0.0140499	0.850777	0.961911
FBgn0022960	vimar	protein_coding	-0.0304354	0.796762	0.943735
FBgn0022981	rpk	protein_coding	-0.811971	0.383251	0.749956
FBgn0022984	qkr58E-3	protein_coding	0.0970412	0.302356	0.689437
FBgn0022985	qkr58E-2	protein_coding	0.0774574	0.453064	0.787497
FBgn0022986	qkr58E-1	protein_coding	0.18476	0.172551	0.552844
FBgn0022987	qkr54B	protein_coding	-0.450275	0.0263966	0.222572
FBgn0023000	mth	protein_coding	0.308816	0.586415	0.858155
FBgn0023001	melt	protein_coding	-0.0255045	0.932839	0.984926
FBgn0023023	CRMP	protein_coding	-0.319255	0.294284	0.683707
FBgn0023076	Clk	protein_coding	-0.709998	0.153939	0.52682
FBgn0023081	gek	protein_coding	0.254202	0.120561	0.475642
FBgn0023083	fray	protein_coding	-0.137586	0.774376	0.936807
FBgn0023090	dtr	protein_coding	0.222355	0.732756	0.920741
FBgn0023091	dimm	protein_coding	0.472721	0.394687	0.756377
FBgn0023094	cyc	protein_coding	-0.251164	0.178847	0.559346
FBgn0023095	caps	protein_coding	0.392454	0.0316884	0.244547
FBgn0023096	btv	protein_coding	-0.189069	0.467353	0.795707
FBgn0023097	bon	protein_coding	-0.0252868	0.938362	0.985639
FBgn0023129	aay	protein_coding	0.505297	0.437642	0.778867
FBgn0023130	a6	protein_coding	0.32827	0.259622	0.650646
FBgn0023143	Uba1	protein_coding	-0.0932431	0.145847	0.515543
FBgn0023167	SmD3	protein_coding	-0.0238974	0.797458	0.944001
FBgn0023169	SNF1A	protein_coding	-0.123065	0.533893	0.829948
FBgn0023170	RpL39	protein_coding	0.0366754	0.561048	0.843339
FBgn0023171	rnh1	protein_coding	-0.0128229	0.935849	0.985191
FBgn0023172	RhoGEF2	protein_coding	-0.27916	0.0270936	0.226353
FBgn0023174	Prosbeta2	protein_coding	0.105672	0.420231	0.770886
FBgn0023175	Prosalpha7	protein_coding	0.0640096	0.316508	0.702361
FBgn0023177	Pp4-19C	protein_coding	-0.0496717	0.636711	0.881201
FBgn0023179	amon	protein_coding	0.460138	0.385337	0.750748
FBgn0023180	Orc6	protein_coding	-0.173904	0.441806	0.780801
FBgn0023181	Orc4	protein_coding	0.0441303	0.822043	0.95271
FBgn0023211	Elongin-C	protein_coding	0.0451596	0.440243	0.780516
FBgn0023212	Elongin-B	protein_coding	-0.0797907	0.406916	0.764025
FBgn0023213	eIF4G	protein_coding	0.0805113	0.303103	0.689572
FBgn0023214	edl	protein_coding	-0.469538	0.00336333	0.0645411
FBgn0023215	Mnt	protein_coding	0.348789	0.0650751	0.351595
FBgn0023216	Parg	protein_coding	0.400238	0.0211905	0.198875
FBgn0023388	Dap160	protein_coding	0.207607	0.227439	0.615309
FBgn0023395	Chd3	protein_coding	0.0615805	0.722041	0.918679
FBgn0023407	B4	protein_coding	-0.0168661	0.914607	0.98123
FBgn0023415	Acp32CD	protein_coding	0.414884	0.504071	0.814006
FBgn0023416	Ac3	protein_coding	-0.680523	0.155845	0.529567
FBgn0023423	slmb	protein_coding	-0.0736491	0.526163	0.826572
FBgn0023441	fus	protein_coding	-0.00739789	0.953664	0.988605
FBgn0023458	Rbcn-3A	protein_coding	0.0615516	0.883752	0.970916
FBgn0023477	Tal	protein_coding	0.0869569	0.30473	0.691365
FBgn0023479	Tequila	protein_coding	0.3072	0.624937	0.875538
FBgn0023496	Lip1	protein_coding	-1.02514	0.0612006	0.340493
FBgn0023506	Es2	protein_coding	0.665907	0.0083562	0.113728
FBgn0023507	CG3835	protein_coding	-0.643081	0.0948484	0.427586
FBgn0023508	Ocrl	protein_coding	0.0447409	0.856041	0.963126
FBgn0023509	mip130	protein_coding	0.323987	0.0115652	0.139744
FBgn0023510	Rbcn-3B	protein_coding	-0.135552	0.524132	0.825964
FBgn0023511	Edem1	protein_coding	0.19703	0.355432	0.731253
FBgn0023512	eIF2B-epsilon	protein_coding	0.20505	0.0650374	0.351581
FBgn0023513	CG14803	protein_coding	0.0186989	0.941931	0.985639
FBgn0023514	CG14805	protein_coding	0.249206	0.128208	0.489243
FBgn0023515	CG14814	protein_coding	0.0950684	0.612718	0.870214
FBgn0023516	Pex5	protein_coding	0.124773	0.490354	0.808281
FBgn0023517	Pgam5	protein_coding	0.029135	0.788166	0.940991
FBgn0023518	trr	protein_coding	-0.0316397	0.922281	0.983248
FBgn0023519	mRpL16	protein_coding	-0.50436	5.35972e-06	0.000553488
FBgn0023520	CG3857	protein_coding	0.439648	0.0232656	0.209264
FBgn0023521	CG3587	protein_coding	0.742572	1.90503e-06	0.000238533
FBgn0023522	CG11596	protein_coding	0.23813	0.0471691	0.293656
FBgn0023523	Or2a	protein_coding	0.852063	0.118724	0.472301
FBgn0023524	CG3078	protein_coding	-0.269442	0.668425	0.89461
FBgn0023525	CG3191	protein_coding	-0.964382	0.206175	0.592049
FBgn0023526	CG2865	protein_coding	0.276648	0.0982166	0.43379
FBgn0023527	CG3071	protein_coding	0.0184229	0.902076	0.97757
FBgn0023528	CG2924	protein_coding	0.00510698	0.968504	0.991739
FBgn0023529	CG2918	protein_coding	0.518217	0.00299647	0.059792
FBgn0023530	CG3740	protein_coding	0.111516	0.542656	0.836157
FBgn0023531	CG32809	protein_coding	-0.325316	0.277982	0.667466
FBgn0023534	CG17778	protein_coding	-0.585475	0.294094	0.683707
FBgn0023535	arg	protein_coding	-0.316777	0.626511	0.876503
FBgn0023536	CG3156	protein_coding	0.226072	0.29044	0.679593
FBgn0023537	CG17896	protein_coding	-0.029195	0.812053	0.947914
FBgn0023540	CG3630	protein_coding	0.619504	0.0169757	0.175926
FBgn0023541	Cyp4d14	protein_coding	-0.590243	0.251329	0.643473
FBgn0023542	Nmd3	protein_coding	-0.193162	0.296246	0.684701
FBgn0023545	CG4406	protein_coding	0.695935	1.74847e-06	0.000236682
FBgn0023549	Mct1	protein_coding	0.159847	0.769058	0.933292
FBgn0024150	Ac78C	protein_coding	-0.556733	0.300815	0.688922
FBgn0024179	wit	protein_coding	-0.61825	0.151979	0.524053
FBgn0024183	vig	protein_coding	0.127122	0.112702	0.460565
FBgn0024184	unc-4	protein_coding	-0.161157	0.704624	0.912977
FBgn0024187	syd	protein_coding	-0.261449	0.345024	0.725064
FBgn0024188	san	protein_coding	0.0298084	0.782306	0.939951
FBgn0024189	sns	protein_coding	0.119169	0.792573	0.942592
FBgn0024191	sip1	protein_coding	0.0706708	0.811338	0.947826
FBgn0024194	rasp	protein_coding	-0.367877	0.179105	0.559432
FBgn0024196	robl	protein_coding	0.106398	0.289052	0.678406
FBgn0024222	ird5	protein_coding	-0.357113	0.409673	0.766104
FBgn0024227	ial	protein_coding	-0.14815	0.291511	0.681145
FBgn0024230	Hs2st	protein_coding	0.118029	0.360985	0.734257
FBgn0024232	gprs	protein_coding	0.508913	0.337915	0.718508
FBgn0024234	gbb	protein_coding	-0.202867	0.0178234	0.180341
FBgn0024236	foi	protein_coding	-0.114139	0.520749	0.82343
FBgn0024238	Fim	protein_coding	0.115956	0.264479	0.656758
FBgn0024244	drm	protein_coding	-0.0637467	0.707381	0.913286
FBgn0024245	dnt	protein_coding	-0.627194	2.96787e-05	0.00228078
FBgn0024248	chico	protein_coding	-0.359568	0.0781158	0.388138
FBgn0024249	cato	protein_coding	-1.43093	0.221654	0.607796
FBgn0024250	brk	protein_coding	-0.233439	0.432987	0.777282
FBgn0024251	bbx	protein_coding	0.286962	0.622588	0.874302
FBgn0024273	WASp	protein_coding	0.239496	0.294439	0.683707
FBgn0024277	trio	protein_coding	0.00773596	0.958402	0.989421
FBgn0024285	Srp54	protein_coding	-0.21192	0.00322413	0.0633257
FBgn0024288	Sox100B	protein_coding	-0.959552	0.100355	0.438811
FBgn0024291	Sir2	protein_coding	-0.28629	0.0304311	0.241655
FBgn0024293	Spn43Ab	protein_coding	-0.371289	0.575412	0.851499
FBgn0024294	Spn43Aa	protein_coding	0.251682	0.393646	0.756117
FBgn0024314	Plap	protein_coding	0.162755	0.115846	0.467727
FBgn0024315	Picot	protein_coding	0.312394	0.373839	0.743231
FBgn0024320	Npc1a	protein_coding	0.221721	0.230142	0.618237
FBgn0024321	NK7.1	protein_coding	0.0679245	0.803983	0.945807
FBgn0024326	Mkk4	protein_coding	0.143765	0.350234	0.728163
FBgn0024329	Mekk1	protein_coding	-0.202028	0.228562	0.616568
FBgn0024330	MED6	protein_coding	-0.389719	0.000229461	0.0100889
FBgn0024332	Mcm3	protein_coding	0.0150124	0.922733	0.983248
FBgn0024352	Hop	protein_coding	0.1545	0.155049	0.528366
FBgn0024360	CG11418	protein_coding	0.319214	0.0771443	0.386284
FBgn0024361	Tsp2A	protein_coding	0.824271	0.137115	0.505698
FBgn0024362	CG11412	protein_coding	0.438197	4.02707e-05	0.00280133
FBgn0024364	CG11417	protein_coding	0.133304	0.177232	0.558499
FBgn0024365	CG12773	protein_coding	0.589967	0.00247967	0.0525134
FBgn0024366	CG11409	protein_coding	-0.236898	0.542323	0.835891
FBgn0024371	E2f2	protein_coding	0.077137	0.417372	0.770089
FBgn0024432	Dlc90F	protein_coding	-0.0482079	0.628926	0.877553
FBgn0024491	Bin1	protein_coding	-0.044474	0.632339	0.87901
FBgn0024509	sec13	protein_coding	0.223729	0.0349879	0.256289
FBgn0024510	dlt	protein_coding	0.189249	0.576081	0.852127
FBgn0024542	Neos	protein_coding	-0.411371	0.0654152	0.352672
FBgn0024555	flfl	protein_coding	-0.249487	0.0278814	0.229531
FBgn0024556	EfTuM	protein_coding	0.103762	0.135466	0.502854
FBgn0024558	Dph5	protein_coding	0.0139224	0.903801	0.977792
FBgn0024689	fws	protein_coding	-0.0054363	0.967613	0.991739
FBgn0024698	Cpsf160	protein_coding	-0.0768615	0.599341	0.863951
FBgn0024728	Slip1	protein_coding	-0.229089	0.0361625	0.259585
FBgn0024732	Drep-1	protein_coding	-0.350718	0.185717	0.567372
FBgn0024733	RpL10	protein_coding	0.102082	0.0857876	0.405921
FBgn0024734	PRL-1	protein_coding	-0.077641	0.527779	0.827121
FBgn0024740	Lip2	protein_coding	0.629168	0.0364145	0.259989
FBgn0024754	Flo-1	protein_coding	-0.379639	0.392896	0.756113
FBgn0024804	Dbp80	protein_coding	-0.170394	0.323222	0.706732
FBgn0024806	DIP2	protein_coding	-0.0302154	0.857009	0.963281
FBgn0024807	DIP1	protein_coding	0.304677	0.02366	0.209736
FBgn0024811	Crk	protein_coding	0.216686	0.000915466	0.0280435
FBgn0024814	Clc	protein_coding	0.124606	0.0182482	0.182659
FBgn0024833	AP-47	protein_coding	0.174982	0.178224	0.559273
FBgn0024836	stan	protein_coding	-0.0368185	0.828742	0.954304
FBgn0024841	Pcd	protein_coding	-0.0747663	0.753798	0.928544
FBgn0024846	p38b	protein_coding	-0.289129	0.456194	0.789253
FBgn0024887	kin17	protein_coding	-0.0292791	0.804932	0.945807
FBgn0024889	Kap-alpha1	protein_coding	0.115083	0.415609	0.768785
FBgn0024891	ferrochelatase	protein_coding	0.0398469	0.691972	0.907254
FBgn0024897	b6	protein_coding	0.0822819	0.898826	0.976734
FBgn0024909	Taf7	protein_coding	-0.230035	0.099015	0.435971
FBgn0024912	agt	protein_coding	0.4814	0.115816	0.467727
FBgn0024913	Actbeta	protein_coding	0.279424	0.615012	0.872109
FBgn0024920	Ts	protein_coding	-0.509933	0.00531549	0.0856115
FBgn0024921	Trn	protein_coding	0.0625207	0.590496	0.858982
FBgn0024941	RSG7	protein_coding	0.558306	0.232572	0.62163
FBgn0024943	PIP82	protein_coding	-0.197645	0.690186	0.905905
FBgn0024944	Oamb	protein_coding	0.248502	0.58222	0.855481
FBgn0024945	NitFhit	protein_coding	0.162653	0.313386	0.699663
FBgn0024947	NTPase	protein_coding	-0.0186805	0.894865	0.975393
FBgn0024956	Mat1	protein_coding	-0.0480288	0.746375	0.924928
FBgn0024957	Irp-1B	protein_coding	0.0391372	0.897735	0.976518
FBgn0024958	Irp-1A	protein_coding	-0.0537167	0.683903	0.902258
FBgn0024963	GluClalpha	protein_coding	0.485543	0.330663	0.711272
FBgn0024973	CG2701	protein_coding	0.0553593	0.737803	0.923054
FBgn0024975	CG2712	protein_coding	0.982894	0.0206588	0.196337
FBgn0024980	Syx4	protein_coding	0.27893	0.63772	0.88181
FBgn0024983	CG4293	protein_coding	0.859035	0.000132801	0.00665132
FBgn0024984	CG3457	protein_coding	1.86066	0.00538538	0.0864509
FBgn0024985	CG11448	protein_coding	0.450367	0.0104969	0.132144
FBgn0024986	CG3719	protein_coding	0.17943	0.187198	0.569438
FBgn0024987	ssx	protein_coding	-1.61569	1.08766e-12	1.81585e-09
FBgn0024989	CG3777	protein_coding	-0.174887	0.407698	0.764349
FBgn0024991	CG2694	protein_coding	-0.162822	0.289005	0.678406
FBgn0024992	CG2658	protein_coding	0.129928	0.47456	0.799481
FBgn0024993	CG2662	protein_coding	-0.249576	0.198732	0.582245
FBgn0024994	Csat	protein_coding	-0.108536	0.482701	0.804573
FBgn0024996	eIF2B-beta	protein_coding	0.366628	0.000999182	0.0300565
FBgn0024997	CG2681	protein_coding	-0.374661	0.454491	0.788471
FBgn0024998	CG2685	protein_coding	0.0164503	0.921089	0.983248
FBgn0025109	Bem46	protein_coding	0.556878	0.194687	0.577214
FBgn0025111	Ant2	protein_coding	0.888161	0.0381418	0.266369
FBgn0025117	und	protein_coding	-0.00856598	0.909439	0.9796
FBgn0025140	pit	protein_coding	0.00114418	0.99302	0.997907
FBgn0025185	az2	protein_coding	-0.107405	0.661891	0.891907
FBgn0025186	ari-2	protein_coding	0.0718536	0.710662	0.913818
FBgn0025286	RpL31	protein_coding	-0.0695549	0.466475	0.79508
FBgn0025335	CG4585	protein_coding	-0.152377	0.419157	0.77086
FBgn0025336	CG4882	protein_coding	-0.0890584	0.410935	0.766526
FBgn0025352	Thiolase	protein_coding	0.136937	0.0480919	0.297369
FBgn0025355	SuUR	protein_coding	0.0346975	0.871882	0.966837
FBgn0025360	Optix	protein_coding	-0.190486	0.206805	0.592194
FBgn0025366	Ip259	protein_coding	-0.129061	0.3583	0.732789
FBgn0025373	Fpps	protein_coding	-0.0248396	0.851731	0.961911
FBgn0025381	rush	protein_coding	0.295511	0.0384617	0.266696
FBgn0025382	Rab27	protein_coding	-0.248858	0.393538	0.756117
FBgn0025387	CG12184	protein_coding	-0.78257	0.218967	0.606459
FBgn0025388	CG12179	protein_coding	-0.287619	0.236877	0.626063
FBgn0025390	Mur2B	protein_coding	0.603229	0.214547	0.601663
FBgn0025391	Scgdelta	protein_coding	-0.299695	0.548683	0.840114
FBgn0025393	CG14795	protein_coding	-0.05404	0.933813	0.984926
FBgn0025394	inc	protein_coding	-0.0829984	0.339864	0.719798
FBgn0025454	Cyp6g1	protein_coding	0.876943	0.332525	0.712688
FBgn0025455	CycT	protein_coding	0.0664327	0.554349	0.841605
FBgn0025456	CREG	protein_coding	0.269084	0.130923	0.492515
FBgn0025457	Bub3	protein_coding	-0.174295	0.360065	0.733829
FBgn0025463	Bap60	protein_coding	0.508244	6.35017e-05	0.00390243
FBgn0025469	slv	protein_coding	-0.00858828	0.943117	0.986236
FBgn0025519	fidipidine	protein_coding	-0.0727038	0.568704	0.847038
FBgn0025525	bab2	protein_coding	0.191156	0.351229	0.72887
FBgn0025549	unc-119	protein_coding	0.36323	0.0194734	0.1892
FBgn0025558	CG4101	protein_coding	-0.173408	0.0930238	0.42317
FBgn0025571	SF1	protein_coding	-0.0756745	0.456444	0.789263
FBgn0025574	Pli	protein_coding	-0.0829973	0.524811	0.826058
FBgn0025578	Lcp9	protein_coding	0.288048	0.662443	0.891977
FBgn0025582	Int6	protein_coding	-0.201249	0.0629639	0.34465
FBgn0025592	Gyk	protein_coding	-0.279204	0.43611	0.778638
FBgn0025595	GRHR	protein_coding	-0.733621	0.170534	0.550344
FBgn0025608	Faf	protein_coding	0.0323286	0.766468	0.932473
FBgn0025615	Torsin	protein_coding	0.380358	0.00122442	0.0340696
FBgn0025620	CG13360	protein_coding	0.488869	0.338045	0.71853
FBgn0025621	CG16989	protein_coding	0.420342	0.0463831	0.290943
FBgn0025624	CG4025	protein_coding	-0.0532771	0.807988	0.946941
FBgn0025625	Sik2	protein_coding	-0.238751	0.636264	0.881093
FBgn0025626	CG4281	protein_coding	0.0372888	0.726248	0.920184
FBgn0025627	CG4194	protein_coding	2.19316	0.0633625	0.345887
FBgn0025628	CG4199	protein_coding	0.180502	0.0902408	0.416563
FBgn0025629	CG4045	protein_coding	0.589842	0.00129529	0.0350271
FBgn0025630	CG4061	protein_coding	0.298603	0.156217	0.529911
FBgn0025631	moody	protein_coding	-0.356666	0.373917	0.743231
FBgn0025632	CG4313	protein_coding	-0.978356	0.159382	0.533685
FBgn0025633	CG13366	protein_coding	0.229481	0.0455684	0.289264
FBgn0025634	CG13367	protein_coding	0.163934	0.178911	0.559346
FBgn0025635	CG17829	protein_coding	0.156856	0.34117	0.720991
FBgn0025637	skpA	protein_coding	0.288264	1.5195e-05	0.00130071
FBgn0025638	Roc1a	protein_coding	-0.237833	0.000611382	0.0209733
FBgn0025639	Hmt4-20	protein_coding	0.177883	0.20435	0.589735
FBgn0025640	CG13369	protein_coding	0.674982	0.00964105	0.125259
FBgn0025641	DAAM	protein_coding	0.390316	0.0384318	0.266696
FBgn0025642	CG32812	protein_coding	-1.67223	0.00361102	0.0678147
FBgn0025643	CG3588	protein_coding	-0.897439	0.0809465	0.39457
FBgn0025644	CG14424	protein_coding	-1.00365	0.0660366	0.354876
FBgn0025645	CG3598	protein_coding	0.0365569	0.943445	0.986236
FBgn0025674	CycK	protein_coding	-0.0495015	0.768559	0.933152
FBgn0025676	CkIIalpha-i3	protein_coding	0.394938	0.275649	0.665571
FBgn0025678	CaBP1	protein_coding	0.0562064	0.668517	0.89461
FBgn0025681	CG3558	protein_coding	-0.0177063	0.905097	0.978383
FBgn0025682	scf	protein_coding	-0.042242	0.869554	0.966491
FBgn0025683	CG3164	protein_coding	0.172324	0.109038	0.456046
FBgn0025684	MFS18	protein_coding	0.180202	0.331852	0.71245
FBgn0025686	CG11592	protein_coding	-1.08911	0.106472	0.449821
FBgn0025687	LKR	protein_coding	0.030539	0.932249	0.984861
FBgn0025693	CG11163	protein_coding	-0.224059	0.486851	0.806906
FBgn0025700	CG5885	protein_coding	0.25752	0.0683851	0.362274
FBgn0025702	srpk79D	protein_coding	0.0588721	0.913649	0.980819
FBgn0025709	CG8083	protein_coding	-0.589914	0.318508	0.702753
FBgn0025712	CG13920	protein_coding	0.493534	0.360849	0.734257
FBgn0025716	Bap55	protein_coding	-0.0459756	0.502657	0.813518
FBgn0025720	Ate1	protein_coding	0.120467	0.346123	0.725564
FBgn0025724	beta'Cop	protein_coding	0.129081	0.104341	0.446315
FBgn0025725	alphaCop	protein_coding	0.111901	0.309418	0.696244
FBgn0025726	unc-13	protein_coding	-0.188322	0.549539	0.840546
FBgn0025739	pon	protein_coding	0.107263	0.756376	0.929732
FBgn0025740	plexB	protein_coding	-0.251137	0.0642326	0.349042
FBgn0025741	plexA	protein_coding	-0.0496297	0.730239	0.920741
FBgn0025742	mtm	protein_coding	-0.150044	0.0862285	0.40717
FBgn0025743	mbt	protein_coding	-0.158542	0.0943247	0.426362
FBgn0025777	homer	protein_coding	0.168997	0.347918	0.726365
FBgn0025781	cdc16	protein_coding	-0.200652	0.304435	0.691365
FBgn0025790	TBPH	protein_coding	0.133106	0.12702	0.487493
FBgn0025800	Smox	protein_coding	0.14975	0.145918	0.515543
FBgn0025802	Sbf	protein_coding	0.136787	0.634687	0.880405
FBgn0025806	Rap2l	protein_coding	-0.0546747	0.622237	0.874063
FBgn0025807	Rad9	protein_coding	0.0574308	0.845142	0.959078
FBgn0025808	Rad17	protein_coding	-0.233907	0.329724	0.711054
FBgn0025809	Paf-AHalpha	protein_coding	0.191042	0.0458971	0.290272
FBgn0025814	Mgstl	protein_coding	0.949824	0.0152866	0.166194
FBgn0025815	Mcm6	protein_coding	-0.409441	0.00190493	0.0444323
FBgn0025820	JTBR	protein_coding	-0.467462	0.0241652	0.211409
FBgn0025825	Hdac3	protein_coding	0.0100746	0.940785	0.985639
FBgn0025830	IntS8	protein_coding	-0.0999919	0.761035	0.931373
FBgn0025832	Fen1	protein_coding	-0.175488	0.278257	0.667466
FBgn0025833	CG8910	protein_coding	0.270502	0.559599	0.843058
FBgn0025835	CG17707	protein_coding	-0.822593	0.0842353	0.401803
FBgn0025836	RhoGAP1A	protein_coding	1.63443	0.00617616	0.094375
FBgn0025838	CG2652	protein_coding	-0.450298	0.414599	0.768065
FBgn0025839	CG3621	protein_coding	0.685372	5.86575e-06	0.000593507
FBgn0025864	Crag	protein_coding	0.211914	0.226704	0.615078
FBgn0025865	Cortactin	protein_coding	0.0782443	0.444151	0.782431
FBgn0025866	CalpB	protein_coding	0.340902	0.324351	0.707063
FBgn0025874	Meics	protein_coding	0.103499	0.767107	0.932764
FBgn0025878	wrapper	protein_coding	0.208863	0.74377	0.924704
FBgn0025879	Timp	protein_coding	0.894962	0.0910475	0.418285
FBgn0025881	snoRNA:Me18S-A1576	snoRNA	-0.322002	0.623685	0.874923
FBgn0025885	Inos	protein_coding	-0.0434447	0.827564	0.953827
FBgn0025936	Eph	protein_coding	-0.104699	0.322631	0.706557
FBgn0026015	Top3beta	protein_coding	0.214122	0.498595	0.811942
FBgn0026056	Rlip	protein_coding	-0.132874	0.346843	0.725771
FBgn0026059	Mhcl	protein_coding	-0.138545	0.421773	0.770886
FBgn0026060	Mipp2	protein_coding	-0.0473386	0.924823	0.983248
FBgn0026061	Mipp1	protein_coding	-0.559055	0.41879	0.77086
[truncated: 8,019 more rows]

## Sheet: ANCOVA on absCS
Trait-RNA expression assopciation studies (RNA levels regressed on sex and absCS)
FlyBase_ID	gene.symbol	gene.biotype	slope (RNA in log2 / CS)	P-value on wing size	FDR on wing size	RNA level difference between sex (M-F)	P-value on sex	FDR on sex
FBgn0000003	7SLRNA:CR32864	ncRNA	-0.167803	0.851133	0.973764	-0.00467331	0.988747	0.997426
FBgn0000008	a	protein_coding	0.479781	0.199029	0.720035	-0.131512	0.341185	0.796334
FBgn0000014	abd-A	protein_coding	-0.269483	0.76371	0.960243	-0.0855313	0.796852	0.956499
FBgn0000015	Abd-B	protein_coding	-0.118499	0.844945	0.973413	-0.0303007	0.892601	0.977391
FBgn0000017	Abl	protein_coding	-0.232297	0.38637	0.832277	0.167289	0.0952613	0.543222
FBgn0000018	abo	protein_coding	-0.0331211	0.942087	0.991494	-0.0299157	0.859433	0.970438
FBgn0000022	ac	protein_coding	0.640823	0.092518	0.597134	-0.329858	0.0208171	0.300404
FBgn0000024	Ace	protein_coding	1.59537	0.138983	0.667396	-0.898089	0.0261256	0.329214
FBgn0000028	acj6	protein_coding	-0.48044	0.603124	0.909175	-0.116582	0.733487	0.944515
FBgn0000032	Acph-1	protein_coding	-0.316487	0.334455	0.800799	0.16893	0.166233	0.658571
FBgn0000036	nAcRalpha-96Aa	protein_coding	-1.55053	0.281068	0.775679	0.310292	0.559368	0.894623
FBgn0000037	mAcR-60C	protein_coding	-1.69023	0.0387186	0.4806	0.189483	0.525481	0.886075
FBgn0000038	nAcRbeta-64B	protein_coding	-0.380043	0.677957	0.936672	-0.155948	0.645776	0.921579
FBgn0000042	Act5C	protein_coding	0.28456	0.0385024	0.480101	-0.0116918	0.815438	0.959648
FBgn0000043	Act42A	protein_coding	0.136224	0.259478	0.760219	-0.0183297	0.680919	0.930727
FBgn0000044	Act57B	protein_coding	0.672293	0.395795	0.834553	-0.455885	0.122651	0.591067
FBgn0000046	Act87E	protein_coding	1.89965	0.0173116	0.379453	-0.759314	0.0106331	0.221899
FBgn0000047	Act88F	protein_coding	0.551234	0.580683	0.901515	0.000371759	0.999197	0.999792
FBgn0000052	ade2	protein_coding	-0.356971	0.509997	0.886147	0.152036	0.449057	0.857418
FBgn0000053	ade3	protein_coding	-0.139548	0.671504	0.935554	0.0426805	0.726254	0.942658
FBgn0000054	Adf1	protein_coding	-0.167768	0.195666	0.719658	0.08081	0.094139	0.542597
FBgn0000057	adp	protein_coding	-0.711189	0.0360824	0.469058	0.0698898	0.570818	0.897748
FBgn0000061	al	protein_coding	-0.466631	0.103415	0.617677	0.0569099	0.587756	0.902812
FBgn0000063	ald	protein_coding	0.240177	0.781146	0.964991	-0.112873	0.724707	0.942573
FBgn0000064	Ald	protein_coding	0.104798	0.709365	0.944507	0.0635455	0.54248	0.891618
FBgn0000071	Ama	protein_coding	1.05762	0.0070131	0.293366	-0.519341	0.000473743	0.0351517
FBgn0000075	amd	protein_coding	-0.235227	0.723998	0.948508	0.346512	0.164872	0.656832
FBgn0000077	amx	protein_coding	-0.311412	0.364624	0.817092	0.0130931	0.917702	0.983985
FBgn0000083	AnnIX	protein_coding	0.0476147	0.864553	0.977122	-0.0415185	0.688329	0.933126
FBgn0000084	AnnX	protein_coding	2.09407	0.0074919	0.301413	-0.857599	0.00332262	0.118987
FBgn0000092	CG2650	protein_coding	-0.317205	0.747719	0.954403	0.039513	0.913881	0.983339
FBgn0000097	aop	protein_coding	-0.107496	0.562406	0.89663	-0.0509332	0.459151	0.861412
FBgn0000099	ap	protein_coding	-0.175329	0.38301	0.830527	0.0338155	0.649015	0.922465
FBgn0000100	RpLP0	protein_coding	-0.0073474	0.939323	0.991412	-0.0162647	0.649611	0.922608
FBgn0000108	Appl	protein_coding	1.57118	0.0296199	0.446841	-0.83644	0.00217158	0.0945769
FBgn0000109	Aprt	protein_coding	-0.39247	0.323354	0.797041	-0.00513666	0.972022	0.993306
FBgn0000114	aret	protein_coding	-0.445351	0.560158	0.895341	0.0958744	0.734601	0.944515
FBgn0000115	Arf72A	protein_coding	0.408733	0.0410765	0.488982	-0.0589391	0.420422	0.841553
FBgn0000116	Argk	protein_coding	-0.411045	0.12991	0.659625	0.219972	0.0303797	0.349327
FBgn0000117	arm	protein_coding	-0.193154	0.182678	0.706521	0.00998388	0.851457	0.969545
FBgn0000119	arr	protein_coding	0.362704	0.113677	0.632963	-0.215699	0.0124712	0.239868
FBgn0000120	Arr1	protein_coding	0.261133	0.751786	0.955794	-0.176378	0.564591	0.895479
FBgn0000121	Arr2	protein_coding	-2.59021	0.0288507	0.438539	0.695406	0.110207	0.57034
FBgn0000137	ase	protein_coding	-0.207309	0.739885	0.951606	0.145599	0.529835	0.886727
FBgn0000139	ash2	protein_coding	-0.353549	0.288747	0.779066	0.0246156	0.841169	0.964873
FBgn0000140	asp	protein_coding	-0.300189	0.285819	0.778097	-0.0425741	0.681341	0.930977
FBgn0000146	aub	protein_coding	0.314434	0.680944	0.93804	0.131734	0.642708	0.920623
FBgn0000147	aur	protein_coding	0.277494	0.153144	0.684396	-0.097367	0.175993	0.667545
FBgn0000150	awd	protein_coding	-0.00041158	0.998039	0.999654	0.094739	0.130598	0.608746
FBgn0000152	Axs	protein_coding	-0.0814859	0.919594	0.988597	0.314913	0.295736	0.767996
FBgn0000153	b	protein_coding	-0.5556	0.437345	0.855059	0.201892	0.445998	0.855909
FBgn0000157	Dll	protein_coding	-0.144052	0.552649	0.89375	-0.0604405	0.50128	0.875697
FBgn0000158	bam	protein_coding	0.976611	0.381916	0.830254	-0.218734	0.596494	0.906002
FBgn0000163	baz	protein_coding	0.0682119	0.750948	0.955794	0.143788	0.0750948	0.507232
FBgn0000166	bcd	protein_coding	-0.448009	0.694589	0.940849	0.232565	0.582586	0.901639
FBgn0000173	ben	protein_coding	0.053904	0.558448	0.89466	0.0438931	0.201057	0.696032
FBgn0000179	bi	protein_coding	-0.263772	0.130705	0.659625	0.238446	0.000415842	0.0320422
FBgn0000180	bib	protein_coding	0.643942	0.00710425	0.293366	-0.0572919	0.506956	0.876909
FBgn0000181	bic	protein_coding	-0.0313736	0.817107	0.972813	-0.0359696	0.47514	0.865235
FBgn0000182	BicC	protein_coding	-0.409926	0.665647	0.934183	0.164357	0.640188	0.9192
FBgn0000183	BicD	protein_coding	-0.290581	0.0860795	0.594251	0.00851036	0.890684	0.976574
FBgn0000206	boss	protein_coding	0.153373	0.864349	0.977111	-0.20547	0.537471	0.889157
FBgn0000210	br	protein_coding	0.527917	0.148523	0.68152	-0.0431475	0.74816	0.948428
FBgn0000212	brm	protein_coding	-0.173575	0.299757	0.785681	-0.0590818	0.340217	0.79574
FBgn0000216	Brd	protein_coding	0.0965647	0.861339	0.976332	-0.310025	0.133421	0.613777
FBgn0000221	brn	protein_coding	0.492459	0.0972385	0.606699	0.126508	0.249358	0.737487
FBgn0000227	Bsg25A	protein_coding	-0.539242	0.523093	0.889707	0.255473	0.4148	0.839914
FBgn0000228	Bsg25D	protein_coding	0.0235389	0.939475	0.991412	-0.0706552	0.539028	0.889823
FBgn0000229	bsk	protein_coding	0.0574577	0.692795	0.940215	-0.0124664	0.81704	0.960323
FBgn0000233	btd	protein_coding	0.395502	0.648127	0.927205	-0.495328	0.126088	0.595647
FBgn0000239	bur	protein_coding	-0.336677	0.116656	0.636462	0.243365	0.00290864	0.112798
FBgn0000241	bw	protein_coding	0.177378	0.854076	0.974918	-0.218972	0.54069	0.890687
FBgn0000242	Bx	protein_coding	-1.40864	0.0188409	0.389132	0.620915	0.00560632	0.15643
FBgn0000244	by	protein_coding	-0.262591	0.597759	0.90751	-0.00938564	0.959321	0.990263
FBgn0000246	c(3)G	protein_coding	-0.162015	0.868834	0.978739	-0.28877	0.427579	0.847422
FBgn0000247	ca	protein_coding	-0.876158	0.170998	0.6975	0.337191	0.154839	0.646528
FBgn0000250	cact	protein_coding	0.147199	0.465753	0.868277	-0.0979555	0.192406	0.688334
FBgn0000251	cad	protein_coding	-0.71088	0.376107	0.826703	0.085231	0.774017	0.952824
FBgn0000253	Cam	protein_coding	0.0469895	0.757489	0.958491	-0.0352424	0.532555	0.887038
FBgn0000256	capu	protein_coding	-0.387487	0.223769	0.730481	-0.125219	0.287132	0.760296
FBgn0000257	car	protein_coding	-0.188156	0.47038	0.871242	0.0873397	0.36646	0.811591
FBgn0000259	CkIIbeta	protein_coding	0.420031	0.0826065	0.588106	-0.0815941	0.358804	0.805679
FBgn0000261	Cat	protein_coding	0.23373	0.427887	0.852163	-0.0116523	0.914888	0.983893
FBgn0000273	Pka-C1	protein_coding	0.0499102	0.849399	0.973631	-0.175904	0.0745109	0.50596
FBgn0000276	CecA1	protein_coding	1.84936	0.236977	0.741349	-0.811646	0.162319	0.653781
FBgn0000283	Cp190	protein_coding	-0.110609	0.571886	0.898903	0.00124552	0.986275	0.996697
FBgn0000286	Cf2	protein_coding	0.37923	0.23989	0.743845	-0.136076	0.255263	0.740291
FBgn0000287	salr	protein_coding	-0.386445	0.0418809	0.490005	0.0485842	0.483164	0.868135
FBgn0000289	cg	protein_coding	-0.42402	0.0397424	0.484306	0.141043	0.0639662	0.475071
FBgn0000299	Cg25C	protein_coding	-0.226906	0.657155	0.931803	0.200488	0.292281	0.764233
FBgn0000303	Cha	protein_coding	1.43975	0.122651	0.649714	-0.715243	0.0399313	0.389957
FBgn0000307	chif	protein_coding	0.167129	0.429106	0.852849	-0.0785051	0.317062	0.782029
FBgn0000308	chic	protein_coding	0.480758	0.00385838	0.2294	-0.0600042	0.315873	0.781097
FBgn0000313	chp	protein_coding	0.333167	0.59052	0.906193	-0.145177	0.527231	0.886727
FBgn0000317	ck	protein_coding	4.08765e-05	0.999914	0.999914	-0.00528031	0.97001	0.992665
FBgn0000318	cl	protein_coding	0.661322	0.267572	0.766436	-0.143448	0.515425	0.881211
FBgn0000319	Chc	protein_coding	0.288075	0.0143616	0.351737	-0.0785771	0.0685429	0.489111
FBgn0000320	eya	protein_coding	0.146184	0.628338	0.919933	-0.00706889	0.949623	0.987696
FBgn0000326	clt	protein_coding	-0.0523745	0.865475	0.977612	-0.0345655	0.762854	0.951225
FBgn0000330	cm	protein_coding	-0.0510919	0.822954	0.973413	0.294859	0.000908903	0.0529331
FBgn0000339	cni	protein_coding	0.0737023	0.783835	0.965795	-0.0806476	0.419036	0.841553
FBgn0000346	comt	protein_coding	-0.00718582	0.99225	0.998461	-0.999751	0.000543475	0.0399574
FBgn0000351	cort	protein_coding	-0.77307	0.207441	0.724536	0.337608	0.138104	0.622407
FBgn0000352	cos	protein_coding	0.0558123	0.848479	0.973631	-0.0334308	0.757537	0.9504
FBgn0000359	Cp36	protein_coding	-0.357731	0.667814	0.934809	0.0725198	0.814328	0.959648
FBgn0000360	Cp38	protein_coding	0.445415	0.564146	0.897036	-0.239641	0.403184	0.835213
FBgn0000370	crc	protein_coding	0.673609	0.0411661	0.488982	-0.311755	0.0115359	0.229959
FBgn0000376	crm	protein_coding	-0.00267784	0.994016	0.998778	0.00358618	0.978381	0.994173
FBgn0000377	crn	protein_coding	0.0169366	0.932395	0.99054	0.0522528	0.481151	0.867475
FBgn0000382	csw	protein_coding	0.366377	0.44503	0.858329	0.105677	0.552572	0.894623
FBgn0000384	cta	protein_coding	-0.221593	0.430817	0.853649	0.0489764	0.637733	0.9192
FBgn0000394	cv	protein_coding	0.398691	0.222897	0.730481	-0.0676977	0.575191	0.89928
FBgn0000395	cv-2	protein_coding	0.450946	0.211296	0.727954	-0.157849	0.237707	0.72786
FBgn0000404	CycA	protein_coding	-0.152795	0.298106	0.784157	-0.0287554	0.595849	0.9055
FBgn0000405	CycB	protein_coding	-0.00626143	0.964144	0.994814	0.0274632	0.595187	0.905332
FBgn0000409	Cyt-c-p	protein_coding	0.906088	0.0013789	0.156302	-0.248576	0.0159448	0.273025
FBgn0000411	D	protein_coding	1.22036	0.216119	0.730481	-0.388039	0.287797	0.760664
FBgn0000412	D1	protein_coding	0.00614858	0.956083	0.99377	-0.0413608	0.319476	0.783785
FBgn0000413	da	protein_coding	-0.329941	0.0157259	0.367863	0.132633	0.00907064	0.20343
FBgn0000414	Dab	protein_coding	0.579849	0.160506	0.692109	-0.222693	0.146388	0.636057
FBgn0000416	Sap-r	protein_coding	0.113551	0.356365	0.814012	-0.0508009	0.266343	0.746523
FBgn0000422	Ddc	protein_coding	-1.08749	0.316366	0.793251	0.15021	0.707209	0.937246
FBgn0000426	SmF	protein_coding	0.173731	0.419018	0.846115	-0.0381808	0.631235	0.918709
FBgn0000427	2001-12-01	protein_coding	0.210942	0.825704	0.973413	-0.327769	0.35743	0.804578
FBgn0000439	Dfd	protein_coding	0.671238	0.423016	0.848149	-0.140709	0.649843	0.922799
FBgn0000447	Dhod	protein_coding	-0.398542	0.170933	0.6975	0.0938917	0.381603	0.823202
FBgn0000448	Hr46	protein_coding	2.52852	0.00182889	0.181386	-0.587618	0.046104	0.414191
FBgn0000449	dib	protein_coding	-0.212828	0.834295	0.973413	0.190309	0.61405	0.9119
FBgn0000451	ect	protein_coding	-0.0210433	0.979265	0.996153	-0.200593	0.504288	0.876249
FBgn0000454	Dip-B	protein_coding	0.458238	0.0490362	0.503325	-0.103647	0.225291	0.720519
FBgn0000455	Dip-C	protein_coding	0.501521	0.463049	0.867146	-0.105399	0.677199	0.929791
FBgn0000459	disco	protein_coding	-0.214549	0.552228	0.893267	0.269858	0.0472911	0.415908
FBgn0000463	Dl	protein_coding	-0.00824061	0.965925	0.994814	-0.104437	0.147412	0.637408
FBgn0000464	Lar	protein_coding	-1.12281	0.0515586	0.510351	0.39421	0.0642812	0.475071
FBgn0000477	DNaseII	protein_coding	1.03614	0.323368	0.797041	-0.380581	0.327643	0.787397
FBgn0000479	dnc	protein_coding	1.9664	0.00175628	0.179028	-0.753709	0.00126914	0.0658702
FBgn0000482	dor	protein_coding	-0.509097	0.148915	0.682196	0.228435	0.0815913	0.518874
FBgn0000489	Pka-C3	protein_coding	-1.34842	0.199671	0.72128	0.600288	0.123837	0.592396
FBgn0000490	dpp	protein_coding	-0.199493	0.315799	0.7929	-0.0175118	0.811336	0.958781
FBgn0000492	Dr	protein_coding	1.31164	0.000331182	0.0946336	-0.540397	8.0821e-05	0.00886823
FBgn0000497	ds	protein_coding	-0.206941	0.365152	0.817092	0.0779725	0.357199	0.804239
FBgn0000499	dsh	protein_coding	-0.486201	0.029903	0.44861	0.19838	0.0172034	0.280916
FBgn0000504	dsx	protein_coding	-0.297165	0.20681	0.724536	0.406247	1.57821e-05	0.00240957
FBgn0000520	dwg	protein_coding	-0.801826	0.075709	0.571726	0.296169	0.0763081	0.508712
FBgn0000524	dx	protein_coding	-0.341823	0.10889	0.626149	0.32672	9.1403e-05	0.00984499
FBgn0000527	e	protein_coding	2.13482	0.0513312	0.510351	-0.715401	0.077249	0.510692
FBgn0000529	bsh	protein_coding	-0.540555	0.527256	0.889707	0.155311	0.62385	0.916022
FBgn0000533	ea	protein_coding	1.67146	0.0156167	0.367863	-0.446746	0.0786442	0.513891
FBgn0000535	eag	protein_coding	0.0444578	0.944921	0.99247	-0.218918	0.359893	0.806499
FBgn0000536	eas	protein_coding	-0.159039	0.554743	0.89466	0.326288	0.00173086	0.0819576
FBgn0000541	E(bx)	protein_coding	-0.250833	0.21902	0.730481	0.0203368	0.786659	0.955237
FBgn0000542	ec	protein_coding	-0.238855	0.258446	0.75995	-0.110817	0.157977	0.65136
FBgn0000543	ecd	protein_coding	-0.418379	0.0832667	0.589693	0.0954486	0.282117	0.757138
FBgn0000546	EcR	protein_coding	-0.746852	0.000340103	0.0946336	0.174476	0.0196587	0.295234
FBgn0000547	ed	protein_coding	0.0336068	0.869404	0.978739	-0.0161847	0.830839	0.962283
FBgn0000556	Ef1alpha48D	protein_coding	-0.0641708	0.603473	0.909175	-0.0200323	0.661612	0.925927
FBgn0000557	Ef1alpha100E	protein_coding	1.61444	0.0987623	0.611435	-0.418295	0.246682	0.734759
FBgn0000559	Ef2b	protein_coding	0.0599051	0.673077	0.935639	0.0348431	0.508386	0.877077
FBgn0000560	eg	protein_coding	0.147613	0.889768	0.982478	0.0974326	0.805317	0.957832
FBgn0000562	egl	protein_coding	0.000929338	0.996349	0.999594	-0.0235979	0.753977	0.9495
FBgn0000564	Eh	protein_coding	1.17024	0.195601	0.719658	-0.701004	0.0384574	0.38217
FBgn0000565	Eip71CD	protein_coding	0.315909	0.296373	0.784157	-0.232615	0.0405497	0.391228
FBgn0000566	Eip55E	protein_coding	0.0128994	0.936379	0.991223	-0.0122438	0.83804	0.963479
FBgn0000567	Eip74EF	protein_coding	-0.164435	0.613475	0.91351	0.0418404	0.728518	0.943674
FBgn0000568	Eip75B	protein_coding	-0.0890732	0.624498	0.919436	-0.0409622	0.543699	0.891618
FBgn0000575	emc	protein_coding	0.184758	0.403797	0.840181	-0.16284	0.0500203	0.429481
FBgn0000576	ems	protein_coding	0.0479333	0.867242	0.978174	-0.277227	0.0110141	0.225564
FBgn0000577	en	protein_coding	-0.0596633	0.703419	0.943538	-0.127821	0.0306734	0.349327
FBgn0000578	ena	protein_coding	0.412318	0.211344	0.727954	-0.0827662	0.496848	0.874106
FBgn0000579	Eno	protein_coding	0.221028	0.279996	0.774922	0.0834643	0.27128	0.749796
FBgn0000581	E(Pc)	protein_coding	0.171514	0.360205	0.81656	-0.0773666	0.266279	0.746523
FBgn0000588	esc	protein_coding	0.101021	0.754956	0.957282	0.0125959	0.916393	0.983985
FBgn0000591	E(spl)	protein_coding	-0.0992957	0.802436	0.970536	-0.243486	0.101035	0.558307
FBgn0000592	Est-6	protein_coding	0.0667358	0.949443	0.99247	-0.47217	0.228804	0.722044
FBgn0000594	Est-P	protein_coding	1.2367	0.319374	0.794373	-0.328898	0.474138	0.864434
FBgn0000611	exd	protein_coding	0.274935	0.0884507	0.595983	-0.0399566	0.499936	0.8755
FBgn0000615	exu	protein_coding	1.32404	0.0520023	0.510351	-0.439776	0.0811584	0.518141
FBgn0000617	e(y)1	protein_coding	-0.179651	0.31963	0.794373	0.0826778	0.217499	0.713388
FBgn0000618	e(y)2	protein_coding	-0.22076	0.223699	0.730481	0.197588	0.00429573	0.135387
FBgn0000625	eyg	protein_coding	0.109775	0.740207	0.951606	0.0261507	0.831299	0.962283
FBgn0000629	E(z)	protein_coding	-0.0510255	0.837324	0.973413	0.00926688	0.919839	0.983985
FBgn0000633	fas	protein_coding	1.63321	0.0684926	0.554896	-0.416639	0.207432	0.703402
FBgn0000635	Fas2	protein_coding	-0.276519	0.369888	0.822823	0.260213	0.0253602	0.328237
FBgn0000636	Fas3	protein_coding	-0.310102	0.00644137	0.288476	-0.0156035	0.70291	0.937058
FBgn0000639	Fbp1	protein_coding	1.94045	0.15211	0.684396	-0.97895	0.0523827	0.436537
FBgn0000640	Fbp2	protein_coding	2.81073	0.0721366	0.563644	-0.474235	0.409698	0.837016
FBgn0000644	Fcp3C	protein_coding	1.70353	0.0390613	0.481069	-0.458583	0.131695	0.610937
FBgn0000658	fj	protein_coding	-0.155907	0.482675	0.875994	0.0630079	0.444146	0.85488
FBgn0000659	fkh	protein_coding	-0.487713	0.595037	0.906193	-0.0821231	0.809	0.958781
FBgn0000662	fl(2)d	protein_coding	0.0463279	0.7127	0.945454	-0.0131292	0.778233	0.953195
FBgn0000667	Actn	protein_coding	0.0080541	0.966647	0.994814	0.126125	0.0812581	0.518448
FBgn0000709	fliI	protein_coding	0.324486	0.513274	0.887999	-0.0781561	0.67088	0.927692
FBgn0000711	flw	protein_coding	0.0655153	0.632019	0.91994	0.109583	0.0338842	0.359173
FBgn0000719	fog	protein_coding	-0.881268	0.0608202	0.530999	0.348652	0.0455223	0.413924
FBgn0000721	for	protein_coding	-0.302899	0.208791	0.725178	0.0459317	0.604776	0.909889
FBgn0000723	Fps85D	protein_coding	-0.259204	0.209446	0.725178	0.0192574	0.799978	0.956499
FBgn0000808	gd	protein_coding	0.58752	0.512288	0.887665	-1.02594	0.00286427	0.112076
FBgn0000810	fs(1)K10	protein_coding	0.245644	0.556689	0.89466	-0.0957592	0.536604	0.888493
FBgn0000826	png	protein_coding	-1.74734	0.0299677	0.44861	0.13459	0.645734	0.921579
FBgn0000927	fs(1)Ya	protein_coding	-0.531596	0.500992	0.882804	-0.137418	0.638552	0.9192
FBgn0000928	fs(1)Yb	protein_coding	2.72161	0.0118732	0.328813	-1.21817	0.00263972	0.107054
FBgn0000964	tj	protein_coding	0.0552732	0.949908	0.99247	-0.0176649	0.956798	0.989329
FBgn0000996	dup	protein_coding	-0.127466	0.594978	0.906193	-0.0416432	0.639029	0.9192
FBgn0001075	ft	protein_coding	-0.102814	0.631099	0.919933	-0.0191706	0.808925	0.958781
FBgn0001078	ftz-f1	protein_coding	-0.877132	0.17159	0.697573	0.0888761	0.705607	0.937246
FBgn0001079	fu	protein_coding	0.0102196	0.968551	0.994814	0.0812217	0.399627	0.834469
FBgn0001083	fw	protein_coding	0.716274	0.0298558	0.44861	-0.281612	0.0216301	0.303978
FBgn0001084	fy	protein_coding	0.493243	0.218757	0.730481	-0.249928	0.0945705	0.542597
FBgn0001085	fz	protein_coding	-0.145509	0.590491	0.906193	0.0981653	0.328686	0.787854
FBgn0001086	fzy	protein_coding	-0.200997	0.381395	0.830254	-0.00815462	0.923369	0.983985
FBgn0001087	g	protein_coding	-0.2525	0.429636	0.853225	0.279106	0.0211219	0.302255
FBgn0001089	Gal	protein_coding	0.524467	0.692665	0.940165	-0.0734626	0.881311	0.976216
FBgn0001090	bnb	protein_coding	-0.614056	0.114148	0.634269	-0.309324	0.0327355	0.354499
FBgn0001091	Gapdh1	protein_coding	-0.37586	0.206768	0.724536	0.176104	0.111903	0.574362
FBgn0001092	Gapdh2	protein_coding	0.249954	0.138559	0.667396	0.27584	3.52771e-05	0.00458922
FBgn0001098	Gdh	protein_coding	0.232004	0.449587	0.861093	0.023788	0.83401	0.96244
FBgn0001099	gdl	protein_coding	-0.505411	0.557864	0.89466	0.0290883	0.927298	0.984771
FBgn0001104	G-ialpha65A	protein_coding	-0.0941054	0.381299	0.830254	0.0695521	0.0836738	0.522368
FBgn0001105	Gbeta13F	protein_coding	-0.072196	0.518371	0.888955	-0.0374325	0.366975	0.811833
FBgn0001108	Gl	protein_coding	0.275323	0.244082	0.747341	-0.0580669	0.506125	0.876683
FBgn0001112	Gld	protein_coding	0.324024	0.548116	0.893267	-0.217891	0.277353	0.75332
FBgn0001114	Glt	protein_coding	0.353329	0.722506	0.948165	-0.0909731	0.80526	0.957832
FBgn0001122	G-oalpha47A	protein_coding	0.192347	0.593472	0.906193	-0.0445946	0.738334	0.94588
FBgn0001123	G-salpha60A	protein_coding	0.0369115	0.791882	0.968296	0.104376	0.0476903	0.418436
FBgn0001124	Got1	protein_coding	-0.253848	0.228846	0.735959	0.0898923	0.249912	0.737487
FBgn0001125	Got2	protein_coding	-0.144254	0.69005	0.93924	0.120659	0.369559	0.813937
FBgn0001128	Gpdh	protein_coding	-0.136725	0.728253	0.949356	0.0861651	0.555066	0.894623
FBgn0001133	grau	protein_coding	0.366097	0.195718	0.719658	-0.0897309	0.39074	0.829774
FBgn0001134	Grd	protein_coding	-0.557253	0.495884	0.881895	0.186912	0.53756	0.889157
FBgn0001137	grk	protein_coding	-0.0220112	0.928541	0.98915	-0.0554149	0.542846	0.891618
FBgn0001138	grn	protein_coding	0.116109	0.43387	0.854362	-0.0397607	0.469507	0.863291
FBgn0001139	gro	protein_coding	-0.125506	0.415739	0.845386	0.0559625	0.32808	0.787854
FBgn0001142	Gs1	protein_coding	0.995299	0.192073	0.718649	-0.313446	0.267443	0.746523
FBgn0001145	Gs2	protein_coding	0.273709	0.685721	0.938806	-0.14207	0.571164	0.897748
FBgn0001148	gsb	protein_coding	2.05659	0.0442813	0.493794	-0.53219	0.156741	0.650135
FBgn0001149	GstD1	protein_coding	1.32229	0.31981	0.794373	-0.594547	0.228425	0.721354
FBgn0001150	gt	protein_coding	-0.647375	0.554986	0.89466	0.208206	0.608318	0.910081
FBgn0001168	h	protein_coding	-0.218543	0.353603	0.81221	-0.0365126	0.674736	0.929049
FBgn0001169	H	protein_coding	0.126017	0.589659	0.906147	-0.0231677	0.788929	0.955413
FBgn0001170	H2.0	protein_coding	-0.578994	0.361377	0.81656	0.30702	0.193034	0.689211
FBgn0001179	hay	protein_coding	-0.067546	0.835627	0.973413	0.0358672	0.766294	0.951575
FBgn0001180	hb	protein_coding	-0.24264	0.792337	0.968375	0.0662932	0.846091	0.967165
FBgn0001185	her	protein_coding	0.0199231	0.949444	0.99247	-0.0100764	0.931051	0.985453
FBgn0001186	Hex-A	protein_coding	-0.423855	0.0157545	0.367863	0.415955	1.29485e-08	7.62974e-06
FBgn0001189	hfw	protein_coding	0.164467	0.451597	0.862057	0.0386449	0.633004	0.918709
FBgn0001197	His2Av	protein_coding	-0.361558	0.000180682	0.0861852	0.127884	0.000328897	0.0268588
FBgn0001202	hk	protein_coding	0.0526007	0.837568	0.973413	-0.024417	0.797387	0.956499
FBgn0001206	Hmr	protein_coding	-0.715584	0.0518678	0.510351	-0.0739541	0.581194	0.901503
FBgn0001208	Hn	protein_coding	0.165487	0.887868	0.981403	-0.239349	0.582491	0.901639
FBgn0001215	Hrb98DE	protein_coding	0.37372	0.0139381	0.349046	-0.126238	0.0244581	0.320258
FBgn0001217	Hsc70-2	protein_coding	-1.25269	0.654453	0.931201	0.0927386	0.928722	0.985075
FBgn0001218	Hsc70-3	protein_coding	1.58247	3.64096e-05	0.0434349	-0.372847	0.00629393	0.167231
FBgn0001219	Hsc70-4	protein_coding	0.15799	0.267421	0.766436	-0.0113074	0.829629	0.96216
FBgn0001220	Hsc70-5	protein_coding	0.246349	0.207609	0.724536	-0.0820646	0.256885	0.742187
FBgn0001222	Hsf	protein_coding	0.286568	0.246883	0.748922	0.0639869	0.484352	0.868849
FBgn0001224	Hsp23	protein_coding	1.04502	0.0160331	0.371276	-0.0146712	0.925644	0.983995
FBgn0001225	Hsp26	protein_coding	-0.141704	0.759522	0.95917	0.123046	0.474091	0.864434
FBgn0001226	Hsp27	protein_coding	0.776356	0.0160249	0.371276	-0.0390658	0.737988	0.94588
FBgn0001227	Hsp67Ba	protein_coding	1.20966	0.00516477	0.258678	-0.0298718	0.847639	0.967833
FBgn0001229	Hsp67Bc	protein_coding	-0.0267465	0.982204	0.996375	0.365764	0.413175	0.838488
FBgn0001230	Hsp68	protein_coding	-2.64209	0.0391075	0.481069	-0.153332	0.74384	0.947368
FBgn0001233	Hsp83	protein_coding	0.112534	0.576398	0.899884	-0.100383	0.181378	0.675665
FBgn0001234	Hsromega	ncRNA	-0.435015	0.305299	0.788688	0.10413	0.506726	0.876909
FBgn0001235	hth	protein_coding	-0.0267408	0.841446	0.973413	-0.0501346	0.313456	0.778908
FBgn0001247	Ide	protein_coding	0.0326212	0.888084	0.981458	0.028837	0.737308	0.94588
FBgn0001248	Idh	protein_coding	-0.292209	0.262861	0.76316	0.0676898	0.482592	0.86773
FBgn0001250	if	protein_coding	-0.166403	0.634546	0.921768	0.177959	0.173451	0.665183
FBgn0001253	ImpE1	protein_coding	0.522153	0.285384	0.778097	-0.108848	0.546888	0.892471
FBgn0001254	ImpE2	protein_coding	0.708458	0.101496	0.61561	-0.166473	0.296158	0.768154
FBgn0001255	ImpE3	protein_coding	0.792321	0.109447	0.626903	-0.106124	0.559717	0.894623
FBgn0001256	ImpL1	protein_coding	1.14685	0.286971	0.778097	-0.0308609	0.938423	0.985453
FBgn0001257	ImpL2	protein_coding	0.601978	0.0810445	0.58573	-0.050408	0.690319	0.933818
FBgn0001258	ImpL3	protein_coding	0.924951	0.234223	0.737869	-0.0282142	0.921897	0.983985
FBgn0001259	in	protein_coding	0.603002	0.334947	0.800799	-0.123821	0.592558	0.903861
FBgn0001263	inaD	protein_coding	-0.939033	0.338536	0.803375	0.0884585	0.807177	0.958781
FBgn0001269	inv	protein_coding	0.17107	0.522079	0.889707	-0.139789	0.16069	0.652616
FBgn0001276	ix	protein_coding	0.608185	0.11741	0.637909	-0.0294102	0.836813	0.963278
FBgn0001280	janA	protein_coding	0.498449	0.0391386	0.481069	-0.137226	0.122699	0.591067
FBgn0001281	janB	protein_coding	0.125677	0.888597	0.981809	0.199159	0.549759	0.893927
FBgn0001291	Jra	protein_coding	-0.450565	0.065712	0.545725	-0.00249219	0.977726	0.9941
FBgn0001296	kar	protein_coding	0.135141	0.878061	0.980549	-0.0571075	0.861147	0.970971
FBgn0001297	kay	protein_coding	0.508309	0.0615368	0.531729	-0.112736	0.259169	0.742842
FBgn0001301	kel	protein_coding	-0.242183	0.196489	0.719658	-0.000278964	0.996772	0.999466
FBgn0001308	Khc	protein_coding	0.28986	0.0556678	0.519632	-0.0457151	0.409935	0.837016
FBgn0001311	kkv	protein_coding	-0.137777	0.566884	0.898209	0.0528176	0.553623	0.894623
FBgn0001313	kl-2	protein_coding	0.617402	0.516416	0.888275	-0.240222	0.49587	0.87342
FBgn0001314	kl-3	protein_coding	0.690428	0.432768	0.853844	-0.214194	0.511162	0.878952
FBgn0001315	kl-5	protein_coding	0.06943	0.925389	0.988597	-0.253333	0.357898	0.805269
FBgn0001316	klar	protein_coding	-0.623861	0.00311819	0.219904	0.179222	0.0200773	0.296632
FBgn0001319	kn	protein_coding	0.12236	0.786496	0.966577	-0.0594854	0.722437	0.942573
FBgn0001320	kni	protein_coding	-0.0275002	0.930013	0.989584	-0.221532	0.0596501	0.462115
FBgn0001321	knk	protein_coding	-0.352079	0.16945	0.696035	0.148736	0.118103	0.584506
FBgn0001323	knrl	protein_coding	-0.00656465	0.982717	0.996375	-0.0931254	0.408029	0.836258
FBgn0001324	kto	protein_coding	-0.25253	0.429504	0.853131	-0.0443637	0.707086	0.937246
FBgn0001325	Kr	protein_coding	-0.200326	0.826257	0.973413	-0.070882	0.834023	0.96244
FBgn0001330	kz	protein_coding	-0.083913	0.861532	0.976332	0.235811	0.190049	0.68578
FBgn0001332	L	protein_coding	0.571129	0.0470621	0.497072	-0.233249	0.0293264	0.342381
FBgn0001337	Exp6	protein_coding	0.0902049	0.620131	0.916861	0.0557492	0.409719	0.837016
FBgn0001341	l(1)1Bi	protein_coding	0.252149	0.386518	0.832277	-0.209926	0.054608	0.445084
FBgn0001404	egh	protein_coding	0.492768	0.0441782	0.493794	-0.028092	0.753375	0.9495
FBgn0001491	l(1)10Bb	protein_coding	-0.0681048	0.674262	0.935841	0.305584	3.52971e-06	0.000707142
FBgn0001565	Hlc	protein_coding	0.0621431	0.78198	0.965261	0.156573	0.063885	0.475071
FBgn0001612	l(1)dd4	protein_coding	0.201718	0.391424	0.832877	-0.167912	0.0571069	0.454
FBgn0001624	dlg1	protein_coding	-0.0724714	0.755792	0.95784	0.0295434	0.732292	0.944515
FBgn0001941	ifc	protein_coding	0.0928066	0.614546	0.913761	-0.0146381	0.830191	0.962283
FBgn0001942	eIF-4a	protein_coding	-0.126395	0.246104	0.748746	-0.0270118	0.501957	0.875697
FBgn0001961	Sop2	protein_coding	0.785685	0.265303	0.765092	-0.244265	0.349767	0.800324
FBgn0001965	Sos	protein_coding	-0.130718	0.704245	0.943538	-0.0143957	0.910085	0.981833
FBgn0001967	nimC3	protein_coding	0.689223	0.579101	0.900926	-0.0704272	0.878537	0.975498
FBgn0001970	Pgant35A	protein_coding	0.645318	0.27469	0.771505	-0.674526	0.00282748	0.11107
FBgn0001974	l(2)35Bd	protein_coding	0.433072	0.125159	0.652638	0.0543472	0.601168	0.909103
FBgn0001977	l(2)35Bg	protein_coding	-0.191271	0.389417	0.832877	0.0839117	0.308831	0.776181
FBgn0001978	stc	protein_coding	0.118239	0.58352	0.903139	0.0264438	0.740717	0.94664
FBgn0001981	esg	protein_coding	-0.381578	0.0598365	0.530975	0.0811473	0.275193	0.751374
FBgn0001983	wor	protein_coding	-0.2737	0.783751	0.965795	-0.0547567	0.882211	0.976261
FBgn0001986	l(2)35Df	protein_coding	-0.000255304	0.999074	0.999914	0.047094	0.564122	0.895479
FBgn0001987	Gli	protein_coding	0.19086	0.420671	0.846326	-0.120553	0.172065	0.66398
FBgn0001989	l(2)35Di	protein_coding	0.109323	0.482028	0.875784	0.0260315	0.651213	0.922799
FBgn0001990	wek	protein_coding	-0.114977	0.714962	0.946005	-0.184123	0.117531	0.583276
FBgn0001991	Ca-alpha1D	protein_coding	1.43612	0.0857788	0.593824	-0.474875	0.124917	0.59506
FBgn0001994	crp	protein_coding	-0.256328	0.157314	0.689107	0.0511236	0.443796	0.85488
FBgn0001995	mRpL4	protein_coding	0.118704	0.679581	0.937786	-0.0272467	0.798064	0.956499
FBgn0002021	l(2)37Bb	protein_coding	0.0864978	0.814579	0.972544	0.00403374	0.976464	0.993584
FBgn0002022	Catsup	protein_coding	0.196352	0.159155	0.689583	-0.055559	0.28088	0.756267
FBgn0002023	Lim3	protein_coding	-0.099914	0.898199	0.984381	-0.0964148	0.739039	0.94588
FBgn0002031	l(2)37Cc	protein_coding	-0.120371	0.570423	0.898903	0.067307	0.392749	0.830843
FBgn0002036	CG10561	protein_coding	-0.259544	0.737059	0.951457	0.322447	0.263333	0.743254
FBgn0002044	swm	protein_coding	-0.0332881	0.848993	0.973631	0.0835056	0.200642	0.696032
FBgn0002069	Aats-asp	protein_coding	-0.0555007	0.643697	0.92529	0.0244975	0.581866	0.901503
FBgn0002121	l(2)gl	protein_coding	-0.0723054	0.813235	0.972285	0.0542731	0.632582	0.918709
FBgn0002174	l(2)tid	protein_coding	-0.101989	0.745397	0.953942	0.12613	0.280946	0.756267
FBgn0002183	dre4	protein_coding	-0.243438	0.445805	0.858903	0.0198198	0.866589	0.972908
FBgn0002283	l(3)73Ah	protein_coding	0.0842701	0.728438	0.949356	-0.0977112	0.279286	0.754684
FBgn0002284	Pros26	protein_coding	0.0293028	0.768849	0.961559	-0.00941935	0.798793	0.956499
FBgn0002306	sas	protein_coding	-0.100358	0.706165	0.943638	0.0312994	0.750976	0.948428
FBgn0002354	l(3)87Df	protein_coding	-0.360017	0.438572	0.855702	0.0639359	0.709632	0.937246
FBgn0002413	dco	protein_coding	0.381183	0.291576	0.780524	-0.0672222	0.614852	0.9119
FBgn0002431	hyd	protein_coding	-0.110768	0.665007	0.934183	0.0327856	0.729353	0.943674
FBgn0002440	l(3)mbn	protein_coding	-1.09294	0.191613	0.718064	0.565403	0.0701173	0.494587
FBgn0002441	l(3)mbt	protein_coding	-0.103375	0.762229	0.960155	-0.156607	0.218268	0.714578
FBgn0002466	sti	protein_coding	-0.372947	0.110812	0.629127	0.0801874	0.35128	0.800324
FBgn0002521	pho	protein_coding	0.0621365	0.715008	0.946005	-0.0042313	0.94649	0.986493
FBgn0002522	lab	protein_coding	0.560903	0.525825	0.889707	-0.422583	0.199453	0.696032
FBgn0002524	lace	protein_coding	-0.0131353	0.961608	0.994671	-0.0395277	0.696005	0.934568
FBgn0002525	Lam	protein_coding	0.063459	0.827329	0.973413	-0.106255	0.326126	0.786734
FBgn0002526	LanA	protein_coding	-0.49266	0.085504	0.593824	0.139288	0.187072	0.682713
FBgn0002528	LanB2	protein_coding	0.0808705	0.678629	0.936985	-0.0230857	0.749578	0.948428
FBgn0002531	Lcp1	protein_coding	-0.935731	0.454666	0.862951	-0.368734	0.426408	0.846844
FBgn0002533	Lcp2	protein_coding	-1.285	0.294793	0.783066	0.653023	0.15177	0.641197
FBgn0002534	Lcp3	protein_coding	-3.32399	0.0216238	0.402544	0.703219	0.184021	0.67841
FBgn0002535	Lcp4	protein_coding	-2.47485	0.0476379	0.497072	-0.161273	0.724128	0.942573
FBgn0002542	lds	protein_coding	-0.432197	0.156748	0.688406	0.218056	0.0555365	0.447554
FBgn0002543	lea	protein_coding	-0.14929	0.513277	0.887999	-0.0200141	0.812722	0.958897
FBgn0002552	lin	protein_coding	-1.62585	0.0608388	0.530999	0.713352	0.0269994	0.333374
FBgn0002561	l(1)sc	protein_coding	0.690745	0.469896	0.871052	-0.716676	0.0460763	0.414191
FBgn0002562	Lsp1alpha	protein_coding	2.50802	0.0655322	0.545725	-1.01993	0.0436707	0.403923
FBgn0002563	Lsp1beta	protein_coding	1.62381	0.147644	0.680603	-0.885504	0.0347307	0.364423
FBgn0002564	Lsp1gamma	protein_coding	0.987068	0.387384	0.832708	-0.474479	0.263121	0.743038
FBgn0002565	Lsp2	protein_coding	2.1257	0.136932	0.667396	-1.02849	0.052761	0.438231
FBgn0002566	lt	protein_coding	0.165702	0.58683	0.904489	-0.144983	0.201913	0.696716
FBgn0002567	ltd	protein_coding	1.03512	0.115845	0.636207	-0.0633535	0.794029	0.956276
FBgn0002571	Mal-A3	protein_coding	-1.53224	0.432818	0.853844	-0.0273153	0.969841	0.992665
FBgn0002573	sens	protein_coding	0.302603	0.519013	0.889462	-0.119876	0.490897	0.871466
FBgn0002576	lz	protein_coding	-0.389693	0.609079	0.91122	0.157773	0.57648	0.89947
FBgn0002577	m	protein_coding	1.99473	0.041296	0.489	-0.454878	0.206257	0.701657
FBgn0002578	m1	protein_coding	-0.0983944	0.913895	0.987677	-0.0916263	0.785918	0.955162
FBgn0002579	RpL36	protein_coding	-0.0709448	0.625048	0.919436	0.0789326	0.145508	0.635955
FBgn0002590	RpS5a	protein_coding	0.0341557	0.794748	0.968375	-0.0523999	0.283663	0.758974
FBgn0002592	m2	protein_coding	0.128226	0.671799	0.935554	-0.238973	0.0361591	0.371112
FBgn0002593	RpLP1	protein_coding	0.169995	0.2367	0.741095	-0.0789787	0.139293	0.625413
FBgn0002607	RpL19	protein_coding	-0.0718873	0.599299	0.907922	-0.0210838	0.677405	0.929791
FBgn0002609	HLHm3	protein_coding	0.29213	0.57701	0.900017	-0.107346	0.580354	0.901503
FBgn0002622	RpS3	protein_coding	0.0983308	0.485015	0.876945	-0.00835106	0.872648	0.974579
FBgn0002626	RpL32	protein_coding	0.185925	0.263532	0.763167	-0.079014	0.200565	0.696032
FBgn0002629	m4	protein_coding	0.413062	0.424982	0.8499	-0.26463	0.169982	0.662441
FBgn0002631	HLHm5	protein_coding	0.290038	0.777344	0.963512	-0.838508	0.0304201	0.349327
FBgn0002632	m6	protein_coding	1.64579	0.00263495	0.219904	-0.491618	0.0142842	0.255508
FBgn0002633	HLHm7	protein_coding	0.596976	0.0561075	0.519632	-0.308642	0.0086	0.199413
FBgn0002638	Bj1	protein_coding	-0.341506	0.0447209	0.493903	0.0722728	0.246221	0.734483
FBgn0002641	mal	protein_coding	-0.412397	0.120358	0.645066	0.263726	0.00856563	0.199076
FBgn0002643	mam	protein_coding	-0.360367	0.109291	0.626655	0.113377	0.172541	0.66398
FBgn0002645	Map205	protein_coding	0.572574	0.083607	0.589693	-0.064828	0.593455	0.904355
FBgn0002652	squ	protein_coding	-0.580739	0.305451	0.788786	0.217096	0.300824	0.77095
FBgn0002673	twe	protein_coding	-0.258309	0.542935	0.891316	0.160563	0.308994	0.77619
FBgn0002707	mei-9	protein_coding	0.133698	0.743073	0.952567	0.264403	0.0852458	0.527103
FBgn0002709	mei-218	protein_coding	-2.18172	0.0134278	0.338963	0.616933	0.0552396	0.445878
FBgn0002715	mei-S332	protein_coding	-0.106697	0.708833	0.944319	-0.0109752	0.917357	0.983985
FBgn0002716	mei-W68	protein_coding	0.0807785	0.932672	0.990624	0.0474945	0.893386	0.977397
FBgn0002719	Men	protein_coding	0.464235	0.453286	0.862414	0.0076118	0.973537	0.993306
FBgn0002723	Met	protein_coding	-0.118338	0.615049	0.914222	0.0253391	0.771179	0.95202
FBgn0002732	malpha	protein_coding	0.162245	0.592115	0.906193	-0.207855	0.0673368	0.48628
FBgn0002733	HLHmbeta	protein_coding	0.318522	0.169609	0.696301	-0.250851	0.00445183	0.137132
FBgn0002734	HLHmdelta	protein_coding	0.163597	0.659681	0.932218	-0.0704425	0.609082	0.910463
FBgn0002735	HLHmgamma	protein_coding	-0.746137	0.301145	0.78634	-0.0645832	0.807971	0.958781
FBgn0002736	mago	protein_coding	-0.796672	4.1294e-05	0.0434349	0.292554	4.70945e-05	0.00575299
FBgn0002772	Mlc1	protein_coding	-0.0846504	0.930665	0.989962	-0.167465	0.642406	0.920467
FBgn0002773	Mlc2	protein_coding	-0.753088	0.132066	0.663322	0.140483	0.444317	0.85488
FBgn0002774	mle	protein_coding	0.360649	0.253711	0.755615	-0.22787	0.0540723	0.443243
FBgn0002775	msl-3	protein_coding	-0.959446	0.0361498	0.469058	-0.195504	0.241903	0.732587
FBgn0002778	mnd	protein_coding	0.109998	0.766593	0.960676	-0.00985226	0.942811	0.985561
FBgn0002780	mod	protein_coding	0.126942	0.225886	0.731687	0.0427356	0.270883	0.749796
FBgn0002781	mod(mdg4)	protein_coding	-0.0331572	0.732237	0.950352	-0.0244596	0.496411	0.873602
FBgn0002783	mor	protein_coding	-0.0484325	0.74086	0.951923	-0.0479922	0.377721	0.819678
FBgn0002787	Mov34	protein_coding	0.0941359	0.535249	0.891316	-0.0642869	0.255046	0.740287
FBgn0002789	Mp20	protein_coding	0.0869739	0.938489	0.991412	-0.165312	0.692446	0.934106
FBgn0002791	mr	protein_coding	-0.377193	0.114351	0.634269	0.120437	0.17236	0.66398
FBgn0002838	ms(3)K81	protein_coding	0.701069	0.355255	0.813207	-0.351776	0.21202	0.708644
FBgn0002868	MtnA	protein_coding	2.31519	0.157515	0.689107	-0.318196	0.600854	0.908861
FBgn0002872	mu2	protein_coding	-2.15521	0.031072	0.452662	0.62138	0.0888147	0.531895
FBgn0002873	mud	protein_coding	-0.214106	0.482375	0.875784	-0.288153	0.0125953	0.240778
FBgn0002878	mus101	protein_coding	0.0542689	0.875227	0.980549	-0.157172	0.222236	0.71593
FBgn0002891	mus205	protein_coding	-0.819633	0.31468	0.7929	-0.0302376	0.919802	0.983985
FBgn0002899	mus301	protein_coding	-0.178108	0.824965	0.973413	-0.0545905	0.854721	0.969647
FBgn0002901	mus304	protein_coding	0.22072	0.548821	0.893267	-0.0996385	0.465631	0.862496
FBgn0002905	mus308	protein_coding	-0.000893231	0.998718	0.999874	-0.00373735	0.98553	0.996488
FBgn0002906	mus309	protein_coding	0.667645	0.226508	0.732387	-0.373424	0.0701292	0.494587
FBgn0002914	Myb	protein_coding	-0.0970959	0.497362	0.881939	0.0377064	0.477081	0.865748
FBgn0002917	na	protein_coding	0.418673	0.57823	0.900541	-0.363139	0.195447	0.692288
FBgn0002921	Atpalpha	protein_coding	-0.164685	0.339207	0.803375	-0.0491861	0.440345	0.853968
FBgn0002924	ncd	protein_coding	-0.509641	0.0179393	0.384162	0.0505204	0.517133	0.881627
FBgn0002926	ndl	protein_coding	1.76734	0.0574806	0.524206	-0.613086	0.0748665	0.506715
FBgn0002930	nec	protein_coding	-1.83213	0.0756051	0.571726	0.230617	0.541898	0.891475
FBgn0002931	net	protein_coding	-0.20165	0.653041	0.93068	0.0127851	0.938601	0.985453
FBgn0002932	neur	protein_coding	0.0417024	0.913492	0.987677	-0.0645822	0.650045	0.922799
FBgn0002938	ninaC	protein_coding	1.70466	0.128062	0.657343	-0.545221	0.188106	0.683942
FBgn0002939	ninaD	protein_coding	0.435386	0.618966	0.916327	-0.215215	0.507462	0.877077
FBgn0002940	ninaE	protein_coding	1.8039	0.0337362	0.457907	-0.866403	0.00653123	0.172167
FBgn0002941	slou	protein_coding	0.812316	0.333617	0.800799	-0.349853	0.261822	0.742842
FBgn0002945	nkd	protein_coding	0.0443591	0.769464	0.961559	-0.15269	0.00815834	0.194266
FBgn0002948	nod	protein_coding	-0.938253	0.0103912	0.325928	0.216477	0.103848	0.560681
FBgn0002962	nos	protein_coding	-1.08018	0.16787	0.694246	0.0769999	0.789337	0.955413
FBgn0002968	Nrg	protein_coding	-0.227194	0.165306	0.692448	0.0094133	0.87572	0.97511
FBgn0002973	numb	protein_coding	-0.382489	0.164243	0.692448	0.0355219	0.725196	0.942573
FBgn0002985	odd	protein_coding	0.811431	0.055964	0.519632	-0.532379	0.00102671	0.0577399
FBgn0002989	okr	protein_coding	-0.305347	0.76754	0.960936	0.0624208	0.870451	0.973789
FBgn0003002	opa	protein_coding	0.0110824	0.977465	0.996138	-0.143779	0.324273	0.786566
FBgn0003008	or	protein_coding	0.608323	0.0737702	0.571289	-0.258203	0.0414718	0.396098
FBgn0003015	osk	protein_coding	-0.330454	0.730028	0.949662	-0.0725142	0.838066	0.963479
FBgn0003016	osp	protein_coding	-0.301982	0.318337	0.794373	0.0796775	0.476215	0.865684
FBgn0003022	Ote	protein_coding	-0.160307	0.505983	0.88547	0.0434132	0.626611	0.917286
FBgn0003023	otu	protein_coding	-0.540298	0.508599	0.885647	0.332738	0.273497	0.75105
FBgn0003028	ovo	protein_coding	-0.156557	0.625925	0.919545	0.164866	0.169111	0.661197
FBgn0003041	pbl	protein_coding	-0.250742	0.39368	0.83344	0.0507429	0.640513	0.9192
FBgn0003042	Pc	protein_coding	0.108578	0.703449	0.943538	-0.119106	0.261903	0.742842
FBgn0003044	Pcl	protein_coding	-3.88137e-05	0.999821	0.999914	0.0638116	0.321231	0.783814
FBgn0003046	Pcp	protein_coding	-0.524493	0.647831	0.927162	-0.00940108	0.982362	0.995789
FBgn0003048	pcx	protein_coding	-0.0488049	0.891883	0.983283	0.0423461	0.750449	0.948428
FBgn0003053	peb	protein_coding	0.0885874	0.877786	0.980549	-0.0837713	0.694874	0.934568
FBgn0003062	Fib	protein_coding	-0.0281219	0.893809	0.983985	0.0489606	0.531316	0.886997
FBgn0003065	CG2150	protein_coding	2.02708	0.0781507	0.577145	-0.533784	0.208542	0.704065
FBgn0003067	Pepck	protein_coding	0.337615	0.643423	0.925267	0.20654	0.446545	0.855921
FBgn0003068	per	protein_coding	1.33818	0.196294	0.719658	-0.562253	0.143128	0.633547
FBgn0003071	Pfk	protein_coding	-0.383386	0.508592	0.885647	0.15095	0.482467	0.867661
FBgn0003074	Pgi	protein_coding	0.40397	0.033318	0.456836	-0.0224988	0.744802	0.947784
FBgn0003076	Pgm	protein_coding	0.961582	0.0219281	0.403034	-0.209122	0.173232	0.664708
FBgn0003079	phl	protein_coding	0.22951	0.33081	0.798896	-0.00750683	0.931396	0.985453
FBgn0003082	phr	protein_coding	-1.56113	0.224603	0.730849	0.0157663	0.973496	0.993306
FBgn0003087	pim	protein_coding	-0.212171	0.453795	0.862414	-0.170403	0.106962	0.56682
FBgn0003089	pip	protein_coding	0.650939	0.194144	0.719658	0.124255	0.503657	0.875892
FBgn0003090	pk	protein_coding	-0.414859	0.284794	0.778097	0.0424398	0.766542	0.951575
FBgn0003091	Pkc53E	protein_coding	-0.537703	0.493627	0.881342	0.591288	0.0456678	0.413924
FBgn0003093	Pkc98E	protein_coding	0.190891	0.4203	0.846326	-0.00660847	0.93987	0.985453
FBgn0003116	pn	protein_coding	-0.587783	0.402161	0.839435	0.354435	0.17501	0.667077
FBgn0003117	pnr	protein_coding	0.289679	0.403427	0.840181	-0.170344	0.186895	0.682512
FBgn0003118	pnt	protein_coding	-0.0542522	0.915197	0.987677	-0.130728	0.489115	0.871015
FBgn0003124	polo	protein_coding	0.22296	0.140018	0.668844	-0.0119022	0.830265	0.962283
FBgn0003129	Poxm	protein_coding	0.0176204	0.983733	0.996375	0.158077	0.621981	0.914458
FBgn0003130	Poxn	protein_coding	0.0979014	0.765896	0.960438	-0.317215	0.0111564	0.22716
FBgn0003134	Pp1alpha-96A	protein_coding	0.17961	0.265451	0.765092	-0.0445539	0.454913	0.860325
FBgn0003137	Ppn	protein_coding	0.203287	0.371728	0.824535	-0.00147702	0.98599	0.996535
FBgn0003138	Ptp61F	protein_coding	-0.181638	0.129187	0.659625	0.025014	0.56961	0.897365
FBgn0003139	PpV	protein_coding	-0.11422	0.421118	0.846717	0.115782	0.030536	0.349327
FBgn0003141	pr	protein_coding	0.154505	0.436555	0.854852	-0.0511191	0.487203	0.869715
FBgn0003149	Prm	protein_coding	-0.531104	0.593949	0.906193	0.0942608	0.798195	0.956499
FBgn0003159	ptr	protein_coding	0.107629	0.836387	0.973413	0.0276914	0.88608	0.97654
FBgn0003162	Pu	protein_coding	1.23954	0.115862	0.636207	-0.283699	0.329715	0.787854
FBgn0003165	pum	protein_coding	0.256332	0.178269	0.704147	-0.0613382	0.382768	0.823497
FBgn0003169	put	protein_coding	0.0778609	0.675347	0.935841	-0.0788078	0.254833	0.740287
FBgn0003174	pwn	protein_coding	-0.541581	0.0774636	0.57644	-0.0224164	0.841248	0.964873
FBgn0003175	px	protein_coding	-0.191131	0.459122	0.86615	0.0338059	0.723234	0.942573
FBgn0003178	PyK	protein_coding	0.291214	0.0531069	0.513487	-0.070462	0.202855	0.697822
FBgn0003187	qua	protein_coding	-1.01709	0.230675	0.735959	0.390456	0.214239	0.711156
FBgn0003189	r	protein_coding	-0.345783	0.167208	0.693559	-0.0271575	0.76778	0.951575
FBgn0003204	ras	protein_coding	-0.112441	0.631723	0.91994	0.204601	0.0213126	0.302786
FBgn0003205	Ras85D	protein_coding	-0.0180245	0.887304	0.981403	-0.00655835	0.88934	0.976574
FBgn0003206	Ras64B	protein_coding	-0.321801	0.280137	0.774922	0.112308	0.308687	0.776181
FBgn0003209	raw	protein_coding	0.556713	0.0352312	0.463138	-0.226984	0.0210853	0.302163
FBgn0003210	rb	protein_coding	-0.232865	0.322449	0.796961	0.245825	0.00615214	0.164336
FBgn0003218	rdgB	protein_coding	-0.0443746	0.948298	0.99247	-0.475737	0.064172	0.475071
FBgn0003227	rec	protein_coding	0.509623	0.486132	0.877234	0.0845937	0.755441	0.950141
FBgn0003231	ref(2)P	protein_coding	-0.532137	0.0792056	0.579126	0.270714	0.0171406	0.280916
FBgn0003248	Rh2	protein_coding	0.659314	0.541537	0.891316	-0.283477	0.479014	0.866006
FBgn0003249	Rh3	protein_coding	-0.514975	0.438135	0.855349	0.238598	0.333071	0.790418
FBgn0003250	Rh4	protein_coding	1.16244	0.270445	0.768696	-0.250992	0.519515	0.881627
FBgn0003254	rib	protein_coding	-0.398155	0.70232	0.943467	-0.0845465	0.826654	0.96161
FBgn0003255	rk	protein_coding	-0.271526	0.71988	0.94719	-0.0282473	0.919717	0.983985
FBgn0003256	rl	protein_coding	0.308177	0.409974	0.843517	-0.0237937	0.863518	0.97202
FBgn0003257	r-l	protein_coding	0.400278	0.142814	0.672614	-0.0875313	0.384835	0.825812
FBgn0003261	Rm62	protein_coding	0.358252	0.116892	0.636644	-0.116428	0.168241	0.660386
FBgn0003267	ro	protein_coding	0.53879	0.539785	0.891316	-0.507709	0.121647	0.591067
FBgn0003268	rod	protein_coding	-0.0927199	0.756823	0.958177	-0.0257038	0.816695	0.960192
FBgn0003274	RpLP2	protein_coding	-0.0606954	0.693853	0.940504	0.0263197	0.645189	0.921579
FBgn0003275	RpII18	protein_coding	-0.130707	0.285013	0.778097	0.0209142	0.643063	0.920623
FBgn0003277	RpII215	protein_coding	-0.0719749	0.631381	0.919933	0.102739	0.0682026	0.488688
FBgn0003278	RpI135	protein_coding	0.0203677	0.937504	0.991412	-0.0154214	0.872746	0.974579
FBgn0003279	RpL4	protein_coding	0.0216379	0.876874	0.980549	-0.0194995	0.706511	0.937246
FBgn0003285	rst	protein_coding	-0.535568	0.221357	0.730481	0.247544	0.128396	0.601561
FBgn0003292	rt	protein_coding	-0.356448	0.436255	0.854852	0.16688	0.325982	0.786734
FBgn0003295	ru	protein_coding	0.60964	0.602714	0.909175	0.093548	0.829421	0.962083
FBgn0003300	run	protein_coding	0.19092	0.84456	0.973413	-0.0467834	0.896851	0.977954
FBgn0003301	rut	protein_coding	-0.224476	0.445863	0.858903	-0.00256617	0.981178	0.995684
FBgn0003302	rux	protein_coding	0.0405618	0.910463	0.987677	0.231957	0.0873987	0.530368
FBgn0003308	ry	protein_coding	-0.945774	0.314439	0.7929	0.2456	0.480003	0.866965
FBgn0003310	S	protein_coding	0.0488581	0.874179	0.980548	-0.107564	0.348392	0.800324
FBgn0003312	sad	protein_coding	-0.242559	0.812103	0.972154	-0.0852767	0.821475	0.961564
FBgn0003317	sax	protein_coding	-0.19364	0.272114	0.769214	-0.0520862	0.423879	0.84563
FBgn0003319	Sb	protein_coding	0.707505	0.100968	0.614767	-0.127883	0.420387	0.841553
FBgn0003321	sbr	protein_coding	0.629904	0.0324098	0.453981	-0.212044	0.0513964	0.434353
FBgn0003326	sca	protein_coding	0.432204	0.062012	0.532739	-0.192218	0.0260666	0.329214
FBgn0003328	scb	protein_coding	-0.184053	0.678305	0.936796	0.146199	0.375481	0.817905
FBgn0003330	Sce	protein_coding	-0.0498479	0.802681	0.970536	0.0155431	0.833465	0.96244
FBgn0003334	Scm	protein_coding	-0.157386	0.629198	0.919933	0.0598738	0.620091	0.914428
FBgn0003339	Scr	protein_coding	0.256795	0.746798	0.954303	-0.175538	0.551751	0.894623
FBgn0003345	sd	protein_coding	0.0892794	0.558879	0.89466	0.127476	0.0272202	0.333923
FBgn0003346	RanGap	protein_coding	-0.308592	0.102655	0.617225	0.0809143	0.245484	0.733972
FBgn0003353	sei	protein_coding	-1.94191	0.00418916	0.239787	0.276875	0.25513	0.740287
FBgn0003360	sesB	protein_coding	0.0667676	0.569369	0.898903	0.116035	0.00941163	0.205843
FBgn0003366	sev	protein_coding	-1.44396	0.0820134	0.587585	0.419922	0.169815	0.66222
FBgn0003371	sgg	protein_coding	-0.20956	0.382861	0.830527	0.363914	0.000119261	0.0117122
FBgn0003373	Sgs3	protein_coding	1.57304	0.140592	0.67045	-0.801868	0.0442289	0.407207
FBgn0003374	Sgs4	protein_coding	-0.0546589	0.954604	0.993707	-0.133211	0.70831	0.937246
FBgn0003375	Sgs5	protein_coding	-0.531543	0.576566	0.899884	-0.27116	0.442779	0.85488
FBgn0003377	Sgs7	protein_coding	0.496043	0.714536	0.946005	-0.205041	0.683357	0.931825
FBgn0003378	Sgs8	protein_coding	0.429866	0.650548	0.928812	-0.586299	0.0989681	0.549841
FBgn0003380	Sh	protein_coding	-0.027177	0.953934	0.993415	0.0818734	0.639146	0.9192
FBgn0003382	sha	protein_coding	0.231392	0.788847	0.96675	-0.0686169	0.830318	0.962283
FBgn0003386	Shaw	protein_coding	-1.63888	0.071744	0.562551	0.372625	0.265536	0.746243
FBgn0003388	shd	protein_coding	1.37846	0.128793	0.65957	-0.307684	0.358289	0.805572
FBgn0003390	shf	protein_coding	0.37029	0.0267026	0.4263	-0.147394	0.0176807	0.282019
FBgn0003391	shg	protein_coding	-0.43099	0.182415	0.706521	0.0999219	0.401703	0.83492
FBgn0003392	shi	protein_coding	-0.170725	0.189827	0.715267	0.0840109	0.0833412	0.522239
FBgn0003396	shn	protein_coding	-0.278063	0.244166	0.747341	-0.00139712	0.987318	0.997375
FBgn0003401	shu	protein_coding	0.158855	0.701864	0.943467	-0.175179	0.256658	0.742187
FBgn0003410	sina	protein_coding	-0.10554	0.558639	0.89466	-0.0145561	0.827437	0.96161
FBgn0003415	skd	protein_coding	-0.0669768	0.764191	0.960243	-0.0758355	0.360647	0.807285
FBgn0003416	sl	protein_coding	0.279189	0.428974	0.852828	-0.0428901	0.742729	0.947277
FBgn0003423	slgA	protein_coding	0.65002	0.00074038	0.12158	0.19878	0.00484761	0.143664
FBgn0003429	slo	protein_coding	0.357458	0.584374	0.903374	-0.0643505	0.790446	0.95569
FBgn0003430	slp1	protein_coding	-0.160748	0.864238	0.977111	-0.113247	0.745244	0.947784
FBgn0003435	sm	protein_coding	1.59196	0.00661305	0.289923	-0.310484	0.144797	0.635955
FBgn0003444	smo	protein_coding	-0.214028	0.490444	0.880326	0.0102272	0.928954	0.985075
FBgn0003447	sn	protein_coding	0.126584	0.516181	0.888275	0.0926516	0.202341	0.697471
FBgn0003449	snf	protein_coding	0.882885	0.0127183	0.333368	-0.05119	0.689564	0.933553
FBgn0003459	stwl	protein_coding	-0.0539912	0.946708	0.99247	-0.0123024	0.967209	0.992219
FBgn0003460	so	protein_coding	0.0989155	0.845528	0.973413	-0.114093	0.544667	0.891618
FBgn0003462	Sod	protein_coding	0.121052	0.211729	0.727954	0.0284188	0.427223	0.847422
FBgn0003463	sog	protein_coding	0.0684885	0.717269	0.946251	0.171611	0.0168753	0.278483
FBgn0003464	sol	protein_coding	-0.120708	0.605278	0.909175	0.223252	0.0120411	0.236039
FBgn0003475	spir	protein_coding	-0.67977	0.0953551	0.602632	0.211492	0.1594	0.651879
FBgn0003479	spn-A	protein_coding	0.0673339	0.812309	0.972154	-0.330984	0.00241317	0.10072
FBgn0003480	spn-B	protein_coding	0.649122	0.210043	0.725857	0.0155298	0.935325	0.985453
FBgn0003482	spn-D	protein_coding	-0.35709	0.626716	0.919776	0.059903	0.82549	0.96161
FBgn0003483	spn-E	protein_coding	-0.446662	0.594144	0.906193	0.224154	0.470931	0.863604
FBgn0003486	spo	protein_coding	-0.592525	0.480047	0.875485	0.115614	0.709637	0.937246
FBgn0003495	spz	protein_coding	2.32959	0.0345272	0.458191	-0.592519	0.144662	0.635955
FBgn0003499	sr	protein_coding	-0.841226	0.116584	0.636462	0.286397	0.14815	0.638008
FBgn0003502	Btk29A	protein_coding	-0.0354693	0.801198	0.970536	-0.0519934	0.321022	0.783814
FBgn0003507	srp	protein_coding	-0.277986	0.748895	0.954655	0.229362	0.477043	0.865748
FBgn0003510	Sry-alpha	protein_coding	0.917526	0.0906318	0.595983	-0.569013	0.00550333	0.156331
FBgn0003511	Sry-beta	protein_coding	-0.393334	0.210848	0.727202	0.0433332	0.707873	0.937246
FBgn0003512	Sry-delta	protein_coding	0.103186	0.574859	0.899798	-0.12006	0.0815504	0.518874
FBgn0003513	ss	protein_coding	0.132982	0.634392	0.921768	-0.130143	0.211634	0.708601
FBgn0003514	sqh	protein_coding	0.122568	0.339096	0.803375	-0.164194	0.000922015	0.0533863
FBgn0003515	st	protein_coding	0.0361554	0.973453	0.995516	-0.236616	0.557348	0.894623
FBgn0003517	sta	protein_coding	0.119528	0.360719	0.81656	0.0171236	0.723134	0.942573
FBgn0003520	stau	protein_coding	0.0194799	0.9258	0.988597	-0.027486	0.723024	0.942573
FBgn0003525	stg	protein_coding	-0.131431	0.656604	0.931803	-0.0988104	0.367996	0.813015
FBgn0003527	stil	protein_coding	0.234916	0.833124	0.973413	-0.177324	0.667992	0.927483
FBgn0003545	sub	protein_coding	-0.678762	0.0115571	0.328813	0.185602	0.059061	0.460759
FBgn0003557	Su(dx)	protein_coding	0.137071	0.626554	0.919723	-0.1717	0.10329	0.560358
FBgn0003559	su(f)	protein_coding	-0.186484	0.31108	0.791606	0.0562661	0.408774	0.836505
FBgn0003567	su(Hw)	protein_coding	-0.0789585	0.790295	0.9673	0.0209124	0.849237	0.968995
FBgn0003575	su(s)	protein_coding	0.158434	0.605013	0.909175	-0.0654672	0.564352	0.895479
FBgn0003598	Su(var)3-7	protein_coding	-0.218449	0.264791	0.764824	-0.0208882	0.772308	0.952149
FBgn0003607	Su(var)205	protein_coding	-0.0648879	0.675181	0.935841	-0.0689819	0.231708	0.724217
FBgn0003612	Su(var)2-10	protein_coding	-0.1104	0.484299	0.876945	0.0149	0.798558	0.956499
FBgn0003638	su(w[a])	protein_coding	0.128772	0.537178	0.891316	0.0841229	0.278819	0.7546
FBgn0003651	svp	protein_coding	-0.0924544	0.812056	0.972154	0.102431	0.478275	0.866006
FBgn0003654	sw	protein_coding	-1.66059	0.019081	0.390529	0.678194	0.0099278	0.214715
FBgn0003656	sws	protein_coding	-0.373808	0.210069	0.725857	0.435481	0.000193555	0.017311
FBgn0003660	Syb	protein_coding	0.121795	0.431299	0.853649	-0.040399	0.481056	0.867475
FBgn0003676	T-cp1	protein_coding	-0.44436	0.248736	0.750877	0.305614	0.0347856	0.364423
FBgn0003687	Tbp	protein_coding	-0.168676	0.449517	0.861093	-0.0033831	0.96726	0.992219
FBgn0003701	thr	protein_coding	-0.884323	0.162125	0.692448	0.0020772	0.992859	0.998943
FBgn0003710	tipE	protein_coding	-2.75632	0.0918576	0.595983	1.04087	0.085919	0.528669
FBgn0003714	tko	protein_coding	-0.121903	0.412459	0.844757	0.251476	2.2729e-05	0.0032067
FBgn0003715	CG16778	protein_coding	1.96799	0.0233231	0.415274	-0.73468	0.0223557	0.306618
FBgn0003716	tkv	protein_coding	-0.0608594	0.716224	0.946005	-0.118881	0.0587699	0.459561
FBgn0003719	tld	protein_coding	-0.378051	0.364817	0.817092	0.143391	0.353504	0.800324
FBgn0003721	Tm1	protein_coding	0.246668	0.103036	0.617677	-0.112092	0.0468043	0.415908
FBgn0003731	Egfr	protein_coding	-0.613597	0.224858	0.730849	0.222821	0.233744	0.724719
FBgn0003732	Top2	protein_coding	-0.400912	0.0203318	0.400224	0.0105392	0.866262	0.972826
FBgn0003733	tor	protein_coding	0.124253	0.901798	0.986144	-0.00946557	0.979765	0.995063
FBgn0003741	tra	protein_coding	-0.578856	0.0951337	0.60168	1.40982	9.03862e-16	3.018e-12
FBgn0003742	tra2	protein_coding	-0.317256	0.0484772	0.501505	0.106962	0.0717686	0.499468
FBgn0003744	trc	protein_coding	-0.104077	0.618916	0.916327	-0.00801942	0.917524	0.983985
FBgn0003747	Gr5a	protein_coding	-3.41993	0.203378	0.722714	1.14349	0.250693	0.737487
FBgn0003748	Treh	protein_coding	0.250762	0.533924	0.891316	-0.284982	0.0595956	0.462051
FBgn0003751	trk	protein_coding	0.559548	0.51457	0.888275	-0.089081	0.779487	0.953195
FBgn0003861	trp	protein_coding	-1.10476	0.193647	0.719658	0.330694	0.29265	0.764266
FBgn0003862	trx	protein_coding	-0.165721	0.596925	0.907071	0.064742	0.577243	0.900173
FBgn0003866	tsh	protein_coding	-0.202284	0.131208	0.660455	0.0504828	0.306871	0.774674
FBgn0003867	tsl	protein_coding	-0.225381	0.269076	0.767323	0.149912	0.0498004	0.428198
FBgn0003870	ttk	protein_coding	-0.105432	0.468808	0.870704	-0.0189498	0.724824	0.942573
FBgn0003882	tub	protein_coding	0.145717	0.397576	0.836137	-0.116479	0.0709594	0.496691
FBgn0003884	alphaTub84B	protein_coding	0.14204	0.252013	0.754232	-0.0168692	0.712275	0.939044
FBgn0003885	alphaTub84D	protein_coding	-0.440233	0.548857	0.893267	0.169225	0.534066	0.887714
FBgn0003886	alphaTub85E	protein_coding	-1.46198	0.0756335	0.571726	0.247121	0.412094	0.838488
FBgn0003887	betaTub56D	protein_coding	0.158656	0.1006	0.614767	-0.0432361	0.224996	0.720519
FBgn0003888	betaTub60D	protein_coding	0.753423	0.00435389	0.243647	-0.0371107	0.695448	0.934568
FBgn0003889	betaTub85D	protein_coding	-0.832909	0.248741	0.750877	0.0874293	0.742858	0.947321
FBgn0003890	betaTub97EF	protein_coding	-2.45558	0.0336702	0.457744	1.12645	0.00884937	0.201464
FBgn0003891	tud	protein_coding	-0.278198	0.241383	0.744693	0.0801066	0.361434	0.80755
FBgn0003892	ptc	protein_coding	-0.0900101	0.727778	0.949356	-0.047939	0.616898	0.913717
FBgn0003896	tup	protein_coding	-0.232934	0.657607	0.931982	0.0442943	0.819869	0.961441
FBgn0003900	twi	protein_coding	0.23999	0.24557	0.747682	-0.0716071	0.349109	0.800324
FBgn0003930	snRNA:U4:39B	snRNA	0.852986	0.362935	0.81656	-0.316763	0.361958	0.807848
FBgn0003941	RpL40	protein_coding	-0.10514	0.196207	0.719658	-0.031122	0.300676	0.77095
FBgn0003942	RpS27A	protein_coding	0.014863	0.934572	0.990834	0.0141865	0.832593	0.96244
FBgn0003943	Ubi-p63E	protein_coding	-0.512565	0.247989	0.750259	0.152599	0.352048	0.800324
FBgn0003944	Ubx	protein_coding	0.157528	0.740017	0.951606	-0.0886656	0.614502	0.9119
FBgn0003950	unc	protein_coding	0.643994	0.493212	0.881342	-0.230404	0.508302	0.877077
FBgn0003961	Uro	protein_coding	-0.129847	0.889265	0.982221	-0.0277928	0.935909	0.985453
FBgn0003963	ush	protein_coding	0.0986424	0.715251	0.946005	-0.0319688	0.749733	0.948428
FBgn0003964	usp	protein_coding	0.45986	0.012132	0.328813	-0.0992926	0.137512	0.62162
FBgn0003969	vap	protein_coding	0.0360012	0.847743	0.973515	0.0662576	0.342388	0.796988
FBgn0003975	vg	protein_coding	0.16251	0.434627	0.854661	-0.105629	0.172803	0.66448
FBgn0003977	vir	protein_coding	0.719082	0.0893409	0.595983	-0.116661	0.45376	0.859714
FBgn0003978	vls	protein_coding	-0.446018	0.0960907	0.604494	0.259341	0.0102513	0.218394
FBgn0003984	vn	protein_coding	-0.304614	0.431788	0.853746	-0.0898449	0.530568	0.886727
FBgn0003996	w	protein_coding	0.353106	0.730457	0.949662	-0.267292	0.482305	0.867661
FBgn0003997	W	protein_coding	-0.219457	0.395452	0.834296	-0.0664457	0.486758	0.869632
FBgn0004003	wbl	protein_coding	1.11919	0.0012012	0.147436	-0.28974	0.0208839	0.300566
FBgn0004009	wg	protein_coding	0.168333	0.412764	0.844757	-0.119345	0.119815	0.588306
FBgn0004028	wupA	protein_coding	-0.872995	0.302901	0.78634	-0.283925	0.365736	0.810885
FBgn0004045	Yp1	protein_coding	1.08328	0.268431	0.767323	-0.251284	0.487204	0.869715
FBgn0004047	Yp3	protein_coding	0.251636	0.800144	0.969874	-0.0358597	0.922438	0.983985
FBgn0004049	yrt	protein_coding	-0.298515	0.168875	0.695502	0.0242638	0.760928	0.951225
FBgn0004050	z	protein_coding	-0.0726069	0.635912	0.921768	0.152351	0.00916792	0.203625
FBgn0004055	uzip	protein_coding	0.162817	0.601958	0.908985	-0.177584	0.127792	0.599856
FBgn0004057	Zw	protein_coding	0.609621	0.163644	0.692448	-0.271607	0.0953905	0.543222
FBgn0004066	Pros28.1	protein_coding	0.0956159	0.447649	0.859353	0.105841	0.0260257	0.329214
FBgn0004087	Dhfr	protein_coding	-0.226626	0.198426	0.720035	0.137317	0.037605	0.377698
FBgn0004101	bs	protein_coding	-0.0899744	0.744428	0.953566	-0.0745348	0.46662	0.862496
FBgn0004102	oc	protein_coding	0.435323	0.456242	0.863287	0.0310012	0.886125	0.97654
FBgn0004103	Pp1-87B	protein_coding	-0.053612	0.486193	0.877234	0.024269	0.395475	0.831543
FBgn0004106	cdc2	protein_coding	-0.0129744	0.914622	0.987677	-0.00140003	0.975097	0.993522
FBgn0004107	cdc2c	protein_coding	0.220443	0.502824	0.883802	-0.314142	0.0118926	0.234505
FBgn0004108	Nrt	protein_coding	0.640227	0.236749	0.741095	-0.0650184	0.745078	0.947784
FBgn0004117	Tm2	protein_coding	-0.602426	0.481664	0.875784	-0.141877	0.654017	0.924279
FBgn0004118	nAcRbeta-96A	protein_coding	-0.231621	0.823064	0.973413	-0.0667456	0.861982	0.971366
FBgn0004132	boca	protein_coding	0.173659	0.183525	0.70788	-0.0539257	0.264175	0.74399
FBgn0004133	blow	protein_coding	0.0962659	0.699376	0.941844	0.0837065	0.366702	0.811768
FBgn0004167	kst	protein_coding	-0.291592	0.210008	0.725857	0.0323271	0.705816	0.937246
FBgn0004168	5-HT1A	protein_coding	-0.258177	0.755497	0.957587	-0.210534	0.493913	0.872522
FBgn0004169	up	protein_coding	-1.66228	0.0557773	0.519632	0.444533	0.163391	0.654937
FBgn0004170	sc	protein_coding	0.334958	0.276668	0.772619	0.0296203	0.794534	0.956276
FBgn0004177	mts	protein_coding	-0.12834	0.200173	0.72158	0.0546128	0.142165	0.63201
FBgn0004179	Csp	protein_coding	0.0995935	0.478091	0.874829	0.032498	0.532235	0.887038
FBgn0004197	Ser	protein_coding	-0.682758	0.137004	0.667396	0.110493	0.512232	0.879083
FBgn0004198	ct	protein_coding	0.122588	0.682952	0.93804	0.242376	0.0330215	0.355316
FBgn0004227	nonA	protein_coding	0.138684	0.470283	0.871242	-0.0662595	0.352677	0.800324
FBgn0004228	mex1	protein_coding	-0.450914	0.719529	0.947112	-0.125694	0.787071	0.955237
FBgn0004237	Hrb87F	protein_coding	-0.239684	0.295564	0.783543	0.0112595	0.894007	0.977659
FBgn0004242	Syt1	protein_coding	-0.103031	0.914386	0.987677	0.0622765	0.860838	0.97085
FBgn0004244	Rdl	protein_coding	0.0173569	0.978658	0.996138	-0.251316	0.297627	0.769958
FBgn0004359	T48	protein_coding	-0.21383	0.683934	0.938232	-0.129181	0.506792	0.876909
FBgn0004360	Wnt2	protein_coding	0.512248	0.105089	0.619224	-0.176601	0.131335	0.610481
FBgn0004362	HmgD	protein_coding	-0.308407	0.0612789	0.531258	-0.0208883	0.728612	0.943674
FBgn0004363	porin	protein_coding	0.301343	0.0363404	0.469846	0.00906511	0.862711	0.97175
FBgn0004364	18w	protein_coding	-0.0294596	0.836786	0.973413	-0.0278364	0.59971	0.908103
FBgn0004366	rdgC	protein_coding	0.0146681	0.984823	0.996473	0.169108	0.554588	0.894623
FBgn0004367	mei-41	protein_coding	-0.333092	0.577891	0.900541	-0.0872407	0.693527	0.934455
FBgn0004368	Ptp4E	protein_coding	-0.10724	0.71656	0.946005	0.079905	0.466299	0.862496
FBgn0004369	Ptp99A	protein_coding	0.10532	0.72929	0.949356	-0.18875	0.0976384	0.549072
FBgn0004370	Ptp10D	protein_coding	-0.214118	0.373085	0.826082	0.119239	0.182568	0.677353
FBgn0004373	fwd	protein_coding	-0.272588	0.204522	0.722714	-0.0130903	0.868445	0.973348
FBgn0004374	neb	protein_coding	-0.83526	0.0817693	0.587585	0.077353	0.658837	0.925785
FBgn0004378	Klp61F	protein_coding	-0.505258	0.171984	0.698115	0.0807226	0.552867	0.894623
FBgn0004379	Klp67A	protein_coding	-0.238163	0.350828	0.810106	-0.0924757	0.327782	0.787397
FBgn0004380	Klp64D	protein_coding	0.754213	0.059166	0.530258	-0.261391	0.0773899	0.510692
FBgn0004381	Klp68D	protein_coding	0.293105	0.637808	0.922855	-0.361103	0.120619	0.589993
FBgn0004387	Klp98A	protein_coding	0.494113	0.070567	0.560119	-0.273532	0.00786089	0.189519
FBgn0004390	Gap1	protein_coding	-0.125332	0.570409	0.898903	-0.188508	0.0237914	0.317334
FBgn0004391	shtd	protein_coding	-0.131272	0.673493	0.935762	0.232255	0.0480808	0.4199
FBgn0004394	pdm2	protein_coding	-0.450838	0.334965	0.800799	0.244084	0.160795	0.652616
FBgn0004395	unk	protein_coding	-0.215774	0.221962	0.730481	-0.0415448	0.523514	0.884771
FBgn0004396	CrebA	protein_coding	0.898313	0.00106503	0.142246	-0.132758	0.176031	0.667545
FBgn0004397	Vinc	protein_coding	-0.535201	0.22415	0.730657	0.148111	0.36213	0.807848
FBgn0004400	rhi	protein_coding	0.0302366	0.977552	0.996138	0.0499957	0.900112	0.9796
FBgn0004401	Pep	protein_coding	-0.0818725	0.450411	0.861679	0.0325668	0.418083	0.841553
FBgn0004403	RpS14a	protein_coding	0.123815	0.386862	0.83248	0.000795128	0.988002	0.997426
FBgn0004404	RpS14b	protein_coding	0.0522349	0.70161	0.943467	-0.0414357	0.413174	0.838488
FBgn0004406	tam	protein_coding	-0.683716	0.278524	0.774562	0.0464139	0.84161	0.965019
FBgn0004419	me31B	protein_coding	0.0759903	0.526392	0.889707	0.0306586	0.490635	0.871466
FBgn0004432	Cyp1	protein_coding	-0.116049	0.390194	0.832877	-0.0692041	0.168721	0.660778
FBgn0004435	Galpha49B	protein_coding	1.22079	0.166405	0.693378	-0.351788	0.280911	0.756267
FBgn0004436	UbcD6	protein_coding	0.106954	0.397507	0.836137	-0.0132167	0.777336	0.953185
FBgn0004449	Ten-m	protein_coding	-0.297972	0.325011	0.797422	0.0926137	0.408403	0.836258
FBgn0004456	mew	protein_coding	0.123584	0.525679	0.889707	0.2205	0.00321017	0.116932
FBgn0004462	Pk17E	protein_coding	-0.135865	0.708621	0.944168	0.191924	0.158042	0.65136
FBgn0004463	RpIII128	protein_coding	-0.220609	0.516806	0.888275	0.0703992	0.576368	0.899436
FBgn0004465	Su(P)	protein_coding	0.283975	0.498563	0.882663	-0.219496	0.160639	0.652616
FBgn0004507	GlyP	protein_coding	0.681537	0.0558432	0.519632	-0.136957	0.295103	0.76742
FBgn0004509	Fur1	protein_coding	-0.0406476	0.899675	0.985245	0.0732489	0.540661	0.890687
FBgn0004510	Ets97D	protein_coding	-0.584742	0.249755	0.751966	0.0276348	0.882479	0.97632
FBgn0004511	dy	protein_coding	0.849361	0.259411	0.760219	-0.0770337	0.782187	0.953312
FBgn0004512	Mdr49	protein_coding	0.232688	0.666315	0.934183	-0.0762494	0.703081	0.937116
FBgn0004513	Mdr65	protein_coding	-0.183471	0.880669	0.980707	0.0930977	0.837167	0.963278
FBgn0004514	Oct-TyrR	protein_coding	0.213233	0.836871	0.973413	-0.350873	0.362189	0.807848
FBgn0004516	Gad1	protein_coding	0.737762	0.378336	0.827827	-0.262717	0.397175	0.832845
FBgn0004552	Akh	protein_coding	-0.20958	0.838446	0.973413	-0.0422752	0.911638	0.982451
FBgn0004554	Edg91	protein_coding	0.372451	0.743005	0.952567	-0.163266	0.698271	0.936356
FBgn0004556	Dbp73D	protein_coding	0.107158	0.762227	0.960155	0.0344822	0.792937	0.956276
FBgn0004567	slp2	protein_coding	0.0597817	0.943007	0.992079	-0.213507	0.491717	0.871466
FBgn0004569	aos	protein_coding	0.222517	0.526221	0.889707	-0.283084	0.0323865	0.353009
FBgn0004573	5-HT7	protein_coding	-0.322713	0.699487	0.941844	0.134797	0.663581	0.926683
FBgn0004574	Rop	protein_coding	0.0405251	0.884498	0.981325	-0.0517255	0.617137	0.913756
FBgn0004575	Syn	protein_coding	0.289802	0.769576	0.961559	0.124107	0.735144	0.944515
FBgn0004577	Pxd	protein_coding	-0.403502	0.641269	0.924124	0.474231	0.142653	0.632842
FBgn0004580	Cbp53E	protein_coding	-0.0724274	0.926498	0.988597	0.027825	0.923818	0.983985
FBgn0004581	bgcn	protein_coding	-0.467377	0.647318	0.926922	0.30443	0.421931	0.843273
FBgn0004583	ex	protein_coding	-0.38666	0.138261	0.667396	0.0405685	0.671814	0.927832
FBgn0004584	Rrp1	protein_coding	-0.19954	0.184791	0.708942	-0.0212545	0.701076	0.936874
FBgn0004587	B52	protein_coding	-0.169108	0.267979	0.766643	0.0584861	0.30094	0.77095
FBgn0004595	pros	protein_coding	0.394419	0.437645	0.855059	-0.235597	0.212688	0.709431
FBgn0004597	CycC	protein_coding	-0.182727	0.645037	0.925825	0.0855237	0.560885	0.894647
FBgn0004598	Fur2	protein_coding	-0.00106447	0.996876	0.999628	0.0478849	0.63507	0.918709
FBgn0004603	Src42A	protein_coding	0.0414583	0.786998	0.966626	-0.0261527	0.645759	0.921579
FBgn0004606	zfh1	protein_coding	-0.142619	0.737572	0.951457	0.310595	0.0531671	0.439418
FBgn0004607	zfh2	protein_coding	-0.418167	0.0650732	0.54456	0.0558925	0.500257	0.875541
FBgn0004611	Plc21C	protein_coding	-0.106602	0.727948	0.949356	-0.0715423	0.528834	0.886727
FBgn0004618	gl	protein_coding	1.49485	0.359189	0.816494	-0.600027	0.321018	0.783814
FBgn0004619	Glu-RI	protein_coding	-0.00418209	0.996098	0.999594	0.231902	0.465362	0.862496
FBgn0004620	GluRIIA	protein_coding	0.257155	0.76979	0.961559	-0.402447	0.219157	0.714684
FBgn0004622	Takr99D	protein_coding	-0.259264	0.735609	0.951457	0.208881	0.4637	0.862496
FBgn0004623	Gbeta76C	protein_coding	0.575756	0.492781	0.881342	0.103614	0.738738	0.94588
FBgn0004629	Cys	protein_coding	-0.760595	0.379045	0.828655	0.488582	0.129923	0.60645
FBgn0004635	rho	protein_coding	-0.103094	0.811651	0.972154	-0.0786187	0.623842	0.916022
FBgn0004636	R	protein_coding	-0.0432421	0.825316	0.973413	0.0166934	0.81817	0.960587
FBgn0004638	drk	protein_coding	-0.187443	0.143529	0.673525	0.0366381	0.437392	0.85161
FBgn0004643	mit(1)15	protein_coding	0.0599436	0.79967	0.969745	0.0172867	0.843501	0.966587
FBgn0004644	hh	protein_coding	0.0540562	0.765069	0.960243	-0.0681145	0.311406	0.777879
FBgn0004646	ogre	protein_coding	0.610006	0.00503052	0.254572	0.0582437	0.456638	0.860325
FBgn0004647	N	protein_coding	-0.090562	0.610419	0.911936	0.161796	0.0164051	0.276147
FBgn0004648	svr	protein_coding	0.830941	0.0171512	0.377591	0.0328889	0.795297	0.956276
FBgn0004649	yl	protein_coding	-0.86015	0.314818	0.7929	0.0602929	0.848772	0.968795
FBgn0004650	fs(1)N	protein_coding	-0.460906	0.612034	0.912326	0.180997	0.59105	0.903254
FBgn0004652	fru	protein_coding	-0.883107	0.0513678	0.510351	0.0533204	0.746468	0.947784
FBgn0004654	Pgd	protein_coding	0.0265764	0.929266	0.989322	-0.00969445	0.930381	0.985453
FBgn0004655	wapl	protein_coding	-0.498288	0.0716532	0.562551	0.113288	0.264537	0.744762
FBgn0004656	fs(1)h	protein_coding	-0.331323	0.0594675	0.530728	0.207115	0.00194417	0.0897454
FBgn0004657	mys	protein_coding	0.323989	0.0434793	0.492472	-0.149845	0.0125365	0.240294
FBgn0004666	sim	protein_coding	1.46986	0.103381	0.617677	-0.377538	0.25639	0.742057
FBgn0004687	Mlc-c	protein_coding	-0.147213	0.235409	0.738982	-0.128918	0.0062306	0.165989
FBgn0004698	mus210	protein_coding	-0.123274	0.649136	0.927989	-0.0705642	0.482406	0.867661
FBgn0004795	retn	protein_coding	0.141351	0.844471	0.973413	-0.201675	0.451082	0.857908
FBgn0004797	mdy	protein_coding	-1.18209	4.74545e-05	0.0434349	0.226993	0.026289	0.329583
FBgn0004811	fs(2)ltoPP43	protein_coding	0.242388	0.500017	0.882804	-0.0553584	0.677462	0.929791
FBgn0004828	His3.3B	protein_coding	-0.19518	0.522388	0.889707	0.138798	0.221792	0.715771
FBgn0004832	Xpac	protein_coding	-0.415339	0.145986	0.676696	-0.232203	0.0296965	0.345093
FBgn0004837	Su(H)	protein_coding	-0.0290063	0.892348	0.98335	-0.0254611	0.748595	0.948428
FBgn0004838	Hrb27C	protein_coding	0.02687	0.845364	0.973413	0.00369822	0.942255	0.985561
FBgn0004839	otk	protein_coding	0.144006	0.491438	0.880326	0.0717742	0.35605	0.802529
FBgn0004841	Takr86C	protein_coding	0.561525	0.454134	0.862714	0.141251	0.611027	0.91107
FBgn0004842	NepYr	protein_coding	0.299317	0.733922	0.950938	-0.411244	0.210364	0.706646
FBgn0004852	Ac76E	protein_coding	0.250827	0.794012	0.968375	0.175629	0.622397	0.914458
FBgn0004854	B-H2	protein_coding	1.71307	0.00677093	0.291092	-0.519574	0.0255432	0.328825
FBgn0004855	RpII15	protein_coding	-0.607714	0.215721	0.730481	0.182569	0.314194	0.779223
FBgn0004856	Bx42	protein_coding	-0.367525	0.0900865	0.595983	0.232278	0.00468237	0.140851
FBgn0004858	elB	protein_coding	-0.221834	0.105276	0.619527	0.00529027	0.916053	0.983985
FBgn0004859	ci	protein_coding	0.036249	0.808291	0.971435	0.00295752	0.957397	0.989604
FBgn0004860	ph-d	protein_coding	-1.2947	0.0911362	0.595983	0.157313	0.574809	0.899274
FBgn0004861	ph-p	protein_coding	-0.284309	0.147098	0.679965	0.117255	0.107316	0.56682
FBgn0004863	C15	protein_coding	0.64051	0.439396	0.85603	-0.567326	0.0676463	0.486791
FBgn0004864	hop	protein_coding	0.295328	0.453122	0.862414	-0.277413	0.0602191	0.463654
FBgn0004865	Eip78C	protein_coding	0.0431017	0.929569	0.989322	0.026088	0.885268	0.97654
FBgn0004867	RpS2	protein_coding	0.128224	0.378893	0.828504	-0.0238006	0.658699	0.925785
FBgn0004868	Gdi	protein_coding	0.0504225	0.75533	0.957496	0.047757	0.426901	0.847121
FBgn0004870	bab1	protein_coding	-0.956466	0.428318	0.852408	0.316558	0.478421	0.866006
FBgn0004872	piwi	protein_coding	-1.41908	0.301804	0.78634	0.332576	0.51276	0.879356
FBgn0004875	enc	protein_coding	-0.0242699	0.911866	0.987677	0.0523444	0.520302	0.881627
FBgn0004876	cdi	protein_coding	-0.230807	0.242688	0.74548	-0.0507557	0.486275	0.869632
FBgn0004878	cas	protein_coding	-0.299207	0.719815	0.94719	-0.145602	0.637777	0.9192
FBgn0004880	scrt	protein_coding	-0.177407	0.789791	0.967274	-0.165343	0.502799	0.875697
FBgn0004882	orb	protein_coding	-0.348055	0.707634	0.944023	-0.203568	0.554486	0.894623
FBgn0004885	tok	protein_coding	0.27518	0.377192	0.827147	-0.137832	0.234013	0.725057
FBgn0004888	Scsalpha	protein_coding	0.256249	0.0342081	0.458191	-0.0172825	0.694834	0.934568
FBgn0004889	tws	protein_coding	-0.0871153	0.504097	0.884488	0.0409727	0.397078	0.832845
FBgn0004892	sob	protein_coding	0.296786	0.247796	0.750128	-0.0411433	0.664349	0.926683
FBgn0004893	bowl	protein_coding	-0.100795	0.398265	0.836356	-0.0306837	0.487256	0.869715
FBgn0004896	fd59A	protein_coding	0.456273	0.625413	0.919531	-0.234151	0.499429	0.87507
FBgn0004901	Prat	protein_coding	0.0162912	0.957672	0.994093	0.103448	0.365314	0.810667
FBgn0004903	Rb97D	protein_coding	-0.358184	0.262899	0.76316	-0.0893358	0.449199	0.857418
FBgn0004907	14-3-3zeta	protein_coding	-0.133674	0.116944	0.636644	0.07552	0.018325	0.285922
FBgn0004908	Arf84F	protein_coding	-0.0816155	0.856013	0.975172	0.0184298	0.911942	0.982461
FBgn0004910	Eip63F-1	protein_coding	-0.758424	0.441406	0.85603	-0.0701388	0.847269	0.967653
FBgn0004911	Eip63F-2	ncRNA	1.25754	0.229387	0.735959	-0.754279	0.0539189	0.442347
FBgn0004913	Gnf1	protein_coding	-0.259467	0.248958	0.750923	-0.0311572	0.707124	0.937246
FBgn0004914	Hnf4	protein_coding	0.0348924	0.869389	0.978739	-0.0960868	0.224357	0.720295
FBgn0004915	TfIIB	protein_coding	-0.151314	0.63743	0.922455	0.123885	0.299647	0.77093
FBgn0004919	gol	protein_coding	0.909368	0.285545	0.778097	-0.37953	0.229679	0.72271
FBgn0004921	Ggamma1	protein_coding	0.0947695	0.284433	0.778097	-0.10197	0.00263973	0.107054
FBgn0004924	Top1	protein_coding	-0.013663	0.945721	0.99247	0.171628	0.0240147	0.317787
FBgn0004926	eIF-2beta	protein_coding	0.190734	0.141661	0.67207	0.0345723	0.469375	0.863291
FBgn0004956	os	protein_coding	-0.0523084	0.916314	0.987677	-0.193023	0.297077	0.769144
FBgn0004957	por	protein_coding	-0.196758	0.424075	0.849204	0.1861	0.0444148	0.408168
FBgn0004959	phm	protein_coding	-0.514615	0.617652	0.916327	0.443491	0.247505	0.735352
FBgn0005198	gig	protein_coding	0.348375	0.398903	0.836644	-0.294093	0.0574806	0.45413
FBgn0005278	Sam-S	protein_coding	0.0220214	0.906093	0.986655	0.00653686	0.924728	0.983985
FBgn0005322	nmd	protein_coding	-0.0649499	0.662532	0.933678	-0.0242049	0.660694	0.925854
FBgn0005355	Su(fu)	protein_coding	0.0145581	0.935581	0.991087	-0.00117502	0.985957	0.996535
FBgn0005386	ash1	protein_coding	-0.556819	0.0872286	0.595616	0.0837895	0.482201	0.86765
FBgn0005390	fs(1)M3	protein_coding	1.90164	0.0415789	0.489	-0.807154	0.0202107	0.296756
FBgn0005410	sno	protein_coding	0.0307473	0.897464	0.984379	0.0594801	0.502239	0.875697
FBgn0005411	U2af50	protein_coding	0.146969	0.403678	0.840181	0.101036	0.124131	0.592953
FBgn0005427	ewg	protein_coding	0.0856785	0.736805	0.951457	0.282591	0.0039676	0.130615
FBgn0005533	RpS17	protein_coding	0.13038	0.404163	0.840286	-0.0651916	0.261519	0.742842
FBgn0005536	Mbs	protein_coding	0.352994	0.0868869	0.595454	-0.149207	0.0517553	0.434694
FBgn0005558	ey	protein_coding	-0.787139	0.346534	0.807767	-0.135917	0.660166	0.925785
FBgn0005561	sv	protein_coding	-0.989649	0.291512	0.780524	0.437997	0.208137	0.704065
FBgn0005564	Shal	protein_coding	-0.298541	0.696077	0.940849	0.188715	0.505836	0.876683
FBgn0005585	Crc	protein_coding	0.46839	0.00651738	0.289338	-0.105157	0.0930818	0.541071
FBgn0005586	Rab3	protein_coding	0.973494	0.284088	0.778097	-0.203526	0.545039	0.891618
FBgn0005592	btl	protein_coding	0.269272	0.706433	0.943638	0.0024797	0.992537	0.998943
FBgn0005593	RpL7	protein_coding	0.0547445	0.731041	0.949662	-0.0599361	0.311685	0.778007
FBgn0005596	yemalpha	protein_coding	0.185006	0.592666	0.906193	-0.0369984	0.772769	0.95227
FBgn0005612	Sox14	protein_coding	-0.190249	0.520057	0.889707	0.0780783	0.476355	0.865684
FBgn0005613	Sox15	protein_coding	-0.359529	0.111349	0.629127	0.0374288	0.651219	0.922799
FBgn0005614	trpl	protein_coding	-0.11351	0.902323	0.986144	-0.367801	0.285554	0.75906
FBgn0005616	msl-2	protein_coding	0.400888	0.349549	0.810106	-1.46367	4.8234e-13	6.90229e-10
FBgn0005617	msl-1	protein_coding	-0.0822571	0.736776	0.951457	-0.221607	0.016823	0.278483
FBgn0005619	Hdc	protein_coding	2.1592	0.0315734	0.452662	-0.437047	0.23434	0.72555
FBgn0005624	Psc	protein_coding	0.523388	0.0419222	0.490005	-0.224504	0.0192723	0.293142
FBgn0005626	ple	protein_coding	-1.01005	0.240489	0.743845	0.268526	0.397618	0.833128
FBgn0005630	lola	protein_coding	-0.160107	0.338617	0.803375	0.0332953	0.590293	0.903254
FBgn0005631	robo	protein_coding	-0.12547	0.757511	0.958491	0.113121	0.453683	0.859714
FBgn0005632	faf	protein_coding	-0.143722	0.646352	0.926615	0.096391	0.407378	0.836258
FBgn0005634	zip	protein_coding	0.130935	0.384039	0.830689	-0.0692302	0.215768	0.712405
FBgn0005636	nvy	protein_coding	0.142577	0.812418	0.972154	0.102729	0.645331	0.921579
FBgn0005638	slbo	protein_coding	0.91442	0.363049	0.81656	0.0347588	0.92545	0.983995
FBgn0005640	Eip63E	protein_coding	-0.241125	0.0642937	0.543027	0.0456353	0.339546	0.795549
FBgn0005642	wdn	protein_coding	-0.309025	0.170513	0.6975	-0.0515163	0.534486	0.887714
FBgn0005648	Pabp2	protein_coding	0.257646	0.162108	0.692448	-0.157789	0.0226525	0.308301
FBgn0005649	Rox8	protein_coding	-0.0903058	0.448132	0.859605	0.0700944	0.115037	0.578768
FBgn0005655	mus209	protein_coding	-0.0433826	0.844219	0.973413	-0.120004	0.145767	0.635965
FBgn0005658	Ets65A	protein_coding	0.0932482	0.911934	0.987677	-0.0903106	0.772604	0.95227
FBgn0005659	Ets98B	protein_coding	-0.41427	0.322882	0.796961	-0.0262579	0.864969	0.97244
FBgn0005660	Ets21C	protein_coding	1.11875	0.275941	0.771942	-0.219228	0.563359	0.895142
FBgn0005666	bt	protein_coding	0.284718	0.556845	0.89466	-0.0556227	0.756739	0.950264
FBgn0005670	Cyp4d1	protein_coding	-1.07766	0.253793	0.755615	0.0686244	0.843805	0.966651
FBgn0005671	Vha55	protein_coding	-0.100405	0.544093	0.891316	0.0992383	0.108965	0.569364
FBgn0005672	spi	protein_coding	-0.567507	0.0121483	0.328813	0.0324265	0.691306	0.934071
FBgn0005674	Aats-glupro	protein_coding	-0.302064	0.135097	0.666097	0.129884	0.0839097	0.522368
FBgn0005677	dac	protein_coding	-0.499733	0.162484	0.692448	0.018257	0.889407	0.976574
FBgn0005683	pie	protein_coding	0.19337	0.669719	0.935554	-0.1567	0.352232	0.800324
FBgn0005694	Aef1	protein_coding	0.636927	0.0177895	0.384162	-0.197929	0.0456105	0.413924
FBgn0005695	gcl	protein_coding	0.325418	0.395823	0.834553	-0.299885	0.0374383	0.377283
FBgn0005696	DNApol-alpha73	protein_coding	-0.428592	0.185694	0.710345	0.118408	0.321803	0.783814
FBgn0005771	noc	protein_coding	0.240796	0.160849	0.692109	-0.256005	0.000135925	0.0131856
FBgn0005775	Con	protein_coding	0.633114	0.312683	0.791947	-0.0203138	0.930269	0.985453
FBgn0005777	PpD3	protein_coding	0.0395468	0.802463	0.970536	0.0611136	0.299204	0.770721
FBgn0008635	betaCop	protein_coding	0.0353449	0.804567	0.970536	0.118171	0.0287253	0.340318
FBgn0008636	hbn	protein_coding	-0.149215	0.860266	0.976332	-0.895346	0.00576953	0.15921
FBgn0008646	E5	protein_coding	-0.477319	0.233946	0.737639	0.0424963	0.773333	0.952592
FBgn0008651	lbl	protein_coding	-0.309776	0.725488	0.949095	-0.00806044	0.980324	0.995286
FBgn0008654	Su(z)2	protein_coding	-0.0732704	0.87264	0.979849	0.0086518	0.959252	0.990263
FBgn0010014	CanB	protein_coding	0.345731	0.72917	0.949356	-0.433052	0.244068	0.733083
FBgn0010015	CanA1	protein_coding	0.174896	0.838691	0.973413	0.255724	0.42315	0.844761
FBgn0010019	Cyp4g1	protein_coding	-0.488212	0.555354	0.89466	-0.137932	0.652892	0.92334
FBgn0010038	GstD2	protein_coding	0.502241	0.634816	0.921768	-0.252975	0.518878	0.881627
FBgn0010039	GstD3	protein_coding	1.34712	0.143709	0.673525	-0.402659	0.237786	0.72786
FBgn0010040	GstD4	protein_coding	2.26912	0.101844	0.61561	-1.0955	0.0338015	0.358676
FBgn0010051	Itp-r83A	protein_coding	0.965473	0.138921	0.667396	-0.462579	0.0572207	0.45413
FBgn0010053	Jheh1	protein_coding	0.310264	0.83692	0.973413	-0.0930034	0.867852	0.973271
FBgn0010078	RpL23	protein_coding	-0.0564886	0.621113	0.917104	-0.00453369	0.914673	0.983893
FBgn0010100	Acon	protein_coding	-0.0396176	0.818484	0.972813	0.0409853	0.522437	0.883697
FBgn0010105	comm	protein_coding	-0.109499	0.688136	0.938832	-0.199245	0.0518904	0.434694
FBgn0010109	dpn	protein_coding	-0.929462	0.00167462	0.172935	0.152019	0.150421	0.639756
FBgn0010113	hdc	protein_coding	-0.170555	0.53821	0.891316	0.0494137	0.630168	0.918709
FBgn0010114	hig	protein_coding	0.68808	0.347039	0.80844	-0.0588626	0.827965	0.96161
FBgn0010173	RpA-70	protein_coding	-0.675452	0.00316302	0.219904	0.0576178	0.481138	0.867475
FBgn0010194	Wnt5	protein_coding	0.270693	0.475572	0.874829	-0.0634445	0.651684	0.922895
FBgn0010197	Gyc32E	protein_coding	-0.665297	0.49322	0.881342	0.573544	0.113897	0.577383
FBgn0010198	RpS15Aa	protein_coding	-0.0932776	0.430588	0.853649	-0.0277516	0.526477	0.886595
FBgn0010213	Sod2	protein_coding	-0.322561	0.0905799	0.595983	0.100141	0.154753	0.646501
FBgn0010215	alpha-Cat	protein_coding	-0.120946	0.36524	0.817092	0.0198773	0.687189	0.932636
FBgn0010217	ATPsyn-beta	protein_coding	0.173256	0.135852	0.666994	-0.0111503	0.793896	0.956276
FBgn0010220	Dbp45A	protein_coding	0.0575045	0.84326	0.973413	0.00118957	0.991195	0.99817
FBgn0010222	Nmdmc	protein_coding	0.335172	0.443721	0.857818	-0.09807	0.54521	0.891618
FBgn0010223	Galpha73B	protein_coding	1.02708	0.351122	0.810156	0.0860165	0.83264	0.96244
FBgn0010225	Gel	protein_coding	0.215567	0.57147	0.898903	-0.131557	0.352471	0.800324
FBgn0010226	GstS1	protein_coding	-0.526139	0.0394366	0.483521	0.188091	0.0466249	0.415517
FBgn0010228	HmgZ	protein_coding	-0.155654	0.51675	0.888275	0.143091	0.110947	0.571977
FBgn0010235	Klc	protein_coding	0.147677	0.542182	0.891316	-0.0163967	0.854989	0.969647
FBgn0010238	Lac	protein_coding	0.269119	0.0716246	0.562551	-0.112699	0.0425757	0.400482
FBgn0010240	Lcch3	protein_coding	0.329514	0.53232	0.890505	0.0159949	0.93482	0.985453
FBgn0010241	Mdr50	protein_coding	1.26157	0.252354	0.754334	-0.405154	0.320658	0.783814
FBgn0010246	Myo61F	protein_coding	-0.378422	0.143002	0.67283	0.234614	0.0158683	0.273025
FBgn0010247	Parp	protein_coding	0.297913	0.35045	0.810106	0.0172073	0.884012	0.97654
FBgn0010258	Rbp4	protein_coding	-1.67508	0.0950382	0.60168	0.531577	0.151332	0.639889
FBgn0010263	Rbp9	protein_coding	0.00861865	0.991469	0.998461	-0.28937	0.33406	0.790906
FBgn0010265	RpS13	protein_coding	0.0173762	0.87076	0.979275	-0.0376518	0.343215	0.797177
FBgn0010269	Dsor1	protein_coding	0.0498942	0.82952	0.973413	0.136367	0.116534	0.582207
FBgn0010278	Ssrp	protein_coding	-0.285227	0.0277927	0.430959	-0.0214283	0.649104	0.922465
FBgn0010280	Taf4	protein_coding	-0.0341729	0.866573	0.978025	0.0507524	0.501614	0.875697
FBgn0010282	TfIIFalpha	protein_coding	0.00859255	0.951649	0.992624	0.00740257	0.887925	0.97654
FBgn0010287	Trf	protein_coding	0.198419	0.605974	0.909778	-0.0748107	0.599872	0.908103
FBgn0010288	Uch	protein_coding	0.202627	0.273725	0.770643	-0.150058	0.0310699	0.3501
FBgn0010292	bys	protein_coding	-0.193925	0.321287	0.79583	0.228052	0.00238949	0.10057
FBgn0010300	brat	protein_coding	0.0108063	0.955556	0.993707	-0.020535	0.775127	0.952824
FBgn0010303	hep	protein_coding	0.129663	0.532132	0.890505	0.18938	0.0162715	0.27486
FBgn0010309	pigeon	protein_coding	-0.418069	0.223918	0.730481	0.149674	0.239562	0.730068
FBgn0010313	corto	protein_coding	-0.491873	0.19026	0.715267	0.0695924	0.614668	0.9119
FBgn0010314	Cks30A	protein_coding	-0.500344	0.00986724	0.323892	0.0998723	0.156151	0.649571
FBgn0010315	CycD	protein_coding	0.203895	0.376322	0.826703	0.0159988	0.851103	0.969545
FBgn0010316	dap	protein_coding	-0.237325	0.543501	0.891316	-0.105686	0.465122	0.862496
FBgn0010328	woc	protein_coding	-0.10367	0.562791	0.89663	-0.0552043	0.406123	0.836258
FBgn0010329	Tbh	protein_coding	1.94071	0.0249607	0.420928	-0.62155	0.0514719	0.434353
FBgn0010333	Rac1	protein_coding	-0.186743	0.241392	0.744693	0.110233	0.0643389	0.475071
FBgn0010339	128up	protein_coding	0.252759	0.0814105	0.586983	-0.0529271	0.320883	0.783814
FBgn0010340	140up	protein_coding	0.432313	0.341929	0.804496	0.0372039	0.825203	0.96161
FBgn0010341	Cdc42	protein_coding	0.490771	0.0323454	0.453787	-0.0870625	0.299147	0.770721
FBgn0010342	Map60	protein_coding	-0.0555686	0.683418	0.93805	-0.0144423	0.774789	0.952824
FBgn0010348	Arf79F	protein_coding	-0.192415	0.0972668	0.606699	0.0613691	0.152346	0.642547
FBgn0010350	CdsA	protein_coding	-0.841492	0.137803	0.667396	0.252668	0.227146	0.720637
FBgn0010352	Nc73EF	protein_coding	-0.693287	0.00176937	0.179028	0.0936555	0.236949	0.72786
FBgn0010355	Taf1	protein_coding	0.386234	0.255481	0.757342	-0.0684471	0.585413	0.902812
FBgn0010356	Taf5	protein_coding	-0.181981	0.501479	0.882804	0.0820978	0.413604	0.838836
FBgn0010379	Akt1	protein_coding	0.142207	0.573702	0.899698	-0.0397688	0.671089	0.927718
FBgn0010380	Bap	protein_coding	-0.160154	0.43537	0.854661	0.0819097	0.282811	0.757892
FBgn0010381	Drs	protein_coding	0.415294	0.686372	0.938832	-0.131053	0.730941	0.944266
FBgn0010382	CycE	protein_coding	-0.328934	0.271559	0.769214	0.0224502	0.838522	0.963795
FBgn0010383	Cyp18a1	protein_coding	-0.00109351	0.998661	0.999874	0.130378	0.590209	0.903254
FBgn0010385	Def	protein_coding	-0.251018	0.830731	0.973413	0.373686	0.391842	0.830611
FBgn0010388	Dro	protein_coding	-0.983513	0.323645	0.797136	0.53995	0.145576	0.635955
FBgn0010389	htl	protein_coding	-0.746861	0.0157169	0.367863	0.183305	0.104228	0.560877
FBgn0010391	Gtp-bp	protein_coding	0.228665	0.0685795	0.554896	0.0393962	0.392419	0.830613
FBgn0010395	betaInt-nu	protein_coding	0.906132	0.295268	0.783288	-0.0622186	0.845618	0.967069
FBgn0010397	LamC	protein_coding	-0.613118	0.0853196	0.593505	0.160866	0.219818	0.714753
FBgn0010398	Lrr47	protein_coding	0.241003	0.514716	0.888275	-0.048954	0.720899	0.942573
FBgn0010399	Nmdar1	protein_coding	1.03945	0.286842	0.778097	-0.30838	0.393122	0.830843
FBgn0010401	Os-C	protein_coding	0.593076	0.482437	0.875784	-0.380024	0.226288	0.720519
FBgn0010406	RNaseX25	protein_coding	-0.054547	0.774497	0.962667	-0.0808375	0.254055	0.739294
FBgn0010407	Ror	protein_coding	0.81893	0.409639	0.843517	-0.584853	0.113802	0.57719
FBgn0010408	RpS9	protein_coding	0.203643	0.28984	0.77952	-0.058656	0.409929	0.837016
FBgn0010409	RpL18A	protein_coding	0.0678145	0.576059	0.899884	-0.0606494	0.179897	0.673587
FBgn0010411	RpS18	protein_coding	-0.00094124	0.993637	0.998627	0.0363136	0.407774	0.836258
FBgn0010412	RpS19a	protein_coding	0.0253057	0.854356	0.974918	-0.00631374	0.901647	0.9796
FBgn0010414	SerT	protein_coding	0.0610295	0.926917	0.988597	0.0249075	0.919582	0.983985
FBgn0010415	Sdc	protein_coding	0.0410945	0.823266	0.973413	-0.0597311	0.382422	0.823497
FBgn0010416	TH1	protein_coding	0.0837702	0.675909	0.935939	0.181854	0.0168734	0.278483
FBgn0010417	Taf6	protein_coding	-0.0637564	0.645844	0.926585	0.0491884	0.340198	0.79574
FBgn0010421	TfIIFbeta	protein_coding	-0.750491	0.139482	0.668513	0.143984	0.44018	0.853968
FBgn0010422	TfIIS	protein_coding	-0.0227034	0.880879	0.980707	-0.093965	0.0978334	0.549451
FBgn0010424	TpnC73F	protein_coding	-1.81839	0.0576594	0.524591	0.255913	0.464229	0.862496
FBgn0010431	mtrm	protein_coding	2.31053	0.117464	0.637909	-0.67223	0.217448	0.713388
FBgn0010433	ato	protein_coding	-1.01265	0.32415	0.797422	0.191445	0.614004	0.9119
FBgn0010434	cora	protein_coding	-0.221641	0.272845	0.770004	0.0173924	0.815466	0.959648
FBgn0010435	emp	protein_coding	-0.104504	0.58885	0.90579	0.0687905	0.338343	0.794463
FBgn0010438	mtSSB	protein_coding	-0.102009	0.568514	0.898903	0.0492784	0.457724	0.86039
FBgn0010441	pll	protein_coding	-0.230468	0.334365	0.800799	0.0195344	0.824509	0.96161
FBgn0010452	trn	protein_coding	0.0799514	0.588279	0.905468	-0.167574	0.00311729	0.115211
FBgn0010453	Wnt4	protein_coding	0.0834112	0.850126	0.973631	0.0532825	0.744949	0.947784
FBgn0010470	Fkbp13	protein_coding	0.822262	0.0485844	0.501722	-0.22172	0.148583	0.638008
FBgn0010473	tutl	protein_coding	0.392665	0.181662	0.706469	-0.113262	0.297456	0.769728
FBgn0010482	l(2)01289	protein_coding	-0.134629	0.879048	0.980549	0.153011	0.641159	0.919338
FBgn0010488	NAT1	protein_coding	0.0580909	0.669858	0.935554	0.0888062	0.0823493	0.52041
FBgn0010497	dmGlut	protein_coding	0.174817	0.640825	0.924124	-0.122371	0.379362	0.82158
FBgn0010501	Dcp-1	protein_coding	0.152101	0.345159	0.807131	-0.0682568	0.253868	0.739294
FBgn0010504	kermit	protein_coding	0.114761	0.672316	0.935554	0.0336238	0.738224	0.94588
FBgn0010516	wal	protein_coding	-0.40839	0.0890407	0.595983	0.20396	0.0232176	0.312175
FBgn0010520	Bka	protein_coding	0.0651009	0.806751	0.971404	0.0736859	0.456281	0.860325
FBgn0010531	CCS	protein_coding	-0.493871	0.0775972	0.57644	0.128634	0.211337	0.708487
FBgn0010548	Aldh-III	protein_coding	-0.352272	0.101627	0.61561	0.0312967	0.691486	0.934071
FBgn0010549	l(2)03659	protein_coding	0.538672	0.570529	0.898903	-0.35602	0.312879	0.778275
FBgn0010551	l(2)03709	protein_coding	0.127354	0.271848	0.769214	-0.0174397	0.683494	0.931885
FBgn0010575	sbb	protein_coding	0.148799	0.475066	0.874606	-0.0656392	0.395675	0.831615
FBgn0010583	dock	protein_coding	0.549799	0.0311426	0.452662	-0.0855998	0.358229	0.805572
FBgn0010590	Prosbeta1	protein_coding	-0.0563314	0.712108	0.945374	0.0171826	0.761298	0.951225
FBgn0010591	Sply	protein_coding	0.0635427	0.75834	0.958632	0.0831714	0.279778	0.755068
FBgn0010602	lwr	protein_coding	-0.00197404	0.981613	0.996375	0.00548495	0.862842	0.971788
FBgn0010607	l(2)05714	protein_coding	0.212647	0.368479	0.821329	-0.183706	0.0387633	0.383687
FBgn0010611	Hmgs	protein_coding	0.231193	0.314635	0.7929	-0.119961	0.160882	0.652616
FBgn0010612	l(2)06225	protein_coding	0.0352242	0.826135	0.973413	0.0589307	0.323331	0.785737
FBgn0010620	Sip1	protein_coding	-0.209415	0.194781	0.719658	-0.12254	0.0425648	0.400482
FBgn0010621	Cct5	protein_coding	0.0506972	0.628539	0.919933	0.0766312	0.0519321	0.434694
FBgn0010622	l(2)06496	protein_coding	0.0619884	0.833529	0.973413	-0.0594708	0.586738	0.902812
FBgn0010638	Sec61beta	protein_coding	0.201746	0.179487	0.704989	0.0430516	0.437466	0.85161
FBgn0010651	l(2)08717	protein_coding	0.891881	0.0174885	0.380006	-0.212101	0.122728	0.591067
FBgn0010660	Nup214	protein_coding	-0.305219	0.165648	0.692693	0.0379666	0.638933	0.9192
FBgn0010704	l(2)s5379	protein_coding	0.250832	0.129989	0.659625	-0.0418264	0.492664	0.87222
FBgn0010741	l(3)01239	protein_coding	-0.0673459	0.663167	0.934047	0.0941247	0.104047	0.560681
FBgn0010747	Srp54k	protein_coding	0.311659	0.069849	0.55982	-0.0618566	0.327216	0.787397
FBgn0010750	atms	protein_coding	-0.307594	0.060422	0.530999	0.124815	0.0403157	0.390941
FBgn0010762	simj	protein_coding	0.157846	0.598797	0.907864	0.104393	0.349442	0.800324
FBgn0010768	sqz	protein_coding	-0.60525	0.045904	0.497032	0.160094	0.150282	0.639756
FBgn0010770	ppan	protein_coding	-0.350548	0.0217532	0.402544	0.134954	0.0172905	0.280916
FBgn0010772	Xe7	protein_coding	-0.13904	0.611568	0.912325	0.0373777	0.712405	0.939092
FBgn0010774	Ref1	protein_coding	0.0320675	0.822443	0.973413	0.00875673	0.868672	0.973348
FBgn0010786	l(3)02640	protein_coding	0.127438	0.658788	0.932187	0.0194524	0.855704	0.969647
FBgn0010803	Aats-trp	protein_coding	0.426272	0.0233017	0.415274	-0.119953	0.0824419	0.52041
FBgn0010808	l(3)03670	protein_coding	0.696012	0.0218062	0.402544	-0.238827	0.0332607	0.355574
FBgn0010812	unc-45	protein_coding	0.708195	0.0190287	0.390529	-0.0688815	0.530246	0.886727
FBgn0010825	Gug	protein_coding	-0.37231	0.156263	0.688036	0.0849282	0.380081	0.82158
FBgn0010830	l(3)04053	protein_coding	-0.0449969	0.825598	0.973413	0.0655379	0.388047	0.828447
FBgn0010877	l(3)05822	protein_coding	-0.116047	0.629508	0.919933	-0.0387031	0.66395	0.926683
FBgn0010894	sinu	protein_coding	-0.159523	0.203312	0.722714	-0.0862928	0.0651523	0.47758
FBgn0010905	Spn	protein_coding	0.293655	0.338665	0.803375	-0.0614957	0.588095	0.902812
FBgn0010909	msn	protein_coding	0.387286	0.206999	0.724536	-0.17983	0.115332	0.57938
FBgn0010926	l(3)07882	protein_coding	-0.250123	0.414191	0.844757	0.148742	0.192093	0.68795
FBgn0011016	SsRbeta	protein_coding	0.332874	0.0912545	0.595983	-0.0529532	0.464398	0.862496
FBgn0011020	Sas-4	protein_coding	-0.00966232	0.972882	0.99544	-0.0938398	0.374248	0.817345
FBgn0011202	dia	protein_coding	-0.248229	0.36074	0.81656	0.0236734	0.813304	0.9593
FBgn0011204	cue	protein_coding	-0.33341	0.349286	0.810106	0.231289	0.0826989	0.520653
FBgn0011205	fbl	protein_coding	-0.459977	0.326341	0.797422	-0.048408	0.77928	0.953195
FBgn0011206	bol	protein_coding	1.51053	0.00909381	0.315813	-0.712492	0.00108862	0.0602469
FBgn0011207	pelo	protein_coding	-0.411795	0.0828986	0.588515	0.200208	0.0241035	0.317787
FBgn0011211	blw	protein_coding	0.0768953	0.480145	0.875485	0.0435866	0.281603	0.757138
FBgn0011217	eff	protein_coding	0.111661	0.239441	0.743845	0.0070346	0.840654	0.964873
FBgn0011224	heph	protein_coding	-0.0825822	0.688175	0.938832	-0.0492364	0.518898	0.881627
FBgn0011225	jar	protein_coding	0.0149357	0.947188	0.99247	0.0269481	0.747259	0.948005
FBgn0011227	ox	protein_coding	0.0561821	0.788583	0.966743	0.0221927	0.775085	0.952824
FBgn0011230	poe	protein_coding	0.122391	0.58598	0.903833	0.0272559	0.743398	0.947323
FBgn0011232	scat	protein_coding	0.48532	0.158919	0.689583	-0.262517	0.0416295	0.396767
FBgn0011236	ken	protein_coding	-1.20338	0.00965285	0.321238	0.207701	0.21602	0.712405
FBgn0011241	cbx	protein_coding	0.271779	0.569278	0.898903	-0.257531	0.148415	0.638008
FBgn0011259	Sema-1a	protein_coding	0.317936	0.376781	0.826703	-0.0463438	0.72759	0.943466
FBgn0011260	Sema-2a	protein_coding	0.252627	0.192357	0.71924	-0.125996	0.0810843	0.518141
FBgn0011272	RpL13	protein_coding	0.116757	0.38895	0.832877	-0.0513578	0.307162	0.774674
FBgn0011274	Dif	protein_coding	-0.779075	0.429011	0.852828	0.355222	0.330975	0.789131
FBgn0011276	HLH3B	protein_coding	0.876591	0.317892	0.794373	-0.418803	0.199062	0.696032
FBgn0011277	HLH4C	protein_coding	0.195149	0.799746	0.969745	-0.101069	0.723042	0.942573
FBgn0011278	lbe	protein_coding	-0.666299	0.472688	0.87237	0.303015	0.378735	0.820811
FBgn0011279	Pbprp1	protein_coding	-0.639327	0.533216	0.891108	0.411877	0.280242	0.75584
FBgn0011282	Pbprp4	protein_coding	-0.214801	0.834315	0.973413	-0.513353	0.180626	0.674367
FBgn0011284	RpS4	protein_coding	0.0643859	0.505555	0.88547	-0.0270408	0.450826	0.857908
FBgn0011286	Rya-r44F	protein_coding	0.528785	0.424163	0.849204	-0.00777834	0.974675	0.993522
FBgn0011288	Snap25	protein_coding	-3.238	0.0236875	0.415274	0.692114	0.188734	0.684577
FBgn0011289	TfIIA-L	protein_coding	-0.0126784	0.922784	0.988597	0.05153	0.290121	0.762644
FBgn0011290	Taf12	protein_coding	-0.162598	0.262163	0.76316	0.0179955	0.736455	0.945674
FBgn0011291	Taf11	protein_coding	0.00285875	0.989408	0.997474	-0.00753827	0.924752	0.983985
FBgn0011296	l(2)efl	protein_coding	-0.641185	0.478039	0.874829	-0.0319396	0.923893	0.983985
FBgn0011297	l(2)not	protein_coding	0.162016	0.517054	0.888275	-0.0903636	0.330602	0.78886
FBgn0011300	babo	protein_coding	0.0304807	0.891204	0.983068	0.0532598	0.519893	0.881627
FBgn0011305	Rsf1	protein_coding	-0.0539318	0.625575	0.919545	0.0684148	0.0983527	0.549776
FBgn0011327	Uch-L3	protein_coding	0.0691355	0.508933	0.885647	0.0688811	0.0791416	0.51478
FBgn0011335	l(3)j2D3	protein_coding	-0.517522	0.127316	0.657245	-0.0140204	0.910204	0.981856
FBgn0011336	OstStt3	protein_coding	0.0947845	0.488492	0.878969	0.0261996	0.60519	0.910005
FBgn0011361	mtacp1	protein_coding	0.00421779	0.970773	0.994953	0.0513225	0.231855	0.724217
FBgn0011455	l(3)neo18	protein_coding	-0.285181	0.0128561	0.333626	0.110917	0.00920046	0.203646
FBgn0011474	pr-set7	protein_coding	-0.134313	0.785613	0.966577	-0.0163269	0.928839	0.985075
FBgn0011476	l(3)neo43	protein_coding	-0.245847	0.504076	0.884488	-0.0633187	0.641641	0.919765
FBgn0011481	Ssdp	protein_coding	-0.292734	0.130324	0.659625	0.0770033	0.28056	0.756267
FBgn0011509	SrpRbeta	protein_coding	0.215566	0.173933	0.699525	-0.0710333	0.226059	0.720519
FBgn0011554	etaTry	protein_coding	0.250203	0.767361	0.960832	-0.0127459	0.967554	0.992219
FBgn0011559	Acp36DE	protein_coding	-0.411615	0.667551	0.934702	0.0474071	0.893744	0.977659
FBgn0011566	Bzd	protein_coding	-0.492133	0.362401	0.81656	0.0441318	0.824686	0.96161
FBgn0011569	can	protein_coding	0.141351	0.872322	0.979645	0.140653	0.666323	0.926683
FBgn0011570	cpb	protein_coding	0.321283	0.0332924	0.456836	-0.0330644	0.547793	0.89267
FBgn0011571	caz	protein_coding	-0.486528	0.193219	0.719658	0.127802	0.354313	0.801141
FBgn0011573	Cdc37	protein_coding	-0.0178693	0.899561	0.985228	-0.0039202	0.940439	0.985453
FBgn0011576	Cyp4d2	protein_coding	0.209543	0.787525	0.966626	-0.302735	0.295048	0.76742
FBgn0011582	DopR	protein_coding	0.67461	0.272802	0.770004	-0.332421	0.146369	0.636057
FBgn0011584	Trp1	protein_coding	0.0287577	0.830156	0.973413	-0.0665519	0.183475	0.678127
FBgn0011586	e(r)	protein_coding	-0.46214	0.100258	0.614767	0.321895	0.00265081	0.107069
FBgn0011589	elk	protein_coding	-0.864078	0.27976	0.774876	0.187498	0.52557	0.886075
FBgn0011591	fng	protein_coding	0.243065	0.175813	0.701131	-0.235963	0.000663121	0.0440405
FBgn0011592	fra	protein_coding	0.683097	0.0159808	0.371276	-0.176326	0.0896877	0.533935
FBgn0011596	fzo	protein_coding	0.159089	0.890065	0.982671	-0.105456	0.804769	0.95762
FBgn0011603	ine	protein_coding	0.548539	0.570778	0.898903	-0.0239559	0.946684	0.986493
FBgn0011604	Iswi	protein_coding	-0.456988	0.0247651	0.420576	0.00580284	0.937302	0.985453
FBgn0011606	Klp3A	protein_coding	-0.106624	0.739174	0.951482	0.0356557	0.763812	0.951225
FBgn0011638	La	protein_coding	0.0985681	0.408193	0.842893	0.0254236	0.564424	0.895479
FBgn0011640	lark	protein_coding	0.0811294	0.522882	0.889707	-0.0416001	0.377461	0.81944
FBgn0011642	Zyx	protein_coding	-0.0240455	0.891405	0.983068	-0.0735667	0.261936	0.742842
FBgn0011648	Mad	protein_coding	0.165616	0.395123	0.833955	-0.10312	0.155305	0.647812
FBgn0011653	mas	protein_coding	0.0938575	0.72667	0.949356	-0.0752393	0.450375	0.857624
FBgn0011655	Med	protein_coding	-0.291329	0.196601	0.719658	0.0131802	0.873766	0.974667
FBgn0011656	Mef2	protein_coding	0.26081	0.312885	0.792127	0.112302	0.242569	0.732587
FBgn0011659	Mlh1	protein_coding	-0.0920945	0.865105	0.977576	-0.211377	0.294266	0.767021
FBgn0011660	Pms2	protein_coding	0.250757	0.513194	0.887999	-0.0489675	0.730325	0.944054
FBgn0011661	Moe	protein_coding	-0.193613	0.190262	0.715267	0.121483	0.0285831	0.340318
FBgn0011666	msi	protein_coding	-0.385188	0.0115878	0.328813	0.0102867	0.851743	0.969545
FBgn0011672	Mvl	protein_coding	0.830323	0.00491158	0.253859	-0.195736	0.0686679	0.489571
FBgn0011674	insc	protein_coding	1.42488	0.0696538	0.559521	-0.469721	0.106213	0.56532
FBgn0011676	Nos	protein_coding	0.434633	0.252831	0.754831	-0.107203	0.445758	0.855909
FBgn0011692	pav	protein_coding	-0.197165	0.412156	0.844757	0.0181453	0.838142	0.963479
FBgn0011693	Pdh	protein_coding	0.530269	0.543168	0.891316	-0.036737	0.90938	0.981601
FBgn0011695	PebIII	protein_coding	1.03624	0.337445	0.802846	-0.537038	0.181298	0.675648
FBgn0011701	repo	protein_coding	0.941227	0.258053	0.759656	-0.579823	0.0624187	0.471213
FBgn0011703	RnrL	protein_coding	-0.405966	0.0601088	0.530975	0.0879093	0.266984	0.746523
FBgn0011704	RnrS	protein_coding	0.0770435	0.842017	0.973413	-0.181062	0.20898	0.704595
FBgn0011705	rost	protein_coding	0.0897628	0.812388	0.972154	-0.0706132	0.614648	0.9119
FBgn0011706	rpr	protein_coding	-0.238768	0.523406	0.889707	0.0553984	0.689065	0.933382
FBgn0011708	Syx5	protein_coding	0.346579	0.161606	0.692448	-0.146892	0.110432	0.57034
FBgn0011710	Sep1	protein_coding	0.148308	0.304606	0.78823	0.0868242	0.107405	0.56682
FBgn0011715	Snr1	protein_coding	-0.354788	0.0166107	0.376427	0.0792127	0.142783	0.632867
FBgn0011722	Tig	protein_coding	0.96684	0.236398	0.740966	-0.124657	0.679765	0.930652
FBgn0011725	twin	protein_coding	-0.131133	0.495342	0.881895	-0.0104401	0.883288	0.97654
FBgn0011726	tsr	protein_coding	0.155862	0.204527	0.722714	0.0549117	0.227633	0.72066
FBgn0011737	wee	protein_coding	0.332558	0.311891	0.791606	-0.214826	0.0805035	0.518007
FBgn0011739	wts	protein_coding	0.167598	0.509631	0.886028	-0.0586542	0.533506	0.887581
FBgn0011740	alpha-Man-II	protein_coding	-0.161634	0.320017	0.794373	0.0678808	0.260329	0.742842
FBgn0011741	Actr13E	protein_coding	-0.198354	0.217255	0.730481	0.0654556	0.271215	0.749796
FBgn0011742	Arp14D	protein_coding	0.0907804	0.647374	0.926922	0.0726428	0.325173	0.786734
FBgn0011745	Arp87C	protein_coding	0.0603293	0.585885	0.903833	-0.00316056	0.938549	0.985453
FBgn0011746	ana	protein_coding	0.76543	0.0535449	0.514933	0.0460469	0.751115	0.948428
FBgn0011747	Ank	protein_coding	-0.0745652	0.668575	0.935482	-0.0287746	0.65566	0.92467
FBgn0011754	PhKgamma	protein_coding	-0.466876	0.0492305	0.503874	0.33985	0.000215527	0.0187677
FBgn0011758	B-H1	protein_coding	0.198694	0.671619	0.935554	0.03481	0.84129	0.964873
FBgn0011760	ctp	protein_coding	-0.0689893	0.539241	0.891316	-0.0546551	0.191758	0.687734
FBgn0011762	DNApol-alpha50	protein_coding	-0.20409	0.590965	0.906193	-0.0795994	0.571161	0.897748
FBgn0011763	Dp	protein_coding	-0.0389695	0.771581	0.96189	-0.0128343	0.796382	0.956499
FBgn0011764	Dsp1	protein_coding	0.537139	0.113111	0.63188	0.0171209	0.890534	0.976574
FBgn0011766	E2f	protein_coding	0.0542341	0.696158	0.940849	-0.0556062	0.281956	0.757138
FBgn0011768	Fdh	protein_coding	0.254584	0.39471	0.833955	0.00345607	0.975069	0.993522
FBgn0011769	Fdxh	protein_coding	-0.893961	0.0118554	0.328813	0.31378	0.0166719	0.277351
FBgn0011770	Gip	protein_coding	-0.576164	0.245067	0.747682	0.436815	0.0196501	0.295234
FBgn0011771	Hem	protein_coding	-0.123153	0.584589	0.903374	-0.0192639	0.817244	0.960323
FBgn0011774	Irbp	protein_coding	0.55373	0.272465	0.769678	-0.102688	0.582166	0.901503
FBgn0011785	BRWD3	protein_coding	0.616792	0.201445	0.722714	-0.14682	0.410756	0.837197
FBgn0011787	mRpL12	protein_coding	-0.055027	0.705007	0.943621	0.0470252	0.383957	0.824154
FBgn0011802	Gem3	protein_coding	-0.312174	0.4102	0.843559	0.0991763	0.479629	0.86653
FBgn0011817	nmo	protein_coding	-0.0285823	0.910341	0.987677	0.108258	0.252527	0.739294
FBgn0011818	oaf	protein_coding	-0.108211	0.68455	0.938443	0.02016	0.838058	0.963479
FBgn0011823	Pen	protein_coding	-0.00934373	0.950946	0.992624	0.0369415	0.512425	0.879083
FBgn0011824	CG4038	protein_coding	0.165559	0.556148	0.89466	0.0168387	0.871609	0.974264
FBgn0011826	Pp2B-14D	protein_coding	0.0347763	0.859992	0.976332	-0.054812	0.454093	0.860052
FBgn0011828	Pxn	protein_coding	0.564815	0.57193	0.898903	-0.0117089	0.974818	0.993522
FBgn0011829	Ret	protein_coding	0.0171312	0.987858	0.996719	-0.0270473	0.948308	0.987032
FBgn0011836	Taf2	protein_coding	-0.213817	0.420286	0.846326	0.0740707	0.450976	0.857908
FBgn0011837	Tis11	protein_coding	-0.370135	0.143197	0.673111	0.233781	0.0141219	0.254701
FBgn0012034	AcCoAS	protein_coding	-0.0831848	0.940144	0.991412	-0.0872706	0.831588	0.962302
FBgn0012036	Aldh	protein_coding	-3.34305	0.00451658	0.245884	1.09817	0.0105068	0.221571
FBgn0012037	Ance	protein_coding	0.278033	0.295821	0.783718	-0.203976	0.0410239	0.393995
FBgn0012051	CalpA	protein_coding	0.369548	0.494806	0.881895	-0.22863	0.256014	0.741183
FBgn0012058	Cdc27	protein_coding	-0.119606	0.457337	0.864366	0.018898	0.750836	0.948428
FBgn0012344	Dh44	protein_coding	0.0426165	0.967987	0.994814	-0.284335	0.470958	0.863604
FBgn0013263	Trl	protein_coding	0.721234	0.0433899	0.492472	-0.278819	0.0355243	0.367411
FBgn0013269	FK506-bp1	protein_coding	-0.187669	0.0761761	0.572597	0.101249	0.0109067	0.224338
FBgn0013272	Gp150	protein_coding	0.0510875	0.574144	0.899698	-0.0409051	0.226916	0.720637
FBgn0013275	Hsp70Aa	protein_coding	-2.75649	0.0341502	0.458191	0.385381	0.417489	0.841553
FBgn0013279	Hsp70Bc	protein_coding	-2.72793	0.22002	0.730481	0.0274968	0.973271	0.993306
FBgn0013303	Nca	protein_coding	-0.113883	0.548461	0.893267	0.0454742	0.518006	0.881627
FBgn0013305	Nmda1	protein_coding	-0.328506	0.438032	0.855315	0.178895	0.255833	0.741183
FBgn0013325	RpL11	protein_coding	-0.133961	0.119284	0.641772	0.0024344	0.938494	0.985453
FBgn0013334	Sap47	protein_coding	0.348245	0.149526	0.682196	-0.0840846	0.345707	0.800324
FBgn0013342	n-syb	protein_coding	1.07134	0.221608	0.730481	-0.448984	0.167361	0.659241
FBgn0013343	Syx1A	protein_coding	-0.177946	0.44156	0.85603	0.0372385	0.663287	0.926683
FBgn0013347	TfIIA-S	protein_coding	0.0531298	0.704353	0.943538	0.00908735	0.860943	0.97085
FBgn0013348	TpnC41C	protein_coding	-0.547966	0.569573	0.898903	0.114128	0.749084	0.948428
FBgn0013432	bcn92	protein_coding	0.344371	0.0880708	0.595983	-0.0649559	0.381513	0.823202
FBgn0013433	beat-Ia	protein_coding	-0.00795438	0.993144	0.998591	-0.133235	0.697929	0.936211
FBgn0013435	cdc2rk	protein_coding	-0.577685	0.116464	0.636462	0.165633	0.222029	0.71593
FBgn0013467	igl	protein_coding	-0.0618065	0.939907	0.991412	-0.181459	0.550959	0.894623
FBgn0013469	klu	protein_coding	0.364019	0.271555	0.769214	-0.161601	0.188887	0.684577
FBgn0013531	MED20	protein_coding	-0.468604	0.122059	0.649317	0.0327685	0.767877	0.951575
FBgn0013548	l(2)dtl	protein_coding	-0.439204	0.224821	0.730849	0.117055	0.380809	0.82232
FBgn0013563	Pex1	protein_coding	1.02403	0.275926	0.771942	0.107714	0.757425	0.9504
FBgn0013576	mtd	protein_coding	-0.177078	0.281663	0.775693	-0.0649276	0.286386	0.759929
FBgn0013672	mt:ATPase6	protein_coding	-0.237357	0.708138	0.94404	-0.0728645	0.756175	0.950245
FBgn0013674	mt:CoI	protein_coding	0.351427	0.325137	0.797422	-0.0389436	0.768082	0.951575
FBgn0013675	mt:CoII	protein_coding	1.16134	0.00923182	0.315813	-0.0619139	0.701841	0.936874
FBgn0013676	mt:CoIII	protein_coding	-0.658309	0.549823	0.893267	0.220431	0.588811	0.90284
FBgn0013678	mt:Cyt-b	protein_coding	0.802665	0.362402	0.81656	-0.178252	0.584684	0.902713
FBgn0013679	mt:ND1	protein_coding	-1.10322	0.105945	0.619527	0.352684	0.161257	0.652652
FBgn0013680	mt:ND2	protein_coding	-1.00892	0.253524	0.755615	0.252693	0.437625	0.85161
FBgn0013684	mt:ND5	protein_coding	-0.199186	0.81233	0.972154	0.0405454	0.896213	0.977954
FBgn0013686	mt:lrRNA	rRNA	-1.41312	0.067339	0.55114	0.367258	0.194485	0.691431
FBgn0013689	mt:tRNA:A	tRNA	-0.388721	0.719236	0.94685	0.395553	0.326456	0.786741
FBgn0013717	not	protein_coding	0.186803	0.37339	0.826361	-0.0453129	0.559549	0.894623
FBgn0013718	nuf	protein_coding	-0.288205	0.0687471	0.555354	0.0783035	0.179226	0.673131
FBgn0013720	pck	protein_coding	-0.106719	0.280236	0.774922	0.0765085	0.0392108	0.386728
FBgn0013725	phyl	protein_coding	-0.221886	0.729638	0.949558	0.253835	0.288756	0.761776
FBgn0013726	pnut	protein_coding	-0.0970037	0.37809	0.82747	0.0414355	0.310179	0.777332
FBgn0013732	sced	protein_coding	-0.0835049	0.718685	0.94682	0.0113813	0.894535	0.977659
FBgn0013733	shot	protein_coding	-0.130292	0.390729	0.832877	-0.0248319	0.658092	0.925785
FBgn0013746	alien	protein_coding	0.0529494	0.763987	0.960243	0.0292297	0.654948	0.924564
FBgn0013749	Arf102F	protein_coding	0.207265	0.111761	0.629127	0.044554	0.353249	0.800324
FBgn0013750	Arf51F	protein_coding	0.0650821	0.688617	0.938832	-0.0281665	0.639915	0.9192
FBgn0013751	Awh	protein_coding	0.711794	0.455193	0.863084	-0.315121	0.372959	0.816061
FBgn0013753	Bgb	protein_coding	-0.273147	0.224928	0.730849	0.0293606	0.723184	0.942573
FBgn0013756	Mtor	protein_coding	0.224653	0.302294	0.78634	-0.0750711	0.352041	0.800324
FBgn0013759	CASK	protein_coding	-0.56209	0.02171	0.402544	0.159878	0.0752158	0.507441
FBgn0013762	Cdk5	protein_coding	0.518656	0.0542326	0.515415	-0.125349	0.205806	0.70121
FBgn0013763	CG5210	protein_coding	-0.989805	0.171469	0.6975	0.0856226	0.746795	0.947877
FBgn0013764	Chi	protein_coding	0.0197755	0.875149	0.980549	0.0625819	0.183061	0.67765
FBgn0013765	cnn	protein_coding	-0.361517	0.326036	0.797422	-0.0674795	0.619122	0.91433
FBgn0013770	Cp1	protein_coding	-0.0931955	0.656915	0.931803	-0.040284	0.604404	0.909889
FBgn0013799	Deaf1	protein_coding	-0.0247714	0.92691	0.988597	-0.00777426	0.938071	0.985453
FBgn0013809	Dhc16F	protein_coding	0.23117	0.576928	0.900017	-0.223966	0.147495	0.637408
FBgn0013810	Dhc36C	protein_coding	0.602793	0.416096	0.84548	-0.0942001	0.731328	0.944393
FBgn0013811	Dhc62B	protein_coding	1.24298	0.311459	0.791606	-0.287239	0.52789	0.886727
FBgn0013812	Dhc93AB	protein_coding	1.59758	0.027084	0.426715	-0.665934	0.0133471	0.24957
FBgn0013813	Dhc98D	protein_coding	-0.628747	0.375987	0.826703	0.209593	0.425157	0.846344
FBgn0013953	Esp	protein_coding	0.570961	0.57415	0.899698	-0.0412285	0.912718	0.982955
FBgn0013954	FK506-bp2	protein_coding	0.1184	0.348133	0.809106	-0.00279124	0.952245	0.988548
FBgn0013972	Gycalpha99B	protein_coding	0.21571	0.813834	0.972285	0.0292735	0.931276	0.985453
FBgn0013973	Gycbeta100B	protein_coding	0.0810541	0.925993	0.988597	-0.176283	0.586151	0.902812
FBgn0013981	His4r	protein_coding	0.0701267	0.377425	0.827261	-0.0541004	0.0690376	0.490809
FBgn0013983	imd	protein_coding	0.0699858	0.832067	0.973413	-0.0097033	0.936776	0.985453
FBgn0013984	InR	protein_coding	-0.519513	0.0417344	0.489	0.332347	0.000663883	0.0440405
FBgn0013987	MAPk-Ak2	protein_coding	-0.342634	0.0516311	0.510351	0.292845	2.39069e-05	0.00332605
FBgn0013988	Strn-Mlck	protein_coding	0.214846	0.707853	0.944023	0.030997	0.884106	0.97654
FBgn0013995	Calx	protein_coding	1.36286	0.101654	0.61561	-0.0303119	0.92143	0.983985
FBgn0013997	Nrx-IV	protein_coding	-0.522927	0.0849652	0.593099	0.0570666	0.607507	0.910079
FBgn0013998	Nsf2	protein_coding	0.266658	0.689948	0.93924	0.00234497	0.992452	0.998943
FBgn0014001	Pak	protein_coding	-0.0740662	0.724256	0.948597	0.0300389	0.699476	0.936595
FBgn0014002	Pdi	protein_coding	0.751323	5.17619e-05	0.0434349	-0.138965	0.0337406	0.358409
FBgn0014006	Pk92B	protein_coding	-0.324683	0.353763	0.812389	0.0631364	0.625444	0.916553
FBgn0014007	Ptp69D	protein_coding	-0.276278	0.317496	0.794373	0.00172237	0.986514	0.996763
FBgn0014009	Rab2	protein_coding	0.405812	0.05929	0.530258	-0.15741	0.048758	0.423232
FBgn0014010	Rab5	protein_coding	0.0627888	0.570686	0.898903	0.0116213	0.776863	0.953027
FBgn0014011	Rac2	protein_coding	-0.134188	0.73155	0.949952	-0.0413287	0.775395	0.952824
FBgn0014018	Rel	protein_coding	0.0184733	0.94387	0.992252	0.0499615	0.60797	0.910079
FBgn0014019	Rh5	protein_coding	-0.710207	0.42553	0.850466	0.262083	0.42752	0.847422
FBgn0014020	Rho1	protein_coding	0.300146	0.00103345	0.141954	-0.0906749	0.00666479	0.173376
FBgn0014022	Rlb1	protein_coding	0.0719625	0.814071	0.972285	-0.0813276	0.474001	0.864434
FBgn0014023	Rlc1	protein_coding	-0.101616	0.52981	0.88988	0.0867436	0.150781	0.639756
FBgn0014024	Rnp4F	protein_coding	0.184564	0.486696	0.877472	0.145002	0.143795	0.634704
FBgn0014026	RpL7A	protein_coding	0.305107	0.0748854	0.571726	-0.135144	0.03426	0.362007
FBgn0014028	SdhB	protein_coding	-0.470809	0.0475663	0.497072	0.0697102	0.421671	0.843258
FBgn0014029	Sep2	protein_coding	0.0536062	0.754743	0.957282	-0.0609839	0.339177	0.795549
FBgn0014031	Spat	protein_coding	0.178734	0.863885	0.977111	-0.167362	0.665125	0.926683
FBgn0014032	Sptr	protein_coding	0.96752	0.00309901	0.219904	-0.00860791	0.941462	0.985477
FBgn0014033	Sr-CI	protein_coding	0.768832	0.423637	0.848884	0.177136	0.620322	0.914428
FBgn0014037	Su(Tpl)	protein_coding	-0.00399795	0.980939	0.996255	-0.0433308	0.485538	0.869109
FBgn0014073	Tie	protein_coding	0.0656702	0.90672	0.987072	-0.256607	0.219003	0.714684
FBgn0014075	Ugt	protein_coding	-0.066104	0.695304	0.940849	0.0752059	0.231807	0.724217
FBgn0014076	Vm32E	protein_coding	-2.53375	0.034141	0.458191	0.38529	0.378122	0.819837
FBgn0014092	CG4278	protein_coding	-0.445175	0.511741	0.887331	0.155632	0.535655	0.8882
FBgn0014127	barr	protein_coding	-0.0650709	0.761005	0.959832	-0.140422	0.0799507	0.516659
FBgn0014133	bif	protein_coding	0.2673	0.225827	0.731687	0.128122	0.119322	0.587521
FBgn0014135	bnl	protein_coding	-1.14158	0.00895614	0.315813	0.12552	0.424604	0.846068
FBgn0014141	cher	protein_coding	0.760542	0.266942	0.766436	-0.00185508	0.994167	0.998943
FBgn0014163	fax	protein_coding	0.245476	0.0657572	0.545725	-0.0627041	0.201496	0.696032
FBgn0014184	Oda	protein_coding	-0.0185068	0.864073	0.977111	-0.11729	0.00462485	0.139961
FBgn0014189	Hel25E	protein_coding	0.24178	0.221353	0.730481	-0.0521666	0.474759	0.864981
FBgn0014269	prod	protein_coding	-0.235406	0.308762	0.790377	0.00381382	0.964333	0.991453
FBgn0014340	mof	protein_coding	-0.268473	0.49981	0.882804	-0.78989	1.19723e-06	0.000306624
FBgn0014342	mia	protein_coding	0.0656042	0.906861	0.987072	-0.225081	0.280564	0.756267
FBgn0014343	mirr	protein_coding	-0.333826	0.314137	0.7929	0.0121851	0.920649	0.983985
FBgn0014366	noi	protein_coding	0.152609	0.441907	0.856371	-0.0290284	0.692657	0.934106
FBgn0014380	RhoL	protein_coding	0.262331	0.51419	0.888275	-0.111787	0.453595	0.859714
FBgn0014388	sty	protein_coding	-0.0214848	0.918192	0.988207	-0.0992855	0.203051	0.697971
FBgn0014391	sun	protein_coding	-0.247631	0.100765	0.614767	0.243715	4.06967e-05	0.00503282
FBgn0014395	tilB	protein_coding	-1.10724	0.110198	0.627858	0.326182	0.201526	0.696032
FBgn0014396	tim	protein_coding	-0.0819555	0.917078	0.987888	-0.0732873	0.801649	0.956878
FBgn0014411	Vps26	protein_coding	0.360876	0.0306506	0.450847	-0.0670651	0.271752	0.749902
FBgn0014417	CG13397	protein_coding	0.0566977	0.961552	0.994671	-0.103316	0.812625	0.958897
FBgn0014427	CG11899	protein_coding	-0.0926916	0.81911	0.972991	0.116166	0.440487	0.853968
FBgn0014455	Ahcy13	protein_coding	-0.288767	0.0334523	0.456836	0.369036	3.2638e-10	2.51728e-07
FBgn0014465	Cp7Fb	protein_coding	-0.69408	0.366359	0.8183	0.000452538	0.998728	0.999792
FBgn0014466	Cp7Fc	protein_coding	-1.25608	0.244977	0.747682	0.335904	0.400342	0.834785
FBgn0014467	CrebB-17A	protein_coding	0.188636	0.665089	0.934183	0.0435387	0.787679	0.955252
FBgn0014469	Cyp4e2	protein_coding	-1.33134	0.128511	0.6588	0.433546	0.179365	0.673131
FBgn0014857	His3.3A	protein_coding	-0.557517	0.00157375	0.167704	0.118989	0.0612176	0.467332
FBgn0014859	Hr38	protein_coding	-0.0447437	0.946577	0.99247	-0.199081	0.421852	0.843273
FBgn0014861	Mcm2	protein_coding	-0.214293	0.317821	0.794373	-0.0711388	0.369968	0.814382
FBgn0014863	Mlp84B	protein_coding	0.129731	0.834443	0.973413	-0.0499229	0.828223	0.96161
FBgn0014868	Ost48	protein_coding	-0.0650507	0.756458	0.958177	0.162306	0.0401689	0.390616
FBgn0014869	Pglym78	protein_coding	1.97812	0.0429545	0.492472	-0.604007	0.0940418	0.542597
FBgn0014870	Psi	protein_coding	-0.0405179	0.897704	0.984379	0.019527	0.867237	0.973041
FBgn0014877	Roe1	protein_coding	0.200831	0.542702	0.891316	-0.0898112	0.463002	0.862496
FBgn0014879	Set	protein_coding	0.25499	0.0995941	0.612872	-0.0523401	0.358086	0.805512
FBgn0014903	CG14630	protein_coding	0.77031	0.348066	0.809106	-0.306783	0.313931	0.77915
FBgn0014906	Hydr2	protein_coding	0.716884	0.0654879	0.545725	-0.331765	0.0225154	0.307498
FBgn0014930	CG2846	protein_coding	-0.294829	0.175902	0.701131	0.0746468	0.352965	0.800324
FBgn0014931	CG2678	protein_coding	0.351339	0.658646	0.932187	-0.281471	0.340758	0.795844
FBgn0015000	betaggt-I	protein_coding	-0.420979	0.173633	0.699347	0.0731733	0.52032	0.881627
FBgn0015010	Ag5r	protein_coding	1.54528	0.118213	0.639236	-0.0417023	0.908677	0.981307
FBgn0015011	Ahcy89E	protein_coding	1.0994	0.212099	0.7281	-0.858393	0.00994588	0.214715
FBgn0015019	Cctgamma	protein_coding	0.00667992	0.953744	0.993415	0.0881128	0.042474	0.400482
FBgn0015024	CkIalpha	protein_coding	0.110466	0.400057	0.837662	0.240431	5.67764e-06	0.00101559
FBgn0015025	CkIIalpha-i1	protein_coding	0.519385	0.0983079	0.609575	-0.259785	0.0270718	0.333374
FBgn0015031	cype	protein_coding	-0.323536	0.00432783	0.24355	0.121376	0.00390035	0.130233
FBgn0015034	Cyp4e1	protein_coding	-2.06385	0.0246556	0.420576	0.570768	0.0907653	0.536082
FBgn0015036	Cyp4ae1	protein_coding	-0.15095	0.897668	0.984379	0.274694	0.528389	0.886727
FBgn0015038	Cyp9b1	protein_coding	-0.505009	0.531413	0.890505	0.377299	0.209264	0.704714
FBgn0015075	Ddx1	protein_coding	-0.264924	0.567942	0.898903	-0.00387655	0.981968	0.995789
FBgn0015129	DopR2	protein_coding	-0.745567	0.222086	0.730481	0.174222	0.438834	0.852559
FBgn0015218	eIF-4E	protein_coding	0.254331	0.10087	0.614767	-0.0635937	0.265542	0.746243
FBgn0015221	Fer2LCH	protein_coding	0.0799435	0.675411	0.935841	-0.0981713	0.168262	0.660386
FBgn0015222	Fer1HCH	protein_coding	0.215229	0.288169	0.779066	-0.146462	0.0536803	0.441474
FBgn0015229	glec	protein_coding	-0.273356	0.217719	0.730481	0.0537505	0.510996	0.878952
FBgn0015239	Hr78	protein_coding	0.211286	0.230489	0.735959	0.0224707	0.729569	0.94371
FBgn0015240	Hr96	protein_coding	-0.382409	0.307272	0.788983	0.235498	0.0923236	0.539452
FBgn0015245	Hsp60	protein_coding	-0.0212826	0.845215	0.973413	-0.04128	0.30886	0.776181
FBgn0015247	Iap2	protein_coding	-0.212992	0.372888	0.825828	0.0654543	0.459379	0.861412
FBgn0015268	Nap1	protein_coding	-0.167118	0.237958	0.74335	0.0933877	0.0772951	0.510692
FBgn0015269	Nf1	protein_coding	-0.455152	0.167549	0.693559	0.0535481	0.658544	0.925785
FBgn0015270	Orc2	protein_coding	0.182253	0.668206	0.935227	-0.165256	0.295998	0.768001
FBgn0015271	Orc5	protein_coding	0.622135	0.22315	0.730481	-0.321687	0.0911325	0.536277
FBgn0015277	Pi3K59F	protein_coding	0.00948161	0.980512	0.996153	0.0203292	0.887656	0.97654
FBgn0015278	Pi3K68D	protein_coding	-0.0110091	0.967662	0.994814	-0.083775	0.406251	0.836258
FBgn0015279	Pi3K92E	protein_coding	-0.394019	0.0877471	0.595983	0.0344904	0.682944	0.931627
FBgn0015282	Pros26.4	protein_coding	-0.261291	0.0809806	0.585692	0.0843269	0.127381	0.598769
FBgn0015283	Pros54	protein_coding	0.0543889	0.648005	0.927162	0.0470564	0.288458	0.761641
FBgn0015286	Rala	protein_coding	1.54532	0.0564919	0.519632	-0.420298	0.15954	0.651879
FBgn0015288	RpL22	protein_coding	0.418536	0.0490914	0.503325	-0.00425632	0.956272	0.989329
FBgn0015295	shark	protein_coding	0.158767	0.628309	0.919933	-0.0393693	0.745973	0.947784
FBgn0015296	Shc	protein_coding	-0.174768	0.257691	0.759656	0.0506851	0.374688	0.817345
FBgn0015298	Srp19	protein_coding	-0.0085134	0.959718	0.99433	0.035515	0.570261	0.89742
FBgn0015299	Ssb-c31a	protein_coding	-0.406049	0.035457	0.463693	0.133111	0.061743	0.469969
FBgn0015316	Try29F	protein_coding	2.36061	0.00166625	0.172935	-1.05971	0.00017869	0.0161256
FBgn0015320	UbcD2	protein_coding	-0.0909783	0.371633	0.824535	0.033492	0.374804	0.817419
FBgn0015321	UbcD4	protein_coding	0.0421908	0.905699	0.986655	-0.0984945	0.456314	0.860325
FBgn0015323	VAChT	protein_coding	-0.748941	0.183134	0.70692	0.356318	0.0888456	0.531895
FBgn0015324	Vha26	protein_coding	0.132822	0.179195	0.704805	-0.100278	0.0074515	0.185656
FBgn0015331	abs	protein_coding	0.180061	0.509859	0.886061	-0.0906317	0.3715	0.815185
FBgn0015336	CG15865	protein_coding	0.383616	0.616753	0.915941	-0.00674074	0.981054	0.995684
FBgn0015338	CG5861	protein_coding	0.136324	0.618998	0.916327	0.000863174	0.993218	0.998943
FBgn0015359	CG2034	protein_coding	-0.0270899	0.908797	0.987677	-0.0201636	0.81803	0.960587
FBgn0015360	oxt	protein_coding	-0.927357	0.0726742	0.56696	0.420398	0.0290062	0.341971
FBgn0015371	chn	protein_coding	-0.00852507	0.970134	0.994953	-0.0217123	0.796981	0.956499
FBgn0015372	chrw	protein_coding	0.159317	0.66005	0.932218	-0.138832	0.302621	0.77173
FBgn0015374	crl	protein_coding	0.1225	0.522424	0.889707	-0.126675	0.0775382	0.511323
FBgn0015376	cutlet	protein_coding	-0.679493	0.137711	0.667396	0.0532596	0.75092	0.948428
FBgn0015379	dod	protein_coding	-0.184221	0.267281	0.766436	0.115915	0.0620793	0.470384
FBgn0015380	drl	protein_coding	-0.466456	0.00579735	0.273328	0.0613173	0.314058	0.779223
FBgn0015381	dsf	protein_coding	-0.323276	0.690649	0.939339	0.271429	0.368531	0.81337
FBgn0015391	glu	protein_coding	-0.271357	0.270782	0.768769	-0.0801373	0.378682	0.820811
FBgn0015393	hoip	protein_coding	0.0772175	0.477743	0.874829	0.0214715	0.593987	0.904774
FBgn0015396	jumu	protein_coding	-0.299372	0.251565	0.754232	-0.0674869	0.483506	0.868173
FBgn0015399	kek1	protein_coding	-0.272573	0.140003	0.668844	0.0616876	0.364733	0.810392
FBgn0015400	kek2	protein_coding	-0.82136	0.363052	0.81656	0.166793	0.617471	0.913756
FBgn0015402	ksr	protein_coding	-0.0449484	0.957837	0.994121	-0.129805	0.680334	0.930652
FBgn0015477	Rme-8	protein_coding	0.0973122	0.838189	0.973413	-0.104217	0.555488	0.894623
FBgn0015509	lin19	protein_coding	-0.608166	0.0116026	0.328813	0.197727	0.0258258	0.329047
FBgn0015513	mbc	protein_coding	0.624443	0.136399	0.667396	-0.291194	0.0623962	0.471213
FBgn0015519	nAcRalpha-7E	protein_coding	-0.983655	0.262894	0.76316	-0.0550418	0.865339	0.972475
FBgn0015520	nonA-l	protein_coding	0.475656	0.188208	0.712791	-0.112543	0.399382	0.834329
FBgn0015521	RpS21	protein_coding	0.140918	0.242219	0.745228	-0.03671	0.409784	0.837016
FBgn0015522	olf186-M	protein_coding	0.523241	0.578532	0.900848	-0.0658712	0.850346	0.969323
FBgn0015524	otp	protein_coding	1.26477	0.0740873	0.571726	-0.313139	0.230454	0.723655
FBgn0015527	pen	protein_coding	-0.721392	0.125625	0.653518	0.381096	0.0306299	0.349327
FBgn0015541	sda	protein_coding	-0.488886	0.275032	0.771505	0.0419652	0.799192	0.956499
FBgn0015542	sima	protein_coding	0.136621	0.728899	0.949356	-0.0204575	0.88863	0.976574
FBgn0015543	snoRNA:Me28S-A1322	snoRNA	0.556547	0.426582	0.851378	-0.104841	0.685934	0.932597
FBgn0015544	spag	protein_coding	0.103763	0.63744	0.922455	-0.0941482	0.250635	0.737487
FBgn0015546	spel1	protein_coding	-0.232066	0.461951	0.866843	-0.00167161	0.988557	0.997426
FBgn0015553	tos	protein_coding	-0.482799	0.17928	0.704805	-0.131514	0.32077	0.783814
FBgn0015558	tty	protein_coding	2.34522	0.00691592	0.293366	-0.73836	0.0210379	0.301915
FBgn0015561	unpg	protein_coding	0.36184	0.716696	0.946005	-0.0337549	0.927185	0.984771
FBgn0015562	veg	protein_coding	-0.241398	0.569192	0.898903	-0.0010485	0.994664	0.998943
FBgn0015565	yin	protein_coding	0.491156	0.702585	0.943467	0.423147	0.377005	0.818834
FBgn0015569	alpha-Est10	protein_coding	-1.71019	0.129414	0.659625	0.429586	0.300786	0.77095
FBgn0015570	alpha-Est2	protein_coding	-0.250372	0.799465	0.969745	-0.102469	0.779108	0.953195
FBgn0015571	alpha-Est3	protein_coding	1.64231	0.101895	0.61561	-0.570421	0.125322	0.59506
FBgn0015572	alpha-Est4	protein_coding	-0.0156426	0.985726	0.996473	0.261154	0.421517	0.843118
FBgn0015575	alpha-Est7	protein_coding	-0.297191	0.73809	0.951457	0.104787	0.750389	0.948428
FBgn0015576	alpha-Est8	protein_coding	-1.87127	0.0410664	0.488982	0.342379	0.307178	0.774674
FBgn0015577	alpha-Est9	protein_coding	-0.790613	0.351446	0.810156	0.32962	0.294974	0.76742
FBgn0015582	dare	protein_coding	0.533365	0.360696	0.81656	-0.233115	0.281912	0.757138
FBgn0015585	Acp63F	protein_coding	-1.25803	0.173365	0.699301	0.590715	0.0859114	0.528669
FBgn0015589	Apc	protein_coding	-0.940339	0.0174569	0.380006	0.313152	0.0315889	0.351651
FBgn0015591	Ast	protein_coding	0.0330445	0.977391	0.996138	-0.25668	0.55293	0.894623
FBgn0015600	toc	protein_coding	-1.47927	0.000896046	0.135995	0.420846	0.0091421	0.203625
FBgn0015602	BEAF-32	protein_coding	0.106834	0.423956	0.849183	-0.0771083	0.122128	0.591067
FBgn0015609	CadN	protein_coding	-0.297536	0.391214	0.832877	0.080054	0.532747	0.887122
FBgn0015614	CanB2	protein_coding	-0.077085	0.585063	0.903712	-0.00289739	0.955778	0.989329
FBgn0015615	Cap	protein_coding	-0.109229	0.688208	0.938832	0.220307	0.0323407	0.353009
FBgn0015618	Cdk8	protein_coding	-0.423855	0.130369	0.659625	0.146455	0.157642	0.650905
FBgn0015621	Clp	protein_coding	-0.284855	0.496682	0.881895	0.0226271	0.883852	0.97654
FBgn0015622	Cnx99A	protein_coding	0.320636	0.0163807	0.37431	-0.0923095	0.0599092	0.462576
FBgn0015623	Cpr	protein_coding	0.595139	0.0105177	0.325928	-0.161271	0.0584566	0.458278
FBgn0015625	CycB3	protein_coding	0.32115	0.3577	0.815028	-0.142507	0.271639	0.749796
FBgn0015663	Dot	protein_coding	1.40889	0.137607	0.667396	-0.469097	0.181628	0.676346
FBgn0015664	Dref	protein_coding	0.0150081	0.938621	0.991412	0.00312921	0.965448	0.991868
FBgn0015714	Cyp6a17	protein_coding	1.91217	0.368935	0.821797	-0.196235	0.804683	0.95762
FBgn0015721	king-tubby	protein_coding	-0.141755	0.891317	0.983068	0.167176	0.663929	0.926683
FBgn0015737	Hmu	protein_coding	0.473167	0.0251223	0.422913	-0.155256	0.0465159	0.41539
FBgn0015754	Lis-1	protein_coding	0.0879335	0.566491	0.897871	-0.0632479	0.267702	0.746523
FBgn0015756	RpL9	protein_coding	0.0881331	0.390137	0.832877	-0.00990356	0.793894	0.956276
FBgn0015765	Mpk2	protein_coding	0.380391	0.497963	0.882379	-0.0758878	0.715093	0.940461
FBgn0015766	Msr-110	protein_coding	0.326865	0.0229918	0.413481	-0.11541	0.0300116	0.346744
FBgn0015770	MstProx	protein_coding	-0.331222	0.71155	0.945374	-0.0324687	0.922052	0.983985
FBgn0015772	Nak	protein_coding	0.248501	0.499906	0.882804	-0.0788695	0.563429	0.895142
FBgn0015773	NetA	protein_coding	0.446218	0.547265	0.89295	0.0970376	0.724503	0.942573
FBgn0015774	NetB	protein_coding	0.788144	0.0839955	0.590187	-0.0398092	0.812209	0.958781
FBgn0015776	nrv1	protein_coding	0.263415	0.31497	0.7929	-0.163361	0.0951217	0.543222
FBgn0015777	nrv2	protein_coding	-0.310835	0.121624	0.648726	0.0549846	0.456393	0.860325
FBgn0015778	rin	protein_coding	-0.0572768	0.664858	0.934183	0.0157303	0.748104	0.948428
FBgn0015781	P5cr	protein_coding	0.210695	0.60939	0.911264	-0.0753149	0.622244	0.914458
FBgn0015789	Rab10	protein_coding	-3.22464	0.0113868	0.328813	0.953163	0.0395993	0.388888
FBgn0015790	Rab11	protein_coding	-0.062673	0.616043	0.915157	0.0901522	0.0550602	0.445678
FBgn0015791	Rab14	protein_coding	-0.0392422	0.842645	0.973413	-0.0186234	0.799331	0.956499
FBgn0015793	Rab-RP3	protein_coding	-0.753188	0.00707303	0.293366	0.126986	0.208393	0.704065
FBgn0015794	Rab-RP4	protein_coding	-0.302077	0.10977	0.627246	0.0150295	0.828116	0.96161
FBgn0015795	Rab7	protein_coding	0.169285	0.241902	0.745228	-0.027216	0.610158	0.910463
FBgn0015797	Rab6	protein_coding	0.345234	0.0604635	0.530999	-0.0898878	0.184171	0.678457
FBgn0015799	Rbf	protein_coding	0.262637	0.272116	0.769214	-0.116254	0.190689	0.686318
FBgn0015801	Reg-5	protein_coding	0.686661	0.0107768	0.325928	-0.341193	0.000808576	0.0496902
FBgn0015803	rtGEF	protein_coding	-0.0977235	0.715058	0.946005	0.113667	0.254459	0.739673
FBgn0015805	Rpd3	protein_coding	0.258369	0.155602	0.686567	-0.102772	0.128026	0.600393
FBgn0015806	S6k	protein_coding	0.361602	0.0918635	0.595983	-0.155379	0.0516389	0.434353
FBgn0015808	ScpX	protein_coding	0.323494	0.13483	0.665793	-0.161217	0.0459613	0.414191
FBgn0015816	Slh	protein_coding	0.204581	0.350799	0.810106	-0.00279409	0.972498	0.993306
FBgn0015818	Spx	protein_coding	-0.102542	0.582929	0.902587	0.107891	0.12234	0.591067
FBgn0015828	TfIIEalpha	protein_coding	0.251771	0.286	0.778097	-0.105504	0.228372	0.721354
FBgn0015829	TfIIEbeta	protein_coding	-0.413122	0.0704024	0.560119	0.0725603	0.38577	0.82658
FBgn0015831	Rtnl2	protein_coding	-0.0707822	0.939713	0.991412	-0.149786	0.66611	0.926683
FBgn0015834	Trip1	protein_coding	-0.142711	0.0882961	0.595983	0.0282412	0.358635	0.805572
FBgn0015838	Vang	protein_coding	-0.219151	0.138549	0.667396	0.0596836	0.274286	0.751306
FBgn0015872	Drip	protein_coding	0.678768	0.343	0.804969	-0.127496	0.630557	0.918709
FBgn0015903	apt	protein_coding	-0.863832	0.0813141	0.586832	0.110139	0.542991	0.891618
FBgn0015904	ara	protein_coding	-0.0947235	0.557549	0.89466	-0.0661044	0.270848	0.749796
FBgn0015905	ast	protein_coding	0.0304427	0.940049	0.991412	-0.0261524	0.861615	0.971171
FBgn0015907	bl	protein_coding	0.174952	0.132108	0.663322	-0.0763202	0.0773915	0.510692
FBgn0015919	caup	protein_coding	-0.204614	0.524214	0.889707	-0.0524012	0.659239	0.925785
FBgn0015924	crq	protein_coding	0.491382	0.147327	0.680082	-0.0441147	0.723885	0.942573
FBgn0015925	csul	protein_coding	-0.299889	0.286653	0.778097	-0.0600977	0.562724	0.894874
FBgn0015926	dah	protein_coding	-0.454041	0.171227	0.6975	0.349578	0.00560197	0.15643
FBgn0015929	dpa	protein_coding	-0.410654	0.069221	0.557172	0.175769	0.036673	0.372656
FBgn0015946	grim	protein_coding	-0.138807	0.879922	0.980549	-0.212545	0.533155	0.88744
FBgn0015949	hrg	protein_coding	0.00983857	0.9394	0.991412	-0.0310703	0.517794	0.881627
FBgn0016013	Faa	protein_coding	0.966003	0.328876	0.798896	-0.364192	0.32064	0.783814
FBgn0016031	lama	protein_coding	0.919888	0.200506	0.72158	0.181423	0.497412	0.874289
FBgn0016032	lbm	protein_coding	-1.92715	0.0931391	0.598591	0.346883	0.410898	0.837258
FBgn0016034	mael	protein_coding	0.0604508	0.958723	0.994159	0.103334	0.811429	0.958781
FBgn0016038	mod(r)	protein_coding	0.228658	0.174444	0.700082	0.13807	0.0291189	0.341971
FBgn0016041	Tom40	protein_coding	-0.1326	0.374903	0.826489	0.31534	3.3373e-07	0.000110954
FBgn0016047	nompA	protein_coding	1.25291	0.130382	0.659625	-0.307754	0.313608	0.778908
FBgn0016054	phr6-4	protein_coding	-0.906883	0.07048	0.560119	0.236158	0.199497	0.696032
FBgn0016059	Sema-1b	protein_coding	-0.385095	0.0127403	0.333368	0.0649881	0.246752	0.734759
FBgn0016061	side	protein_coding	0.27497	0.812784	0.972154	0.369331	0.393976	0.83122
FBgn0016070	smg	protein_coding	0.039842	0.909971	0.987677	-0.0130975	0.920115	0.983985
FBgn0016075	vkg	protein_coding	0.0856388	0.885191	0.981325	-0.0797023	0.716963	0.940521
FBgn0016076	vri	protein_coding	-1.01664	0.00906345	0.315813	0.242137	0.087282	0.530368
FBgn0016078	wun	protein_coding	0.255939	0.559973	0.895188	-0.258821	0.114807	0.578666
FBgn0016080	xmas-1	protein_coding	0.135874	0.885917	0.981403	-0.909866	0.0114583	0.229097
FBgn0016081	fry	protein_coding	-0.24779	0.45924	0.86615	-0.0463297	0.707996	0.937246
FBgn0016119	ATPsyn-Cf6	protein_coding	0.0940278	0.544304	0.891316	0.0158608	0.782353	0.953312
FBgn0016120	ATPsyn-d	protein_coding	0.206335	0.317039	0.794159	0.0192843	0.800091	0.956499
FBgn0016122	Acer	protein_coding	-0.944466	0.311003	0.791606	0.382619	0.267893	0.746523
FBgn0016123	Aph-4	protein_coding	0.0121227	0.984914	0.996473	-0.272612	0.253308	0.739294
FBgn0016126	CaMKI	protein_coding	0.420222	0.0405754	0.488982	-0.149847	0.0486169	0.422373
FBgn0016131	Cdk4	protein_coding	-0.430397	0.0450404	0.495437	0.110604	0.160686	0.652616
FBgn0016641	PTP-ER	protein_coding	-0.539808	0.114241	0.634269	0.202518	0.109653	0.57034
FBgn0016650	Lgr1	protein_coding	0.162328	0.843095	0.973413	-0.308097	0.312691	0.778275
FBgn0016660	H15	protein_coding	0.373615	0.617786	0.916327	-0.466461	0.095753	0.544049
FBgn0016672	Ipp	protein_coding	0.266451	0.153133	0.684396	-0.00196063	0.977202	0.993725
FBgn0016684	NaPi-T	protein_coding	-1.55159	0.104298	0.618196	0.387529	0.270984	0.749796
FBgn0016685	Nlp	protein_coding	0.155921	0.234331	0.737869	0.0120629	0.8029	0.957458
FBgn0016687	Nurf-38	protein_coding	0.120521	0.184146	0.708227	0.0224939	0.501356	0.875697
FBgn0016691	Oscp	protein_coding	-0.182705	0.0782689	0.577145	0.129478	0.00110701	0.060595
FBgn0016693	Past1	protein_coding	0.271819	0.133529	0.664126	-0.00915871	0.890579	0.976574
FBgn0016694	Pdp1	protein_coding	-0.187933	0.686561	0.938832	-0.0355193	0.836684	0.963278
FBgn0016696	Pitslre	protein_coding	0.148897	0.497164	0.881913	-0.0279665	0.730495	0.944054
FBgn0016697	Prosalpha5	protein_coding	-0.226715	0.0499983	0.506916	0.12567	0.00401094	0.130615
FBgn0016698	Ptpa	protein_coding	0.352161	0.245338	0.747682	-0.201367	0.0752626	0.507441
FBgn0016700	Rab1	protein_coding	0.211922	0.0271267	0.426715	-0.0753971	0.033655	0.358259
FBgn0016701	Rab4	protein_coding	-0.173893	0.201635	0.722714	-0.0074459	0.881887	0.976216
FBgn0016715	Reg-2	protein_coding	-0.19607	0.726837	0.949356	-0.0575637	0.781669	0.953312
FBgn0016726	RpL29	protein_coding	0.0582908	0.702357	0.943467	-0.0398511	0.481494	0.867635
FBgn0016754	sba	protein_coding	-0.084771	0.736119	0.951457	0.00754402	0.935459	0.985453
FBgn0016756	Ubp64E	protein_coding	-0.0128811	0.965491	0.994814	0.0152959	0.889766	0.976574
FBgn0016762	angel	protein_coding	0.302968	0.386009	0.832277	-0.0921325	0.476717	0.865748
FBgn0016792	dmt	protein_coding	-0.387687	0.0708061	0.560241	-0.0555766	0.478943	0.866006
FBgn0016794	dos	protein_coding	0.205907	0.405773	0.841484	-0.0884063	0.33604	0.792818
FBgn0016797	fz2	protein_coding	0.0693556	0.70448	0.943538	-0.0907182	0.183562	0.678127
FBgn0016917	Stat92E	protein_coding	-0.164724	0.432444	0.853844	-0.0906605	0.244663	0.733405
FBgn0016920	nompC	protein_coding	-0.161499	0.818866	0.972991	-0.201796	0.440798	0.853968
FBgn0016926	Pino	protein_coding	0.0493066	0.904875	0.986518	-0.0314216	0.837207	0.963278
FBgn0016930	smi35A	protein_coding	0.293204	0.27787	0.774034	-0.0452548	0.650268	0.922799
FBgn0016970	l(2)k10201	protein_coding	-0.125878	0.799532	0.969745	-0.157407	0.392198	0.830611
FBgn0016974	swaPsi	pseudogene	0.251014	0.767093	0.960832	-0.760822	0.0179114	0.284478
FBgn0016977	spen	protein_coding	0.017221	0.934482	0.990834	-0.0334873	0.66645	0.926683
FBgn0016978	snRNP-U1-70K	protein_coding	0.25651	0.297324	0.784157	-0.111662	0.22177	0.715771
FBgn0016983	smid	protein_coding	0.0287258	0.805062	0.970784	0.010748	0.803263	0.95757
FBgn0016984	sktl	protein_coding	0.417724	0.301584	0.78634	-0.262674	0.0821185	0.52032
FBgn0017414	cag	protein_coding	-0.181984	0.630649	0.919933	0.00268308	0.984713	0.996086
FBgn0017418	ari-1	protein_coding	-0.394387	0.460461	0.866644	0.236289	0.234602	0.72555
FBgn0017429	CG5989	protein_coding	0.0501602	0.846839	0.973413	-0.0580705	0.54675	0.892423
FBgn0017430	Nelf-E	protein_coding	-1.26962	0.00832439	0.314837	0.420604	0.0173865	0.280916
FBgn0017457	U2af38	protein_coding	-0.209975	0.253906	0.755615	0.073111	0.283386	0.758802
FBgn0017482	T3dh	protein_coding	1.38072	0.0707791	0.560241	0.0153762	0.95642	0.989329
FBgn0017545	RpS3A	protein_coding	0.0485307	0.690561	0.939339	0.00212943	0.962387	0.991262
FBgn0017549	Ric	protein_coding	0.102043	0.715515	0.946005	0.0457196	0.659894	0.925785
FBgn0017550	Rga	protein_coding	-0.0281024	0.849826	0.973631	0.0364142	0.508737	0.877112
FBgn0017551	Rca1	protein_coding	-0.292961	0.0921658	0.596903	-0.0405673	0.524572	0.886075
FBgn0017556	Pros28.1B	protein_coding	-0.160164	0.861656	0.976332	-0.06653	0.845154	0.966972
FBgn0017558	Pdk	protein_coding	-0.414946	0.171503	0.6975	0.103365	0.355517	0.802255
FBgn0017561	Ork1	protein_coding	0.373952	0.690066	0.93924	-0.232265	0.504456	0.876249
FBgn0017566	ND75	protein_coding	0.0406898	0.795932	0.968506	-0.0489401	0.402481	0.835213
FBgn0017567	ND23	protein_coding	-0.0357954	0.846776	0.973413	-0.135438	0.0519239	0.434694
FBgn0017572	Mo25	protein_coding	-0.07575	0.733777	0.950873	0.0292652	0.72294	0.942573
FBgn0017577	Mcm5	protein_coding	0.0166528	0.940957	0.991434	-0.062274	0.455751	0.860325
FBgn0017578	Max	protein_coding	-0.157457	0.487079	0.877688	0.0185949	0.824369	0.96161
FBgn0017579	RpL14	protein_coding	0.0321856	0.804181	0.970536	-0.050842	0.292675	0.764266
FBgn0017581	Lk6	protein_coding	-0.340057	0.178752	0.704805	0.0271282	0.770532	0.951951
FBgn0017590	klg	protein_coding	-2.04277	0.0168921	0.376427	0.318468	0.306938	0.774674
FBgn0019624	CoVa	protein_coding	-0.159543	0.176248	0.701205	0.0780204	0.0759457	0.507641
FBgn0019637	Atu	protein_coding	0.112259	0.526452	0.889707	-0.0346331	0.597876	0.907415
FBgn0019644	ATPsyn-b	protein_coding	0.353226	0.0106621	0.325928	-0.0822337	0.103145	0.560358
FBgn0019650	toy	protein_coding	5.67716	0.0573313	0.523985	-1.28432	0.241506	0.732413
FBgn0019660	roX2	ncRNA	0.167309	0.68256	0.93804	-5.1849	1.4168e-34	7.09606e-31
FBgn0019661	roX1	ncRNA	-0.126839	0.692582	0.940165	-5.13916	3.43283e-42	3.43866e-38
FBgn0019662	qm	protein_coding	0.32738	0.491669	0.880574	-0.240977	0.1743	0.665636
FBgn0019686	lok	protein_coding	-0.176002	0.489689	0.880048	-0.089626	0.342797	0.797177
FBgn0019809	gcm2	protein_coding	0.545178	0.503844	0.884488	-0.230982	0.445036	0.855484
FBgn0019828	dj	protein_coding	0.367938	0.639094	0.922983	-0.264136	0.364875	0.810392
FBgn0019830	colt	protein_coding	0.100588	0.563234	0.896681	0.0310719	0.629949	0.918709
FBgn0019886	Letm1	protein_coding	0.364669	0.198652	0.720035	-0.168876	0.109644	0.57034
FBgn0019890	Smg5	protein_coding	-0.0707379	0.792797	0.968375	0.111709	0.265685	0.746243
FBgn0019925	Surf4	protein_coding	0.140216	0.303012	0.78634	0.0220296	0.661354	0.925927
FBgn0019929	Ser7	protein_coding	0.369905	0.660068	0.932218	-0.350625	0.262725	0.743038
FBgn0019932	SamDC	protein_coding	-0.527393	0.144265	0.674559	0.242509	0.0713059	0.498097
FBgn0019936	RpS20	protein_coding	0.117388	0.433332	0.854223	-0.0253529	0.647453	0.922158
FBgn0019938	RpI1	protein_coding	0.0580749	0.822133	0.973413	-0.00603602	0.949734	0.987696
FBgn0019940	Rh6	protein_coding	1.37773	0.0967583	0.606146	-0.544717	0.0768621	0.508875
FBgn0019947	Psn	protein_coding	0.258537	0.130331	0.659625	-0.101235	0.110448	0.57034
FBgn0019948	Phm	protein_coding	-0.0708891	0.630699	0.919933	-0.0311978	0.568117	0.89704
FBgn0019949	Cdk9	protein_coding	-0.0491602	0.810951	0.972154	-0.0286531	0.706769	0.937246
FBgn0019952	Orct	protein_coding	-1.45665	0.0857402	0.593824	0.550921	0.0790222	0.51478
FBgn0019957	ND42	protein_coding	0.0554482	0.60422	0.909175	-0.0364921	0.358471	0.805572
FBgn0019960	CG6455	protein_coding	0.107177	0.439431	0.85603	0.0214659	0.675645	0.9296
FBgn0019968	Khc-73	protein_coding	0.0733452	0.83045	0.973413	-0.12547	0.324544	0.786734
FBgn0019972	Ice	protein_coding	0.616939	0.00128678	0.152912	-0.17261	0.0134279	0.24957
FBgn0019982	Gs1l	protein_coding	-0.217061	0.459794	0.866644	0.0886216	0.415598	0.840286
FBgn0019985	mGluRA	protein_coding	1.52321	0.0688267	0.55555	-0.507062	0.101627	0.559544
FBgn0019990	Gcn2	protein_coding	0.637046	0.464259	0.86762	-0.276327	0.392221	0.830611
FBgn0020018	Ppox	protein_coding	0.0801633	0.824138	0.973413	0.0779712	0.560658	0.894623
FBgn0020224	Cbl	protein_coding	0.708274	0.0512703	0.510351	-0.178033	0.18289	0.677353
FBgn0020235	ATPsyn-gamma	protein_coding	-0.0462634	0.639928	0.923823	0.0341853	0.352282	0.800324
FBgn0020236	ATPCL	protein_coding	-0.0362421	0.894585	0.984379	0.0486432	0.631696	0.918709
FBgn0020238	14-3-3epsilon	protein_coding	-0.0299831	0.714528	0.946005	0.0311289	0.307358	0.774736
FBgn0020240	Mcr	protein_coding	-0.108932	0.57121	0.898903	-0.069921	0.327738	0.787397
FBgn0020245	ttv	protein_coding	-0.373121	0.174159	0.699781	0.109952	0.278181	0.753932
FBgn0020248	stet	protein_coding	0.58597	0.507774	0.885647	-0.192672	0.556656	0.894623
FBgn0020249	stck	protein_coding	-0.746791	0.0423141	0.492467	0.181784	0.17746	0.671022
FBgn0020251	sfl	protein_coding	0.0160808	0.968125	0.994814	-0.0509963	0.732445	0.944515
FBgn0020255	ran	protein_coding	0.0599428	0.531127	0.890426	0.0264115	0.456894	0.860325
FBgn0020257	ppa	protein_coding	-0.0322069	0.902734	0.986144	-0.0559781	0.566947	0.89682
FBgn0020258	ppk	protein_coding	-0.599675	0.161062	0.692416	0.166881	0.290226	0.762644
FBgn0020261	pcm	protein_coding	0.106482	0.660689	0.932523	-0.214407	0.0195458	0.294422
FBgn0020269	mspo	protein_coding	0.854186	0.440893	0.85603	-0.161739	0.693909	0.934568
FBgn0020270	mre11	protein_coding	0.544974	0.0511446	0.510274	-0.213301	0.0398847	0.389957
FBgn0020272	mst	protein_coding	0.709477	0.0650271	0.54456	0.0996846	0.481006	0.867475
FBgn0020278	loco	protein_coding	0.420602	0.236356	0.740966	-0.184527	0.162102	0.653683
FBgn0020279	lig	protein_coding	-0.0683821	0.664943	0.934183	0.00502779	0.931472	0.985453
FBgn0020294	ko	protein_coding	0.00260959	0.987542	0.996605	-0.147063	0.0201664	0.296632
FBgn0020299	stumps	protein_coding	-0.626727	0.122717	0.649714	0.158594	0.288586	0.761729
FBgn0020300	gk	protein_coding	0.828384	0.0323257	0.453787	-0.286102	0.045785	0.413924
FBgn0020304	drongo	protein_coding	-0.150253	0.44033	0.85603	0.017263	0.810461	0.958781
FBgn0020305	dbe	protein_coding	-0.226999	0.15911	0.689583	0.00439541	0.940835	0.985477
FBgn0020306	dom	protein_coding	-0.158994	0.350455	0.810106	0.0629965	0.318393	0.782823
FBgn0020307	dve	protein_coding	0.182959	0.562148	0.89663	-0.143718	0.22138	0.715726
FBgn0020309	crol	protein_coding	0.263509	0.144998	0.675556	-0.0872541	0.192165	0.687961
FBgn0020312	CG4050	protein_coding	0.489478	0.0701591	0.560119	-0.180714	0.0713594	0.498123
FBgn0020368	Vha68-1	protein_coding	-0.296141	0.806994	0.971404	0.0331167	0.941198	0.985477
FBgn0020369	Pros45	protein_coding	0.247171	0.0719902	0.56294	0.107526	0.0358043	0.368983
FBgn0020370	TppII	protein_coding	0.137417	0.416602	0.84548	-0.0325987	0.602602	0.9098
FBgn0020372	TM4SF	protein_coding	-2.02994	0.0210656	0.401762	0.770565	0.0180067	0.284565
FBgn0020378	Sp1	protein_coding	1.53844	0.0256498	0.423286	-0.286785	0.256518	0.742187
FBgn0020379	Rfx	protein_coding	-0.344583	0.570547	0.898903	0.100982	0.6534	0.923798
FBgn0020381	Dredd	protein_coding	0.0843669	0.772616	0.96189	-0.0569263	0.599102	0.908036
FBgn0020385	pug	protein_coding	1.29191	0.00302814	0.219904	-0.249348	0.114083	0.57799
FBgn0020386	Pdk1	protein_coding	-0.300739	0.322552	0.796961	0.244116	0.0329048	0.354853
FBgn0020388	Pcaf	protein_coding	-0.319152	0.149259	0.682196	0.0216754	0.789638	0.955413
FBgn0020389	Papss	protein_coding	0.0963552	0.809201	0.971448	-0.0626644	0.671918	0.927847
FBgn0020391	Nrk	protein_coding	1.27735	0.307417	0.788983	-0.252473	0.586279	0.902812
FBgn0020392	Nmt	protein_coding	-0.289664	0.0948478	0.60168	0.163224	0.0123252	0.238775
FBgn0020407	asun	protein_coding	-0.335888	0.313675	0.792639	-0.041941	0.732868	0.944515
FBgn0020412	JIL-1	protein_coding	0.0226272	0.897611	0.984379	-0.113286	0.0857944	0.528669
FBgn0020414	Idgf3	protein_coding	1.44283	0.17617	0.701205	-0.367355	0.352159	0.800324
FBgn0020415	Idgf2	protein_coding	-0.228084	0.840751	0.973413	0.38636	0.360011	0.806583
FBgn0020416	Idgf1	protein_coding	-0.146562	0.887097	0.981403	-0.322012	0.401333	0.83492
FBgn0020429	GluRIIB	protein_coding	-0.57263	0.48174	0.875784	-0.000209719	0.999444	0.999792
FBgn0020439	fau	protein_coding	0.931504	0.266177	0.766129	-0.107245	0.729557	0.94371
FBgn0020440	Fak56D	protein_coding	0.415967	0.0770672	0.57644	-0.13125	0.131152	0.610194
FBgn0020443	Elf	protein_coding	0.260374	0.0690021	0.556517	-0.0036343	0.944676	0.986202
FBgn0020445	E23	protein_coding	0.361322	0.535672	0.891316	0.236561	0.278001	0.75365
FBgn0020493	Dad	protein_coding	0.13908	0.450625	0.861679	-0.130208	0.0597386	0.462143
FBgn0020496	CtBP	protein_coding	0.0444633	0.657288	0.931803	0.0350737	0.34645	0.800324
FBgn0020497	emb	protein_coding	-0.0540963	0.672332	0.935554	-0.00536596	0.909797	0.981734
FBgn0020503	CLIP-190	protein_coding	-0.497853	0.0125565	0.332159	0.125804	0.0842102	0.522635
FBgn0020510	Abi	protein_coding	-0.154178	0.447767	0.859413	-0.00570781	0.939379	0.985453
FBgn0020513	ade5	protein_coding	-0.259175	0.256608	0.758466	0.192436	0.0252652	0.328237
FBgn0020521	pio	protein_coding	0.419791	0.103061	0.617677	-0.0763866	0.419744	0.841553
FBgn0020545	kraken	protein_coding	-0.574187	0.0176367	0.382395	0.219211	0.0145757	0.2588
FBgn0020556	bxd	ncRNA	-0.477249	0.517436	0.88844	-0.365497	0.182913	0.677353
FBgn0020616	SA	protein_coding	0.266632	0.330388	0.798896	-0.178265	0.0817037	0.518874
FBgn0020617	Rx	protein_coding	-1.25086	0.123005	0.650501	0.391005	0.192057	0.68795
FBgn0020618	Rack1	protein_coding	0.241483	0.0431184	0.492472	-0.0638173	0.145975	0.635965
FBgn0020620	RN-tre	protein_coding	0.392676	0.138307	0.667396	-0.11348	0.246431	0.734672
FBgn0020621	Pkn	protein_coding	0.120091	0.687173	0.938832	-0.0830564	0.453065	0.859428
FBgn0020622	Pi3K21B	protein_coding	-0.229517	0.386451	0.832277	-0.00271354	0.977875	0.994137
FBgn0020626	Osbp	protein_coding	0.238379	0.640497	0.924124	-0.107009	0.571869	0.898151
FBgn0020633	Mcm7	protein_coding	-0.621779	0.0042941	0.243017	0.0752411	0.335795	0.792595
FBgn0020637	Lcp65Ag2	protein_coding	-0.558771	0.676249	0.936222	0.00705875	0.988637	0.997426
FBgn0020641	Lcp65Ad	protein_coding	3.67023	0.0169481	0.376427	-1.07349	0.0574296	0.45413
FBgn0020647	KrT95D	protein_coding	0.0828297	0.808539	0.971435	-0.10363	0.414354	0.839349
FBgn0020653	Trxr-1	protein_coding	0.00824095	0.937897	0.991412	0.214143	8.53336e-07	0.000231024
FBgn0020655	Gap69C	protein_coding	0.243475	0.328556	0.798821	-0.160887	0.0840581	0.522587
FBgn0020660	eIF-4B	protein_coding	0.416097	0.192103	0.718649	0.105519	0.370538	0.814382
FBgn0020762	Atet	protein_coding	-0.666178	0.262344	0.76316	0.276677	0.209296	0.704714
FBgn0020764	Alas	protein_coding	0.0966953	0.704854	0.943621	0.0621101	0.512377	0.879083
FBgn0020766	Aats-phe	protein_coding	0.349519	0.248329	0.750833	-0.0935849	0.403362	0.835213
FBgn0020767	Spred	protein_coding	-0.18563	0.297327	0.784157	0.0206095	0.75378	0.9495
FBgn0020880	CG7179	protein_coding	1.73092	0.110471	0.628388	-0.574111	0.152304	0.642547
FBgn0020887	Su(z)12	protein_coding	0.158611	0.607316	0.910244	-0.178895	0.1209	0.590471
FBgn0020907	Scp2	protein_coding	-0.769307	0.461975	0.866843	0.210154	0.587337	0.902812
FBgn0020909	Rtc1	protein_coding	0.226318	0.380596	0.830254	0.045981	0.630522	0.918709
FBgn0020910	RpL3	protein_coding	-0.0117546	0.935449	0.991087	-0.00887605	0.86894	0.973348
FBgn0020912	Ptx1	protein_coding	0.297246	0.754969	0.957282	-0.187745	0.595085	0.905332
FBgn0020930	Dgkepsilon	protein_coding	0.0513287	0.881504	0.980787	-0.0612119	0.631708	0.918709
FBgn0021742	C901	protein_coding	1.07197	0.220183	0.730481	-0.25787	0.424512	0.846068
FBgn0021750	Aats-ser	protein_coding	-0.2768	0.310024	0.791237	0.0386217	0.701013	0.936874
FBgn0021760	chb	protein_coding	-0.279258	0.160602	0.692109	0.0743785	0.311181	0.77772
FBgn0021761	Nup154	protein_coding	0.000187503	0.999332	0.999914	0.0473007	0.569456	0.897365
FBgn0021764	sdk	protein_coding	0.363256	0.339487	0.803649	-0.0184326	0.895733	0.977954
FBgn0021765	scu	protein_coding	0.230117	0.186229	0.710848	0.255516	0.000172037	0.0156663
FBgn0021768	nudC	protein_coding	0.327444	0.0372147	0.472471	-0.113902	0.0501047	0.429481
FBgn0021776	mira	protein_coding	0.173303	0.824012	0.973413	-0.30865	0.286818	0.759955
FBgn0021795	Tapdelta	protein_coding	-0.139073	0.591837	0.906193	0.0590852	0.538937	0.889823
FBgn0021796	Tor	protein_coding	-0.126326	0.599732	0.908159	0.104146	0.245318	0.733972
FBgn0021800	l(2)k16918	protein_coding	-0.238036	0.613807	0.913551	0.076482	0.661524	0.925927
FBgn0021814	Vps28	protein_coding	0.0538464	0.830869	0.973413	0.00469612	0.959915	0.990618
FBgn0021818	cnk	protein_coding	-0.452667	0.740143	0.951606	-0.106323	0.833064	0.96244
FBgn0021825	Dmn	protein_coding	0.185347	0.389257	0.832877	-0.025326	0.750386	0.948428
FBgn0021847	l(2)k14710	protein_coding	0.242846	0.460021	0.866644	0.00047543	0.996883	0.999477
FBgn0021856	l(2)k14505	protein_coding	0.0193498	0.946466	0.99247	-0.00591397	0.955843	0.989329
FBgn0021872	Xbp1	protein_coding	0.46765	0.0388966	0.481069	0.0037813	0.963455	0.991262
FBgn0021873	Gef26	protein_coding	-0.0886749	0.68567	0.938806	-0.0691634	0.39506	0.83137
FBgn0021874	Nle	protein_coding	-0.687923	0.0246856	0.420576	0.217991	0.0531058	0.439274
FBgn0021875	Zfrp8	protein_coding	-0.449092	0.132493	0.663334	0.0679798	0.535135	0.887933
FBgn0021895	ytr	protein_coding	-0.337366	0.0370803	0.47198	0.0598035	0.31168	0.778007
FBgn0021906	RFeSP	protein_coding	0.3043	0.0755861	0.571726	-0.0761035	0.227377	0.720639
FBgn0021944	Coprox	protein_coding	0.303031	0.0746672	0.571726	-0.0195346	0.753707	0.9495
FBgn0021953	Fatp	protein_coding	-0.27816	0.327734	0.79839	0.129662	0.219334	0.714684
FBgn0021967	Pdsw	protein_coding	-0.245057	0.456495	0.863287	0.0605758	0.618916	0.91433
FBgn0021979	l(2)k09913	protein_coding	0.00829109	0.953899	0.993415	-0.0487533	0.360603	0.807285
FBgn0021995	Rs1	protein_coding	-0.0836605	0.670752	0.935554	0.0421252	0.563816	0.895472
FBgn0022023	eIF-3p40	protein_coding	-0.149517	0.224761	0.730849	0.077552	0.0911718	0.536277
FBgn0022027	Vps25	protein_coding	0.051112	0.810889	0.972154	0.0162778	0.837129	0.963278
FBgn0022029	l(2)k01209	protein_coding	-0.199301	0.537045	0.891316	0.0409457	0.731776	0.944393
FBgn0022063	Pcf11	protein_coding	0.0090746	0.961481	0.994671	-0.0355496	0.610039	0.910463
FBgn0022069	Nnp-1	protein_coding	-0.147156	0.264491	0.764621	0.11094	0.0254686	0.328761
FBgn0022097	Vha36-1	protein_coding	-0.176383	0.155152	0.685557	0.114684	0.0141882	0.254701
FBgn0022153	l(2)k05819	protein_coding	0.0166678	0.957635	0.994093	-0.0848494	0.466358	0.862496
FBgn0022160	Gpo-1	protein_coding	1.38356	0.0983233	0.609575	-0.463656	0.13481	0.617183
FBgn0022213	Cas	protein_coding	-0.0119089	0.955613	0.993707	0.133109	0.0971763	0.547743
FBgn0022224	ubl	protein_coding	-0.321844	0.0116507	0.328813	0.0743221	0.110111	0.57034
FBgn0022238	lolal	protein_coding	-0.973434	0.0135756	0.34082	0.415852	0.00474414	0.141435
FBgn0022246	Rpp30	protein_coding	-0.411538	0.0586663	0.530238	0.197638	0.0152562	0.266703
FBgn0022268	KdelR	protein_coding	0.29693	0.0719184	0.56294	-0.0432965	0.474083	0.864434
FBgn0022288	l(2)09851	protein_coding	0.49509	0.0215695	0.402544	-0.0631936	0.420319	0.841553
FBgn0022338	dnk	protein_coding	0.0356396	0.897424	0.984379	-0.112712	0.273426	0.75105
FBgn0022343	CG3760	protein_coding	0.0931605	0.516358	0.888275	0.0106571	0.841034	0.964873
FBgn0022344	CG10340	protein_coding	-0.103607	0.541479	0.891316	0.0413118	0.511317	0.878952
FBgn0022349	CG1910	protein_coding	-0.379121	0.239673	0.743845	0.0855005	0.472404	0.864048
FBgn0022355	Tsf1	protein_coding	0.615121	0.553213	0.893998	-0.812947	0.0373131	0.3764
FBgn0022359	Sodh-2	protein_coding	2.06014	0.143401	0.673525	-0.725614	0.163886	0.655397
FBgn0022361	Pur-alpha	protein_coding	0.221037	0.362507	0.81656	-0.0423314	0.637288	0.9192
FBgn0022382	Pka-R2	protein_coding	0.174436	0.629169	0.919933	-0.305391	0.0252017	0.327852
FBgn0022699	D19B	protein_coding	-0.750744	0.0246754	0.420576	0.243801	0.0476761	0.418436
FBgn0022702	Cht2	protein_coding	-0.0664056	0.722699	0.948294	0.109619	0.117609	0.583276
FBgn0022708	Adk2	protein_coding	-0.579567	0.00836541	0.314837	0.174431	0.0305676	0.349327
FBgn0022709	Adk1	protein_coding	-0.747204	0.199088	0.720035	0.048237	0.821423	0.961564
FBgn0022710	Ac13E	protein_coding	-0.604185	0.34239	0.804496	0.342083	0.148883	0.638008
FBgn0022720	zf30C	protein_coding	0.0489614	0.746433	0.954249	0.0271717	0.628527	0.917645
FBgn0022724	Taf8	protein_coding	0.356175	0.144613	0.674761	0.154801	0.0893145	0.532973
FBgn0022764	Sin3A	protein_coding	-0.109836	0.505927	0.88547	-0.00458068	0.940206	0.985453
FBgn0022768	Pp2C1	protein_coding	0.123145	0.751631	0.955794	-0.0568566	0.693473	0.934455
FBgn0022770	Peritrophin-A	protein_coding	0.136953	0.834412	0.973413	-1.04041	6.50991e-05	0.00749538
FBgn0022772	Orc1	protein_coding	-0.442805	0.352654	0.811518	-0.0574094	0.743761	0.947368
FBgn0022774	Oat	protein_coding	-0.0613915	0.955493	0.993707	0.00794178	0.984456	0.996086
FBgn0022786	Hira	protein_coding	-0.0810889	0.728093	0.949356	-0.034187	0.692353	0.934106
FBgn0022787	Hel89B	protein_coding	-0.0853138	0.666485	0.934183	0.0128444	0.860903	0.97085
FBgn0022800	Cad96Ca	protein_coding	0.117124	0.815324	0.972707	-0.0629741	0.734798	0.944515
FBgn0022893	Df31	protein_coding	0.066063	0.637049	0.922156	-0.100025	0.0573213	0.45413
FBgn0022935	D19A	protein_coding	0.101159	0.599818	0.908159	-0.0612496	0.392246	0.830611
FBgn0022936	CycH	protein_coding	-0.164851	0.435042	0.854661	0.0357403	0.647254	0.922158
FBgn0022942	Cbp80	protein_coding	-0.154881	0.557147	0.89466	0.0956909	0.32898	0.787854
FBgn0022943	Cbp20	protein_coding	-0.118653	0.588756	0.90579	0.0138684	0.864433	0.97244
FBgn0022959	yps	protein_coding	-0.161522	0.207575	0.724536	0.0672207	0.157708	0.650911
FBgn0022960	vimar	protein_coding	-0.0399065	0.845571	0.973413	0.00432642	0.954554	0.989329
FBgn0022981	rpk	protein_coding	-0.0427186	0.978754	0.996138	-0.352964	0.552772	0.894623
FBgn0022984	qkr58E-3	protein_coding	-0.0605837	0.705844	0.943638	0.0716299	0.231144	0.724217
FBgn0022985	qkr58E-2	protein_coding	-0.00857069	0.961579	0.994671	0.0392564	0.552295	0.894623
FBgn0022986	qkr58E-1	protein_coding	-0.265762	0.231849	0.736573	0.204621	0.0148357	0.262097
FBgn0022987	qkr54B	protein_coding	-0.636703	0.0650493	0.54456	0.0852378	0.498957	0.874847
FBgn0023000	mth	protein_coding	0.962911	0.325498	0.797422	-0.303062	0.40369	0.835213
FBgn0023001	melt	protein_coding	0.244048	0.642318	0.924306	-0.123185	0.527369	0.886727
FBgn0023023	CRMP	protein_coding	-0.252628	0.630694	0.919933	-0.0299752	0.877439	0.975498
FBgn0023076	Clk	protein_coding	-1.19293	0.165491	0.692448	0.220028	0.487605	0.870029
FBgn0023081	gek	protein_coding	-0.00840204	0.975867	0.996138	0.119834	0.247513	0.735352
FBgn0023083	fray	protein_coding	-0.781929	0.341763	0.804496	0.289407	0.341989	0.796847
FBgn0023090	dtr	protein_coding	-0.186467	0.868499	0.978739	0.187336	0.653738	0.924015
FBgn0023091	dimm	protein_coding	0.67009	0.485989	0.877234	-0.0898758	0.800616	0.956499
FBgn0023094	cyc	protein_coding	0.000344263	0.999139	0.999914	-0.115063	0.332014	0.789851
FBgn0023095	caps	protein_coding	0.816747	0.00942497	0.319812	-0.193217	0.0925488	0.539655
FBgn0023096	btv	protein_coding	-0.458869	0.304121	0.787891	0.122782	0.456716	0.860325
FBgn0023097	bon	protein_coding	-0.00832378	0.988293	0.996719	-0.00770232	0.970774	0.993182
FBgn0023129	aay	protein_coding	0.54635	0.628742	0.919933	-0.0192589	0.963359	0.991262
FBgn0023130	a6	protein_coding	-0.203087	0.680428	0.93804	0.242028	0.188766	0.684577
FBgn0023143	Uba1	protein_coding	0.20211	0.047072	0.497072	-0.134576	0.00056189	0.0405883
FBgn0023167	SmD3	protein_coding	-0.215929	0.175965	0.701131	0.0874749	0.139613	0.626289
FBgn0023169	SNF1A	protein_coding	-0.480897	0.155059	0.685447	0.162544	0.193687	0.69044
FBgn0023170	RpL39	protein_coding	0.131386	0.22779	0.734335	-0.0431293	0.284823	0.758974
FBgn0023171	rnh1	protein_coding	0.622584	0.0181886	0.386404	-0.290692	0.00332598	0.118987
FBgn0023172	RhoGEF2	protein_coding	-0.134624	0.529249	0.88988	-0.0655243	0.408771	0.836505
FBgn0023174	Prosbeta2	protein_coding	0.334634	0.139341	0.668261	-0.104523	0.211783	0.708601
FBgn0023175	Prosalpha7	protein_coding	0.20624	0.0601922	0.530975	-0.0646722	0.110398	0.57034
FBgn0023177	Pp4-19C	protein_coding	-0.257324	0.153394	0.684427	0.0947431	0.155984	0.649145
FBgn0023179	amon	protein_coding	0.547147	0.551074	0.893267	-0.0396281	0.907136	0.981082
FBgn0023180	Orc6	protein_coding	0.46349	0.224891	0.730849	-0.291794	0.0414736	0.396098
FBgn0023181	Orc4	protein_coding	0.353215	0.297588	0.784157	-0.141124	0.262011	0.742842
FBgn0023211	Elongin-C	protein_coding	-0.0394013	0.694745	0.940849	0.0385257	0.302362	0.771677
FBgn0023212	Elongin-B	protein_coding	-0.122754	0.4611	0.866644	0.0196371	0.749874	0.948428
FBgn0023213	eIF4G	protein_coding	-0.0172719	0.897505	0.984379	0.0444808	0.372349	0.815712
FBgn0023214	edl	protein_coding	-0.281279	0.293034	0.781711	-0.0852812	0.388223	0.828644
FBgn0023215	Mnt	protein_coding	0.314089	0.333772	0.800799	0.0157268	0.895816	0.977954
FBgn0023216	Parg	protein_coding	0.120889	0.677899	0.936672	0.12673	0.243267	0.732587
FBgn0023388	Dap160	protein_coding	0.102892	0.728091	0.949356	0.0471096	0.667943	0.927483
FBgn0023395	Chd3	protein_coding	0.0387152	0.897367	0.984379	0.010526	0.924633	0.983985
FBgn0023407	B4	protein_coding	-0.0123255	0.963959	0.994814	-0.00206119	0.983732	0.996086
FBgn0023415	Acp32CD	protein_coding	1.80836	0.0893779	0.595983	-0.634781	0.107186	0.56682
FBgn0023416	Ac3	protein_coding	-0.645877	0.433464	0.854223	-0.0158595	0.958436	0.990065
FBgn0023423	slmb	protein_coding	0.0200889	0.920323	0.988597	-0.0427735	0.565965	0.896421
FBgn0023441	fus	protein_coding	-0.00820682	0.970351	0.994953	0.000367566	0.996416	0.999209
FBgn0023458	Rbcn-3A	protein_coding	-0.302683	0.677321	0.936599	0.165216	0.540306	0.890687
FBgn0023477	Tal	protein_coding	-0.24172	0.0807858	0.585174	0.149667	0.00429863	0.135387
FBgn0023479	Tequila	protein_coding	0.278653	0.798254	0.969372	0.0130891	0.974174	0.993522
FBgn0023496	Lip1	protein_coding	-0.972642	0.299856	0.785681	-0.0240833	0.944503	0.986202
FBgn0023506	Es2	protein_coding	-0.275075	0.484294	0.876945	0.429326	0.00448612	0.137424
FBgn0023507	CG3835	protein_coding	0.52181	0.418196	0.845934	-0.530608	0.0289687	0.341971
FBgn0023508	Ocrl	protein_coding	0.570065	0.184381	0.708631	-0.239475	0.133454	0.613777
FBgn0023509	mip130	protein_coding	0.476906	0.0304646	0.450847	-0.0692294	0.389431	0.829045
FBgn0023510	Rbcn-3B	protein_coding	0.0953018	0.79577	0.968506	-0.104242	0.445739	0.855909
FBgn0023511	Edem1	protein_coding	-0.129391	0.721869	0.947825	0.148011	0.274449	0.751374
FBgn0023512	eIF2B-epsilon	protein_coding	-0.143953	0.428025	0.852222	0.159	0.0206335	0.298625
FBgn0023513	CG14803	protein_coding	-0.0898158	0.839722	0.973413	0.050143	0.760678	0.951038
FBgn0023514	CG14805	protein_coding	0.22852	0.418515	0.846115	0.00943069	0.928103	0.985025
FBgn0023515	CG14814	protein_coding	-0.150431	0.640045	0.923823	0.111434	0.35139	0.800324
FBgn0023516	Pex5	protein_coding	0.128195	0.682683	0.93804	-0.0015505	0.989354	0.997627
FBgn0023517	Pgam5	protein_coding	-0.353286	0.0502724	0.50764	0.174089	0.0100932	0.217187
FBgn0023518	trr	protein_coding	-0.494084	0.374697	0.826489	0.211807	0.304818	0.774374
FBgn0023519	mRpL16	protein_coding	-0.132277	0.42773	0.852163	-0.16943	0.00757435	0.186877
FBgn0023520	CG3857	protein_coding	-0.013897	0.965497	0.994814	0.204445	0.0904572	0.536082
FBgn0023521	CG3587	protein_coding	-0.190754	0.330982	0.798896	0.426447	1.80271e-07	6.44918e-05
FBgn0023522	CG11596	protein_coding	-0.133516	0.495031	0.881895	0.170055	0.0216352	0.303978
FBgn0023523	Or2a	protein_coding	0.703218	0.455748	0.863287	0.0679462	0.846038	0.967165
FBgn0023524	CG3078	protein_coding	0.719966	0.505416	0.88547	-0.450603	0.262268	0.742913
FBgn0023525	CG3191	protein_coding	0.388077	0.766757	0.960676	-0.617399	0.204621	0.700507
FBgn0023526	CG2865	protein_coding	0.177747	0.53603	0.891316	0.0449341	0.672982	0.928676
FBgn0023527	CG3071	protein_coding	-0.317894	0.211909	0.727954	0.153473	0.105449	0.56251
FBgn0023528	CG2924	protein_coding	-0.33815	0.122556	0.649714	0.156172	0.0555847	0.447582
FBgn0023529	CG2918	protein_coding	0.30612	0.293343	0.782117	0.0966764	0.370728	0.814382
FBgn0023530	CG3740	protein_coding	-0.0286277	0.927739	0.988751	0.0638352	0.585944	0.902812
FBgn0023531	CG32809	protein_coding	-0.501164	0.331654	0.798896	0.080148	0.673888	0.929049
FBgn0023534	CG17778	protein_coding	-0.602791	0.532287	0.890505	0.00787448	0.982412	0.995789
FBgn0023535	arg	protein_coding	-1.60173	0.148733	0.68217	0.583754	0.154751	0.646501
FBgn0023536	CG3156	protein_coding	-0.438706	0.216561	0.730481	0.305425	0.022382	0.306618
FBgn0023537	CG17896	protein_coding	0.0265514	0.900707	0.985837	-0.0254229	0.747274	0.948005
FBgn0023540	CG3630	protein_coding	0.449493	0.308895	0.790377	0.0774169	0.635926	0.9192
FBgn0023541	Cyp4d14	protein_coding	1.32432	0.116863	0.636644	-0.873123	0.00608241	0.163096
FBgn0023542	Nmd3	protein_coding	-0.592962	0.0596422	0.530975	0.181585	0.117475	0.583276
FBgn0023545	CG4406	protein_coding	-0.161948	0.38084	0.830254	0.391178	3.23336e-07	0.000110954
FBgn0023549	Mct1	protein_coding	1.27403	0.172611	0.698115	-0.507666	0.142971	0.633356
FBgn0024150	Ac78C	protein_coding	-0.666469	0.473882	0.873713	0.0499082	0.884762	0.97654
FBgn0024179	wit	protein_coding	-0.953353	0.197449	0.720035	0.153616	0.572223	0.898185
FBgn0024183	vig	protein_coding	0.171643	0.21465	0.730481	-0.0202491	0.69126	0.934071
FBgn0024184	unc-4	protein_coding	0.0887806	0.904121	0.986393	-0.11119	0.684082	0.932179
FBgn0024187	syd	protein_coding	-0.0875712	0.85498	0.974918	-0.0781478	0.659816	0.925785
FBgn0024188	san	protein_coding	-0.123268	0.506627	0.885647	0.0699741	0.310261	0.777332
FBgn0024189	sns	protein_coding	-0.349335	0.654787	0.931289	0.211273	0.46627	0.862496
FBgn0024191	sip1	protein_coding	-0.316342	0.534094	0.891316	0.176942	0.349058	0.800324
FBgn0024194	rasp	protein_coding	-0.928932	0.0460378	0.497032	0.255279	0.135188	0.618345
FBgn0024196	robl	protein_coding	0.160086	0.356957	0.814012	-0.0244216	0.703784	0.937116
FBgn0024222	ird5	protein_coding	0.63546	0.390127	0.832877	-0.458599	0.0969668	0.546912
FBgn0024227	ial	protein_coding	-0.298769	0.217999	0.730481	0.0689111	0.441349	0.853968
FBgn0024230	Hs2st	protein_coding	0.342207	0.125632	0.653518	-0.102624	0.213998	0.711156
FBgn0024232	gprs	protein_coding	0.513886	0.576051	0.899884	-0.0022516	0.99472	0.998943
FBgn0024234	gbb	protein_coding	0.0502225	0.718993	0.94682	-0.115611	0.0283496	0.339686
FBgn0024236	foi	protein_coding	0.0654321	0.831025	0.973413	-0.0814632	0.474238	0.864434
FBgn0024238	Fim	protein_coding	0.290258	0.105749	0.619527	-0.0792738	0.23112	0.724217
FBgn0024244	drm	protein_coding	0.11976	0.682739	0.93804	-0.0845155	0.437173	0.85161
FBgn0024245	dnt	protein_coding	-0.071262	0.753146	0.956403	-0.254688	0.00337778	0.119207
FBgn0024248	chico	protein_coding	-0.823962	0.0173901	0.380006	0.213414	0.0918314	0.537624
FBgn0024249	cato	protein_coding	-3.08981	0.126303	0.654468	0.75614	0.310515	0.777332
FBgn0024250	brk	protein_coding	-0.845176	0.0950401	0.60168	0.278404	0.136357	0.620734
FBgn0024251	bbx	protein_coding	-0.272055	0.786871	0.966626	0.254076	0.496272	0.873602
FBgn0024273	WASp	protein_coding	0.208829	0.597261	0.907115	0.0139207	0.924289	0.983985
FBgn0024277	trio	protein_coding	0.00462745	0.985647	0.996473	0.00142066	0.988111	0.997426
FBgn0024285	Srp54	protein_coding	-0.321092	0.00874741	0.315813	0.0497443	0.261638	0.742842
FBgn0024288	Sox100B	protein_coding	-1.30336	0.192499	0.719502	0.157021	0.669238	0.927558
FBgn0024291	Sir2	protein_coding	-0.0788058	0.723567	0.948455	-0.0946077	0.253875	0.739294
FBgn0024293	Spn43Ab	protein_coding	1.25141	0.265901	0.765821	-0.738955	0.0784415	0.513877
FBgn0024294	Spn43Aa	protein_coding	0.53674	0.293908	0.782188	-0.129394	0.493763	0.872522
FBgn0024314	Plap	protein_coding	0.237668	0.183962	0.708227	-0.0341338	0.604612	0.909889
FBgn0024315	Picot	protein_coding	0.166863	0.783434	0.965795	0.0666944	0.766982	0.951575
FBgn0024320	Npc1a	protein_coding	0.474064	0.139363	0.668261	-0.114461	0.333601	0.790906
FBgn0024321	NK7.1	protein_coding	1.16495	0.0114058	0.328813	-0.501262	0.00362061	0.124204
FBgn0024326	Mkk4	protein_coding	0.432762	0.103717	0.617677	-0.131752	0.180091	0.673693
FBgn0024329	Mekk1	protein_coding	-0.791214	0.00480637	0.253397	0.26884	0.00927166	0.203671
FBgn0024330	MED6	protein_coding	-0.288767	0.0978163	0.609014	-0.0460094	0.472059	0.864048
FBgn0024332	Mcm3	protein_coding	0.448084	0.0896045	0.595983	-0.197414	0.0446915	0.409724
FBgn0024352	Hop	protein_coding	0.251537	0.180229	0.70598	-0.0442239	0.522663	0.88378
FBgn0024360	CG11418	protein_coding	-0.27412	0.349104	0.810106	0.266806	0.0161488	0.273709
FBgn0024361	Tsp2A	protein_coding	-0.0571243	0.951698	0.992624	0.40167	0.252999	0.739294
FBgn0024362	CG11412	protein_coding	-0.0417951	0.786713	0.966577	0.218525	0.000306555	0.0255897
FBgn0024364	CG11417	protein_coding	-0.210405	0.194502	0.719658	0.15665	0.0106741	0.222292
FBgn0024365	CG12773	protein_coding	-0.258391	0.379517	0.829144	0.390556	0.000645356	0.0440405
FBgn0024366	CG11409	protein_coding	0.511087	0.446451	0.859028	-0.339812	0.174087	0.665636
FBgn0024371	E2f2	protein_coding	-0.0631167	0.698429	0.941844	0.0636925	0.293438	0.766059
FBgn0024432	Dlc90F	protein_coding	-0.334126	0.0484709	0.501505	0.130136	0.0383929	0.382108
FBgn0024491	Bin1	protein_coding	-0.103365	0.520764	0.889707	0.0268583	0.652218	0.922958
FBgn0024509	sec13	protein_coding	0.132783	0.462131	0.866885	0.0414338	0.535779	0.8882
FBgn0024510	dlt	protein_coding	-0.554797	0.324918	0.797422	0.341094	0.104984	0.561464
FBgn0024542	Neos	protein_coding	-0.492756	0.198736	0.720035	0.0376092	0.789526	0.955413
FBgn0024555	flfl	protein_coding	-0.43265	0.0258954	0.423846	0.0833833	0.239199	0.729478
FBgn0024556	EfTuM	protein_coding	0.178416	0.137177	0.667396	-0.0339848	0.441979	0.854361
FBgn0024558	Dph5	protein_coding	0.0193302	0.922921	0.988597	-0.00246849	0.973405	0.993306
FBgn0024689	fws	protein_coding	-0.124037	0.592056	0.906193	0.0539133	0.529851	0.886727
FBgn0024698	Cpsf160	protein_coding	-0.342012	0.173362	0.699301	0.12042	0.19527	0.692153
FBgn0024728	Slip1	protein_coding	-0.338211	0.0717702	0.562551	0.0496605	0.470201	0.86354
FBgn0024732	Drep-1	protein_coding	-1.06448	0.0169379	0.376427	0.325059	0.0468659	0.415908
FBgn0024733	RpL10	protein_coding	0.106408	0.29822	0.784157	-0.00197059	0.958365	0.990065
FBgn0024734	PRL-1	protein_coding	-0.160612	0.450545	0.861679	0.0377341	0.631891	0.918709
FBgn0024740	Lip2	protein_coding	0.138537	0.783043	0.965795	0.22402	0.233377	0.724719
FBgn0024754	Flo-1	protein_coding	-0.706253	0.356742	0.814012	0.147255	0.60269	0.9098
FBgn0024804	Dbp80	protein_coding	-0.378248	0.202051	0.722714	0.0949472	0.385487	0.826409
FBgn0024806	DIP2	protein_coding	0.105393	0.716932	0.946112	-0.062075	0.564804	0.895479
FBgn0024807	DIP1	protein_coding	0.122418	0.589838	0.906147	0.0827365	0.327379	0.787397
FBgn0024811	Crk	protein_coding	0.20844	0.0581074	0.526914	0.00375547	0.925539	0.983995
FBgn0024814	Clc	protein_coding	0.104983	0.243171	0.746699	0.00894026	0.787487	0.955252
FBgn0024833	AP-47	protein_coding	-0.295586	0.164059	0.692448	0.215305	0.00748777	0.185656
FBgn0024836	stan	protein_coding	0.136405	0.644032	0.925516	-0.0792872	0.469213	0.863291
FBgn0024841	Pcd	protein_coding	-0.398598	0.331701	0.798896	0.14783	0.331227	0.789131
FBgn0024846	p38b	protein_coding	-0.983643	0.136663	0.667396	0.322369	0.186468	0.681697
FBgn0024887	kin17	protein_coding	0.0248803	0.90363	0.986144	-0.024707	0.745699	0.947784
FBgn0024889	Kap-alpha1	protein_coding	0.151327	0.536832	0.891316	-0.0164583	0.856029	0.969647
FBgn0024891	ferrochelatase	protein_coding	-0.0135928	0.937769	0.991412	0.0243189	0.706448	0.937246
FBgn0024897	b6	protein_coding	0.572988	0.609218	0.911235	-0.223505	0.590605	0.903254
FBgn0024909	Taf7	protein_coding	-0.390569	0.103062	0.617677	0.0732021	0.405344	0.836258
FBgn0024912	agt	protein_coding	0.355674	0.498317	0.882663	0.0553394	0.776398	0.952865
FBgn0024913	Actbeta	protein_coding	0.819416	0.394332	0.833636	-0.245918	0.489943	0.871389
FBgn0024920	Ts	protein_coding	-0.253404	0.406756	0.841769	-0.117364	0.299917	0.77095
FBgn0024921	Trn	protein_coding	0.246909	0.218575	0.730481	-0.0838119	0.259468	0.742842
FBgn0024941	RSG7	protein_coding	2.09519	0.0091597	0.315813	-0.70483	0.0175835	0.280916
FBgn0024943	PIP82	protein_coding	-0.359805	0.674858	0.935841	0.0733835	0.817241	0.960323
FBgn0024944	Oamb	protein_coding	0.554375	0.478828	0.875229	-0.139293	0.630782	0.918709
FBgn0024945	NitFhit	protein_coding	0.0692756	0.803248	0.970536	0.0424096	0.680971	0.930727
FBgn0024947	NTPase	protein_coding	0.172688	0.479799	0.875485	-0.087133	0.336919	0.793351
FBgn0024956	Mat1	protein_coding	-0.264921	0.299246	0.785314	0.0986466	0.296858	0.768775
FBgn0024957	Irp-1B	protein_coding	-0.657097	0.196322	0.719658	0.317629	0.0934608	0.54178
FBgn0024958	Irp-1A	protein_coding	0.272525	0.226008	0.731687	-0.148886	0.0763472	0.508712
FBgn0024963	GluClalpha	protein_coding	1.59919	0.0619519	0.532739	-0.507485	0.108676	0.568569
FBgn0024973	CG2701	protein_coding	-0.300031	0.286681	0.778097	0.160898	0.125142	0.59506
FBgn0024975	CG2712	protein_coding	0.697967	0.334479	0.800799	0.132439	0.622069	0.914458
FBgn0024980	Syx4	protein_coding	1.24586	0.222416	0.730481	-0.440328	0.244324	0.733198
FBgn0024983	CG4293	protein_coding	0.62171	0.0915461	0.595983	0.108237	0.42609	0.846844
FBgn0024984	CG3457	protein_coding	-0.328874	0.758647	0.958632	0.996315	0.0142317	0.255025
FBgn0024985	CG11448	protein_coding	0.386405	0.19682	0.719658	0.0285586	0.796012	0.956499
FBgn0024986	CG3719	protein_coding	-0.276616	0.214716	0.730481	0.208555	0.0133221	0.24957
FBgn0024987	ssx	protein_coding	-0.0615644	0.748188	0.954655	-0.709318	1.57995e-14	2.63773e-11
FBgn0024989	CG3777	protein_coding	0.0974875	0.788419	0.966743	-0.123877	0.358901	0.805691
FBgn0024991	CG2694	protein_coding	0.00384773	0.988368	0.996719	-0.076406	0.43562	0.851102
FBgn0024992	CG2658	protein_coding	-0.603646	0.0405468	0.488982	0.334817	0.00267326	0.107542
FBgn0024993	CG2662	protein_coding	-0.197051	0.555938	0.89466	-0.0238096	0.847399	0.96767
FBgn0024994	Csat	protein_coding	0.174332	0.510909	0.886407	-0.129271	0.190665	0.686318
FBgn0024996	eIF2B-beta	protein_coding	-0.169698	0.30175	0.78634	0.245304	0.000143325	0.0135442
FBgn0024997	CG2681	protein_coding	1.43103	0.0902094	0.595983	-0.829787	0.00904818	0.20343
FBgn0024998	CG2685	protein_coding	0.144728	0.615028	0.914222	-0.0583176	0.58467	0.902713
FBgn0025109	Bem46	protein_coding	0.754878	0.311468	0.791606	-0.0913938	0.74055	0.94664
FBgn0025111	Ant2	protein_coding	0.434091	0.5503	0.893267	0.205565	0.447464	0.856586
FBgn0025117	und	protein_coding	-0.126814	0.32796	0.79839	0.0537776	0.263559	0.743472
FBgn0025140	pit	protein_coding	-0.177658	0.429956	0.853649	0.0818433	0.327195	0.787397
FBgn0025185	az2	protein_coding	0.0317764	0.940399	0.991434	-0.0628208	0.690107	0.933818
FBgn0025186	ari-2	protein_coding	0.13548	0.687146	0.938832	-0.0287869	0.817382	0.960323
FBgn0025286	RpL31	protein_coding	0.0271275	0.869129	0.978739	-0.0440319	0.47142	0.863699
FBgn0025335	CG4585	protein_coding	0.434101	0.171072	0.6975	-0.268953	0.0239653	0.317787
FBgn0025336	CG4882	protein_coding	-0.191198	0.306834	0.788794	0.0464573	0.50166	0.875697
FBgn0025352	Thiolase	protein_coding	0.196876	0.0988537	0.611623	-0.0274042	0.531516	0.886997
FBgn0025355	SuUR	protein_coding	-0.00313185	0.9933	0.998591	0.0172021	0.90098	0.9796
FBgn0025360	Optix	protein_coding	-0.212058	0.415261	0.844973	0.00984965	0.918393	0.983985
FBgn0025366	Ip259	protein_coding	-0.235868	0.331514	0.798896	0.0484915	0.589012	0.90284
FBgn0025373	Fpps	protein_coding	-0.454104	0.0422275	0.492424	0.196986	0.0180966	0.284573
FBgn0025381	rush	protein_coding	0.282379	0.248793	0.750877	0.00598243	0.947187	0.986503
FBgn0025382	Rab27	protein_coding	-1.57684	0.000707756	0.120016	0.609016	0.000422305	0.0320472
FBgn0025387	CG12184	protein_coding	-0.70812	0.519579	0.889679	-0.0338637	0.933699	0.985453
FBgn0025388	CG12179	protein_coding	-0.66295	0.111968	0.629127	0.170596	0.266339	0.746523
FBgn0025390	Mur2B	protein_coding	-0.532168	0.507328	0.885647	0.52256	0.0826144	0.520653
FBgn0025391	Scgdelta	protein_coding	-0.733713	0.396535	0.835432	0.197726	0.537042	0.888888
FBgn0025393	CG14795	protein_coding	1.30925	0.239857	0.743845	-0.621	0.133831	0.614664
FBgn0025394	inc	protein_coding	-0.209119	0.162451	0.692448	0.0573911	0.299052	0.770721
FBgn0025454	Cyp6g1	protein_coding	0.90502	0.564259	0.897036	-0.0127061	0.982602	0.995789
FBgn0025455	CycT	protein_coding	-0.0650254	0.736813	0.951457	0.0599989	0.403969	0.835451
FBgn0025456	CREG	protein_coding	0.300163	0.329556	0.798896	-0.0140267	0.901904	0.9796
FBgn0025457	Bub3	protein_coding	-0.335973	0.306619	0.788794	0.0735448	0.544539	0.891618
FBgn0025463	Bap60	protein_coding	-0.257279	0.12511	0.652638	0.34919	3.87613e-07	0.000117606
FBgn0025469	slv	protein_coding	0.274309	0.183255	0.707113	-0.129513	0.0915016	0.536949
FBgn0025519	fidipidine	protein_coding	0.149504	0.49459	0.881895	-0.100767	0.21615	0.712405
FBgn0025525	bab2	protein_coding	0.219539	0.536781	0.891316	-0.0128093	0.922477	0.983985
FBgn0025549	unc-119	protein_coding	-0.171872	0.487573	0.877789	0.243549	0.00978727	0.212666
FBgn0025558	CG4101	protein_coding	-0.153651	0.386496	0.832277	-0.00902134	0.890491	0.976574
FBgn0025571	SF1	protein_coding	-0.0571673	0.745146	0.953942	-0.00843961	0.896922	0.977954
FBgn0025574	Pli	protein_coding	0.223029	0.315077	0.7929	-0.138621	0.0944752	0.542597
FBgn0025578	Lcp9	protein_coding	0.334652	0.76985	0.961559	-0.0212377	0.960031	0.990618
FBgn0025582	Int6	protein_coding	-0.548201	0.0027279	0.219904	0.157964	0.0180459	0.284573
FBgn0025592	Gyk	protein_coding	0.0399384	0.948665	0.99247	-0.148177	0.519607	0.881627
FBgn0025595	GRHR	protein_coding	0.205702	0.82108	0.973413	-0.427938	0.207134	0.703129
FBgn0025608	Faf	protein_coding	-0.104143	0.578779	0.900926	0.062232	0.371708	0.815462
FBgn0025615	Torsin	protein_coding	0.291647	0.138292	0.667396	0.0403122	0.577799	0.900305
FBgn0025620	CG13360	protein_coding	-0.523566	0.542495	0.891316	0.458844	0.15285	0.643318
FBgn0025621	CG16989	protein_coding	0.345071	0.339845	0.803649	0.0343873	0.797147	0.956499
FBgn0025624	CG4025	protein_coding	-0.296835	0.432583	0.853844	0.110615	0.429863	0.847706
FBgn0025625	Sik2	protein_coding	0.433463	0.61873	0.916327	-0.306365	0.343508	0.797245
FBgn0025626	CG4281	protein_coding	0.249003	0.175018	0.700654	-0.0967283	0.155559	0.648454
FBgn0025627	CG4194	protein_coding	2.38387	0.24536	0.747682	-0.0878709	0.908593	0.981307
FBgn0025628	CG4199	protein_coding	0.136319	0.456403	0.863287	0.0201285	0.766352	0.951575
FBgn0025629	CG4045	protein_coding	0.023581	0.935179	0.99108	0.257074	0.0197334	0.295386
FBgn0025630	CG4061	protein_coding	0.413191	0.257118	0.759526	-0.0527631	0.69531	0.934568
FBgn0025631	moody	protein_coding	0.124632	0.857121	0.97599	-0.216777	0.399156	0.83403
FBgn0025632	CG4313	protein_coding	-0.701941	0.558388	0.89466	-0.126412	0.776126	0.952865
FBgn0025633	CG13366	protein_coding	0.0460707	0.811751	0.972154	0.083357	0.247828	0.735773
FBgn0025634	CG13367	protein_coding	0.012863	0.950726	0.992624	0.0689409	0.373308	0.816631
FBgn0025635	CG17829	protein_coding	-0.0308327	0.913135	0.987677	0.0846511	0.420567	0.841553
FBgn0025637	skpA	protein_coding	-0.138206	0.099069	0.611821	0.194312	2.9632e-08	1.52338e-05
FBgn0025638	Roc1a	protein_coding	-0.403798	0.00056952	0.105646	0.0756231	0.0708958	0.496618
FBgn0025639	Hmt4-20	protein_coding	0.0378952	0.874953	0.980549	0.0638768	0.475331	0.865235
FBgn0025640	CG13369	protein_coding	-0.703896	0.0655457	0.545725	0.621988	3.72209e-05	0.00478002
FBgn0025641	DAAM	protein_coding	0.297663	0.356078	0.814012	0.0417287	0.726749	0.942862
FBgn0025642	CG32812	protein_coding	-0.192232	0.837061	0.973413	-0.674864	0.0550427	0.445678
FBgn0025643	CG3588	protein_coding	0.561766	0.51112	0.886407	-0.671873	0.0365943	0.372656
FBgn0025644	CG14424	protein_coding	-0.961119	0.305722	0.788794	-0.0194125	0.955311	0.989329
FBgn0025645	CG3598	protein_coding	0.377503	0.672364	0.935554	-0.155359	0.638686	0.9192
FBgn0025674	CycK	protein_coding	-0.0362559	0.901075	0.986024	-0.00604707	0.955381	0.989329
FBgn0025676	CkIIalpha-i3	protein_coding	1.58762	0.0100197	0.324812	-0.538081	0.0182033	0.285355
FBgn0025678	CaBP1	protein_coding	0.15101	0.506847	0.885647	-0.0432752	0.607554	0.910079
FBgn0025681	CG3558	protein_coding	0.101321	0.693491	0.940504	-0.0537622	0.572842	0.898412
FBgn0025682	scf	protein_coding	0.0612435	0.890762	0.983068	-0.0469244	0.776504	0.952865
FBgn0025683	CG3164	protein_coding	0.269392	0.147182	0.680036	-0.0440415	0.519869	0.881627
FBgn0025684	MFS18	protein_coding	0.196586	0.541221	0.891316	-0.00741373	0.950396	0.988076
FBgn0025686	CG11592	protein_coding	-0.170488	0.882609	0.980976	-0.419856	0.328221	0.787854
FBgn0025687	LKR	protein_coding	-0.124988	0.840463	0.973413	0.0707901	0.758427	0.950532
FBgn0025693	CG11163	protein_coding	-0.0103705	0.985167	0.996473	-0.0968817	0.639437	0.9192
FBgn0025700	CG5885	protein_coding	0.632307	0.00876987	0.315813	-0.170543	0.0533446	0.440187
FBgn0025702	srpk79D	protein_coding	0.241279	0.797828	0.969372	-0.0832622	0.811485	0.958781
FBgn0025709	CG8083	protein_coding	0.111993	0.912585	0.987677	-0.321415	0.396186	0.832075
FBgn0025712	CG13920	protein_coding	0.555065	0.552764	0.893791	-0.0280426	0.935425	0.985453
FBgn0025716	Bap55	protein_coding	-0.149682	0.205745	0.723903	0.047284	0.279875	0.755068
FBgn0025720	Ate1	protein_coding	-0.00970502	0.964771	0.994814	0.0592007	0.468387	0.862496
FBgn0025724	beta'Cop	protein_coding	-0.0515817	0.698831	0.941844	0.0823357	0.0992998	0.551378
FBgn0025725	alphaCop	protein_coding	-0.225259	0.21672	0.730481	0.153126	0.0255721	0.328825
FBgn0025726	unc-13	protein_coding	-0.442071	0.41457	0.844757	0.115378	0.564755	0.895479
FBgn0025739	pon	protein_coding	-0.366505	0.534399	0.891316	0.213757	0.329486	0.787854
FBgn0025740	plexB	protein_coding	-0.224856	0.333957	0.800799	-0.0119476	0.889308	0.976574
FBgn0025741	plexA	protein_coding	-0.162064	0.515262	0.888275	0.0509655	0.580621	0.901503
FBgn0025742	mtm	protein_coding	-0.468581	0.00138017	0.156302	0.145017	0.00681077	0.175382
FBgn0025743	mbt	protein_coding	-0.0178103	0.911982	0.987677	-0.0638972	0.286645	0.759955
FBgn0025777	homer	protein_coding	0.141384	0.64999	0.928272	0.0126109	0.913015	0.982955
FBgn0025781	cdc16	protein_coding	-0.068763	0.838533	0.973413	-0.0595342	0.634071	0.918709
FBgn0025790	TBPH	protein_coding	0.320442	0.0329344	0.456836	-0.0851409	0.123016	0.591067
FBgn0025800	Smox	protein_coding	-0.278912	0.0923437	0.597134	0.195659	0.00196568	0.0903221
FBgn0025802	Sbf	protein_coding	0.394921	0.430577	0.853649	-0.115739	0.53298	0.887296
FBgn0025806	Rap2l	protein_coding	0.161482	0.395956	0.834657	-0.0982112	0.165711	0.658
FBgn0025807	Rad9	protein_coding	0.126357	0.804582	0.970536	-0.0311063	0.869481	0.973348
FBgn0025808	Rad17	protein_coding	-0.00506048	0.990235	0.997706	-0.103567	0.499659	0.875167
FBgn0025809	Paf-AHalpha	protein_coding	0.10537	0.518179	0.888801	0.038998	0.518989	0.881627
FBgn0025814	Mgstl	protein_coding	0.323507	0.619209	0.916327	0.283605	0.243581	0.732717
FBgn0025815	Mcm6	protein_coding	-0.48245	0.0307078	0.451026	0.033399	0.680515	0.930652
FBgn0025820	JTBR	protein_coding	-0.251448	0.474597	0.874132	-0.0986184	0.448641	0.857418
FBgn0025825	Hdac3	protein_coding	-0.180145	0.442025	0.856376	0.0874054	0.315035	0.779958
FBgn0025830	IntS8	protein_coding	-0.0266253	0.962786	0.994671	-0.0332709	0.874967	0.974939
FBgn0025832	Fen1	protein_coding	0.044239	0.87361	0.980548	-0.100514	0.331076	0.789131
FBgn0025833	CG8910	protein_coding	-0.646517	0.414348	0.844757	0.417679	0.157011	0.650653
FBgn0025835	CG17707	protein_coding	-1.02532	0.211798	0.727954	0.0923592	0.760189	0.951019
FBgn0025836	RhoGAP1A	protein_coding	2.24605	0.0270622	0.426715	-0.284227	0.444408	0.85488
FBgn0025838	CG2652	protein_coding	-0.91701	0.337309	0.802846	0.212614	0.547468	0.89267
FBgn0025839	CG3621	protein_coding	-0.0808532	0.696672	0.940888	0.349611	2.53186e-05	0.00347419
FBgn0025864	Crag	protein_coding	-0.0467336	0.875719	0.980549	0.117199	0.292529	0.764266
FBgn0025865	Cortactin	protein_coding	0.237743	0.17877	0.704805	-0.0724587	0.267847	0.746523
FBgn0025866	CalpB	protein_coding	0.526229	0.381913	0.830254	-0.0838019	0.706925	0.937246
FBgn0025874	Meics	protein_coding	1.07785	0.0636736	0.540067	-0.444093	0.0400585	0.389957
FBgn0025878	wrapper	protein_coding	1.28084	0.244849	0.747682	-0.487478	0.232349	0.724217
FBgn0025879	Timp	protein_coding	0.283721	0.751413	0.955794	0.276265	0.408299	0.836258
FBgn0025881	snoRNA:Me18S-A1576	snoRNA	-1.37223	0.225087	0.731052	0.479205	0.252628	0.739294
FBgn0025885	Inos	protein_coding	-0.52406	0.122471	0.649714	0.217514	0.0843301	0.522732
FBgn0025936	Eph	protein_coding	0.12186	0.497189	0.881913	-0.103197	0.123714	0.592373
FBgn0026015	Top3beta	protein_coding	-0.398982	0.454783	0.862951	0.279348	0.160694	0.652616
FBgn0026056	Rlip	protein_coding	-0.446662	0.0635183	0.539663	0.142824	0.107869	0.567689
FBgn0026059	Mhcl	protein_coding	0.0965971	0.74445	0.953566	-0.107402	0.32966	0.787854
FBgn0026060	Mipp2	protein_coding	-0.473662	0.58555	0.903833	0.194305	0.546244	0.89206
FBgn0026061	Mipp1	protein_coding	-1.7976	0.13073	0.659625	0.562715	0.200572	0.696032
[truncated: 8,019 more rows]

## Sheet: ANCOVA on relCS
Trait-RNA expression assopciation studies (RNA levels regressed on sex and relCS)
FlyBase_ID	gene.symbol	gene.biotype	slope (RNA in log2 / CS)	P-value on wing size	FDR on wing size	RNA level difference between sex (M-F)	P-value on sex	FDR on sex
FBgn0000003	7SLRNA:CR32864	ncRNA	0.253875	0.793964	0.970079	-0.0535884	0.780934	0.946934
FBgn0000008	a	protein_coding	0.714779	0.0779665	0.643252	0.0164147	0.834815	0.95966
FBgn0000014	abd-A	protein_coding	-0.87696	0.366422	0.864981	-0.170789	0.375029	0.751033
FBgn0000015	Abd-B	protein_coding	-0.313782	0.633053	0.936952	-0.0679059	0.602627	0.884436
FBgn0000017	Abl	protein_coding	-0.170259	0.560039	0.923132	0.0964003	0.100867	0.444319
FBgn0000018	abo	protein_coding	-0.0642507	0.896852	0.982217	-0.040253	0.682049	0.917305
FBgn0000022	ac	protein_coding	0.89023	0.0308194	0.496504	-0.131995	0.0985956	0.440318
FBgn0000024	Ace	protein_coding	1.48622	0.206248	0.779322	-0.40755	0.0819028	0.398721
FBgn0000028	acj6	protein_coding	-0.296715	0.768025	0.966204	-0.263203	0.189689	0.587596
FBgn0000032	Acph-1	protein_coding	-0.411501	0.247139	0.812902	0.0716189	0.311829	0.709432
FBgn0000036	nAcRalpha-96Aa	protein_coding	-0.176906	0.910364	0.985875	-0.158525	0.611094	0.889856
FBgn0000037	mAcR-60C	protein_coding	-1.50857	0.0917648	0.655673	-0.329114	0.0641847	0.350566
FBgn0000038	nAcRbeta-64B	protein_coding	-0.145124	0.884148	0.981137	-0.271432	0.172372	0.566076
FBgn0000042	Act5C	protein_coding	0.18415	0.223481	0.786579	0.075223	0.0138407	0.145328
FBgn0000043	Act42A	protein_coding	0.00689651	0.958344	0.992762	0.0228321	0.384502	0.759677
FBgn0000044	Act57B	protein_coding	0.976217	0.258369	0.815846	-0.245368	0.146425	0.528571
FBgn0000046	Act87E	protein_coding	2.36716	0.00630346	0.330578	-0.173224	0.282903	0.685828
FBgn0000047	Act88F	protein_coding	0.907209	0.402411	0.875249	0.171888	0.423357	0.787808
FBgn0000052	ade2	protein_coding	-0.309925	0.599427	0.931914	0.0426758	0.716349	0.928953
FBgn0000053	ade3	protein_coding	0.131332	0.713506	0.953722	0.00103034	0.988388	0.996198
FBgn0000054	Adf1	protein_coding	-0.163602	0.24655	0.812667	0.0293277	0.294693	0.696484
FBgn0000057	adp	protein_coding	-0.962176	0.00819927	0.346768	-0.149011	0.0378072	0.263545
FBgn0000061	al	protein_coding	-0.400649	0.20064	0.775031	-0.0852938	0.170477	0.564037
FBgn0000063	ald	protein_coding	-0.370084	0.692853	0.951263	-0.0388739	0.834492	0.95966
FBgn0000064	Ald	protein_coding	0.0159397	0.958442	0.992762	0.0952731	0.119951	0.484351
FBgn0000071	Ama	protein_coding	1.04735	0.0147212	0.414221	-0.194325	0.0213787	0.192235
FBgn0000075	amd	protein_coding	-0.168395	0.815926	0.974314	0.274178	0.0626948	0.346824
FBgn0000077	amx	protein_coding	-0.133113	0.723043	0.956262	-0.0804903	0.281335	0.683975
FBgn0000083	AnnIX	protein_coding	-0.198346	0.512411	0.90631	-0.0283241	0.636767	0.899824
FBgn0000084	AnnX	protein_coding	1.47779	0.0897799	0.655673	-0.218028	0.196988	0.596863
FBgn0000092	CG2650	protein_coding	-0.323006	0.763299	0.965643	-0.0580482	0.784792	0.947367
FBgn0000097	aop	protein_coding	-0.14239	0.480165	0.898547	-0.0842771	0.0378847	0.263718
FBgn0000099	ap	protein_coding	-0.169308	0.438872	0.885461	-0.0200219	0.643859	0.902285
FBgn0000100	RpLP0	protein_coding	0.0261401	0.803323	0.97025	-0.0183245	0.379696	0.755695
FBgn0000108	Appl	protein_coding	1.47923	0.0625945	0.607776	-0.348014	0.0254832	0.210773
FBgn0000109	Aprt	protein_coding	-0.272158	0.530064	0.913948	-0.12538	0.147233	0.530515
FBgn0000114	aret	protein_coding	-0.919282	0.263244	0.815985	-0.0488394	0.764504	0.942175
FBgn0000115	Arf72A	protein_coding	0.4151	0.0571885	0.592406	0.0665902	0.121076	0.486675
FBgn0000116	Argk	protein_coding	-0.499547	0.0895568	0.655673	0.0930642	0.110752	0.465617
FBgn0000117	arm	protein_coding	-0.160022	0.311675	0.841654	-0.0492189	0.118598	0.481865
FBgn0000119	arr	protein_coding	0.41782	0.0940579	0.66101	-0.103986	0.0358686	0.256457
FBgn0000120	Arr1	protein_coding	0.120562	0.893144	0.982054	-0.095972	0.58915	0.88166
FBgn0000121	Arr2	protein_coding	-3.2356	0.0114634	0.39459	-0.104385	0.673349	0.913576
FBgn0000137	ase	protein_coding	-0.204812	0.762836	0.965547	0.0813394	0.547129	0.860376
FBgn0000139	ash2	protein_coding	-0.291086	0.42248	0.87754	-0.0841287	0.243827	0.649742
FBgn0000140	asp	protein_coding	-0.143232	0.641121	0.939179	-0.134534	0.0299465	0.231998
FBgn0000146	aub	protein_coding	0.259383	0.755201	0.965106	0.228209	0.169941	0.563304
FBgn0000147	aur	protein_coding	0.382909	0.0686891	0.621072	-0.0112354	0.78407	0.947367
FBgn0000150	awd	protein_coding	-0.110609	0.542805	0.915367	0.0940084	0.0110282	0.125311
FBgn0000152	Axs	protein_coding	0.15382	0.861127	0.9788	0.292943	0.0987973	0.440726
FBgn0000153	b	protein_coding	-0.701399	0.3664	0.864981	0.0304768	0.843459	0.962451
FBgn0000157	Dll	protein_coding	-0.174293	0.508498	0.905776	-0.104904	0.047688	0.300623
FBgn0000158	bam	protein_coding	1.55759	0.197972	0.775031	0.0846779	0.722461	0.930458
FBgn0000163	baz	protein_coding	0.108717	0.641837	0.939541	0.16487	0.000713871	0.017967
FBgn0000166	bcd	protein_coding	-0.16733	0.892788	0.98189	0.0964867	0.695117	0.922231
FBgn0000173	ben	protein_coding	0.0064088	0.949059	0.992351	0.0601737	0.00350536	0.0579426
FBgn0000179	bi	protein_coding	-0.187523	0.325886	0.846191	0.157784	8.99719e-05	0.00354822
FBgn0000180	bib	protein_coding	0.620059	0.0180202	0.444946	0.140389	0.00718014	0.0946361
FBgn0000181	bic	protein_coding	-0.113648	0.440148	0.886104	-0.046102	0.116924	0.477859
FBgn0000182	BicC	protein_coding	-0.188845	0.854865	0.9788	0.0393471	0.847544	0.963572
FBgn0000183	BicD	protein_coding	-0.275309	0.136001	0.726385	-0.0805597	0.0295023	0.23016
FBgn0000206	boss	protein_coding	0.411522	0.673177	0.947274	-0.156811	0.418427	0.785621
FBgn0000210	br	protein_coding	0.350542	0.380264	0.868466	0.118101	0.138132	0.517645
FBgn0000212	brm	protein_coding	-0.112222	0.538877	0.914754	-0.112045	0.00279119	0.0494856
FBgn0000216	Brd	protein_coding	-0.0537171	0.928772	0.988141	-0.281102	0.0205239	0.18758
FBgn0000221	brn	protein_coding	0.627839	0.0511396	0.578227	0.280031	3.57058e-05	0.00166356
FBgn0000227	Bsg25A	protein_coding	-0.202184	0.826001	0.974451	0.0916866	0.61527	0.891823
FBgn0000228	Bsg25D	protein_coding	-0.0305486	0.927783	0.988141	-0.0635592	0.342545	0.732397
FBgn0000229	bsk	protein_coding	0.0570296	0.718479	0.954522	0.00519007	0.868441	0.969962
FBgn0000233	btd	protein_coding	0.331437	0.725179	0.957621	-0.373836	0.0486316	0.30324
FBgn0000239	bur	protein_coding	-0.316964	0.175351	0.763864	0.140322	0.00344396	0.0574969
FBgn0000241	bw	protein_coding	0.361659	0.730137	0.959059	-0.163356	0.432791	0.793399
FBgn0000242	Bx	protein_coding	-1.71985	0.00761801	0.339866	0.184775	0.146163	0.528571
FBgn0000244	by	protein_coding	-0.0754597	0.88974	0.981336	-0.0892238	0.408821	0.779353
FBgn0000246	c(3)G	protein_coding	-0.429267	0.68676	0.949924	-0.339628	0.110638	0.465462
FBgn0000247	ca	protein_coding	-1.02315	0.139406	0.726845	0.0692029	0.615052	0.891823
FBgn0000250	cact	protein_coding	0.138021	0.529686	0.913811	-0.0527818	0.226271	0.633117
FBgn0000251	cad	protein_coding	-0.787313	0.367349	0.864981	-0.133774	0.439245	0.797664
FBgn0000253	Cam	protein_coding	0.11306	0.493937	0.903246	-0.0203987	0.533201	0.854026
FBgn0000256	capu	protein_coding	-0.293422	0.398918	0.875249	-0.242935	0.000737367	0.0183737
FBgn0000257	car	protein_coding	-0.211881	0.454309	0.890157	0.0293486	0.601697	0.884421
FBgn0000259	CkIIbeta	protein_coding	0.336943	0.202906	0.775469	0.047114	0.367063	0.746123
FBgn0000261	Cat	protein_coding	-0.0190776	0.952593	0.992648	0.0582399	0.361859	0.744151
FBgn0000273	Pka-C1	protein_coding	0.0928562	0.745419	0.963698	-0.160362	0.00593939	0.082862
FBgn0000276	CecA1	protein_coding	1.71951	0.31269	0.841654	-0.243527	0.470311	0.817101
FBgn0000283	Cp190	protein_coding	-0.105478	0.620307	0.935133	-0.0328036	0.437692	0.797012
FBgn0000286	Cf2	protein_coding	0.261525	0.457813	0.891877	-0.0202577	0.770513	0.944821
FBgn0000287	salr	protein_coding	-0.320229	0.123777	0.710122	-0.0699262	0.0908545	0.422119
FBgn0000289	cg	protein_coding	-0.376422	0.0950594	0.661198	0.0110117	0.803589	0.953173
FBgn0000299	Cg25C	protein_coding	-0.25861	0.641221	0.939189	0.13006	0.242374	0.648759
FBgn0000303	Cha	protein_coding	2.30037	0.0217702	0.464493	-0.267717	0.171601	0.565436
FBgn0000307	chif	protein_coding	0.202189	0.379071	0.868466	-0.026986	0.552004	0.86297
FBgn0000308	chic	protein_coding	0.481076	0.00820266	0.346768	0.0878166	0.0144157	0.149022
FBgn0000313	chp	protein_coding	0.243503	0.717961	0.954522	-0.0421885	0.751543	0.938151
FBgn0000317	ck	protein_coding	-0.360599	0.380114	0.868466	-0.00830597	0.918791	0.982799
FBgn0000318	cl	protein_coding	0.574056	0.378129	0.867871	0.0594669	0.643373	0.902108
FBgn0000319	Chc	protein_coding	0.296613	0.0208601	0.460254	0.0100534	0.685997	0.919031
FBgn0000320	eya	protein_coding	0.241549	0.462184	0.89306	0.0385995	0.552388	0.863322
FBgn0000326	clt	protein_coding	0.0437492	0.896551	0.98217	-0.0496648	0.45661	0.810053
FBgn0000330	cm	protein_coding	-0.0218167	0.929942	0.988248	0.279329	4.62453e-07	3.99345e-05
FBgn0000339	cni	protein_coding	0.100228	0.731584	0.959826	-0.0578506	0.319001	0.715957
FBgn0000346	comt	protein_coding	-0.100998	0.900369	0.982642	-1.00576	3.78741e-08	4.51649e-06
FBgn0000351	cort	protein_coding	-0.654415	0.32838	0.846527	0.100025	0.453998	0.807336
FBgn0000352	cos	protein_coding	0.0265836	0.9333	0.989507	-0.0163369	0.79516	0.949867
FBgn0000359	Cp36	protein_coding	-0.755391	0.403751	0.875249	-0.0397457	0.824102	0.957883
FBgn0000360	Cp38	protein_coding	0.30397	0.717672	0.954522	-0.10355	0.534788	0.855064
FBgn0000370	crc	protein_coding	0.795731	0.0260748	0.48419	-0.104024	0.136565	0.515116
FBgn0000376	crm	protein_coding	-0.151417	0.695969	0.951375	0.00107782	0.988814	0.996219
FBgn0000377	crn	protein_coding	0.0357389	0.869247	0.97911	0.0575993	0.184308	0.579369
FBgn0000382	csw	protein_coding	0.0957112	0.854419	0.9788	0.217179	0.039801	0.270113
FBgn0000384	cta	protein_coding	-0.318644	0.295292	0.837706	-0.0193245	0.748499	0.937332
FBgn0000394	cv	protein_coding	0.536494	0.130408	0.719993	0.0559992	0.420515	0.786488
FBgn0000395	cv-2	protein_coding	0.158954	0.686582	0.949924	-0.0212778	0.78476	0.947367
FBgn0000404	CycA	protein_coding	-0.0611917	0.702789	0.952493	-0.0751824	0.0205496	0.187644
FBgn0000405	CycB	protein_coding	0.0172625	0.909285	0.985641	0.025685	0.393883	0.767761
FBgn0000409	Cyt-c-p	protein_coding	0.825171	0.00811687	0.346768	0.0293764	0.622954	0.895798
FBgn0000411	D	protein_coding	0.967587	0.368613	0.864981	-0.0143013	0.946375	0.988719
FBgn0000412	D1	protein_coding	-0.025798	0.83172	0.974451	-0.0396515	0.103005	0.448075
FBgn0000413	da	protein_coding	-0.33918	0.0227548	0.46708	0.0311245	0.284689	0.68694
FBgn0000414	Dab	protein_coding	0.446062	0.321036	0.844264	-0.0444379	0.614634	0.891823
FBgn0000416	Sap-r	protein_coding	0.129174	0.33464	0.848188	-0.0157993	0.550262	0.862324
FBgn0000422	Ddc	protein_coding	-0.921969	0.434577	0.88341	-0.178598	0.446833	0.802712
FBgn0000426	SmF	protein_coding	0.164892	0.480894	0.898547	0.0151971	0.742617	0.936536
FBgn0000427	2001-12-01	protein_coding	-0.215222	0.836329	0.975809	-0.265427	0.201581	0.602219
FBgn0000439	Dfd	protein_coding	0.70298	0.440469	0.886104	0.0658344	0.715003	0.928953
FBgn0000447	Dhod	protein_coding	-0.456424	0.148415	0.736063	-0.0287037	0.644843	0.903032
FBgn0000448	Hr46	protein_coding	2.30928	0.0098221	0.377166	0.182295	0.281897	0.68405
FBgn0000449	dib	protein_coding	-0.308217	0.780549	0.967454	0.124301	0.571141	0.871789
FBgn0000451	ect	protein_coding	-0.505351	0.563992	0.924039	-0.210598	0.22739	0.634812
FBgn0000454	Dip-B	protein_coding	0.578549	0.0217177	0.464493	0.0379302	0.437609	0.797012
FBgn0000455	Dip-C	protein_coding	1.44791	0.0446796	0.557394	0.0517735	0.708465	0.925977
FBgn0000459	disco	protein_coding	-0.0879345	0.822936	0.974451	0.204775	0.0111483	0.125909
FBgn0000463	Dl	protein_coding	0.0618078	0.768294	0.966204	-0.106619	0.012324	0.134673
FBgn0000464	Lar	protein_coding	-1.10453	0.0784204	0.643252	0.048682	0.69492	0.922231
FBgn0000477	DNaseII	protein_coding	1.01878	0.372282	0.865323	-0.062392	0.782266	0.947334
FBgn0000479	dnc	protein_coding	2.46778	0.00026543	0.120855	-0.150429	0.225926	0.632719
FBgn0000482	dor	protein_coding	-0.591633	0.121817	0.707447	0.0713258	0.347841	0.73535
FBgn0000489	Pka-C3	protein_coding	-2.21132	0.0480627	0.566067	0.179742	0.423351	0.787808
FBgn0000490	dpp	protein_coding	-0.108805	0.616178	0.934949	-0.0784618	0.0714841	0.371399
FBgn0000492	Dr	protein_coding	1.57331	6.5273e-05	0.0873085	-0.135925	0.0633949	0.349299
FBgn0000497	ds	protein_coding	-0.139633	0.575076	0.928359	0.0147866	0.764594	0.942175
FBgn0000499	dsh	protein_coding	-0.398759	0.104197	0.679716	0.0495874	0.307452	0.706864
FBgn0000504	dsx	protein_coding	-0.398589	0.117226	0.703347	0.313725	5.23382e-08	6.09619e-06
FBgn0000520	dwg	protein_coding	-0.933045	0.0556445	0.588011	0.0493447	0.608267	0.887756
FBgn0000524	dx	protein_coding	-0.513199	0.024904	0.478035	0.220851	6.29639e-06	0.000366691
FBgn0000527	e	protein_coding	1.95166	0.103015	0.679716	-0.0599865	0.798246	0.951002
FBgn0000529	bsh	protein_coding	-0.303548	0.744386	0.963698	-0.0093182	0.959704	0.99217
FBgn0000533	ea	protein_coding	2.02872	0.00643807	0.330578	0.069311	0.619355	0.893794
FBgn0000535	eag	protein_coding	-0.0357556	0.95924	0.992762	-0.20611	0.139418	0.518517
FBgn0000536	eas	protein_coding	-0.00429494	0.988318	0.998963	0.278276	1.25054e-05	0.0006593
FBgn0000541	E(bx)	protein_coding	-0.236024	0.288391	0.832051	-0.0567237	0.199233	0.600034
FBgn0000542	ec	protein_coding	-0.00706189	0.975624	0.996719	-0.182922	0.000163049	0.00569119
FBgn0000543	ecd	protein_coding	-0.476916	0.068698	0.621072	-0.0332457	0.518647	0.84812
FBgn0000546	EcR	protein_coding	-0.564047	0.01555	0.423273	-0.0541563	0.233689	0.641531
FBgn0000547	ed	protein_coding	0.11357	0.609239	0.933285	-0.00536584	0.902868	0.979745
FBgn0000556	Ef1alpha48D	protein_coding	-0.0256984	0.848487	0.977495	-0.0395365	0.141483	0.521802
FBgn0000557	Ef1alpha100E	protein_coding	1.69515	0.11131	0.691471	0.0787176	0.702367	0.923095
FBgn0000559	Ef2b	protein_coding	0.0756685	0.62403	0.935689	0.0533502	0.0847691	0.407453
FBgn0000560	eg	protein_coding	-0.095306	0.93418	0.989603	0.140125	0.542459	0.858165
FBgn0000562	egl	protein_coding	-0.0655117	0.766553	0.966204	-0.0237068	0.588114	0.88166
FBgn0000564	Eh	protein_coding	1.54339	0.115271	0.699571	-0.339	0.0817447	0.398608
FBgn0000565	Eip71CD	protein_coding	0.0559923	0.865352	0.9788	-0.137267	0.0388064	0.267532
FBgn0000566	Eip55E	protein_coding	-0.0260025	0.882323	0.981137	-0.00848834	0.807417	0.953927
FBgn0000567	Eip74EF	protein_coding	0.109002	0.758227	0.965458	-0.00680091	0.922691	0.984955
FBgn0000568	Eip75B	protein_coding	0.0294145	0.88197	0.981137	-0.0675293	0.088935	0.416875
FBgn0000575	emc	protein_coding	0.213432	0.375162	0.867526	-0.105892	0.0287892	0.227294
FBgn0000576	ems	protein_coding	0.321332	0.302076	0.840178	-0.260851	6.43751e-05	0.00267571
FBgn0000577	en	protein_coding	0.0893205	0.600325	0.931914	-0.145268	5.57927e-05	0.00244959
FBgn0000578	ena	protein_coding	0.355356	0.323345	0.84574	0.0429198	0.545477	0.859516
FBgn0000579	Eno	protein_coding	0.253786	0.253777	0.815846	0.151632	0.000955962	0.0224259
FBgn0000581	E(Pc)	protein_coding	0.200114	0.326448	0.846263	-0.0244579	0.543273	0.858165
FBgn0000588	esc	protein_coding	0.242055	0.49208	0.902645	0.0444152	0.524073	0.848746
FBgn0000591	E(spl)	protein_coding	-0.0920588	0.831287	0.974451	-0.274035	0.0020164	0.039144
FBgn0000592	Est-6	protein_coding	0.260547	0.819929	0.974451	-0.450523	0.050447	0.309096
FBgn0000594	Est-P	protein_coding	1.67134	0.214995	0.781708	0.0540143	0.838723	0.961072
FBgn0000611	exd	protein_coding	0.258088	0.142589	0.729285	0.0444885	0.200988	0.602219
FBgn0000615	exu	protein_coding	1.15952	0.119977	0.707447	-0.0317171	0.82617	0.958415
FBgn0000617	e(y)1	protein_coding	-0.207155	0.290802	0.833234	0.0272696	0.482796	0.824102
FBgn0000618	e(y)2	protein_coding	-0.181382	0.359391	0.86166	0.129829	0.00151465	0.0316748
FBgn0000625	eyg	protein_coding	0.15288	0.67132	0.947129	0.0600335	0.4016	0.774057
FBgn0000629	E(z)	protein_coding	-0.0358782	0.894407	0.982054	-0.0063826	0.905184	0.980241
FBgn0000633	fas	protein_coding	1.85661	0.0567909	0.5922	0.087348	0.646141	0.903381
FBgn0000635	Fas2	protein_coding	-0.392121	0.240418	0.80609	0.174359	0.0103275	0.119786
FBgn0000636	Fas3	protein_coding	-0.208895	0.0979279	0.665498	-0.110405	3.31164e-05	0.0015574
FBgn0000639	Fbp1	protein_coding	1.28732	0.38144	0.869172	-0.394111	0.172647	0.566089
FBgn0000640	Fbp2	protein_coding	2.34893	0.169359	0.760747	0.387467	0.25154	0.655261
FBgn0000644	Fcp3C	protein_coding	1.51123	0.0941867	0.66101	0.0594889	0.734542	0.933337
FBgn0000658	fj	protein_coding	-0.0437729	0.856493	0.9788	0.0157049	0.743519	0.936682
FBgn0000659	fkh	protein_coding	-0.176952	0.859421	0.9788	-0.230272	0.247348	0.6521
FBgn0000662	fl(2)d	protein_coding	-0.0122299	0.928782	0.988141	0.000749198	0.977963	0.993769
FBgn0000667	Actn	protein_coding	0.182634	0.382356	0.870178	0.129605	0.00255251	0.046236
FBgn0000709	fliI	protein_coding	0.102962	0.848701	0.977514	0.0205514	0.847562	0.963572
FBgn0000711	flw	protein_coding	0.0673329	0.650846	0.941154	0.129744	4.23829e-05	0.00192977
FBgn0000719	fog	protein_coding	-0.679388	0.187008	0.769739	0.0802004	0.434252	0.794521
FBgn0000721	for	protein_coding	-0.34592	0.185892	0.769683	-0.0475644	0.358013	0.742381
FBgn0000723	Fps85D	protein_coding	-0.212332	0.345783	0.852744	-0.0602445	0.179003	0.573399
FBgn0000808	gd	protein_coding	0.680029	0.485406	0.900337	-0.844734	4.42783e-05	0.00200695
FBgn0000810	fs(1)K10	protein_coding	-0.040506	0.928939	0.988141	-0.0232609	0.796108	0.950264
FBgn0000826	png	protein_coding	-1.91861	0.0278715	0.485171	-0.405489	0.0201468	0.185659
FBgn0000927	fs(1)Ya	protein_coding	-0.409014	0.634337	0.937283	-0.300121	0.0817741	0.398608
FBgn0000928	fs(1)Yb	protein_coding	3.51261	0.00252688	0.27217	-0.376786	0.0934953	0.428624
FBgn0000964	tj	protein_coding	-0.214737	0.822406	0.974451	-0.00223731	0.990584	0.996447
FBgn0000996	dup	protein_coding	-0.0420768	0.872048	0.979177	-0.0801039	0.125019	0.49241
FBgn0001075	ft	protein_coding	0.0173207	0.940783	0.991358	-0.0501636	0.279803	0.68394
FBgn0001078	ftz-f1	protein_coding	-0.308988	0.661035	0.944833	-0.185306	0.187471	0.583778
FBgn0001079	fu	protein_coding	0.0311363	0.912059	0.986021	0.0844702	0.13505	0.513006
FBgn0001083	fw	protein_coding	0.611366	0.0907986	0.655673	-0.0617199	0.381358	0.756747
FBgn0001084	fy	protein_coding	0.485007	0.267032	0.817749	-0.0988436	0.250289	0.654259
FBgn0001085	fz	protein_coding	-0.0678215	0.817699	0.974451	0.0539272	0.357279	0.742019
FBgn0001086	fzy	protein_coding	-0.0935406	0.709161	0.953634	-0.0691438	0.167058	0.559615
FBgn0001087	g	protein_coding	-0.123904	0.722269	0.955742	0.202684	0.00483845	0.0716963
FBgn0001089	Gal	protein_coding	0.37539	0.794831	0.970079	0.0875906	0.759474	0.940529
FBgn0001090	bnb	protein_coding	-0.629671	0.136286	0.726385	-0.498445	1.06149e-07	1.1076e-05
FBgn0001091	Gapdh1	protein_coding	-0.374568	0.247789	0.813469	0.0605075	0.345922	0.73535
FBgn0001092	Gapdh2	protein_coding	0.30879	0.0915492	0.655673	0.353009	2.93455e-14	1.14421e-11
FBgn0001098	Gdh	protein_coding	0.235549	0.480487	0.898547	0.0951527	0.153082	0.537577
FBgn0001099	gdl	protein_coding	-0.113791	0.903654	0.984178	-0.125696	0.500172	0.835595
FBgn0001104	G-ialpha65A	protein_coding	-0.104125	0.372842	0.865323	0.0405472	0.0830494	0.401693
FBgn0001105	Gbeta13F	protein_coding	-0.117154	0.334165	0.848188	-0.0599051	0.0146804	0.150824
FBgn0001108	Gl	protein_coding	0.128576	0.618003	0.935009	0.0259643	0.611183	0.889856
FBgn0001112	Gld	protein_coding	0.0671863	0.908844	0.985641	-0.120761	0.299521	0.700515
FBgn0001114	Glt	protein_coding	0.319338	0.767883	0.966204	0.0182948	0.931788	0.985666
FBgn0001122	G-oalpha47A	protein_coding	0.062281	0.873671	0.97947	0.0143828	0.852996	0.965072
FBgn0001123	G-salpha60A	protein_coding	0.0319888	0.833434	0.974952	0.11568	0.000288758	0.00895507
FBgn0001124	Got1	protein_coding	-0.267707	0.243293	0.80912	0.0118811	0.793097	0.948964
FBgn0001125	Got2	protein_coding	-0.328726	0.401522	0.875249	0.0748167	0.337409	0.729984
FBgn0001128	Gpdh	protein_coding	-0.160699	0.707016	0.953286	0.0441079	0.60399	0.884628
FBgn0001133	grau	protein_coding	0.413892	0.178854	0.765913	0.0233555	0.698863	0.923095
FBgn0001134	Grd	protein_coding	-0.444426	0.617828	0.935003	0.0162568	0.92656	0.985482
FBgn0001137	grk	protein_coding	-0.00637883	0.980937	0.997869	-0.0621217	0.242538	0.648759
FBgn0001138	grn	protein_coding	0.192026	0.23284	0.796843	-0.00357318	0.910191	0.980947
FBgn0001139	gro	protein_coding	0.00701293	0.966753	0.993839	0.0180609	0.588624	0.88166
FBgn0001142	Gs1	protein_coding	1.22721	0.140508	0.728893	-0.0120138	0.940708	0.987776
FBgn0001145	Gs2	protein_coding	0.218794	0.766117	0.966204	-0.0583748	0.68784	0.919599
FBgn0001148	gsb	protein_coding	2.36956	0.0327113	0.511184	0.101439	0.638832	0.899874
FBgn0001149	GstD1	protein_coding	3.65234	0.00833234	0.349226	-0.177126	0.502091	0.836567
FBgn0001150	gt	protein_coding	-0.265927	0.823904	0.974451	0.0113897	0.961653	0.99217
FBgn0001168	h	protein_coding	-0.0258612	0.919939	0.987747	-0.102676	0.0473222	0.300017
FBgn0001169	H	protein_coding	0.147647	0.561234	0.923793	0.0156654	0.755346	0.939097
FBgn0001170	H2.0	protein_coding	-0.712814	0.300418	0.840178	0.127165	0.356078	0.741594
FBgn0001179	hay	protein_coding	0.0933886	0.792151	0.970079	0.0156576	0.823491	0.957852
FBgn0001180	hb	protein_coding	-0.667219	0.504939	0.905592	-0.0107966	0.956511	0.991807
FBgn0001185	her	protein_coding	0.166275	0.62681	0.93587	-0.00359979	0.957525	0.992018
FBgn0001186	Hex-A	protein_coding	-0.346684	0.0722875	0.630758	0.28588	2.74365e-10	5.08947e-08
FBgn0001189	hfw	protein_coding	0.11369	0.632751	0.936952	0.08907	0.062668	0.346824
FBgn0001197	His2Av	protein_coding	-0.327286	0.0022147	0.256347	0.0169219	0.4083	0.779353
FBgn0001202	hk	protein_coding	0.0143721	0.958926	0.992762	-0.00851282	0.877647	0.973037
FBgn0001206	Hmr	protein_coding	-0.728121	0.0694415	0.622687	-0.293834	0.000391825	0.0114763
FBgn0001208	Hn	protein_coding	1.12201	0.378	0.867871	-0.18182	0.470166	0.817101
FBgn0001215	Hrb98DE	protein_coding	0.336794	0.0432305	0.551878	-0.0115348	0.722199	0.930458
FBgn0001217	Hsc70-2	protein_coding	-2.03612	0.503267	0.904967	-0.295618	0.623365	0.895843
FBgn0001218	Hsc70-3	protein_coding	1.52943	0.000309845	0.121801	0.113376	0.156568	0.54288
FBgn0001219	Hsc70-4	protein_coding	0.237912	0.122988	0.70803	0.0377148	0.215561	0.622268
FBgn0001220	Hsc70-5	protein_coding	0.256614	0.227692	0.791209	-0.00610792	0.883916	0.974327
FBgn0001222	Hsf	protein_coding	0.238079	0.377073	0.867668	0.15148	0.00591163	0.0828176
FBgn0001224	Hsp23	protein_coding	0.920912	0.052973	0.581831	0.305845	0.00158259	0.0326861
FBgn0001225	Hsp26	protein_coding	-0.24576	0.625148	0.935689	0.0788051	0.430493	0.792111
FBgn0001226	Hsp27	protein_coding	0.649084	0.0668754	0.614954	0.198732	0.00543467	0.0785557
FBgn0001227	Hsp67Ba	protein_coding	1.09455	0.0212305	0.464278	0.341329	0.000433339	0.0122968
FBgn0001229	Hsp67Bc	protein_coding	-0.954715	0.457268	0.891877	0.353223	0.174584	0.568211
FBgn0001230	Hsp68	protein_coding	-3.17037	0.0215242	0.464278	-0.95339	0.000820461	0.0201435
FBgn0001233	Hsp83	protein_coding	0.21995	0.314134	0.841654	-0.0651584	0.134019	0.511149
FBgn0001234	Hsromega	ncRNA	-0.198165	0.668842	0.945605	-0.0280043	0.760361	0.940851
FBgn0001235	hth	protein_coding	0.00346014	0.981016	0.997869	-0.0581589	0.0470417	0.299614
FBgn0001247	Ide	protein_coding	-0.028072	0.911235	0.985938	0.0386049	0.440861	0.799007
FBgn0001248	Idh	protein_coding	-0.222201	0.435181	0.883504	-0.0217202	0.699891	0.923095
FBgn0001250	if	protein_coding	-0.287741	0.44824	0.889109	0.125761	0.0994021	0.44097
FBgn0001253	ImpE1	protein_coding	0.306823	0.565003	0.924221	0.0493138	0.64033	0.900395
FBgn0001254	ImpE2	protein_coding	0.480816	0.310358	0.841654	0.0495586	0.596313	0.882957
FBgn0001255	ImpE3	protein_coding	0.5624	0.299721	0.840178	0.135307	0.208625	0.611229
FBgn0001256	ImpL1	protein_coding	1.06743	0.362951	0.864039	0.32181	0.168225	0.561171
FBgn0001257	ImpL2	protein_coding	0.50153	0.18409	0.769683	0.134212	0.0743576	0.379436
FBgn0001258	ImpL3	protein_coding	0.983946	0.244479	0.811179	0.255988	0.127717	0.497605
FBgn0001259	in	protein_coding	0.888601	0.189629	0.770871	0.0637925	0.630075	0.898504
FBgn0001263	inaD	protein_coding	-0.767604	0.472668	0.896886	-0.199154	0.347946	0.73535
FBgn0001269	inv	protein_coding	0.108433	0.709623	0.953634	-0.0878727	0.129999	0.501809
FBgn0001276	ix	protein_coding	0.277885	0.514009	0.906721	0.155494	0.0691629	0.365596
FBgn0001280	janA	protein_coding	0.573736	0.0288071	0.489136	0.0165866	0.744411	0.936779
FBgn0001281	janB	protein_coding	-0.214918	0.825672	0.974451	0.235792	0.225399	0.63267
FBgn0001291	Jra	protein_coding	-0.605912	0.021645	0.464278	-0.142062	0.00719097	0.0946543
FBgn0001296	kar	protein_coding	-0.457905	0.62898	0.935902	-0.0227266	0.903902	0.979967
FBgn0001297	kay	protein_coding	0.466603	0.11636	0.700994	0.0431405	0.45927	0.811941
FBgn0001301	kel	protein_coding	-0.388748	0.0542913	0.58746	-0.0755963	0.0593636	0.335498
FBgn0001308	Khc	protein_coding	0.313778	0.0569073	0.5922	0.0434843	0.179216	0.573733
FBgn0001311	kkv	protein_coding	0.0682925	0.794375	0.970079	0.0114932	0.824792	0.958073
FBgn0001313	kl-2	protein_coding	1.01652	0.325945	0.846191	-0.0479517	0.813491	0.956471
FBgn0001314	kl-3	protein_coding	0.622243	0.516041	0.907591	-0.00210795	0.991124	0.996653
FBgn0001315	kl-5	protein_coding	-0.180135	0.823073	0.974451	-0.233723	0.146269	0.528571
FBgn0001316	klar	protein_coding	-0.541321	0.0199292	0.452454	-0.0119155	0.791983	0.948792
FBgn0001319	kn	protein_coding	0.183654	0.70879	0.953634	-0.0216937	0.823343	0.957852
FBgn0001320	kni	protein_coding	0.0865344	0.799732	0.970131	-0.22897	0.00112534	0.0256901
FBgn0001321	knk	protein_coding	-0.284138	0.309491	0.841654	0.0407039	0.462834	0.81347
FBgn0001323	knrl	protein_coding	0.197135	0.55042	0.918773	-0.0940346	0.151768	0.535405
FBgn0001324	kto	protein_coding	-0.300124	0.387223	0.872474	-0.122344	0.0783196	0.390312
FBgn0001325	Kr	protein_coding	-0.0293818	0.976393	0.996827	-0.1314	0.504987	0.839199
FBgn0001330	kz	protein_coding	0.00575969	0.991225	0.999206	0.2108	0.0474441	0.30022
FBgn0001332	L	protein_coding	0.770313	0.0130191	0.403753	-0.0564197	0.343568	0.733158
FBgn0001337	Exp6	protein_coding	0.0301278	0.879047	0.98061	0.0831626	0.0376982	0.263152
FBgn0001341	l(1)1Bi	protein_coding	0.359365	0.256141	0.815846	-0.131243	0.0374311	0.262018
FBgn0001404	egh	protein_coding	0.429153	0.109567	0.690274	0.123077	0.0219602	0.195707
FBgn0001491	l(1)10Bb	protein_coding	-0.0546437	0.756395	0.965292	0.284732	2.63391e-11	5.73562e-09
FBgn0001565	Hlc	protein_coding	0.0491033	0.840639	0.976742	0.175602	0.000580308	0.0152171
FBgn0001612	l(1)dd4	protein_coding	0.105119	0.681783	0.948542	-0.106495	0.0387299	0.267373
FBgn0001624	dlg1	protein_coding	0.106218	0.675469	0.947274	0.0081773	0.870668	0.970996
FBgn0001941	ifc	protein_coding	0.103826	0.604441	0.93235	0.0139983	0.724242	0.9308
FBgn0001942	eIF-4a	protein_coding	-0.0407949	0.732056	0.959942	-0.065343	0.00720477	0.0947116
FBgn0001961	Sop2	protein_coding	0.5434	0.480687	0.898547	-0.00333261	0.982488	0.995065
FBgn0001965	Sos	protein_coding	-0.202229	0.588735	0.931449	-0.0550405	0.458608	0.81145
FBgn0001967	nimC3	protein_coding	0.516144	0.702243	0.952493	0.139145	0.603035	0.884454
FBgn0001970	Pgant35A	protein_coding	0.647897	0.31524	0.842075	-0.47583	0.000344525	0.0103949
FBgn0001974	l(2)35Bd	protein_coding	0.438259	0.154494	0.742593	0.187248	0.00289357	0.0506729
FBgn0001977	l(2)35Bg	protein_coding	-0.212148	0.379654	0.868466	0.0250989	0.600067	0.88442
FBgn0001978	stc	protein_coding	0.102291	0.662836	0.945277	0.0627686	0.180188	0.574824
FBgn0001981	esg	protein_coding	-0.351345	0.112556	0.694258	-0.0360725	0.40829	0.779353
FBgn0001983	wor	protein_coding	-0.273024	0.801267	0.97025	-0.138894	0.518841	0.84812
FBgn0001986	l(2)35Df	protein_coding	0.0989318	0.679357	0.948077	0.047479	0.318667	0.715957
FBgn0001987	Gli	protein_coding	0.138472	0.591716	0.931848	-0.0621123	0.22602	0.632719
FBgn0001989	l(2)35Di	protein_coding	0.110852	0.512299	0.90631	0.059644	0.0786006	0.390547
FBgn0001990	wek	protein_coding	-0.134924	0.693589	0.951263	-0.219383	0.00185079	0.0367117
FBgn0001991	Ca-alpha1D	protein_coding	1.8014	0.0485479	0.567154	-0.0286172	0.870419	0.970934
FBgn0001994	crp	protein_coding	-0.20656	0.296462	0.837819	-0.0274625	0.482985	0.824102
FBgn0001995	mRpL4	protein_coding	0.314918	0.312107	0.841654	0.0101427	0.868676	0.969962
FBgn0002021	l(2)37Bb	protein_coding	-0.0873439	0.827092	0.974451	0.0291139	0.713971	0.928811
FBgn0002022	Catsup	protein_coding	0.192398	0.205448	0.778141	0.004803	0.872356	0.97158
FBgn0002023	Lim3	protein_coding	0.0560326	0.947466	0.992212	-0.125562	0.456438	0.810053
FBgn0002031	l(2)37Cc	protein_coding	-0.11223	0.626687	0.93587	0.0303367	0.507843	0.840995
FBgn0002036	CG10561	protein_coding	0.10686	0.89913	0.982351	0.241635	0.153526	0.538197
FBgn0002044	swm	protein_coding	0.0610596	0.748239	0.963698	0.0738005	0.0540793	0.319783
FBgn0002069	Aats-asp	protein_coding	0.0156858	0.904434	0.984415	0.00785735	0.761632	0.941318
FBgn0002121	l(2)gl	protein_coding	0.0673182	0.839943	0.976695	0.0328225	0.619652	0.893873
FBgn0002174	l(2)tid	protein_coding	0.115279	0.736227	0.961987	0.0956405	0.162234	0.552966
FBgn0002183	dre4	protein_coding	-0.302968	0.381917	0.869864	-0.0551286	0.422472	0.78733
FBgn0002283	l(3)73Ah	protein_coding	0.0106273	0.967891	0.994192	-0.0724993	0.168395	0.561171
FBgn0002284	Pros26	protein_coding	-0.0675155	0.532994	0.913948	-0.000979567	0.963546	0.99217
FBgn0002306	sas	protein_coding	-0.0228665	0.937105	0.990003	0.000880749	0.987767	0.99612
FBgn0002354	l(3)87Df	protein_coding	-0.37184	0.461788	0.89306	-0.0470659	0.638821	0.899874
FBgn0002413	dco	protein_coding	0.152881	0.698347	0.952238	0.0489732	0.53141	0.852793
FBgn0002431	hyd	protein_coding	-0.0603991	0.82815	0.974451	-0.000792563	0.988538	0.996198
FBgn0002440	l(3)mbn	protein_coding	-1.32509	0.144821	0.733034	0.227945	0.204553	0.606037
FBgn0002441	l(3)mbt	protein_coding	-0.144262	0.697636	0.952238	-0.188522	0.0123286	0.134673
FBgn0002466	sti	protein_coding	-0.438965	0.0832051	0.64532	-0.0349284	0.483235	0.824102
FBgn0002521	pho	protein_coding	0.0738801	0.689749	0.950521	0.0149375	0.683782	0.918279
FBgn0002522	lab	protein_coding	0.358949	0.709234	0.953634	-0.251332	0.190665	0.589655
FBgn0002524	lace	protein_coding	-0.0408031	0.890601	0.981336	-0.0437888	0.457133	0.810317
FBgn0002525	Lam	protein_coding	0.0967894	0.759619	0.965458	-0.0865489	0.170058	0.563457
FBgn0002526	LanA	protein_coding	-0.471536	0.130876	0.721116	-0.012161	0.843113	0.962227
FBgn0002528	LanB2	protein_coding	0.124028	0.558863	0.923132	0.00205752	0.960897	0.99217
FBgn0002531	Lcp1	protein_coding	-0.767279	0.574003	0.928359	-0.652783	0.0184723	0.174893
FBgn0002533	Lcp2	protein_coding	-1.16478	0.382538	0.870178	0.261913	0.327836	0.721902
FBgn0002534	Lcp3	protein_coding	-3.17888	0.0445776	0.557394	-0.318166	0.304806	0.705092
FBgn0002535	Lcp4	protein_coding	-2.19664	0.109524	0.690274	-0.918655	0.00129371	0.0284815
FBgn0002542	lds	protein_coding	-0.555612	0.09173	0.655673	0.0846834	0.19613	0.595704
FBgn0002543	lea	protein_coding	-0.0223408	0.928463	0.988141	-0.0652309	0.188827	0.58596
FBgn0002552	lin	protein_coding	-1.85124	0.0478363	0.565734	0.21007	0.260283	0.664269
FBgn0002561	l(1)sc	protein_coding	0.781278	0.452162	0.889339	-0.503783	0.0167249	0.163129
FBgn0002562	Lsp1alpha	protein_coding	2.14095	0.150824	0.739306	-0.25154	0.391472	0.76514
FBgn0002563	Lsp1beta	protein_coding	1.51179	0.218154	0.78413	-0.390113	0.104418	0.450844
FBgn0002564	Lsp1gamma	protein_coding	0.627483	0.613378	0.934585	-0.177084	0.46898	0.816398
FBgn0002565	Lsp2	protein_coding	1.61529	0.300762	0.840178	-0.378762	0.215937	0.622662
FBgn0002566	lt	protein_coding	0.21511	0.51665	0.907591	-0.0938311	0.154616	0.53944
FBgn0002567	ltd	protein_coding	1.09726	0.125674	0.713797	0.253153	0.0747401	0.379958
FBgn0002571	Mal-A3	protein_coding	-1.89344	0.37255	0.865323	-0.500596	0.235315	0.642432
FBgn0002573	sens	protein_coding	0.303853	0.55207	0.919482	-0.026704	0.790963	0.948757
FBgn0002576	lz	protein_coding	-0.784817	0.342255	0.8505	0.0355455	0.827691	0.958701
FBgn0002577	m	protein_coding	1.45355	0.17595	0.76397	0.161039	0.443486	0.800969
FBgn0002578	m1	protein_coding	-0.303503	0.758995	0.965458	-0.123103	0.530601	0.852177
FBgn0002579	RpL36	protein_coding	0.0333978	0.832649	0.974488	0.0577252	0.0691575	0.365596
FBgn0002590	RpS5a	protein_coding	0.162612	0.252483	0.815573	-0.0411442	0.145116	0.527329
FBgn0002592	m2	protein_coding	0.0992498	0.763226	0.965643	-0.199766	0.00305132	0.0525174
FBgn0002593	RpLP1	protein_coding	0.275295	0.0760353	0.641293	-0.0261117	0.390685	0.764169
FBgn0002607	RpL19	protein_coding	0.00979737	0.947574	0.992212	-0.0426995	0.151545	0.535405
FBgn0002609	HLHm3	protein_coding	-0.0365364	0.948641	0.992212	-0.0204363	0.855754	0.965712
FBgn0002622	RpS3	protein_coding	0.172993	0.257223	0.815846	0.0223271	0.459142	0.811941
FBgn0002626	RpL32	protein_coding	0.255351	0.156708	0.746078	-0.0214324	0.545612	0.859516
FBgn0002629	m4	protein_coding	0.53726	0.34037	0.848708	-0.136483	0.218336	0.626601
FBgn0002631	HLHm5	protein_coding	0.309182	0.781639	0.967764	-0.74922	0.00117776	0.0265479
FBgn0002632	m6	protein_coding	1.72573	0.00400464	0.29903	0.0133148	0.905689	0.980322
FBgn0002633	HLHm7	protein_coding	0.666369	0.0504973	0.574808	-0.124363	0.0627724	0.346824
FBgn0002638	Bj1	protein_coding	-0.329236	0.0761357	0.641293	-0.0325452	0.372354	0.749572
FBgn0002641	mal	protein_coding	-0.458825	0.111173	0.691471	0.137262	0.0186385	0.175143
FBgn0002643	mam	protein_coding	-0.30844	0.209563	0.779954	0.00297915	0.951036	0.990186
FBgn0002645	Map205	protein_coding	0.670233	0.0622679	0.60557	0.111524	0.114984	0.474519
FBgn0002652	squ	protein_coding	-0.708709	0.248731	0.814536	0.0373766	0.759659	0.940529
FBgn0002673	twe	protein_coding	-0.48808	0.286977	0.830584	0.0799416	0.381895	0.757664
FBgn0002707	mei-9	protein_coding	0.2368	0.593589	0.931914	0.305367	0.00100464	0.0234035
FBgn0002709	mei-218	protein_coding	-2.19105	0.0214248	0.464278	-0.0556769	0.766933	0.942981
FBgn0002715	mei-S332	protein_coding	0.0682534	0.826557	0.974451	-0.0426309	0.489816	0.828379
FBgn0002716	mei-W68	protein_coding	-0.501011	0.629629	0.935993	0.0690205	0.737328	0.934284
FBgn0002719	Men	protein_coding	0.765613	0.256248	0.815846	0.153433	0.249298	0.652867
FBgn0002723	Met	protein_coding	-0.0928264	0.717028	0.954354	-0.010822	0.831238	0.959315
FBgn0002732	malpha	protein_coding	0.127426	0.69914	0.952493	-0.158117	0.0177098	0.170036
FBgn0002733	HLHmbeta	protein_coding	0.400492	0.111306	0.691471	-0.152041	0.00284739	0.0501365
FBgn0002734	HLHmdelta	protein_coding	-0.0178857	0.964702	0.993554	-0.0212064	0.791194	0.948792
FBgn0002735	HLHmgamma	protein_coding	-0.914058	0.241013	0.806528	-0.297338	0.0574601	0.330249
FBgn0002736	mago	protein_coding	-0.696413	0.00131992	0.236101	0.0484376	0.244109	0.649804
FBgn0002772	Mlc1	protein_coding	0.180091	0.864923	0.9788	-0.193352	0.356968	0.74201
FBgn0002773	Mlc2	protein_coding	-0.391964	0.474775	0.898171	-0.0900848	0.408262	0.779353
FBgn0002774	mle	protein_coding	0.320767	0.351765	0.859196	-0.116645	0.0883237	0.415645
FBgn0002775	msl-3	protein_coding	-1.20138	0.0146985	0.414221	-0.49194	2.95225e-06	0.000201175
FBgn0002778	mnd	protein_coding	-0.0369186	0.926864	0.988141	0.0232547	0.770745	0.944988
FBgn0002780	mod	protein_coding	0.190701	0.0925828	0.658666	0.0821109	0.000447254	0.0126121
FBgn0002781	mod(mdg4)	protein_coding	-0.00984734	0.925591	0.988141	-0.0345204	0.102195	0.446052
FBgn0002783	mor	protein_coding	0.0134272	0.932871	0.989158	-0.06254	0.0510854	0.310871
FBgn0002787	Mov34	protein_coding	-0.0812771	0.62259	0.935689	-0.0364784	0.266977	0.670421
FBgn0002789	Mp20	protein_coding	-0.280438	0.818996	0.974451	-0.140482	0.563453	0.869255
FBgn0002791	mr	protein_coding	-0.130301	0.619926	0.935133	0.00549613	0.915962	0.982684
FBgn0002838	ms(3)K81	protein_coding	0.432959	0.600495	0.931914	-0.137972	0.400739	0.773261
FBgn0002868	MtnA	protein_coding	3.61063	0.0419532	0.548423	0.388916	0.25564	0.659428
FBgn0002872	mu2	protein_coding	-2.70207	0.012256	0.399898	-0.0490572	0.817464	0.957072
FBgn0002873	mud	protein_coding	-0.241044	0.467163	0.894779	-0.354162	9.98682e-07	7.69523e-05
FBgn0002878	mus101	protein_coding	0.224903	0.550387	0.918773	-0.139827	0.0629163	0.347427
FBgn0002891	mus205	protein_coding	-0.575272	0.517312	0.907591	-0.277706	0.117848	0.480458
FBgn0002899	mus301	protein_coding	-0.322224	0.712479	0.953634	-0.10899	0.530192	0.852069
FBgn0002901	mus304	protein_coding	0.364005	0.363762	0.864039	-0.0312367	0.691894	0.921057
FBgn0002905	mus308	protein_coding	-0.0393787	0.948043	0.992212	-0.00394069	0.973761	0.993053
FBgn0002906	mus309	protein_coding	1.10361	0.0668824	0.614954	-0.166993	0.152339	0.536372
FBgn0002914	Myb	protein_coding	-0.0761744	0.624771	0.935689	0.00801324	0.795148	0.949867
FBgn0002917	na	protein_coding	0.441743	0.590229	0.931828	-0.234451	0.149477	0.53325
FBgn0002921	Atpalpha	protein_coding	-0.0782495	0.67743	0.947607	-0.0993985	0.0094277	0.113157
FBgn0002924	ncd	protein_coding	-0.450812	0.0562742	0.591499	-0.105906	0.0246881	0.20725
FBgn0002926	ndl	protein_coding	1.81803	0.0728426	0.632325	-0.0692488	0.726893	0.931
FBgn0002930	nec	protein_coding	-2.55196	0.0216148	0.464278	-0.337437	0.121316	0.486675
FBgn0002931	net	protein_coding	-0.0697674	0.886548	0.981319	-0.0489051	0.613991	0.891823
FBgn0002932	neur	protein_coding	-0.104362	0.802258	0.97025	-0.0535294	0.517412	0.847399
FBgn0002938	ninaC	protein_coding	1.97879	0.103895	0.679716	-0.0195479	0.934652	0.987076
FBgn0002939	ninaD	protein_coding	0.280518	0.768435	0.966204	-0.082277	0.663228	0.910451
FBgn0002940	ninaE	protein_coding	1.84585	0.0462276	0.55993	-0.311495	0.0882765	0.415645
FBgn0002941	slou	protein_coding	0.236144	0.796786	0.970079	-0.10359	0.569107	0.870875
FBgn0002945	nkd	protein_coding	0.111933	0.495998	0.904334	-0.138613	6.56102e-05	0.00271578
FBgn0002948	nod	protein_coding	-0.861413	0.0317876	0.504372	-0.0706092	0.370436	0.748
FBgn0002962	nos	protein_coding	-0.931565	0.275556	0.822479	-0.25425	0.134918	0.512894
FBgn0002968	Nrg	protein_coding	-0.289178	0.103297	0.679716	-0.0607971	0.0845618	0.406847
FBgn0002973	numb	protein_coding	-0.523577	0.0781652	0.643252	-0.0830214	0.15764	0.544887
FBgn0002985	odd	protein_coding	0.903323	0.0516149	0.580276	-0.282549	0.00229657	0.0433235
FBgn0002989	okr	protein_coding	0.223287	0.842523	0.976894	-0.0283517	0.898705	0.97894
FBgn0003002	opa	protein_coding	0.205294	0.631306	0.936304	-0.139493	0.101538	0.445124
FBgn0003008	or	protein_coding	0.299485	0.423336	0.877935	-0.0732003	0.322646	0.71729
FBgn0003015	osk	protein_coding	0.103308	0.92101	0.987872	-0.171569	0.407367	0.779037
FBgn0003016	osp	protein_coding	-0.221839	0.501421	0.904967	-0.0127655	0.845308	0.963336
FBgn0003022	Ote	protein_coding	-0.299775	0.250391	0.81494	-0.00677389	0.89535	0.977995
FBgn0003023	otu	protein_coding	-0.331079	0.709897	0.953634	0.167841	0.342844	0.732566
FBgn0003028	ovo	protein_coding	0.0391926	0.910796	0.985875	0.117829	0.0934934	0.428624
FBgn0003041	pbl	protein_coding	-0.305722	0.3382	0.848708	-0.0265307	0.674621	0.914228
FBgn0003042	Pc	protein_coding	0.0789653	0.799029	0.970131	-0.0860632	0.163546	0.554472
FBgn0003044	Pcl	protein_coding	0.129054	0.491919	0.902645	0.0645463	0.0861478	0.410735
FBgn0003046	Pcp	protein_coding	-1.29349	0.298535	0.839783	-0.175102	0.476649	0.821322
FBgn0003048	pcx	protein_coding	0.0220875	0.954911	0.992648	0.0273063	0.724606	0.9308
FBgn0003053	peb	protein_coding	0.166168	0.791001	0.969386	-0.056365	0.649357	0.905178
FBgn0003062	Fib	protein_coding	0.111894	0.625302	0.935689	0.0411574	0.365918	0.745944
FBgn0003065	CG2150	protein_coding	2.46485	0.0481606	0.566226	0.093157	0.701698	0.923095
FBgn0003067	Pepck	protein_coding	1.11429	0.156348	0.745424	0.315842	0.0441224	0.287204
FBgn0003068	per	protein_coding	1.08749	0.335908	0.848188	-0.150966	0.498031	0.834021
FBgn0003071	Pfk	protein_coding	-0.317206	0.615204	0.934949	0.0328873	0.793038	0.948964
FBgn0003074	Pgi	protein_coding	0.44745	0.0300713	0.495435	0.101813	0.0132217	0.141046
FBgn0003076	Pgm	protein_coding	1.58454	0.000293627	0.121801	0.0892516	0.271973	0.675014
FBgn0003079	phl	protein_coding	0.381635	0.135554	0.726385	0.0636328	0.207004	0.60944
FBgn0003082	phr	protein_coding	-1.26404	0.367411	0.864981	-0.461656	0.0995185	0.441098
FBgn0003087	pim	protein_coding	-0.195931	0.525089	0.91167	-0.235515	0.000254742	0.0080497
FBgn0003089	pip	protein_coding	0.686763	0.20828	0.779954	0.324395	0.00378615	0.0606813
FBgn0003090	pk	protein_coding	-0.441242	0.296036	0.837819	-0.0851614	0.309663	0.707977
FBgn0003091	Pkc53E	protein_coding	-0.821472	0.333857	0.848188	0.424822	0.0149559	0.152094
FBgn0003093	Pkc98E	protein_coding	0.230761	0.370321	0.864981	0.0523195	0.305557	0.705092
FBgn0003116	pn	protein_coding	-0.821688	0.27857	0.825135	0.174107	0.252269	0.65545
FBgn0003117	pnr	protein_coding	0.0956432	0.800432	0.970131	-0.0833078	0.267419	0.670858
FBgn0003118	pnt	protein_coding	-0.315219	0.568467	0.925881	-0.149604	0.174699	0.568211
FBgn0003124	polo	protein_coding	0.239372	0.145244	0.734061	0.0567331	0.0825609	0.400685
FBgn0003129	Poxm	protein_coding	-0.555409	0.554023	0.920354	0.160281	0.389563	0.7635
FBgn0003130	Poxn	protein_coding	0.0575503	0.872238	0.979177	-0.287237	0.000128924	0.00476542
FBgn0003134	Pp1alpha-96A	protein_coding	0.227006	0.194982	0.775031	0.010912	0.751406	0.938151
FBgn0003137	Ppn	protein_coding	0.1161	0.639709	0.93848	0.0604079	0.221686	0.630513
FBgn0003138	Ptp61F	protein_coding	-0.128108	0.327813	0.846527	-0.0305793	0.239575	0.64755
FBgn0003139	PpV	protein_coding	-0.145744	0.34446	0.852505	0.0805007	0.0102514	0.119496
FBgn0003141	pr	protein_coding	0.145619	0.500263	0.904967	-0.00370881	0.930761	0.985482
FBgn0003149	Prm	protein_coding	-0.737134	0.494913	0.903837	-0.0709781	0.740696	0.935749
FBgn0003159	ptr	protein_coding	0.100427	0.859358	0.9788	0.0606409	0.590039	0.88166
FBgn0003162	Pu	protein_coding	1.26222	0.142817	0.729285	0.0968008	0.56421	0.86949
FBgn0003165	pum	protein_coding	0.324203	0.116564	0.701272	0.0178878	0.659021	0.907873
FBgn0003169	put	protein_coding	0.110773	0.583752	0.93095	-0.0546938	0.174338	0.568211
FBgn0003174	pwn	protein_coding	-0.533251	0.110901	0.691471	-0.189404	0.00526054	0.0765914
FBgn0003175	px	protein_coding	-0.231578	0.408762	0.875249	-0.0251068	0.651246	0.90592
FBgn0003178	PyK	protein_coding	0.356685	0.0288226	0.489136	0.019389	0.540878	0.858107
FBgn0003187	qua	protein_coding	-1.2227	0.183949	0.769683	0.0765622	0.673886	0.914182
FBgn0003189	r	protein_coding	-0.236559	0.386826	0.872383	-0.132759	0.0163534	0.161017
FBgn0003204	ras	protein_coding	0.00173876	0.99457	0.999493	0.170653	0.00129086	0.0284815
FBgn0003205	Ras85D	protein_coding	-0.0399082	0.772866	0.966857	-0.0122327	0.655497	0.906983
FBgn0003206	Ras64B	protein_coding	-0.300627	0.353617	0.85991	0.0135799	0.832465	0.95966
FBgn0003209	raw	protein_coding	0.61564	0.0323219	0.50668	-0.0550974	0.322307	0.717137
FBgn0003210	rb	protein_coding	-0.263962	0.301838	0.840178	0.173836	0.00106523	0.0245296
FBgn0003218	rdgB	protein_coding	-0.0234498	0.974944	0.996719	-0.488903	0.00146337	0.0308611
FBgn0003227	rec	protein_coding	0.757641	0.340554	0.848708	0.240584	0.128905	0.499512
FBgn0003231	ref(2)P	protein_coding	-0.550923	0.0945871	0.66101	0.107332	0.103259	0.448114
FBgn0003248	Rh2	protein_coding	0.319927	0.785552	0.968273	-0.0826732	0.722793	0.930458
FBgn0003249	Rh3	protein_coding	-0.553887	0.443225	0.886548	0.0800691	0.575528	0.875245
FBgn0003250	Rh4	protein_coding	1.47856	0.196532	0.775031	0.108136	0.631764	0.899047
FBgn0003254	rib	protein_coding	-0.501383	0.657776	0.944651	-0.207987	0.355204	0.740804
FBgn0003255	rk	protein_coding	-0.636639	0.43764	0.884551	-0.112474	0.489806	0.828379
FBgn0003256	rl	protein_coding	0.155335	0.703388	0.952493	0.0694581	0.391726	0.765292
FBgn0003257	r-l	protein_coding	0.436379	0.142377	0.729285	0.0355066	0.542773	0.858165
FBgn0003261	Rm62	protein_coding	0.355004	0.15401	0.742399	-0.00631102	0.897308	0.978291
FBgn0003267	ro	protein_coding	0.958825	0.31691	0.844039	-0.336417	0.0757808	0.382224
FBgn0003268	rod	protein_coding	-0.0672632	0.83647	0.975809	-0.0544425	0.400274	0.773161
FBgn0003274	RpLP2	protein_coding	-0.00941996	0.955239	0.9927	0.00795873	0.810955	0.954876
FBgn0003275	RpII18	protein_coding	-0.185962	0.160313	0.749502	-0.0195722	0.453544	0.807336
FBgn0003277	RpII215	protein_coding	-0.0143308	0.930073	0.988282	0.0809061	0.0148764	0.15204
FBgn0003278	RpI135	protein_coding	0.18607	0.510301	0.905776	-0.00859414	0.877629	0.973037
FBgn0003279	RpL4	protein_coding	0.121324	0.423411	0.877935	-0.0122516	0.682661	0.917758
FBgn0003285	rst	protein_coding	-0.441855	0.354586	0.85991	0.0835306	0.379677	0.755695
FBgn0003292	rt	protein_coding	-0.619907	0.210448	0.779954	0.0540228	0.583012	0.879258
FBgn0003295	ru	protein_coding	1.02573	0.420184	0.87754	0.283383	0.262283	0.66574
FBgn0003300	run	protein_coding	0.277682	0.793132	0.970079	0.0124254	0.952776	0.990345
FBgn0003301	rut	protein_coding	-0.169348	0.5977	0.931914	-0.0711746	0.265001	0.667993
FBgn0003302	rux	protein_coding	-0.0814786	0.835243	0.975531	0.243213	0.00282799	0.0499612
FBgn0003308	ry	protein_coding	-0.904985	0.376568	0.867668	-0.0449586	0.824096	0.957883
FBgn0003310	S	protein_coding	0.13746	0.682222	0.948542	-0.09198	0.168615	0.561217
FBgn0003312	sad	protein_coding	-0.166796	0.880605	0.981072	-0.158375	0.472076	0.818101
FBgn0003317	sax	protein_coding	-0.232477	0.224829	0.788502	-0.111977	0.00412719	0.0644961
FBgn0003319	Sb	protein_coding	0.90722	0.0528139	0.581831	0.091927	0.31415	0.711471
FBgn0003321	sbr	protein_coding	0.7247	0.0235902	0.470722	-0.0177489	0.773861	0.945452
FBgn0003326	sca	protein_coding	0.563689	0.0243862	0.475246	-0.0589861	0.224999	0.63267
FBgn0003328	scb	protein_coding	-0.323594	0.501078	0.904967	0.0884181	0.357491	0.742019
FBgn0003330	Sce	protein_coding	-0.0250834	0.907988	0.985641	0.000377283	0.993003	0.997266
FBgn0003334	Scm	protein_coding	-0.246377	0.485665	0.900337	0.0105867	0.879978	0.974234
FBgn0003339	Scr	protein_coding	-0.162145	0.851241	0.977628	-0.099544	0.561739	0.86852
FBgn0003345	sd	protein_coding	0.114682	0.489667	0.901818	0.155086	1.3463e-05	0.000698751
FBgn0003346	RanGap	protein_coding	-0.361296	0.0780349	0.643252	-0.0142868	0.722297	0.930458
FBgn0003353	sei	protein_coding	-1.84966	0.0125729	0.403137	-0.317745	0.0311653	0.235432
FBgn0003360	sesB	protein_coding	0.0648848	0.611213	0.933881	0.136558	1.06894e-06	8.11177e-05
FBgn0003366	sev	protein_coding	-1.38328	0.126653	0.715399	-0.0276739	0.877169	0.973037
FBgn0003371	sgg	protein_coding	-0.363593	0.161254	0.750249	0.298638	2.22625e-07	2.18631e-05
FBgn0003373	Sgs3	protein_coding	1.39754	0.23008	0.794728	-0.319164	0.167657	0.560182
FBgn0003374	Sgs4	protein_coding	-0.303998	0.770876	0.966848	-0.151485	0.464866	0.814707
FBgn0003375	Sgs5	protein_coding	-0.747305	0.469966	0.896047	-0.43583	0.0364257	0.258046
FBgn0003377	Sgs7	protein_coding	0.80639	0.584291	0.93095	-0.0508245	0.861715	0.96769
FBgn0003378	Sgs8	protein_coding	0.162169	0.875229	0.979572	-0.455722	0.0291062	0.228367
FBgn0003380	Sh	protein_coding	-0.210369	0.679914	0.948077	0.0720957	0.477929	0.822256
FBgn0003382	sha	protein_coding	0.0896221	0.924032	0.987872	0.00180726	0.992259	0.997051
FBgn0003386	Shaw	protein_coding	-1.22781	0.218004	0.78413	-0.129712	0.509815	0.84242
FBgn0003388	shd	protein_coding	1.37594	0.164146	0.754937	0.115229	0.553702	0.864199
FBgn0003390	shf	protein_coding	0.320835	0.0796778	0.643252	-0.0338543	0.345502	0.735281
FBgn0003391	shg	protein_coding	-0.435411	0.215949	0.782621	-0.0324164	0.641172	0.900395
FBgn0003392	shi	protein_coding	-0.0408664	0.774478	0.966857	0.0322614	0.256536	0.660598
FBgn0003396	shn	protein_coding	-0.271131	0.296897	0.838256	-0.0869345	0.0940021	0.429946
FBgn0003401	shu	protein_coding	0.123492	0.784467	0.968272	-0.126311	0.159612	0.54886
FBgn0003410	sina	protein_coding	-0.0595047	0.762092	0.965458	-0.0466587	0.23345	0.641531
FBgn0003415	skd	protein_coding	-0.00323187	0.989389	0.998963	-0.0960252	0.0494045	0.305673
FBgn0003416	sl	protein_coding	-0.0820002	0.830703	0.974451	0.0402007	0.598067	0.883735
FBgn0003423	slgA	protein_coding	0.61059	0.00402678	0.29903	0.398427	3.9667e-14	1.41909e-11
FBgn0003429	slo	protein_coding	0.21604	0.761173	0.965458	0.044992	0.749286	0.937636
FBgn0003430	slp1	protein_coding	-0.408446	0.689331	0.950521	-0.164162	0.418514	0.785621
FBgn0003435	sm	protein_coding	1.31638	0.0411291	0.545413	0.175333	0.162539	0.553229
FBgn0003444	smo	protein_coding	-0.194425	0.564827	0.924188	-0.0555463	0.407587	0.779309
FBgn0003447	sn	protein_coding	0.0822876	0.698154	0.952238	0.131155	0.00269288	0.0482551
FBgn0003449	snf	protein_coding	0.528596	0.178007	0.76585	0.218418	0.00612527	0.0846419
FBgn0003459	stwl	protein_coding	-0.511307	0.560175	0.923132	-0.0304114	0.861631	0.96769
FBgn0003460	so	protein_coding	0.323177	0.559361	0.923132	-0.0810755	0.457789	0.811049
FBgn0003462	Sod	protein_coding	0.0655331	0.536124	0.913948	0.0653137	0.00269807	0.0482618
FBgn0003463	sog	protein_coding	0.242586	0.236113	0.799037	0.193547	1.03715e-05	0.000567713
FBgn0003464	sol	protein_coding	0.0391985	0.877627	0.980092	0.187072	0.00046203	0.0129278
FBgn0003475	spir	protein_coding	-0.511635	0.253493	0.815846	0.00194287	0.982548	0.995065
FBgn0003479	spn-A	protein_coding	0.185985	0.546769	0.916343	-0.309675	3.26115e-06	0.000217779
FBgn0003480	spn-B	protein_coding	0.939374	0.0947007	0.66101	0.218585	0.0501328	0.308086
FBgn0003482	spn-D	protein_coding	-0.888673	0.260491	0.815846	-0.0489329	0.754779	0.939097
FBgn0003483	spn-E	protein_coding	-0.550077	0.545615	0.915943	0.0860918	0.634896	0.899549
FBgn0003486	spo	protein_coding	-0.436734	0.632579	0.936952	-0.0656468	0.716804	0.928953
FBgn0003495	spz	protein_coding	2.46929	0.0407128	0.545413	0.121654	0.59757	0.883522
FBgn0003499	sr	protein_coding	-1.13823	0.0484427	0.566882	0.024341	0.830661	0.959315
FBgn0003502	Btk29A	protein_coding	0.10915	0.475572	0.898223	-0.0619994	0.0436781	0.285777
FBgn0003507	srp	protein_coding	0.0484891	0.959142	0.992762	0.148287	0.431889	0.792821
FBgn0003510	Sry-alpha	protein_coding	0.865915	0.143883	0.731228	-0.284915	0.0155455	0.156255
FBgn0003511	Sry-beta	protein_coding	-0.387148	0.257368	0.815846	-0.077161	0.255687	0.659428
FBgn0003512	Sry-delta	protein_coding	-0.0449921	0.822058	0.974451	-0.0889473	0.0276902	0.222492
FBgn0003513	ss	protein_coding	0.403039	0.182765	0.769683	-0.0876313	0.142267	0.522558
FBgn0003514	sqh	protein_coding	-0.0305289	0.82729	0.974451	-0.127444	2.03762e-05	0.00101044
FBgn0003515	st	protein_coding	-0.00492909	0.996671	0.999525	-0.225745	0.336948	0.729737
FBgn0003517	sta	protein_coding	0.172044	0.225211	0.788513	0.0541835	0.0561431	0.32602
FBgn0003520	stau	protein_coding	0.0481667	0.832309	0.974451	-0.0212648	0.63717	0.899824
FBgn0003525	stg	protein_coding	-0.233364	0.467018	0.894779	-0.139768	0.0306624	0.232959
FBgn0003527	stil	protein_coding	0.0975694	0.935875	0.989809	-0.105816	0.659972	0.908184
FBgn0003545	sub	protein_coding	-0.580971	0.0490483	0.567154	-0.0233099	0.686999	0.919394
FBgn0003557	Su(dx)	protein_coding	-0.00446378	0.98838	0.998963	-0.130338	0.034646	0.251146
FBgn0003559	su(f)	protein_coding	-0.179853	0.36928	0.864981	-0.00114238	0.977001	0.993601
FBgn0003567	su(Hw)	protein_coding	-0.2508	0.435679	0.883616	-0.00431743	0.94599	0.988523
FBgn0003575	su(s)	protein_coding	0.00665508	0.984062	0.998911	-0.0178606	0.786726	0.948024
FBgn0003598	Su(var)3-7	protein_coding	-0.141832	0.507085	0.905776	-0.0877627	0.041315	0.27731
FBgn0003607	Su(var)205	protein_coding	-0.155405	0.354826	0.85991	-0.0894856	0.00874258	0.107585
FBgn0003612	Su(var)2-10	protein_coding	0.0185993	0.913902	0.986021	-0.0181679	0.594392	0.882942
FBgn0003638	su(w[a])	protein_coding	0.16043	0.479442	0.898547	0.123961	0.00743044	0.0961638
FBgn0003651	svp	protein_coding	-0.337181	0.422481	0.87754	0.0725119	0.387146	0.761296
FBgn0003654	sw	protein_coding	-1.87431	0.014018	0.412994	0.165694	0.274464	0.677836
FBgn0003656	sws	protein_coding	-0.16748	0.607688	0.932763	0.320801	7.09558e-06	0.000403843
FBgn0003660	Syb	protein_coding	0.0190575	0.910016	0.985875	-0.00358428	0.914582	0.982684
FBgn0003676	T-cp1	protein_coding	-0.647555	0.118669	0.705882	0.165967	0.04784	0.301066
FBgn0003687	Tbp	protein_coding	-0.272745	0.258977	0.815846	-0.0562914	0.240533	0.648565
FBgn0003701	thr	protein_coding	-0.500717	0.471982	0.896875	-0.265643	0.0573515	0.329977
FBgn0003710	tipE	protein_coding	-2.61145	0.143197	0.729285	0.194228	0.579895	0.877993
FBgn0003714	tko	protein_coding	-0.168201	0.297289	0.838896	0.213766	7.18935e-09	9.73185e-07
FBgn0003715	CG16778	protein_coding	2.1104	0.0254247	0.482346	-0.128693	0.483497	0.824102
FBgn0003716	tkv	protein_coding	-0.0143278	0.937325	0.990003	-0.137229	0.000312476	0.0095429
FBgn0003719	tld	protein_coding	-0.291274	0.521804	0.909584	0.027098	0.764239	0.942175
FBgn0003721	Tm1	protein_coding	0.376486	0.0207716	0.460254	-0.0355257	0.261939	0.66574
FBgn0003731	Egfr	protein_coding	-0.546921	0.320201	0.844264	0.0351017	0.748249	0.937282
FBgn0003732	Top2	protein_coding	-0.333089	0.0791571	0.643252	-0.112371	0.0035003	0.0579426
FBgn0003733	tor	protein_coding	0.633012	0.562727	0.923793	0.0317223	0.883501	0.974234
FBgn0003741	tra	protein_coding	-0.71595	0.0550999	0.587791	1.22806	1.95471e-22	3.26339e-19
FBgn0003742	tra2	protein_coding	-0.272138	0.121613	0.707447	0.00967628	0.779674	0.946843
FBgn0003744	trc	protein_coding	-0.169559	0.455098	0.890198	-0.040319	0.370951	0.748
FBgn0003747	Gr5a	protein_coding	-3.86219	0.186573	0.769683	0.08922	0.876553	0.973037
FBgn0003748	Treh	protein_coding	0.403637	0.358074	0.859915	-0.207763	0.0182793	0.173558
FBgn0003751	trk	protein_coding	0.927581	0.321236	0.844264	0.0843421	0.646705	0.903618
FBgn0003861	trp	protein_coding	-0.911485	0.325527	0.846191	-0.00783828	0.965837	0.99217
FBgn0003862	trx	protein_coding	-0.194016	0.568888	0.926067	0.013656	0.839711	0.961521
FBgn0003866	tsh	protein_coding	-0.0592119	0.687123	0.949924	-0.0108897	0.708628	0.92607
FBgn0003867	tsl	protein_coding	-0.199299	0.369517	0.864981	0.0806327	0.0704843	0.369075
FBgn0003870	ttk	protein_coding	-0.171804	0.276098	0.823459	-0.0518027	0.0997439	0.441284
FBgn0003882	tub	protein_coding	0.147612	0.430922	0.882856	-0.071658	0.0562002	0.326146
FBgn0003884	alphaTub84B	protein_coding	0.0698301	0.60613	0.932763	0.0263785	0.327142	0.72152
FBgn0003885	alphaTub84D	protein_coding	-0.680643	0.391645	0.87513	0.03261	0.835995	0.95966
FBgn0003886	alphaTub85E	protein_coding	-1.56131	0.0802675	0.643252	-0.206047	0.244291	0.649804
FBgn0003887	betaTub56D	protein_coding	0.115593	0.274418	0.821358	0.00529063	0.799773	0.951417
FBgn0003888	betaTub60D	protein_coding	0.673273	0.0206349	0.458824	0.193789	0.00101309	0.0235454
FBgn0003889	betaTub85D	protein_coding	-0.874939	0.265203	0.816141	-0.16886	0.278714	0.682944
FBgn0003890	betaTub97EF	protein_coding	-3.29355	0.0075984	0.339866	0.362498	0.146373	0.528571
FBgn0003891	tud	protein_coding	-0.145515	0.574949	0.928359	-0.0043108	0.933178	0.98635
FBgn0003892	ptc	protein_coding	0.0502851	0.85829	0.9788	-0.0747884	0.182635	0.57736
FBgn0003896	tup	protein_coding	-0.482916	0.395719	0.875249	-0.0288894	0.798	0.951002
FBgn0003900	twi	protein_coding	0.284905	0.204969	0.778084	0.00247195	0.955352	0.991377
FBgn0003930	snRNA:U4:39B	snRNA	1.21053	0.233915	0.798007	-0.0522383	0.794482	0.949867
FBgn0003941	RpL40	protein_coding	-0.0905679	0.307255	0.841654	-0.0633604	0.000572339	0.015127
FBgn0003942	RpS27A	protein_coding	0.14364	0.464793	0.893825	0.019545	0.615279	0.891823
FBgn0003943	Ubi-p63E	protein_coding	-0.402178	0.405883	0.875249	-0.00409826	0.965929	0.99217
FBgn0003944	Ubx	protein_coding	0.0299675	0.953627	0.992648	-0.0406248	0.690593	0.920451
FBgn0003950	unc	protein_coding	0.0293619	0.977115	0.996827	-0.0382513	0.850397	0.96433
FBgn0003961	Uro	protein_coding	-0.165473	0.870395	0.97911	-0.0679235	0.735528	0.933936
FBgn0003963	ush	protein_coding	-0.0393216	0.893352	0.982054	-0.00234829	0.967788	0.99217
FBgn0003964	usp	protein_coding	0.617723	0.00167821	0.247216	0.0422621	0.258768	0.663045
FBgn0003969	vap	protein_coding	-0.0532669	0.793582	0.970079	0.0766495	0.0616606	0.344182
FBgn0003975	vg	protein_coding	0.336394	0.134782	0.726385	-0.0546552	0.217578	0.625746
FBgn0003977	vir	protein_coding	0.930494	0.0431936	0.551878	0.105556	0.238198	0.645047
FBgn0003978	vls	protein_coding	-0.375323	0.199937	0.775031	0.123124	0.037245	0.26108
FBgn0003984	vn	protein_coding	-0.129047	0.760121	0.965458	-0.182563	0.0320979	0.239765
FBgn0003996	w	protein_coding	0.563139	0.613177	0.934572	-0.157536	0.476074	0.821322
FBgn0003997	W	protein_coding	-0.0481455	0.864372	0.9788	-0.132334	0.0203211	0.186749
FBgn0004003	wbl	protein_coding	1.1894	0.00163209	0.245957	0.0542767	0.448431	0.803538
FBgn0004009	wg	protein_coding	0.129009	0.564289	0.924186	-0.0678515	0.12847	0.498845
FBgn0004028	wupA	protein_coding	-0.711958	0.441383	0.886104	-0.552815	0.00351145	0.0579476
FBgn0004045	Yp1	protein_coding	0.990045	0.353082	0.859703	0.0812637	0.699777	0.923095
FBgn0004047	Yp3	protein_coding	0.909013	0.399137	0.875249	0.0452931	0.831668	0.95944
FBgn0004049	yrt	protein_coding	-0.250289	0.290741	0.833234	-0.0670676	0.155014	0.540094
FBgn0004050	z	protein_coding	-0.0759585	0.648646	0.941133	0.130063	0.000211155	0.00709779
FBgn0004055	uzip	protein_coding	0.3419	0.313493	0.841654	-0.126823	0.0602373	0.338227
FBgn0004057	Zw	protein_coding	0.828671	0.0806435	0.643756	-0.0843666	0.359486	0.743695
FBgn0004066	Pros28.1	protein_coding	0.0196245	0.88628	0.981319	0.134798	5.7363e-06	0.000339682
FBgn0004087	Dhfr	protein_coding	-0.221243	0.248758	0.814536	0.0675709	0.0785734	0.390547
FBgn0004101	bs	protein_coding	-0.114504	0.7027	0.952493	-0.102321	0.0884701	0.415645
FBgn0004102	oc	protein_coding	0.376467	0.553556	0.920022	0.164345	0.194714	0.593925
FBgn0004103	Pp1-87B	protein_coding	-0.0368642	0.660105	0.944811	0.00788221	0.635284	0.899549
FBgn0004106	cdc2	protein_coding	0.0680966	0.604667	0.932412	-0.004859	0.851944	0.964889
FBgn0004107	cdc2c	protein_coding	0.173595	0.628113	0.935902	-0.246618	0.000867712	0.0208438
FBgn0004108	Nrt	protein_coding	0.448257	0.447152	0.887834	0.129656	0.268251	0.671664
FBgn0004117	Tm2	protein_coding	-0.883204	0.340634	0.848708	-0.325789	0.0795297	0.392909
FBgn0004118	nAcRbeta-96A	protein_coding	0.0548697	0.961173	0.992762	-0.136318	0.542191	0.858165
FBgn0004132	boca	protein_coding	0.187116	0.187847	0.770871	-0.000468732	0.986612	0.996034
FBgn0004133	blow	protein_coding	0.120833	0.65579	0.943699	0.113528	0.0381024	0.264133
FBgn0004167	kst	protein_coding	-0.191452	0.451022	0.889109	-0.0570293	0.258902	0.663045
FBgn0004168	5-HT1A	protein_coding	-0.236938	0.792766	0.970079	-0.289658	0.10858	0.461672
FBgn0004169	up	protein_coding	-1.19658	0.210327	0.779954	-0.0677822	0.720627	0.930312
FBgn0004170	sc	protein_coding	0.396925	0.236101	0.799037	0.132894	0.0476044	0.300475
FBgn0004177	mts	protein_coding	-0.0780905	0.475543	0.898223	0.0154678	0.475948	0.821322
FBgn0004179	Csp	protein_coding	0.0924858	0.544935	0.915943	0.0630677	0.0404748	0.273758
FBgn0004197	Ser	protein_coding	-0.564855	0.258815	0.815846	-0.0986356	0.320405	0.716203
FBgn0004198	ct	protein_coding	0.194941	0.550286	0.918773	0.28035	5.84439e-05	0.00250185
FBgn0004227	nonA	protein_coding	0.0495302	0.812879	0.972833	-0.0240964	0.561444	0.86852
FBgn0004228	mex1	protein_coding	-0.823507	0.546085	0.915943	-0.266548	0.325452	0.7195
FBgn0004237	Hrb87F	protein_coding	-0.276234	0.267237	0.817877	-0.0626426	0.205241	0.606629
FBgn0004242	Syt1	protein_coding	-0.437925	0.672477	0.947274	0.0291496	0.887576	0.975403
FBgn0004244	Rdl	protein_coding	-0.168575	0.81082	0.972485	-0.247609	0.0790238	0.391657
FBgn0004359	T48	protein_coding	-0.491998	0.386357	0.871967	-0.199308	0.0797462	0.392909
FBgn0004360	Wnt2	protein_coding	0.480136	0.16397	0.754937	-0.0198023	0.769366	0.944134
FBgn0004362	HmgD	protein_coding	-0.256566	0.154797	0.742602	-0.115403	0.00177219	0.035573
FBgn0004363	porin	protein_coding	0.378399	0.0150573	0.417869	0.102167	0.00116115	0.026315
FBgn0004364	18w	protein_coding	-0.0202427	0.896458	0.98217	-0.036831	0.234697	0.642432
FBgn0004366	rdgC	protein_coding	0.1395	0.867864	0.978875	0.17435	0.296241	0.697772
FBgn0004367	mei-41	protein_coding	-0.595475	0.357565	0.859915	-0.190987	0.139497	0.518517
FBgn0004368	Ptp4E	protein_coding	-0.171663	0.592504	0.931848	0.0466516	0.464891	0.814707
FBgn0004369	Ptp99A	protein_coding	-0.0345597	0.916773	0.986703	-0.157102	0.0188596	0.176393
FBgn0004370	Ptp10D	protein_coding	-0.0391114	0.881501	0.981137	0.054368	0.298574	0.700132
FBgn0004373	fwd	protein_coding	-0.308653	0.186046	0.769683	-0.0970401	0.0380656	0.264133
FBgn0004374	neb	protein_coding	-0.502858	0.340583	0.848708	-0.179561	0.0891639	0.417557
FBgn0004378	Klp61F	protein_coding	-0.295186	0.466703	0.894779	-0.0735312	0.36154	0.744151
FBgn0004379	Klp67A	protein_coding	-0.275295	0.320999	0.844264	-0.16624	0.00337544	0.0565415
FBgn0004380	Klp64D	protein_coding	0.818303	0.0604606	0.600342	-0.0295365	0.726077	0.931
FBgn0004381	Klp68D	protein_coding	0.441713	0.513856	0.906721	-0.268069	0.046762	0.299116
FBgn0004387	Klp98A	protein_coding	0.551911	0.0633849	0.607776	-0.121007	0.0390939	0.268175
FBgn0004390	Gap1	protein_coding	-0.0278374	0.907921	0.985641	-0.226194	1.14992e-05	0.000615037
FBgn0004391	shtd	protein_coding	-0.259893	0.441412	0.886104	0.191823	0.0058084	0.0817173
FBgn0004394	pdm2	protein_coding	-0.273013	0.595048	0.931914	0.106793	0.298927	0.700411
FBgn0004395	unk	protein_coding	-0.239415	0.212409	0.779954	-0.107874	0.00571031	0.0810357
FBgn0004396	CrebA	protein_coding	0.78856	0.0093747	0.375625	0.142276	0.0172871	0.166738
FBgn0004397	Vinc	protein_coding	-0.723123	0.129087	0.719993	-0.0161202	0.86412	0.96837
FBgn0004400	rhi	protein_coding	-0.221963	0.849307	0.977589	0.0576877	0.803317	0.953112
FBgn0004401	Pep	protein_coding	-0.0608056	0.606729	0.932763	0.0075112	0.748226	0.937282
FBgn0004403	RpS14a	protein_coding	0.11451	0.462198	0.89306	0.0388	0.2107	0.614794
FBgn0004404	RpS14b	protein_coding	0.0400798	0.786972	0.968273	-0.0254437	0.387896	0.761937
FBgn0004406	tam	protein_coding	-0.277107	0.688095	0.949924	-0.166487	0.226003	0.632719
FBgn0004419	me31B	protein_coding	0.0468564	0.719754	0.955063	0.0538385	0.0408931	0.275657
FBgn0004432	Cyp1	protein_coding	-0.250001	0.0858489	0.651638	-0.105662	0.00043122	0.0122968
FBgn0004435	Galpha49B	protein_coding	0.669586	0.486757	0.900433	0.0210941	0.911543	0.981378
FBgn0004436	UbcD6	protein_coding	0.125537	0.361067	0.862118	0.0197209	0.468385	0.816398
FBgn0004449	Ten-m	protein_coding	-0.481949	0.141211	0.729285	-5.10717e-05	0.999369	0.999568
FBgn0004456	mew	protein_coding	0.00878523	0.966953	0.993893	0.257994	6.88874e-08	7.41984e-06
FBgn0004462	Pk17E	protein_coding	-0.106769	0.787088	0.968273	0.150784	0.0595223	0.335718
FBgn0004463	RpIII128	protein_coding	-0.203817	0.581823	0.930266	0.00274947	0.970132	0.992844
FBgn0004465	Su(P)	protein_coding	0.526104	0.248499	0.814534	-0.131327	0.144708	0.526724
FBgn0004507	GlyP	protein_coding	0.841487	0.0292084	0.489136	0.0731784	0.329109	0.722453
FBgn0004509	Fur1	protein_coding	-0.0964861	0.782912	0.967843	0.0603695	0.387015	0.761296
FBgn0004510	Ets97D	protein_coding	-0.498926	0.367573	0.864981	-0.15283	0.166395	0.5592
FBgn0004511	dy	protein_coding	0.536378	0.512471	0.90631	0.184946	0.256306	0.660598
FBgn0004512	Mdr49	protein_coding	-0.203215	0.729473	0.958718	-0.00498698	0.965897	0.99217
FBgn0004513	Mdr65	protein_coding	-0.384127	0.772429	0.966857	0.0360179	0.891229	0.976491
FBgn0004514	Oct-TyrR	protein_coding	-0.0762179	0.946056	0.992212	-0.287006	0.201673	0.602315
FBgn0004516	Gad1	protein_coding	1.02128	0.261163	0.815846	-0.0343102	0.848214	0.963666
FBgn0004552	Akh	protein_coding	-0.13844	0.901457	0.982899	-0.106288	0.631785	0.899047
FBgn0004554	Edg91	protein_coding	-0.16166	0.895563	0.98217	-0.0442523	0.8562	0.965712
FBgn0004556	Dbp73D	protein_coding	0.0199272	0.958725	0.992762	0.0665263	0.385727	0.760746
FBgn0004567	slp2	protein_coding	-0.000328674	0.999712	0.999963	-0.195483	0.280459	0.683975
FBgn0004569	aos	protein_coding	0.194026	0.612043	0.934497	-0.214677	0.00572115	0.0810583
FBgn0004573	5-HT7	protein_coding	-0.476045	0.600399	0.931914	0.0346983	0.847078	0.963572
FBgn0004574	Rop	protein_coding	0.0829926	0.784516	0.968272	-0.0390742	0.515971	0.846321
FBgn0004575	Syn	protein_coding	0.781552	0.466967	0.894779	0.215749	0.311945	0.709432
FBgn0004577	Pxd	protein_coding	-0.61572	0.512914	0.906521	0.348939	0.0646236	0.351621
FBgn0004580	Cbp53E	protein_coding	-0.225433	0.791711	0.969981	0.00465874	0.978026	0.993769
FBgn0004581	bgcn	protein_coding	-1.055	0.339915	0.848708	0.157878	0.471982	0.818101
FBgn0004583	ex	protein_coding	-0.343683	0.227167	0.79073	-0.0779561	0.168248	0.561171
FBgn0004584	Rrp1	protein_coding	-0.158715	0.33377	0.848188	-0.0823317	0.0132857	0.141276
FBgn0004587	B52	protein_coding	-0.243457	0.140934	0.729285	0.00606306	0.852021	0.964889
FBgn0004595	pros	protein_coding	0.0344479	0.950253	0.99243	-0.115232	0.293246	0.695167
FBgn0004597	CycC	protein_coding	-0.134467	0.755298	0.965106	0.0300613	0.725829	0.931
FBgn0004598	Fur2	protein_coding	-0.0796547	0.787357	0.968273	0.0472216	0.421677	0.7871
FBgn0004603	Src42A	protein_coding	-0.0338169	0.839339	0.976695	-0.0140046	0.672017	0.913266
FBgn0004606	zfh1	protein_coding	-0.047317	0.918598	0.987289	0.267577	0.0052574	0.0765914
FBgn0004607	zfh2	protein_coding	-0.280555	0.259158	0.815846	-0.0713257	0.149434	0.53325
FBgn0004611	Plc21C	protein_coding	-0.0313101	0.92528	0.988061	-0.10403	0.118808	0.482277
FBgn0004618	gl	protein_coding	0.88869	0.617136	0.934968	-0.142259	0.684049	0.918318
FBgn0004619	Glu-RI	protein_coding	0.338699	0.715573	0.954074	0.232677	0.209308	0.612515
FBgn0004620	GluRIIA	protein_coding	0.0940571	0.921615	0.987872	-0.32434	0.090572	0.421393
FBgn0004622	Takr99D	protein_coding	-0.441097	0.597071	0.931914	0.128103	0.439193	0.797664
FBgn0004623	Gbeta76C	protein_coding	0.869813	0.339726	0.848708	0.282361	0.120218	0.484986
FBgn0004629	Cys	protein_coding	-0.645964	0.49113	0.90231	0.256447	0.176002	0.57012
FBgn0004635	rho	protein_coding	0.121344	0.797266	0.970079	-0.108307	0.247896	0.652304
FBgn0004636	R	protein_coding	0.00120289	0.995498	0.999493	0.00365952	0.930979	0.985482
FBgn0004638	drk	protein_coding	-0.153284	0.273271	0.821358	-0.0207424	0.453532	0.807336
FBgn0004643	mit(1)15	protein_coding	0.0991732	0.69947	0.952493	0.0359819	0.480396	0.824102
FBgn0004644	hh	protein_coding	0.140183	0.475698	0.898223	-0.0509119	0.192545	0.590976
FBgn0004646	ogre	protein_coding	0.556607	0.0198042	0.452454	0.245506	1.54258e-06	0.000112789
FBgn0004647	N	protein_coding	-0.266392	0.165347	0.756187	0.132951	0.000798076	0.0197391
FBgn0004648	svr	protein_coding	0.861203	0.0235851	0.470722	0.288592	0.000225947	0.0074944
FBgn0004649	yl	protein_coding	-1.04618	0.260067	0.815846	-0.205871	0.264058	0.667609
FBgn0004650	fs(1)N	protein_coding	-0.186127	0.850763	0.977589	0.0408466	0.834988	0.95966
FBgn0004652	fru	protein_coding	-0.427103	0.391842	0.87513	-0.217564	0.0303832	0.232625
FBgn0004654	Pgd	protein_coding	0.106654	0.743245	0.963407	-0.000942448	0.988329	0.996198
FBgn0004655	wapl	protein_coding	-0.395619	0.191542	0.772221	-0.0381499	0.524257	0.848746
FBgn0004656	fs(1)h	protein_coding	-0.22204	0.249666	0.814627	0.10591	0.00696262	0.0920113
FBgn0004657	mys	protein_coding	0.363438	0.037215	0.537219	-0.05012	0.142312	0.522558
FBgn0004666	sim	protein_coding	1.10835	0.261554	0.815846	0.072318	0.710422	0.926826
FBgn0004687	Mlc-c	protein_coding	-0.207298	0.122902	0.70803	-0.174552	9.13841e-09	1.22053e-06
FBgn0004698	mus210	protein_coding	-0.0279555	0.924549	0.987872	-0.108177	0.0677185	0.361009
FBgn0004795	retn	protein_coding	3.67118e-05	0.999963	0.999963	-0.159062	0.307875	0.706864
FBgn0004797	mdy	protein_coding	-1.07344	0.000900141	0.216427	-0.134694	0.0317907	0.238538
FBgn0004811	fs(2)ltoPP43	protein_coding	-0.102814	0.792874	0.970079	0.0172026	0.824745	0.958073
FBgn0004828	His3.3B	protein_coding	-0.266303	0.4217	0.87754	0.078344	0.2351	0.642432
FBgn0004832	Xpac	protein_coding	-0.393162	0.207061	0.779865	-0.359843	1.73576e-07	1.72149e-05
FBgn0004837	Su(H)	protein_coding	-0.0304786	0.895975	0.98217	-0.0343931	0.457425	0.81069
FBgn0004838	Hrb27C	protein_coding	0.0225138	0.880565	0.981072	0.0119331	0.687997	0.919599
FBgn0004839	otk	protein_coding	0.165156	0.468062	0.894938	0.116265	0.0119877	0.132455
FBgn0004841	Takr86C	protein_coding	0.0863396	0.915913	0.986627	0.311161	0.058503	0.333556
FBgn0004842	NepYr	protein_coding	0.61346	0.521195	0.909423	-0.317349	0.097412	0.438057
FBgn0004852	Ac76E	protein_coding	0.211152	0.839827	0.976695	0.252684	0.225431	0.63267
FBgn0004854	B-H2	protein_coding	1.6932	0.0144817	0.413743	0.00414118	0.974924	0.993053
FBgn0004855	RpII15	protein_coding	-0.338183	0.528284	0.912925	-0.00240369	0.981965	0.994977
FBgn0004856	Bx42	protein_coding	-0.600054	0.0096858	0.376128	0.117696	0.0108046	0.123975
FBgn0004858	elB	protein_coding	-0.169966	0.256414	0.815846	-0.0626431	0.0371882	0.260864
FBgn0004859	ci	protein_coding	0.0645344	0.691129	0.950855	0.0142597	0.657797	0.907812
FBgn0004860	ph-d	protein_coding	-1.3273	0.111116	0.691471	-0.239996	0.147663	0.531301
FBgn0004861	ph-p	protein_coding	-0.272464	0.202044	0.775031	0.0300813	0.4765	0.821322
FBgn0004863	C15	protein_coding	1.02808	0.25235	0.815573	-0.368099	0.0410733	0.276499
FBgn0004864	hop	protein_coding	0.222942	0.60326	0.931974	-0.18658	0.03017	0.232292
FBgn0004865	Eip78C	protein_coding	-0.295224	0.576489	0.928407	0.0347882	0.740406	0.935749
FBgn0004867	RpS2	protein_coding	0.202914	0.198832	0.775031	0.0160576	0.605721	0.885777
FBgn0004868	Gdi	protein_coding	-0.0333968	0.849494	0.977589	0.0627729	0.0757675	0.382224
FBgn0004870	bab1	protein_coding	-0.244487	0.853323	0.978374	0.0322173	0.90245	0.979528
FBgn0004872	piwi	protein_coding	-1.51989	0.30908	0.841654	-0.104126	0.724383	0.9308
FBgn0004875	enc	protein_coding	-0.0328402	0.890436	0.981336	0.0448325	0.345066	0.734805
FBgn0004876	cdi	protein_coding	-0.336415	0.115303	0.699571	-0.1223	0.00476813	0.0709693
FBgn0004878	cas	protein_coding	0.0465077	0.959137	0.992762	-0.23575	0.193027	0.591982
FBgn0004880	scrt	protein_coding	-0.268996	0.709967	0.953634	-0.220958	0.126096	0.494171
FBgn0004882	orb	protein_coding	-0.645308	0.521941	0.909584	-0.312135	0.121115	0.486675
FBgn0004885	tok	protein_coding	0.332703	0.326244	0.846191	-0.053048	0.427396	0.790769
FBgn0004888	Scsalpha	protein_coding	0.351111	0.00697423	0.337928	0.0620608	0.0154324	0.155833
FBgn0004889	tws	protein_coding	-0.10058	0.477974	0.898547	0.0141294	0.61491	0.891823
FBgn0004892	sob	protein_coding	0.411831	0.13968	0.726845	0.051493	0.347428	0.73535
FBgn0004893	bowl	protein_coding	-0.0611067	0.638405	0.937669	-0.0613796	0.0197332	0.182518
FBgn0004896	fd59A	protein_coding	0.13026	0.898112	0.982288	-0.0956699	0.635394	0.899549
FBgn0004901	Prat	protein_coding	0.116976	0.726193	0.957769	0.109025	0.103961	0.449571
FBgn0004903	Rb97D	protein_coding	-0.44887	0.195643	0.775031	-0.199452	0.00473241	0.0706483
FBgn0004907	14-3-3zeta	protein_coding	-0.0828877	0.374697	0.867022	0.034716	0.0636712	0.349461
FBgn0004908	Arf84F	protein_coding	0.11691	0.811198	0.972527	-0.00565019	0.953471	0.990451
FBgn0004910	Eip63F-1	protein_coding	-1.29703	0.222598	0.786237	-0.304656	0.15088	0.535329
FBgn0004911	Eip63F-2	ncRNA	1.41421	0.213639	0.781016	-0.366819	0.105477	0.453461
FBgn0004913	Gnf1	protein_coding	-0.148735	0.545275	0.915943	-0.110372	0.0261708	0.214527
FBgn0004914	Hnf4	protein_coding	0.134472	0.559965	0.923132	-0.0847743	0.0663614	0.358343
FBgn0004915	TfIIB	protein_coding	-0.488983	0.157515	0.747784	0.0757058	0.270361	0.673208
FBgn0004919	gol	protein_coding	0.753178	0.416933	0.876295	-0.100735	0.583142	0.879322
FBgn0004921	Ggamma1	protein_coding	0.161728	0.0908207	0.655673	-0.0724452	0.000253625	0.00803976
FBgn0004924	Top1	protein_coding	0.0700541	0.748177	0.963698	0.168059	0.000248969	0.00803387
FBgn0004926	eIF-2beta	protein_coding	0.125233	0.377575	0.867668	0.0928471	0.00150415	0.0315211
FBgn0004956	os	protein_coding	0.21871	0.687055	0.949924	-0.207123	0.0563293	0.326534
FBgn0004957	por	protein_coding	-0.263366	0.323705	0.846177	0.12531	0.0206426	0.188301
FBgn0004959	phm	protein_coding	-0.207966	0.853073	0.978374	0.286795	0.201414	0.602219
FBgn0005198	gig	protein_coding	0.403891	0.369177	0.864981	-0.187446	0.0367522	0.259434
FBgn0005278	Sam-S	protein_coding	0.0705323	0.728199	0.957769	0.0135508	0.736167	0.934121
FBgn0005322	nmd	protein_coding	-0.0867826	0.59163	0.931848	-0.044309	0.16972	0.562755
FBgn0005355	Su(fu)	protein_coding	-0.0185579	0.924496	0.987872	0.00306862	0.936992	0.987776
FBgn0005386	ash1	protein_coding	-0.693094	0.0488088	0.567154	-0.088705	0.201296	0.602219
FBgn0005390	fs(1)M3	protein_coding	2.10924	0.0375334	0.537219	-0.221539	0.264548	0.667993
FBgn0005410	sno	protein_coding	0.171154	0.509348	0.905776	0.0694922	0.179011	0.573399
FBgn0005411	U2af50	protein_coding	0.0348355	0.855959	0.9788	0.145556	0.000297167	0.00915913
FBgn0005427	ewg	protein_coding	0.23888	0.388123	0.872902	0.310154	4.5587e-07	3.97082e-05
FBgn0005533	RpS17	protein_coding	0.228445	0.177112	0.76585	-0.0245301	0.461908	0.81317
FBgn0005536	Mbs	protein_coding	0.384114	0.0870411	0.652837	-0.0405922	0.355463	0.741035
FBgn0005558	ey	protein_coding	-0.848765	0.350691	0.858511	-0.378272	0.0385473	0.266663
FBgn0005561	sv	protein_coding	-1.4255	0.159518	0.748078	0.128949	0.522159	0.848609
FBgn0005564	Shal	protein_coding	-0.282816	0.73361	0.960621	0.0963999	0.560324	0.868133
FBgn0005585	Crc	protein_coding	0.377745	0.046732	0.562854	0.0383799	0.3018	0.703053
FBgn0005586	Rab3	protein_coding	1.20946	0.220703	0.785079	0.0968209	0.618475	0.893204
FBgn0005592	btl	protein_coding	0.411125	0.596958	0.931914	0.0854504	0.578676	0.877163
FBgn0005593	RpL7	protein_coding	0.198886	0.248906	0.814536	-0.0423048	0.215932	0.622662
FBgn0005596	yemalpha	protein_coding	0.283802	0.450551	0.889109	0.0199592	0.787957	0.948024
FBgn0005612	Sox14	protein_coding	-0.211737	0.509971	0.905776	0.0195254	0.759487	0.940529
FBgn0005613	Sox15	protein_coding	-0.262606	0.288018	0.831619	-0.0722761	0.142063	0.522558
FBgn0005614	trpl	protein_coding	-0.19789	0.844016	0.976894	-0.403194	0.0465993	0.298265
FBgn0005616	msl-2	protein_coding	0.476196	0.309209	0.841654	-1.33938	6.47363e-21	7.83691e-18
FBgn0005617	msl-1	protein_coding	0.0855382	0.748188	0.963698	-0.246139	1.4989e-05	0.000766047
FBgn0005619	Hdc	protein_coding	2.49548	0.0219695	0.464493	0.228731	0.281452	0.683975
FBgn0005624	Psc	protein_coding	0.504779	0.0722823	0.630758	-0.0639174	0.244656	0.649804
FBgn0005626	ple	protein_coding	-1.044	0.265127	0.816141	-0.0418162	0.82223	0.957514
FBgn0005630	lola	protein_coding	-0.168239	0.355249	0.85991	-0.0160197	0.65626	0.907226
FBgn0005631	robo	protein_coding	0.0815674	0.853611	0.978556	0.0759605	0.388086	0.762098
FBgn0005632	faf	protein_coding	-0.156948	0.644751	0.940039	0.0520944	0.442304	0.800173
FBgn0005634	zip	protein_coding	0.165709	0.310648	0.841654	-0.0287951	0.373328	0.750011
FBgn0005636	nvy	protein_coding	-0.135691	0.834778	0.975531	0.14526	0.265077	0.667993
FBgn0005638	slbo	protein_coding	0.604491	0.581182	0.930044	0.314045	0.151143	0.535405
FBgn0005640	Eip63E	protein_coding	-0.179141	0.209691	0.779954	-0.0281489	0.319119	0.715957
FBgn0005642	wdn	protein_coding	-0.30447	0.214786	0.781621	-0.146357	0.00347526	0.0578394
FBgn0005648	Pabp2	protein_coding	0.367121	0.0656988	0.613331	-0.0779556	0.0486551	0.30324
FBgn0005649	Rox8	protein_coding	-0.130257	0.313299	0.841654	0.0420559	0.103189	0.448075
FBgn0005655	mus209	protein_coding	-0.148468	0.535565	0.913948	-0.133998	0.00613457	0.0846419
FBgn0005658	Ets65A	protein_coding	0.263797	0.7736	0.966857	-0.0606553	0.738187	0.93482
FBgn0005659	Ets98B	protein_coding	-0.47648	0.295174	0.837706	-0.154676	0.0892527	0.417583
FBgn0005660	Ets21C	protein_coding	1.07382	0.33683	0.848188	0.124396	0.573508	0.873378
FBgn0005666	bt	protein_coding	0.275694	0.601329	0.931974	0.0319039	0.75969	0.940529
FBgn0005670	Cyp4d1	protein_coding	-1.47251	0.150355	0.738286	-0.264879	0.191068	0.590264
FBgn0005671	Vha55	protein_coding	-0.112678	0.53121	0.913948	0.0682954	0.0590852	0.335166
FBgn0005672	spi	protein_coding	-0.692358	0.00458059	0.29903	-0.142988	0.00325461	0.0549771
FBgn0005674	Aats-glupro	protein_coding	-0.237607	0.282428	0.827216	0.0372685	0.395052	0.768992
FBgn0005677	dac	protein_coding	-0.532714	0.171298	0.761188	-0.13489	0.0827118	0.401028
FBgn0005683	pie	protein_coding	0.61791	0.209347	0.779954	-0.0951965	0.323217	0.717476
FBgn0005694	Aef1	protein_coding	0.775269	0.00766794	0.339866	-0.000618866	0.991112	0.996653
FBgn0005695	gcl	protein_coding	0.577473	0.166206	0.75653	-0.199118	0.0165919	0.16242
FBgn0005696	DNApol-alpha73	protein_coding	-0.248941	0.481538	0.899004	-0.0121028	0.862996	0.96802
FBgn0005771	noc	protein_coding	0.237054	0.205073	0.778113	-0.182057	5.51357e-06	0.00033016
FBgn0005775	Con	protein_coding	0.594804	0.383744	0.870178	0.173841	0.200459	0.601917
FBgn0005777	PpD3	protein_coding	0.0552345	0.747973	0.963698	0.073343	0.0347181	0.25128
FBgn0008635	betaCop	protein_coding	-0.0609086	0.694648	0.951263	0.128417	9.31858e-05	0.00363207
FBgn0008636	hbn	protein_coding	0.333091	0.717697	0.954522	-0.938548	2.83145e-06	0.000195604
FBgn0008646	E5	protein_coding	-0.470437	0.280897	0.827211	-0.104332	0.229217	0.637171
FBgn0008651	lbl	protein_coding	0.0479454	0.96016	0.992762	-0.101044	0.595761	0.882957
FBgn0008654	Su(z)2	protein_coding	-0.235228	0.635566	0.937283	-0.0159207	0.871601	0.971224
FBgn0010014	CanB	protein_coding	-0.158305	0.884052	0.981137	-0.330405	0.127998	0.498064
FBgn0010015	CanA1	protein_coding	0.0276101	0.97643	0.996827	0.308608	0.0995631	0.441098
FBgn0010019	Cyp4g1	protein_coding	-0.907557	0.312089	0.841654	-0.290464	0.10492	0.452034
FBgn0010038	GstD2	protein_coding	0.023851	0.983469	0.998854	-0.101149	0.657723	0.907812
FBgn0010039	GstD3	protein_coding	0.233988	0.819582	0.974451	0.0135214	0.946859	0.988868
FBgn0010040	GstD4	protein_coding	2.10391	0.164954	0.755878	-0.39853	0.183258	0.577809
FBgn0010051	Itp-r83A	protein_coding	1.12957	0.112888	0.694754	-0.164924	0.23472	0.642432
FBgn0010053	Jheh1	protein_coding	0.358869	0.826979	0.974451	0.00148633	0.996342	0.99905
FBgn0010078	RpL23	protein_coding	0.0029736	0.980935	0.997869	-0.0215654	0.38332	0.759081
FBgn0010100	Acon	protein_coding	-0.0764564	0.68358	0.948612	0.0285857	0.443167	0.800969
FBgn0010105	comm	protein_coding	0.152773	0.607269	0.932763	-0.231033	0.000194744	0.00663655
FBgn0010109	dpn	protein_coding	-1.01163	0.00160317	0.245957	-0.133591	0.032484	0.241841
FBgn0010113	hdc	protein_coding	0.0360044	0.905068	0.984865	-0.00191737	0.974433	0.993053
FBgn0010114	hig	protein_coding	0.675335	0.396994	0.875249	0.15426	0.328616	0.722453
FBgn0010173	RpA-70	protein_coding	-0.516842	0.0416437	0.547557	-0.149372	0.00357699	0.0585469
FBgn0010194	Wnt5	protein_coding	0.195541	0.636494	0.937283	0.0191833	0.814612	0.956707
FBgn0010197	Gyc32E	protein_coding	-1.02733	0.329539	0.846614	0.36674	0.0818146	0.398608
FBgn0010198	RpS15Aa	protein_coding	-0.0602173	0.640458	0.938891	-0.0562262	0.0307325	0.233218
FBgn0010213	Sod2	protein_coding	-0.321238	0.12165	0.707447	0.001007	0.980302	0.994499
FBgn0010215	alpha-Cat	protein_coding	-0.09242	0.525356	0.911744	-0.0171193	0.552828	0.863373
FBgn0010217	ATPsyn-beta	protein_coding	0.200129	0.112808	0.694754	0.0422621	0.0914935	0.423909
FBgn0010220	Dbp45A	protein_coding	0.197936	0.531707	0.913948	0.0198504	0.751	0.937946
FBgn0010222	Nmdmc	protein_coding	0.337264	0.478929	0.898547	0.00500011	0.957563	0.992018
FBgn0010223	Galpha73B	protein_coding	0.925115	0.440512	0.886104	0.401196	0.0944554	0.430856
FBgn0010225	Gel	protein_coding	0.351938	0.395913	0.875249	-0.0644239	0.430171	0.791824
FBgn0010226	GstS1	protein_coding	-0.586192	0.0344557	0.519012	0.0259774	0.631352	0.899047
FBgn0010228	HmgZ	protein_coding	-0.279933	0.282044	0.827211	0.0944886	0.0697837	0.366879
FBgn0010235	Klc	protein_coding	0.161826	0.539293	0.914955	0.0292617	0.574992	0.874935
FBgn0010238	Lac	protein_coding	0.276548	0.0892587	0.655673	-0.0299706	0.348038	0.73535
FBgn0010240	Lcch3	protein_coding	0.557547	0.331897	0.848116	0.117304	0.302199	0.703166
FBgn0010241	Mdr50	protein_coding	1.79352	0.133067	0.725206	-0.0143887	0.951051	0.990186
FBgn0010246	Myo61F	protein_coding	-0.236034	0.404008	0.875249	0.120192	0.0359921	0.256973
FBgn0010247	Parp	protein_coding	0.289574	0.404324	0.875249	0.108777	0.116682	0.477257
FBgn0010258	Rbp4	protein_coding	-1.44088	0.190214	0.770871	0.0156448	0.942729	0.987792
FBgn0010263	Rbp9	protein_coding	-0.0796508	0.92754	0.988141	-0.287162	0.100693	0.444113
FBgn0010265	RpS13	protein_coding	0.128935	0.264626	0.816141	-0.0316775	0.167646	0.560182
FBgn0010269	Dsor1	protein_coding	0.174935	0.486983	0.900445	0.15254	0.00322035	0.0544903
FBgn0010278	Ssrp	protein_coding	-0.209569	0.141731	0.729285	-0.108636	0.000246768	0.00802558
FBgn0010280	Taf4	protein_coding	-0.022388	0.919384	0.987567	0.0403399	0.359667	0.74375
FBgn0010282	TfIIFalpha	protein_coding	-0.0664988	0.665721	0.945551	0.0094834	0.755961	0.939503
FBgn0010287	Trf	protein_coding	-0.0113726	0.978341	0.997257	-0.0140878	0.865244	0.96875
FBgn0010288	Uch	protein_coding	0.291056	0.146931	0.735936	-0.0871932	0.0296787	0.230621
FBgn0010292	bys	protein_coding	-0.112003	0.599515	0.931914	0.168739	0.000178823	0.0061768
FBgn0010300	brat	protein_coding	0.036765	0.86159	0.9788	-0.0170704	0.683005	0.91785
FBgn0010303	hep	protein_coding	0.201956	0.370262	0.864981	0.229759	2.86181e-06	0.000196348
FBgn0010309	pigeon	protein_coding	-0.295029	0.432315	0.882892	0.0221035	0.766977	0.942981
FBgn0010313	corto	protein_coding	-0.801932	0.0471118	0.562854	-0.0839824	0.289785	0.692456
FBgn0010314	Cks30A	protein_coding	-0.439494	0.0390733	0.543618	-0.0535807	0.200185	0.601816
FBgn0010315	CycD	protein_coding	0.183486	0.464503	0.893825	0.0783977	0.11783	0.480458
FBgn0010316	dap	protein_coding	-0.187534	0.65955	0.944776	-0.178692	0.0370901	0.260668
FBgn0010328	woc	protein_coding	-0.0572423	0.769234	0.966803	-0.0867805	0.0276331	0.222492
FBgn0010329	Tbh	protein_coding	2.0893	0.02652	0.48419	-0.0237477	0.896767	0.978291
FBgn0010333	Rac1	protein_coding	-0.236017	0.17238	0.761188	0.0525468	0.126553	0.494993
FBgn0010339	128up	protein_coding	0.275985	0.0802372	0.643252	0.0247836	0.422845	0.787629
FBgn0010340	140up	protein_coding	0.220844	0.656171	0.943699	0.168532	0.0910976	0.422465
FBgn0010341	Cdc42	protein_coding	0.343306	0.173633	0.761263	0.0632562	0.204791	0.606202
FBgn0010342	Map60	protein_coding	-0.0690862	0.640977	0.939106	-0.0315938	0.283766	0.686477
FBgn0010348	Arf79F	protein_coding	-0.296576	0.0174003	0.439039	0.00162838	0.946263	0.988705
FBgn0010350	CdsA	protein_coding	-1.28665	0.0349811	0.522994	-0.00730885	0.951376	0.990186
FBgn0010352	Nc73EF	protein_coding	-0.7019	0.00373188	0.29903	-0.119536	0.0122	0.133706
FBgn0010355	Taf1	protein_coding	0.337595	0.362452	0.863628	0.0501176	0.493807	0.831969
FBgn0010356	Taf5	protein_coding	-0.235628	0.422834	0.87754	0.0257572	0.658849	0.907873
FBgn0010379	Akt1	protein_coding	0.163299	0.552546	0.91961	0.00412864	0.939439	0.987776
FBgn0010380	Bap	protein_coding	-0.223211	0.316384	0.843325	0.0323957	0.463297	0.81347
FBgn0010381	Drs	protein_coding	0.368211	0.742079	0.963339	-0.00370178	0.986677	0.996034
FBgn0010382	CycE	protein_coding	-0.449918	0.164893	0.755878	-0.0785309	0.221549	0.630513
FBgn0010383	Cyp18a1	protein_coding	-0.390167	0.580903	0.930044	0.128185	0.364516	0.745208
FBgn0010385	Def	protein_coding	-0.61492	0.629521	0.935993	0.293025	0.249913	0.653918
FBgn0010388	Dro	protein_coding	-0.399896	0.713096	0.953634	0.241634	0.264306	0.667792
FBgn0010389	htl	protein_coding	-0.803655	0.0164687	0.431814	-0.0453349	0.488279	0.827596
FBgn0010391	Gtp-bp	protein_coding	0.256619	0.0600249	0.600342	0.109861	0.000109117	0.00415599
FBgn0010395	betaInt-nu	protein_coding	1.07567	0.252838	0.815846	0.217341	0.243845	0.649742
FBgn0010397	LamC	protein_coding	-0.655253	0.0904505	0.655673	-0.0282817	0.710531	0.926826
FBgn0010398	Lrr47	protein_coding	0.0949559	0.813267	0.972869	0.0244091	0.759289	0.940529
FBgn0010399	Nmdar1	protein_coding	0.530614	0.618409	0.935009	0.00823832	0.968843	0.99225
FBgn0010401	Os-C	protein_coding	0.297571	0.746066	0.963698	-0.203127	0.264163	0.667708
FBgn0010406	RNaseX25	protein_coding	-0.0906662	0.661349	0.944833	-0.0977393	0.0196184	0.18196
FBgn0010407	Ror	protein_coding	0.833934	0.440646	0.886104	-0.333417	0.1213	0.486675
FBgn0010408	RpS9	protein_coding	0.234727	0.261768	0.815846	0.00413716	0.920046	0.983575
FBgn0010409	RpL18A	protein_coding	0.117449	0.372375	0.865323	-0.0395147	0.13209	0.506161
FBgn0010411	RpS18	protein_coding	0.0689597	0.590736	0.931848	0.0364405	0.154619	0.53944
FBgn0010412	RpS19a	protein_coding	-0.012245	0.934913	0.989632	0.00124808	0.966502	0.99217
FBgn0010414	SerT	protein_coding	-0.018332	0.97978	0.997483	0.0438291	0.76017	0.940851
FBgn0010415	Sdc	protein_coding	0.124215	0.534469	0.913948	-0.046549	0.241633	0.648759
FBgn0010416	TH1	protein_coding	0.0883754	0.685056	0.949924	0.207627	1.02152e-05	0.000562227
FBgn0010417	Taf6	protein_coding	-0.0894918	0.552674	0.919624	0.0294587	0.325848	0.719899
FBgn0010421	TfIIFbeta	protein_coding	-0.735624	0.184481	0.769683	-0.0861649	0.433241	0.793523
FBgn0010422	TfIIS	protein_coding	-0.0233652	0.887249	0.981319	-0.100944	0.0028648	0.0503451
FBgn0010424	TpnC73F	protein_coding	-1.849	0.076327	0.641416	-0.295778	0.15413	0.539267
FBgn0010431	mtrm	protein_coding	2.56228	0.110272	0.690802	0.0395922	0.899897	0.979032
FBgn0010433	ato	protein_coding	-0.986671	0.377436	0.867668	-0.120031	0.587337	0.88166
FBgn0010434	cora	protein_coding	-0.0333242	0.880296	0.981072	-0.049644	0.259868	0.663886
FBgn0010435	emp	protein_coding	0.0731837	0.727877	0.957769	0.0378248	0.365689	0.745944
FBgn0010438	mtSSB	protein_coding	-0.0418491	0.829929	0.974451	0.0182407	0.637095	0.899824
FBgn0010441	pll	protein_coding	-0.00144757	0.995574	0.999493	-0.0492339	0.34241	0.732397
FBgn0010452	trn	protein_coding	0.225323	0.157855	0.748046	-0.142116	2.52748e-05	0.00122308
FBgn0010453	Wnt4	protein_coding	-0.0419037	0.930349	0.988401	0.0778661	0.415116	0.782397
FBgn0010470	Fkbp13	protein_coding	0.640592	0.160646	0.750028	0.0296329	0.740643	0.935749
FBgn0010473	tutl	protein_coding	0.33125	0.301834	0.840178	0.00743865	0.906213	0.980413
FBgn0010482	l(2)01289	protein_coding	-0.0830769	0.931185	0.988416	0.11188	0.558944	0.867146
FBgn0010488	NAT1	protein_coding	0.146748	0.32062	0.844264	0.107168	0.000484927	0.0133816
FBgn0010497	dmGlut	protein_coding	0.229877	0.572902	0.928359	-0.0681671	0.39786	0.771007
FBgn0010501	Dcp-1	protein_coding	0.152825	0.383598	0.870178	-0.0215524	0.533989	0.854467
FBgn0010504	kermit	protein_coding	0.205193	0.486643	0.900433	0.0695158	0.23613	0.643239
FBgn0010516	wal	protein_coding	-0.341442	0.193137	0.774169	0.0789305	0.131178	0.504418
FBgn0010520	Bka	protein_coding	-0.0136501	0.96237	0.992762	0.0932148	0.108584	0.461672
FBgn0010531	CCS	protein_coding	-0.476316	0.118538	0.705522	-0.0222688	0.711309	0.927033
FBgn0010548	Aldh-III	protein_coding	-0.354545	0.13036	0.719993	-0.0770223	0.0982307	0.439518
FBgn0010549	l(2)03659	protein_coding	0.438277	0.672342	0.947274	-0.191132	0.349935	0.736561
FBgn0010551	l(2)03709	protein_coding	0.121843	0.334282	0.848188	0.0216754	0.385711	0.760746
FBgn0010575	sbb	protein_coding	0.165792	0.464291	0.893825	-0.0197788	0.658983	0.907873
FBgn0010583	dock	protein_coding	0.578732	0.0374567	0.537219	0.0834566	0.12566	0.493036
FBgn0010590	Prosbeta1	protein_coding	-0.186931	0.257827	0.815846	-0.000929799	0.977235	0.993601
FBgn0010591	Sply	protein_coding	-0.0308508	0.890709	0.981336	0.102144	0.0250052	0.208673
FBgn0010602	lwr	protein_coding	0.00245219	0.978998	0.997336	0.004905	0.790554	0.948757
FBgn0010607	l(2)05714	protein_coding	0.0829213	0.747642	0.963698	-0.118713	0.0224365	0.196457
FBgn0010611	Hmgs	protein_coding	0.182521	0.466366	0.894693	-0.0493328	0.320292	0.716203
FBgn0010612	l(2)06225	protein_coding	0.0329569	0.85011	0.977589	0.0697479	0.0471716	0.299631
FBgn0010620	Sip1	protein_coding	-0.147844	0.402095	0.875249	-0.18659	1.2581e-06	9.33508e-05
FBgn0010621	Cct5	protein_coding	-0.00404044	0.97174	0.995878	0.0919391	0.000132679	0.00485052
FBgn0010622	l(2)06496	protein_coding	-0.0293389	0.927057	0.988141	-0.040836	0.52078	0.848609
FBgn0010638	Sec61beta	protein_coding	0.148382	0.365869	0.864981	0.10476	0.00191342	0.0376203
FBgn0010651	l(2)08717	protein_coding	0.750809	0.0682305	0.619642	0.0604379	0.451429	0.805481
FBgn0010660	Nup214	protein_coding	-0.225541	0.34868	0.85648	-0.0552151	0.248315	0.652484
FBgn0010704	l(2)s5379	protein_coding	0.197844	0.274363	0.821358	0.0349025	0.329769	0.722453
FBgn0010741	l(3)01239	protein_coding	-0.0658999	0.695148	0.951263	0.0734226	0.0307976	0.233535
FBgn0010747	Srp54k	protein_coding	0.271119	0.149031	0.736063	0.033447	0.366025	0.745944
FBgn0010750	atms	protein_coding	-0.237466	0.185786	0.769683	0.0305143	0.39002	0.7635
FBgn0010762	simj	protein_coding	-0.0189388	0.953734	0.992648	0.15147	0.0223566	0.196272
FBgn0010768	sqz	protein_coding	-0.697205	0.0337346	0.515908	-0.0266948	0.678174	0.915704
FBgn0010770	ppan	protein_coding	-0.200188	0.235709	0.798802	0.0278574	0.404768	0.777034
FBgn0010772	Xe7	protein_coding	-0.268237	0.366301	0.864981	-0.00630037	0.914628	0.982684
FBgn0010774	Ref1	protein_coding	-0.0491845	0.751517	0.964502	0.0181226	0.556606	0.865653
FBgn0010786	l(3)02640	protein_coding	0.276973	0.376597	0.867668	0.0590351	0.341286	0.731784
FBgn0010803	Aats-trp	protein_coding	0.473587	0.0204648	0.458824	0.0111144	0.778253	0.946384
FBgn0010808	l(3)03670	protein_coding	0.464321	0.165496	0.756187	-0.0257859	0.694619	0.922077
FBgn0010812	unc-45	protein_coding	0.451029	0.174726	0.762674	0.146824	0.0276921	0.222492
FBgn0010825	Gug	protein_coding	-0.320281	0.263528	0.816001	-0.0293752	0.60398	0.884628
FBgn0010830	l(3)04053	protein_coding	0.0375289	0.865843	0.9788	0.0524075	0.237098	0.643917
FBgn0010877	l(3)05822	protein_coding	0.0354163	0.892531	0.981823	-0.0736894	0.158779	0.546917
FBgn0010894	sinu	protein_coding	-0.213662	0.115842	0.700719	-0.135706	3.36452e-06	0.000221726
FBgn0010905	Spn	protein_coding	0.323894	0.332016	0.84813	0.0287106	0.662575	0.910303
FBgn0010909	msn	protein_coding	0.548184	0.0995831	0.671282	-0.0599131	0.357319	0.742019
FBgn0010926	l(3)07882	protein_coding	-0.143704	0.666772	0.945551	0.0720806	0.279307	0.683145
FBgn0011016	SsRbeta	protein_coding	0.177186	0.412734	0.875249	0.0483249	0.260757	0.66462
FBgn0011020	Sas-4	protein_coding	-0.0796094	0.796562	0.970079	-0.0973272	0.11485	0.474519
FBgn0011202	dia	protein_coding	-0.0996485	0.737037	0.961987	-0.052449	0.373784	0.750038
FBgn0011204	cue	protein_coding	-0.183102	0.637877	0.937669	0.129926	0.0976259	0.438135
FBgn0011205	fbl	protein_coding	-0.662001	0.191339	0.772216	-0.189693	0.0615237	0.343908
FBgn0011206	bol	protein_coding	1.58324	0.0122528	0.399898	-0.247746	0.0418786	0.278501
FBgn0011207	pelo	protein_coding	-0.314914	0.225376	0.788541	0.0742961	0.151771	0.535405
FBgn0011211	blw	protein_coding	0.084182	0.477222	0.89823	0.0672754	0.00543349	0.0785557
FBgn0011217	eff	protein_coding	0.0939873	0.36369	0.864039	0.0412539	0.0470677	0.299614
FBgn0011224	heph	protein_coding	-0.00896464	0.968074	0.99425	-0.0741946	0.0982736	0.439518
FBgn0011225	jar	protein_coding	-0.104275	0.670154	0.94655	0.0305588	0.529821	0.852035
FBgn0011227	ox	protein_coding	0.00185658	0.993499	0.999206	0.0392395	0.386591	0.761101
FBgn0011230	poe	protein_coding	0.23906	0.327153	0.846527	0.0654804	0.177027	0.571454
FBgn0011232	scat	protein_coding	0.626547	0.095117	0.661198	-0.112138	0.127194	0.496436
FBgn0011236	ken	protein_coding	-0.992279	0.051921	0.581509	-0.161977	0.109906	0.464507
FBgn0011241	cbx	protein_coding	0.345042	0.507032	0.905776	-0.1734	0.0932179	0.428327
FBgn0011259	Sema-1a	protein_coding	0.288313	0.461374	0.89306	0.0512684	0.507902	0.840995
FBgn0011260	Sema-2a	protein_coding	0.24125	0.25329	0.815846	-0.0483284	0.247483	0.652206
FBgn0011272	RpL13	protein_coding	0.215984	0.14051	0.728893	-0.0148746	0.60547	0.885777
FBgn0011274	Dif	protein_coding	-1.14041	0.285652	0.830346	0.114012	0.589541	0.88166
FBgn0011276	HLH3B	protein_coding	0.742693	0.437223	0.884551	-0.150126	0.428308	0.791085
FBgn0011277	HLH4C	protein_coding	0.295464	0.723892	0.957005	-0.0404529	0.807172	0.953927
FBgn0011278	lbe	protein_coding	-0.689744	0.494381	0.903246	0.0979823	0.623869	0.895843
FBgn0011279	Pbprp1	protein_coding	-0.719609	0.518963	0.908603	0.214813	0.332263	0.724463
FBgn0011282	Pbprp4	protein_coding	-0.0575932	0.958876	0.992762	-0.578492	0.0109839	0.125171
FBgn0011284	RpS4	protein_coding	0.117436	0.262661	0.815985	-0.00693641	0.737238	0.934284
FBgn0011286	Rya-r44F	protein_coding	0.214138	0.766229	0.966204	0.149394	0.298263	0.700132
FBgn0011288	Snap25	protein_coding	-2.95559	0.0587829	0.598407	-0.297318	0.337144	0.729737
FBgn0011289	TfIIA-L	protein_coding	-0.0410109	0.772996	0.966857	0.047426	0.0963597	0.435546
FBgn0011290	Taf12	protein_coding	-0.246249	0.116432	0.700994	-0.0325394	0.292954	0.69508
FBgn0011291	Taf11	protein_coding	0.112101	0.632083	0.936952	-0.00606284	0.895847	0.978203
FBgn0011296	l(2)efl	protein_coding	-0.454455	0.644191	0.939828	-0.227931	0.244764	0.649804
FBgn0011297	l(2)not	protein_coding	0.172857	0.525141	0.91167	-0.0404849	0.451909	0.806194
FBgn0011300	babo	protein_coding	0.0608512	0.80176	0.97025	0.0628219	0.194363	0.593398
FBgn0011305	Rsf1	protein_coding	0.0520742	0.664937	0.945551	0.0524864	0.030662	0.232959
FBgn0011327	Uch-L3	protein_coding	0.0952907	0.402031	0.875249	0.0902805	0.000156431	0.00550227
FBgn0011335	l(3)j2D3	protein_coding	-0.871245	0.0164933	0.431814	-0.175664	0.0152303	0.154103
FBgn0011336	OstStt3	protein_coding	0.00611259	0.967285	0.993893	0.0547824	0.067545	0.36066
FBgn0011361	mtacp1	protein_coding	0.0546804	0.662039	0.944948	0.0529143	0.0360495	0.257055
FBgn0011455	l(3)neo18	protein_coding	-0.294778	0.0182811	0.44565	0.0231533	0.341019	0.731784
FBgn0011474	pr-set7	protein_coding	-0.0345412	0.948767	0.992212	-0.0574841	0.589567	0.88166
FBgn0011476	l(3)neo43	protein_coding	-0.308156	0.44062	0.886104	-0.139243	0.0817907	0.398608
FBgn0011481	Ssdp	protein_coding	-0.265103	0.208872	0.779954	-0.0129285	0.75596	0.939503
FBgn0011509	SrpRbeta	protein_coding	0.150463	0.385178	0.870733	-0.00505444	0.88253	0.974234
FBgn0011554	etaTry	protein_coding	0.691946	0.450996	0.889109	0.0668699	0.712725	0.928181
FBgn0011559	Acp36DE	protein_coding	-0.671364	0.519036	0.908603	-0.0806793	0.695525	0.922424
FBgn0011566	Bzd	protein_coding	-0.488353	0.405108	0.875249	-0.106525	0.361105	0.744151
FBgn0011569	can	protein_coding	0.203297	0.831676	0.974451	0.184486	0.332219	0.724463
FBgn0011570	cpb	protein_coding	0.20739	0.211975	0.779954	0.0650041	0.0505018	0.309096
FBgn0011571	caz	protein_coding	-0.684376	0.0906677	0.655673	-0.0235733	0.767232	0.942981
FBgn0011573	Cdc37	protein_coding	-0.0879824	0.567076	0.925144	-0.00977753	0.748125	0.937282
FBgn0011576	Cyp4d2	protein_coding	0.146132	0.862873	0.9788	-0.238304	0.156921	0.543527
FBgn0011582	DopR	protein_coding	0.839106	0.209601	0.779954	-0.121275	0.354424	0.740003
FBgn0011584	Trp1	protein_coding	-0.0298955	0.837498	0.975831	-0.0581205	0.0476022	0.300475
FBgn0011586	e(r)	protein_coding	-0.697796	0.0205857	0.458824	0.177761	0.00364255	0.0592328
FBgn0011589	elk	protein_coding	-0.768939	0.377227	0.867668	-0.0775849	0.652305	0.90592
FBgn0011591	fng	protein_coding	0.231992	0.235676	0.798802	-0.161251	8.42708e-05	0.0033681
FBgn0011592	fra	protein_coding	0.468246	0.135229	0.726385	0.0319773	0.60278	0.884436
FBgn0011596	fzo	protein_coding	0.456106	0.715433	0.954074	-0.0548346	0.824938	0.958073
FBgn0011603	ine	protein_coding	-0.256476	0.807565	0.971179	0.139832	0.503674	0.83809
FBgn0011604	Iswi	protein_coding	-0.354479	0.113761	0.694754	-0.133919	0.00331358	0.0557851
FBgn0011606	Klp3A	protein_coding	-0.112052	0.747588	0.963698	0.00282964	0.967308	0.99217
FBgn0011638	La	protein_coding	0.0749847	0.563437	0.923793	0.055569	0.0337994	0.247492
FBgn0011640	lark	protein_coding	0.0434357	0.753398	0.965106	-0.0168474	0.53903	0.857601
FBgn0011642	Zyx	protein_coding	0.00699384	0.970893	0.995745	-0.0808555	0.036321	0.257496
FBgn0011648	Mad	protein_coding	0.142952	0.500203	0.904967	-0.0522527	0.214977	0.621744
[truncated: 8,930 more rows]

## Sheet: ANOVA on sex
Trait-RNA expression assopciation studies (RNA levels regressed on sex)
[truncated: 10,018 more rows]
