# Supplementary material for: Sex‐dependent and sex‐independent regulatory systems of size variation in natural populations
Source: Mol Syst Biol. 2019 Nov 26;15(11):e9012. doi: 10.15252/msb.20199012 (PMC6878047; doi:10.15252/msb.20199012)
Supplement: Supplementary file 6 — Dataset EV4 [file MSB-15-e9012-s006.xlsx]

## Sheet: Description
Dataset EV4: Association studies between protein levels and wing size traits
Sheet	Column	Description
Regression on absCS	protein.entry	protein entry quantified in the PWAS study
	FlyBase.polypeptideID	polypeptide ID in FlyBase
	gene.symbol	gene symbol
	slope (protein in log2 / CS)	fitted values for the slope (protein level /absCS)
	p-value	P values for the slope (protein level /absCS)
	FDR	FDR evaluated using Benjamini-Hochberg method
ANCOVA on absCS	protein.entry	protein entry quantified in the PWAS study
	FlyBase.polypeptideID	polypeptide ID in FlyBase
	gene.symbol	gene symbol
	slope (protein in log2 / CS)	fitted values for the slope (protein level /absCS)
	P-value on wing size	P values for the slope (protein level /absCS)
	FDR on wing size	FDR evaluated using Benjamini-Hochberg method
	protein level difference between sex (M-F)	fitted values for sex difference in protein level (relative to female)
	P-value on sex	P values for sex difference in protein level (relative to female)
	FDR on sex	FDR evaluated using Benjamini-Hochberg method
ANCOVA on relCS	protein.entry	protein entry quantified in the PWAS study
	FlyBase.polypeptideID	polypeptide ID in FlyBase
	gene.symbol	gene symbol
	slope (protein in log2 / CS)	fitted values for the slope (protein level /relCS)
	P-value on wing size	P values for the slope (protein level /relCS)
	FDR on wing size	FDR evaluated using Benjamini-Hochberg method
	protein level difference between sex (M-F)	fitted values for sex difference in protein level (relative to female)
	P-value on sex	P values for sex difference in protein level (relative to female)
	FDR on sex	FDR evaluated using Benjamini-Hochberg method
ANOVA on sex	protein.entry	protein entry quantified in the PWAS study
	FlyBase.polypeptideID	polypeptide ID in FlyBase
	gene.symbol	gene symbol
	protein level difference between sex (M-F)	fitted values for sex difference in protein level (relative to female)
	P-value	P values for sex difference in protein level (relative to female)
	FDR	FDR evaluated using Benjamini-Hochberg method

## Sheet: Regression on absCS
Trait-protein expression assopciation studies (protein levels regressed on absCS)
protein.entry	FlyBase.polypeptideID	gene.symbol	slope (protein in log2 / CS)	p-value	FDR
CG9577	1/FBpp0070006	CG9577	0.0893832	0.505713	0.70985
alpha-Cat(ent1)	1/FBpp0070037	alpha-Cat	-0.0778407	0.421638	0.644669
RpL22	1/FBpp0070143	RpL22	0.0536105	0.603837	0.784666
CG8636	1/FBpp0070430	CG8636	0.0659647	0.138132	0.326568
ttm50	1/FBpp0070474	ttm50	-0.0352469	0.763016	0.873498
VhaAC39-1	1/FBpp0070584	VhaAC39-1	0.0438989	0.710828	0.846103
CG3527	1/FBpp0070646	CG3527	-0.00839098	0.951388	0.971597
Torsin	1/FBpp0070658	Torsin	0.280453	0.0158232	0.0737543
snf	1/FBpp0070716	snf	-0.0199019	0.771722	0.875597
GAA1	1/FBpp0070795	GAA1	-0.296246	0.0460944	0.156179
Mcm6	1/FBpp0070913	Mcm6	0.00143297	0.985878	0.990183
CG3226	1/FBpp0070953	CG3226	0.587708	0.00803896	0.0449702
Upf2	1/FBpp0071072	Upf2	-0.44469	0.362578	0.589647
CG10777	1/FBpp0071084	CG10777	0.0333027	0.824031	0.913129
RpS6(ent1)	1/FBpp0071087	RpS6	0.0391714	0.64568	0.813828
CG10932	1/FBpp0071095	CG10932	0.244621	0.108982	0.275448
CG11190	1/FBpp0071123	CG11190	-0.179563	0.198492	0.409184
CG2263	1/FBpp0071138	CG2263	0.130262	0.155758	0.354696
Ppt1	1/FBpp0071170	Ppt1	0.00147584	0.994394	0.995012
CG7033	1/FBpp0071226	CG7033	0.256609	0.012231	0.06022
dalao	1/FBpp0071235	dalao	-0.0540971	0.748223	0.865401
Ost48	1/FBpp0071279	Ost48	-0.319601	0.000190017	0.00312171
l(1)G0289	1/FBpp0071404	l(1)G0289	-0.0590015	0.524712	0.72701
Prosalpha3	1/FBpp0071451	Prosalpha3	0.196618	0.00238872	0.0178576
cpa	1/FBpp0071461	cpa	0.0988535	0.474208	0.686578
CG10527	1/FBpp0071470	CG10527	-0.398757	0.0398538	0.141484
mago	1/FBpp0071497	mago	-0.0630478	0.459705	0.674681
CG4038	1/FBpp0071562	CG4038	-0.0673451	0.430944	0.652891
CG10306	1/FBpp0071587	CG10306	0.127714	0.20613	0.417972
Rae1	1/FBpp0071600	Rae1	0.06935	0.377453	0.603475
CG4554	1/FBpp0071744	CG4554	-0.00624286	0.963836	0.978786
mRpS29	1/FBpp0071753	mRpS29	-0.0258434	0.902424	0.952186
blw	1/FBpp0071794	blw	-0.0476841	0.523252	0.725618
RpL23	1/FBpp0071808	RpL23	-0.107071	0.0929649	0.250709
CG3501	1/FBpp0071818	CG3501	-0.0769535	0.46019	0.674778
CG2852	1/FBpp0071844	CG2852	0.261244	0.00153505	0.0131459
RpS24	1/FBpp0071846	RpS24	-0.0957546	0.560071	0.748662
Fib	1/FBpp0071892	Fib	-0.0228624	0.711058	0.846103
Nup214	1/FBpp0071905	Nup214	0.19869	0.242619	0.467245
CG30185	1/FBpp0071969	CG30185	-0.0101364	0.859387	0.936138
Tal	1/FBpp0072050	Tal	0.230394	0.363111	0.589917
Adk2	1/FBpp0072072	Adk2	-0.161503	0.327334	0.555605
RpL39	1/FBpp0072094	RpL39	0.114454	0.628231	0.802739
tsr	1/FBpp0072097	tsr	0.484434	0.00056722	0.00656995
Thiolase	1/FBpp0072135	Thiolase	0.0945767	0.147613	0.342374
eIF6	1/FBpp0072144	eIF6	0.168849	0.113827	0.284568
Ssrp	1/FBpp0072151	Ssrp	-0.258322	0.0126297	0.0618049
spag	1/FBpp0072164	spag	-0.109204	0.195176	0.405487
CG3548	1/FBpp0072222	CG3548	-0.607659	2.45732e-07	3.2969e-05
CG3760(ent1)	1/FBpp0072299	CG3760	0.055585	0.671632	0.823389
Tina-1	1/FBpp0072317	Tina-1	0.275163	0.123758	0.303273
Lsp1gamma	1/FBpp0072365	Lsp1gamma	-0.0660204	0.892112	0.949307
MED14	1/FBpp0072453	MED14	0.0667108	0.539036	0.737179
CG32344	1/FBpp0072475	CG32344	-0.0166868	0.928851	0.966483
CG13900	1/FBpp0072494	CG13900	-0.0779721	0.303883	0.531218
pUf68(ent1)	1/FBpp0072593	pUf68	-0.516008	0.0023036	0.0177455
Klp61F	1/FBpp0072616	Klp61F	-0.0204368	0.767156	0.874509
Cdc37	1/FBpp0072660	Cdc37	0.25132	0.390019	0.613208
CG2021	1/FBpp0072674	CG2021	0.452518	0.266697	0.491284
RpL23A	1/FBpp0072687	RpL23A	0.0748683	0.289071	0.51597
CG8993	1/FBpp0072767	CG8993	-0.247671	0.0114741	0.0575494
CG1240	1/FBpp0072839	CG1240	-0.237343	0.12814	0.309304
scramb2	1/FBpp0072875	scramb2	-0.272055	0.0275859	0.110756
NDUFS3	1/FBpp0072975	NDUFS3	-0.0901975	0.48336	0.693591
ImpE2	1/FBpp0073000	ImpE2	0.261413	0.414089	0.63728
CG32267	1/FBpp0073001	CG32267	-0.212975	0.203204	0.414879
Sc2	1/FBpp0073017	Sc2	-0.193447	0.0957677	0.255275
Cpr64Ad	1/FBpp0073079	Cpr64Ad	-0.42465	0.0133402	0.0641124
pav	1/FBpp0073083	pav	-0.164481	0.160093	0.360488
CG1316	1/FBpp0073089	CG1316	0.0698587	0.275937	0.505415
CG11583	1/FBpp0073098	CG11583	-0.0568219	0.647433	0.813828
RfC4	1/FBpp0073120	RfC4	-0.0290609	0.782783	0.883298
Chd64(ent1)	1/FBpp0073126	Chd64	0.191498	0.242532	0.467245
Rpd3	1/FBpp0073173	Rpd3	-0.1629	0.106319	0.272793
Rpt3	1/FBpp0073292	Rpt3	0.0806998	0.295144	0.522951
l(1)10Bb	1/FBpp0073316	l(1)10Bb	-0.151602	0.43841	0.658432
Gtp-bp	1/FBpp0073336	Gtp-bp	0.165713	0.323694	0.550896
HP5	1/FBpp0073348	HP5	-0.814286	9.29505e-05	0.00196908
CG1749	1/FBpp0073354	CG1749	-0.134489	0.321432	0.549945
RpII215	1/FBpp0073387	RpII215	-0.0545782	0.430315	0.652891
CG2025	1/FBpp0073438	CG2025	0.124088	0.657208	0.820889
CG15735	1/FBpp0073458	CG15735	-0.0458992	0.552217	0.745864
Tango4	1/FBpp0073459	Tango4	0.573674	0.266614	0.491284
Lsp1alpha	1/FBpp0073484	Lsp1alpha	2.14937	0.000338367	0.00446533
Bap60	1/FBpp0073572	Bap60	-0.024956	0.739847	0.859418
CG14407	1/FBpp0073806	CG14407	0.224127	0.0792805	0.224326
Tcp-1zeta	1/FBpp0073902	Tcp-1zeta	0.250015	0.000181199	0.00303886
mRpL3	1/FBpp0073906	mRpL3	0.0855181	0.525178	0.72703
mRpS30	1/FBpp0073910	mRpS30	-0.0607481	0.735207	0.855337
CG8939	1/FBpp0073943	CG8939	-0.131825	0.0476532	0.159837
Aats-arg	1/FBpp0073965	Aats-arg	0.105361	0.0682643	0.201292
Prosalpha4	1/FBpp0073989	Prosalpha4	0.226773	0.124955	0.304481
CG3560	1/FBpp0073995	CG3560	-0.279544	0.0355981	0.130859
Cyp1	1/FBpp0074017	Cyp1	0.443369	0.000753413	0.00798023
mRpL22	1/FBpp0074104	mRpL22	0.131669	0.434818	0.655297
Rrp45	1/FBpp0074129	Rrp45	0.142284	0.610521	0.789508
CG5010	1/FBpp0074161	CG5010	-0.00930128	0.938678	0.968998
CG8142	1/FBpp0074246	CG8142	0.192563	0.046902	0.157646
scu(ent1)	1/FBpp0074285	scu	0.463323	4.42483e-05	0.00131925
betaCOP	1/FBpp0074348	betaCOP	0.194768	0.00817769	0.0453285
CG6617	1/FBpp0074386	CG6617	0.110563	0.406722	0.629636
Nat1	1/FBpp0074480	Nat1	0.329647	0.000165658	0.00286784
CG12203	1/FBpp0074481	CG12203	-0.252725	0.0188666	0.0832196
AP-1-2beta	1/FBpp0074558	AP-1-2beta	0.374286	0.0399846	0.141484
alphaSnap	1/FBpp0074609	alphaSnap	0.016957	0.862332	0.937802
Pex23	1/FBpp0074615	Pex23	0.101493	0.367939	0.59402
Kap-alpha1	1/FBpp0074650	Kap-alpha1	0.25745	0.0539681	0.172057
Rpn1	1/FBpp0074662	Rpn1	0.0516902	0.413227	0.637257
Grasp65	1/FBpp0074664	Grasp65	-0.0577105	0.558524	0.748351
CG14095	1/FBpp0074755	CG14095	0.415999	0.0621732	0.189941
CG11577	1/FBpp0074801	CG11577	-0.0604246	0.659355	0.821137
Cat	1/FBpp0074825	Cat	-0.268115	0.000363415	0.00464364
Ugt	1/FBpp0074831	Ugt	-0.0946157	0.196699	0.406895
CG3902	1/FBpp0074843	CG3902	0.249992	0.0794282	0.22435
Capr	1/FBpp0074865	Capr	-0.123623	0.0711383	0.207863
NUCB1	1/FBpp0074937	NUCB1	-0.0375537	0.671062	0.823389
CG7484	1/FBpp0074949	CG7484	-0.0354136	0.718453	0.84641
CG7603	1/FBpp0074982	CG7603	-0.172698	0.181987	0.393449
Rpn12	1/FBpp0075068	Rpn12	0.00534369	0.943234	0.970229
CG9692	1/FBpp0075076	CG9692	-0.284478	0.44405	0.664355
TSG101	1/FBpp0075088	TSG101	0.197263	0.174013	0.380653
Int6	1/FBpp0075104	Int6	-0.0516047	0.367611	0.59402
Prosbeta6	1/FBpp0075119	Prosbeta6	0.122154	0.417855	0.640711
Aats-tyr	1/FBpp0075168	Aats-tyr	0.133211	0.147795	0.342374
SsRbeta	1/FBpp0075209	SsRbeta	-0.260373	0.0201741	0.0859267
CG13044	1/FBpp0075225	CG13044	0.0661082	0.868835	0.938813
CG13049	1/FBpp0075232	CG13049	0.14464	0.56414	0.752499
Arl1	1/FBpp0075272	Arl1	0.0843396	0.545497	0.740871
DNApol-delta	1/FBpp0075277	DNApol-delta	-0.26347	0.196254	0.406895
l(3)72Ab	1/FBpp0075282	l(3)72Ab	-0.0659809	0.640482	0.811311
CG16979	1/FBpp0075316	CG16979	0.00522038	0.965923	0.978786
Prosbeta2	1/FBpp0075382	Prosbeta2	0.196697	0.041097	0.144047
Pdi(ent1)	1/FBpp0075401	Pdi	0.0346314	0.666374	0.823072
Gl	1/FBpp0075498	Gl	-0.300873	0.235123	0.460203
26-29-p	1/FBpp0075508	26-29-p	-0.177141	0.0290882	0.115066
Nplp2	1/FBpp0075575	Nplp2	0.210087	0.580528	0.766735
CG11267	1/FBpp0075609	CG11267	0.17843	0.0210755	0.089059
RpS12	1/FBpp0075612	RpS12	0.0333953	0.790468	0.888724
SRm160	1/FBpp0075617	SRm160	0.115975	0.615824	0.792547
SmD1	1/FBpp0075684	SmD1	0.0401529	0.717382	0.846296
CG10418	1/FBpp0075686	CG10418	0.0911179	0.544875	0.740871
CG4069	1/FBpp0075697	CG4069	-0.274116	0.390396	0.613208
Tsf2	1/FBpp0075698	Tsf2	-0.348081	0.000163888	0.00286784
eIF-2beta	1/FBpp0075700	eIF-2beta	0.200008	0.00213924	0.0169664
CG5642	1/FBpp0075754	CG5642	0.149643	3.04557e-05	0.00103082
yps(ent1)	1/FBpp0075759	yps	0.163845	0.118942	0.293707
RpL10Ab(ent1)	1/FBpp0075764	RpL10Ab	0.19514	0.52867	0.730609
Sgs7	1/FBpp0075826	Sgs7	1.10924	0.0356816	0.130859
crim	1/FBpp0075854	crim	-0.31844	0.000531681	0.00620294
mRpL2	1/FBpp0075941	mRpL2	-0.0880437	0.507981	0.712412
Sod(ent1)	1/FBpp0075958	Sod	0.399352	0.0177463	0.0800321
CG6310	1/FBpp0075968	CG6310	0.0852199	0.677665	0.824987
CG32069	1/FBpp0075970	CG32069	-0.0546387	0.690492	0.832728
CG11811	1/FBpp0075994	CG11811	0.0566734	0.676687	0.824987
LanB2	1/FBpp0076111	LanB2	-0.188911	0.0784859	0.222469
ATPsyn-b	1/FBpp0076134	ATPsyn-b	-0.0400523	0.687317	0.830143
Hsp27	1/FBpp0076182	Hsp27	0.700607	1.09892e-05	0.000589755
RpS17	1/FBpp0076207	RpS17	-0.17155	0.207917	0.420741
Hsp67Ba	1/FBpp0076223	Hsp67Ba	0.899096	0.000151129	0.00276498
Hsp26	1/FBpp0076224	Hsp26	0.533942	0.00160202	0.0135039
mRpL12	1/FBpp0076238	mRpL12	0.166441	0.0830042	0.230518
Srp68	1/FBpp0076244	Srp68	0.00619562	0.940912	0.969826
Mcm7	1/FBpp0076312	Mcm7	0.146166	0.106805	0.272793
RpL14	1/FBpp0076359	RpL14	-0.078998	0.430135	0.652891
GstO2	1/FBpp0076377	GstO2	0.493934	0.0101548	0.0521809
msk	1/FBpp0076408	msk	0.0692253	0.66433	0.823072
Nmt	1/FBpp0076451	Nmt	0.39236	7.45666e-05	0.00171503
Uba2	1/FBpp0076457	Uba2	0.100958	0.448056	0.666982
CG8209	1/FBpp0076470	CG8209	0.731551	8.51994e-06	0.000548684
CG8042	1/FBpp0076481	CG8042	0.00383251	0.965411	0.978786
CG12262	1/FBpp0076520	CG12262	-0.0612598	0.830215	0.916151
Sec63	1/FBpp0076558	Sec63	-0.192341	0.10926	0.275719
Srp19	1/FBpp0076589	Srp19	0.0835838	0.343021	0.57111
Galphai	1/FBpp0076643	Galphai	-0.259077	0.00960042	0.0506776
LanA	1/FBpp0076722	LanA	-0.142242	0.289047	0.51597
CG32409	1/FBpp0076738	CG32409	-0.0247444	0.882304	0.94386
Txl	1/FBpp0076804	Txl	0.241287	0.00287756	0.0203196
CG10576	1/FBpp0076827	CG10576	0.341417	1.97259e-05	0.000804129
Sucb	1/FBpp0076840	Sucb	0.168519	0.0804386	0.226014
Uev1A	1/FBpp0076859	Uev1A	0.231481	0.221462	0.439647
Srp54k	1/FBpp0076872	Srp54k	-0.231869	0.101389	0.264302
Rpt6	1/FBpp0076890	Rpt6	0.0583803	0.437089	0.657676
dod	1/FBpp0076894	dod	0.0792778	0.767503	0.874509
Sep1	1/FBpp0076897	Sep1	0.298831	0.0313567	0.121065
Pen(ent2)	1/FBpp0076918	pen	0.0153751	0.871672	0.938813
Mgstl(ent1)	1/FBpp0076936	Mgstl	0.355964	0.275246	0.504722
CG1518	1/FBpp0076956	CG1518	-0.155451	0.0697474	0.204542
l(1)G0004	1/FBpp0076990	l(1)G0004	0.142696	0.139002	0.326702
Rab10	1/FBpp0077029	Rab10	-0.212525	0.0687436	0.201966
CG33123	1/FBpp0077251	CG33123	-0.176319	0.309863	0.537312
gammaTub23C	1/FBpp0077326	gammaTub23C	-0.0155803	0.792038	0.889248
Npc2a	1/FBpp0077492	Npc2a	0.205176	0.304884	0.53239
Rrp40	1/FBpp0077551	Rrp40	-0.0108759	0.870863	0.938813
MFS3	1/FBpp0077623	MFS3	0.0984455	0.556887	0.748351
Clp	1/FBpp0077676	Clp	0.281422	0.11138	0.280191
Lsp1beta	1/FBpp0077690	Lsp1beta	0.275492	0.554694	0.747631
RpI135	1/FBpp0077714	RpI135	0.277086	0.106153	0.272793
ebi	1/FBpp0077715	ebi	-0.358641	0.000527037	0.00619365
CG2789	1/FBpp0077726	CG2789	-0.487459	0.0100018	0.0520114
Hop	1/FBpp0077790	Hop	0.321937	0.000161012	0.00286784
mRpL15	1/FBpp0077885	mRpL15	0.0497369	0.64256	0.812665
Pex14	1/FBpp0077909	Pex14	-0.549505	0.0220731	0.0925462
CG7338	1/FBpp0077998	CG7338	-0.0919997	0.375444	0.603084
CG7172	1/FBpp0078032	CG7172	-0.378847	0.00819877	0.0453285
CycH	1/FBpp0078093	CycH	0.757872	0.37571	0.603084
CG7407	1/FBpp0078094	CG7407	-0.0585744	0.523183	0.725618
Hem	1/FBpp0078162	Hem	-0.112908	0.376551	0.603475
CG11137	1/FBpp0078227	CG11137	0.0713301	0.664431	0.823072
Rpn5	1/FBpp0078278	Rpn5	0.121863	0.0287792	0.114124
CG2046	1/FBpp0078317	CG2046	0.516407	1.82473e-05	0.000794006
CG2091	1/FBpp0078327	CG2091	0.15515	0.477029	0.687873
Snr1	1/FBpp0078331	Snr1	-0.131355	0.23785	0.461927
RpL13A(ent1)	1/FBpp0078354	RpL13A	-0.0390309	0.628046	0.802739
CG1236	1/FBpp0078370	CG1236	-0.026536	0.863651	0.937869
CG31548	1/FBpp0078385	CG31548	0.184653	0.129623	0.311483
mRpL44	1/FBpp0078415	mRpL44	-0.072834	0.721691	0.848119
RpL35A	1/FBpp0078416	RpL35A	-0.045882	0.66452	0.823072
Mms19	1/FBpp0078425	Mms19	-0.00895448	0.943713	0.970229
CG11999	1/FBpp0078450	CG11999	-0.0605602	0.345395	0.571642
CG9769	1/FBpp0078532	CG9769	0.0449332	0.711356	0.846103
Cont	1/FBpp0078557	Cont	-0.27506	0.000486172	0.00575542
eIF3-S10	1/FBpp0078584	eIF3-S10	0.012845	0.829122	0.916151
Vps24	1/FBpp0078598	Vps24	0.41167	0.211171	0.424981
Rpn11	1/FBpp0078664	Rpn11	0.176489	0.0243615	0.100312
Rtnl1(ent1)	1/FBpp0078678	Rtnl1	0.183912	0.286985	0.515677
Trip1	1/FBpp0078689	Trip1	0.059523	0.346059	0.571642
Arpc4	1/FBpp0078831	Arpc4	0.243313	0.00156693	0.0133479
epsilonCOP	1/FBpp0078891	epsilonCOP	-0.0168225	0.879558	0.941689
Sec61alpha	1/FBpp0078896	Sec61alpha	-0.156284	0.264219	0.490212
l(2)k09022	1/FBpp0078971	l(2)k09022	0.0451931	0.717061	0.846296
Coprox	1/FBpp0078980	Coprox	0.0345937	0.784141	0.883724
smt3	1/FBpp0078984	smt3	0.397597	0.00774814	0.0440795
nop5	1/FBpp0078997	nop5	0.0227065	0.7546	0.86779
Mcr	1/FBpp0079165	Mcr	-0.288935	0.000324652	0.00445547
RpL36A	1/FBpp0079168	RpL36A	0.0813825	0.333419	0.562099
SmE	1/FBpp0079182	SmE	-0.290482	0.00305958	0.0213244
Rack1(ent1)	1/FBpp0079187	Rack1	-0.052454	0.69583	0.836741
Ssb-c31a	1/FBpp0079211	Ssb-c31a	-0.482737	0.00128057	0.011454
Ostgamma	1/FBpp0079233	Ostgamma	-0.204965	0.0535238	0.172057
emb	1/FBpp0079278	emb	0.230396	0.194884	0.405487
PIG-U	1/FBpp0079294	PIG-U	0.151502	0.519604	0.72367
l(2)k12914	1/FBpp0079324	l(2)k12914	-0.161845	0.0261497	0.105781
CG4364	1/FBpp0079445	CG4364	-0.274537	0.0239286	0.0989694
Srp54	1/FBpp0079471	Srp54	-0.200422	0.154739	0.353877
yip2	1/FBpp0079472	yip2	0.0410467	0.666118	0.823072
CG5885	1/FBpp0079495	CG5885	-0.337312	0.0253188	0.102938
Pen(ent1)	1/FBpp0079527	Pen	0.310101	0.0316866	0.121755
eEF1delta(ent1)	1/FBpp0079542	eEF1delta	0.132176	0.168683	0.37101
CG4972	1/FBpp0079578	CG4972	0.0572724	0.656145	0.820818
RpS27A	1/FBpp0079606	RpS27A	0.017562	0.879189	0.941689
RfC3	1/FBpp0079609	RfC3	-0.126888	0.176397	0.385344
CG5355	1/FBpp0079637	CG5355	0.150665	0.205198	0.417659
Mdh1	1/FBpp0079640	Mdh1	0.335136	0.0527372	0.170496
cdc2	1/FBpp0079641	cdc2	0.153134	0.244012	0.468554
RnrL	1/FBpp0079648	RnrL	-0.0138954	0.950313	0.971597
CG5676	1/FBpp0079675	CG5676	-0.152518	0.202419	0.414097
Dpy-30L1	1/FBpp0079701	Dpy-30L1	0.230509	0.560334	0.748662
Nup107	1/FBpp0079710	Nup107	-0.107443	0.161739	0.362071
CG6287	1/FBpp0079809	CG6287	0.415456	0.0294886	0.116139
RfC38	1/FBpp0079812	RfC38	-0.0907568	0.41443	0.63728
CG6230	1/FBpp0079815	CG6230	-0.0829777	0.684613	0.829141
CG6746	1/FBpp0079897	CG6746	0.123529	0.534985	0.733668
crok	1/FBpp0079924	crok	-0.443268	0.00668814	0.0392989
CG6712	1/FBpp0079946	CG6712	-0.147084	0.191758	0.403773
CG6180	1/FBpp0079979	CG6180	0.800805	0.00843838	0.0462102
CG5525	1/FBpp0079992	CG5525	0.252479	0.0100146	0.0520114
CG6523	1/FBpp0080044	CG6523	0.375911	0.00701796	0.0410869
beta'COP	1/FBpp0080048	beta'COP	0.0844954	0.112929	0.282762
Nnp-1	1/FBpp0080052	Nnp-1	-0.0265334	0.732719	0.855337
CG4278	1/FBpp0080392	CG4278	0.0944035	0.487297	0.695063
CaBP1	1/FBpp0080395	CaBP1	0.10524	0.331803	0.560885
mRpL4	1/FBpp0080401	mRpL4	0.207584	0.280765	0.509598
Cyt-c-p	1/FBpp0080446	Cyt-c-p	0.0814635	0.685702	0.829141
Cas	1/FBpp0080484	Cas	0.888323	0.00027264	0.00401237
glu	1/FBpp0080489	glu	-0.129692	0.0640134	0.193201
CG12288	1/FBpp0080510	CG12288	0.0524721	0.684165	0.829141
Aac11	1/FBpp0080554	Aac11	0.171243	0.0617638	0.189049
bsf	1/FBpp0080637	bsf	0.0815086	0.40337	0.62565
ScpX	1/FBpp0080659	ScpX	-0.228669	0.0679161	0.200633
CG17597	1/FBpp0080666	CG17597	0.108188	0.557019	0.748351
CG15168	1/FBpp0080679	CG15168	-0.436886	0.102654	0.266139
CG10470	1/FBpp0080690	CG10470	-0.382656	0.00152571	0.0131446
CG10166	1/FBpp0080817	CG10166	-0.224545	0.00177963	0.0148456
La	1/FBpp0080906	La	0.145026	0.307841	0.53581
CG1234	1/FBpp0081117	CG1234	-0.157171	0.149646	0.344678
Ref1	1/FBpp0081156	Ref1	-0.153473	0.0302738	0.117448
CG1105	1/FBpp0081159	CG1105	0.250838	0.166366	0.36843
twr	1/FBpp0081185	twr	-0.0972131	0.276523	0.505912
Ccp84Ag	1/FBpp0081187	Ccp84Ag	-0.387932	0.0592706	0.183159
Ccp84Ae	1/FBpp0081192	Ccp84Ae	-0.340617	0.102835	0.26618
SmD2	1/FBpp0081234	SmD2	-0.103337	0.253626	0.482098
CG2767	1/FBpp0081312	CG2767	0.354204	0.0176945	0.080023
Mcm2	1/FBpp0081317	Mcm2	-0.0392291	0.582656	0.768915
eIF4AIII	1/FBpp0081324	eIF4AIII	0.0422812	0.714118	0.846103
CG9684	1/FBpp0081342	CG9684	0.047697	0.645504	0.813828
Sgt1	1/FBpp0081351	Sgt1	0.397256	0.0411563	0.144047
RpA-70	1/FBpp0081356	RpA-70	-0.112403	0.383433	0.608204
mRpL19	1/FBpp0081384	mRpL19	0.0555611	0.57728	0.763698
CG8223	1/FBpp0081398	CG8223	0.161294	0.107968	0.274541
Tcp-1eta	1/FBpp0081401	Tcp-1eta	0.294057	4.13122e-06	0.000354163
M1BP	1/FBpp0081428	M1BP	0.116446	0.329634	0.558643
Aats-trp	1/FBpp0081461	Aats-trp	0.335633	0.00149581	0.0130447
CG9740	1/FBpp0081464	CG9740	-0.254826	0.0318671	0.122085
Prosbeta3	1/FBpp0081488	Prosbeta3	0.258641	0.00619972	0.0369687
CG8149	1/FBpp0081539	CG8149	0.260197	0.0189681	0.0834389
RnpS1	1/FBpp0081544	RnpS1	-0.214193	0.00742363	0.0428389
Ras85D	1/FBpp0081600	Ras85D	-0.157663	0.0461748	0.156179
rump(ent1)	1/FBpp0081601	rump	-0.242623	0.0043534	0.028211
CG3909	1/FBpp0081650	CG3909	-0.0579512	0.431476	0.652891
pont	1/FBpp0081704	pont	-0.00910006	0.89206	0.949307
Mcm5	1/FBpp0081756	Mcm5	-0.00681164	0.918704	0.962008
Fdh	1/FBpp0081767	Fdh	0.401591	0.0130897	0.063862
Art1	1/FBpp0081780	Art1	0.314936	0.00110572	0.010407
Tctp	1/FBpp0081820	Tctp	0.520849	7.19231e-05	0.00167821
CG5214	1/FBpp0081834	CG5214	0.0803168	0.505003	0.709472
RpL24-like	1/FBpp0081879	RpL24-like	0.242829	0.0022509	0.017592
CG14715	1/FBpp0081899	CG14715	-0.0674096	0.75407	0.86779
Prosalpha2	1/FBpp0082062	Prosalpha2	0.0211678	0.903438	0.952186
CG5844	1/FBpp0082063	CG5844	-0.0200186	0.929416	0.966483
Aos1	1/FBpp0082065	Aos1	0.250892	0.0334723	0.126503
CG5641	1/FBpp0082066	CG5641	0.0740733	0.767384	0.874509
GstD9	1/FBpp0082078	GstD9	0.12231	0.727771	0.850916
MBD-R2	1/FBpp0082081	MBD-R2	-0.208423	0.0528627	0.170559
Arp1	1/FBpp0082121	Arp1	0.00436433	0.957448	0.975628
mbo	1/FBpp0082137	mbo	-0.3783	0.249537	0.474887
pic	1/FBpp0082177	pic	-0.105475	0.257018	0.48511
CG9796	1/FBpp0082228	CG9796	-0.315294	0.191885	0.403773
Nsf2	1/FBpp0082346	Nsf2	0.172899	0.543555	0.73975
RpII140	1/FBpp0082353	RpII140	-0.824637	0.0783059	0.22235
mRpL11	1/FBpp0082412	mRpL11	-0.00634609	0.969801	0.979335
CG3817	1/FBpp0082462	CG3817	0.124307	0.233833	0.45911
Nup93-2	1/FBpp0082467	Nup93-2	-0.121778	0.127763	0.308994
Caf1(ent1)	1/FBpp0082511	Caf1	-0.205044	0.09744	0.258867
Oscp	1/FBpp0082522	Oscp	-0.208207	0.0654799	0.196684
FK506-bp1	1/FBpp0082574	FK506-bp1	-0.124657	0.190175	0.403773
Rpb7	1/FBpp0082591	Rpb7	-0.0584845	0.502287	0.707508
ND23	1/FBpp0082645	ND23	0.258802	0.107776	0.274541
CG3303	1/FBpp0082654	CG3303	-0.165496	0.395918	0.617663
Bin1	1/FBpp0082731	Bin1	-0.215946	0.0152752	0.0717001
CG5903	1/FBpp0082733	CG5903	-0.0181578	0.877746	0.941689
AdSL	1/FBpp0082816	AdSL	0.268791	0.139148	0.326702
Ns1	1/FBpp0082867	Ns1	0.00805675	0.871153	0.938813
Sgs5	1/FBpp0082902	Sgs5	0.548325	0.261146	0.488055
CG7655	1/FBpp0082912	CG7655	0.167822	0.487102	0.695063
Prx3	1/FBpp0082927	Prx3	0.224591	0.0833941	0.230695
CG7993	1/FBpp0082984	CG7993	-0.035562	0.658242	0.821137
Mdh2	1/FBpp0082985	Mdh2	-0.0218957	0.872809	0.93932
Dlc90F	1/FBpp0082996	Dlc90F	-0.0803851	0.675121	0.824693
Nup43	1/FBpp0082998	Nup43	-0.1145	0.477055	0.687873
CG12321	1/FBpp0083036	CG12321	0.30633	0.0591456	0.183124
CstF-64	1/FBpp0083075	CstF-64	-0.0259108	0.763904	0.873498
Cpsf73	1/FBpp0083105	Cpsf73	-0.118743	0.501453	0.707508
NP15.6	1/FBpp0083126	NP15.6	-0.292093	0.0298662	0.116427
Srp72	1/FBpp0083319	Srp72	-0.0180182	0.852362	0.931638
Sep2	1/FBpp0083352	Sep2	-0.0982737	0.386105	0.610464
RpS20	1/FBpp0083371	RpS20	-0.0581022	0.649382	0.815513
AdSS	1/FBpp0083395	AdSS	-0.912461	0.0459917	0.156179
CG17271	1/FBpp0083397	CG17271	0.00994371	0.887843	0.948525
Oga	1/FBpp0083452	Oga	-0.205589	0.332723	0.561514
Rab1	1/FBpp0083503	Rab1	-0.13418	0.117376	0.290732
CG6028	1/FBpp0083584	CG6028	0.30194	0.041337	0.144366
Nop56	1/FBpp0083625	Nop56	-0.057298	0.445271	0.665016
CG6937	1/FBpp0083659	CG6937	-0.0141576	0.897349	0.952186
Rpn7	1/FBpp0083687	Rpn7	0.0569608	0.373688	0.601037
CG12499	1/FBpp0083688	CG12499	-0.641075	0.0255717	0.103704
Nup133	1/FBpp0083695	Nup133	0.0751261	0.487839	0.695063
Sec13	1/FBpp0083801	Sec13	0.137176	0.0338911	0.127488
RpS3	1/FBpp0083802	RpS3	-0.0189496	0.768955	0.875543
Rpt5	1/FBpp0083843	Rpt5	0.00997777	0.946573	0.97135
Ndc1	1/FBpp0083879	Ndc1	-0.211551	0.0192006	0.0837935
CG5854	1/FBpp0083882	CG5854	0.187263	0.52192	0.725618
Aats-glupro(ent1)	1/FBpp0083898	Aats-glupro	0.0538211	0.28682	0.515677
Rpt2	1/FBpp0083906	Rpt2	0.0683489	0.281703	0.509598
Apc2	1/FBpp0083937	Apc2	0.0746055	0.585901	0.772564
CG5728	1/FBpp0084016	CG5728	-0.193529	0.156886	0.35676
CG5706	1/FBpp0084021	CG5706	0.255652	0.00791697	0.0447239
Rpb10	1/FBpp0084067	Rpb10	-0.237171	0.0439623	0.150834
bai	1/FBpp0084133	bai	-0.177629	0.0830476	0.230518
OstStt3	1/FBpp0084161	OstStt3	-0.462105	0.00486845	0.030981
CG11781	1/FBpp0084172	CG11781	-0.121544	0.0938511	0.252254
CG11857	1/FBpp0084189	CG11857	-0.2519	0.0456817	0.155492
Aats-gln	1/FBpp0084240	Aats-gln	0.257912	0.00606659	0.0365813
CG5886	1/FBpp0084281	CG5886	0.0701806	0.431326	0.652891
CG14544	1/FBpp0084342	CG14544	0.219415	0.293211	0.521049
CG31075(ent1)	1/FBpp0084452	CG31075	0.385056	0.0423177	0.147152
Hmu	1/FBpp0084534	Hmu	-0.254637	0.00764305	0.0436913
CG5590	1/FBpp0084585	CG5590	0.322215	0.00234327	0.0178576
ALiX	1/FBpp0084610	ALiX	0.32374	0.00237337	0.0178576
mRpS22	1/FBpp0084616	mRpS22	-0.182973	0.201708	0.413168
RpL4	1/FBpp0084617	RpL4	-0.0302261	0.73844	0.858403
Gp93	1/FBpp0084623	Gp93	0.0309585	0.713469	0.846103
CG4849	1/FBpp0084626	CG4849	-0.0743126	0.365356	0.592967
Moca-cyp	1/FBpp0084655	Moca-cyp	0.338584	0.126648	0.307547
CG1458	1/FBpp0084774	CG1458	-0.277982	0.00262989	0.0191589
CG1907	1/FBpp0084813	CG1907	-0.287864	0.526943	0.728847
eIF2B-alpha	1/FBpp0084874	eIF2B-alpha	0.0965552	0.696005	0.836741
mRpS18C	1/FBpp0084989	mRpS18C	-0.029069	0.85848	0.935784
dj-1beta	1/FBpp0085065	dj-1beta	0.266114	0.354678	0.581499
l(3)03670	1/FBpp0085107	l(3)03670	-0.0455856	0.6662	0.823072
CG1542	1/FBpp0085119	CG1542	0.0742308	0.388642	0.611645
mey	1/FBpp0085151	mey	-0.0649514	0.735271	0.855337
Acf1	1/FBpp0085204	Acf1	-0.380583	0.321156	0.549945
Lamp1	1/FBpp0085251	Lamp1	-0.0695932	0.742228	0.860942
CG17337	1/FBpp0085374	CG17337	0.458272	0.000590854	0.00669912
CG17508	1/FBpp0085407	CG17508	-0.465543	0.106914	0.272793
SdhB	1/FBpp0085489	SdhB	-0.0173582	0.820474	0.911009
rig	1/FBpp0085564	rig	-0.132539	0.134321	0.319434
CG11208	1/FBpp0085630	CG11208	-0.314282	0.00110711	0.010407
CG7137	1/FBpp0085693	CG7137	-0.149864	0.515759	0.718937
FK506-bp2	1/FBpp0085703	FK506-bp2	0.64652	0.000387464	0.0048617
Spt5	1/FBpp0085716	Spt5	-0.316154	0.200447	0.411108
betaTub(ent1)	1/FBpp0085720	betaTub56D	0.301632	0.0435391	0.150103
CG15100	1/FBpp0085809	CG15100	0.00720881	0.95134	0.971597
Eip55E	1/FBpp0085889	Eip55E	0.137578	0.310598	0.537312
Prp19	1/FBpp0085902	Prp19	-0.0361653	0.629487	0.803362
Ote	1/FBpp0085947	Ote	-0.174981	0.129591	0.311483
CG5726	1/FBpp0085951	CG5726	-0.045632	0.590818	0.775708
Nup75	1/FBpp0085954	Nup75	0.121649	0.819524	0.911009
P32	1/FBpp0086051	P32	-0.126932	0.297135	0.522987
Ns2	1/FBpp0086063	Ns2	-0.34269	0.25527	0.483511
Sip1	1/FBpp0086065	Sip1	-0.102211	0.451206	0.66939
robl	1/FBpp0086076	robl	0.0836582	0.635272	0.80708
RpL18A	1/FBpp0086103	RpL18A	0.0145032	0.87892	0.941689
Bap55	1/FBpp0086115	Bap55	-0.132904	0.139387	0.326702
Sod2	1/FBpp0086226	Sod2	0.0171833	0.86736	0.938813
RpLP2	1/FBpp0086252	RpLP2	-0.170666	0.359819	0.586345
CG8306	1/FBpp0086266	CG8306	-0.384846	1.3088e-08	3.51194e-06
Khc	1/FBpp0086328	Khc	0.0483886	0.493285	0.700961
Rrp42	1/FBpp0086348	Rrp42	-0.121487	0.554919	0.747631
CG8397	1/FBpp0086399	CG8397	0.187617	0.462332	0.676071
Prosbeta1	1/FBpp0086400	Prosbeta1	0.15807	0.0514331	0.167966
Vha36-1	1/FBpp0086468	Vha36-1	0.140434	0.299884	0.52594
CG7639	1/FBpp0086555	CG7639	-0.37507	0.0180304	0.0805283
CG12859	1/FBpp0086570	CG12859	-0.445794	0.00117816	0.010839
SMC2	1/FBpp0086591	SMC2	-0.0668196	0.387029	0.610464
Sec61beta	1/FBpp0086627	Sec61beta	-0.187154	0.0725421	0.209306
LamC(ent1)	1/FBpp0086641	LamC	-0.202076	0.158452	0.359306
CG30069	1/FBpp0086659	CG30069	-0.15856	0.0874111	0.238934
tum	1/FBpp0086767	tum	-0.127978	0.0657492	0.196785
Roe1	1/FBpp0086795	Roe1	0.209821	0.00822107	0.0453285
Mp20	1/FBpp0086858	Mp20	0.0279151	0.938568	0.968998
CG4679	1/FBpp0086872	CG4679	-0.126011	0.611762	0.789845
mRpL18	1/FBpp0086965	mRpL18	-0.08458	0.605986	0.7856
CG8778	1/FBpp0086993	CG8778	-0.0690338	0.651781	0.816629
Cpr49Ag	1/FBpp0087033	Cpr49Ag	0.244005	0.315499	0.543848
Lac	1/FBpp0087044	Lac	-0.153093	0.0538671	0.172057
CG8545	1/FBpp0087045	CG8545	-0.099043	0.205673	0.417916
128up	1/FBpp0087084	128up	0.287577	0.0123611	0.0606749
CG8378	1/FBpp0087091	CG8378	0.187005	0.45187	0.66939
SmD3	1/FBpp0087094	SmD3	-0.0858167	0.0909467	0.245678
RpS11(ent1)	1/FBpp0087115	RpS11	0.0339273	0.708345	0.845393
Prp8	1/FBpp0087124	Prp8	-0.0141766	0.901243	0.952186
RnrS	1/FBpp0087152	RnrS	0.236835	0.139886	0.327349
ERp60	1/FBpp0087164	ERp60	0.104245	0.150023	0.344857
wal	1/FBpp0087186	wal	0.0461264	0.669483	0.823072
Tapdelta	1/FBpp0087250	Tapdelta	-0.368791	0.000108311	0.00217976
CG12384	1/FBpp0087252	CG12384	-0.0215372	0.903658	0.952186
Fpps	1/FBpp0087266	Fpps	0.118255	0.292588	0.520516
CG13217	1/FBpp0087290	CG13217	-0.32051	0.112809	0.282762
RpS15Ab	1/FBpp0087321	RpS15Ab	0.454888	0.0295036	0.116139
nclb	1/FBpp0087323	nclb	0.286454	0.0502502	0.164772
CG7637	1/FBpp0087347	CG7637	-0.453641	0.155058	0.354105
CG17765	1/FBpp0087367	CG17765	0.320381	0.0198848	0.0856002
CG12909	1/FBpp0087437	CG12909	-0.48698	0.000827974	0.00860025
RpLP0-like	1/FBpp0087511	RpLP0-like	0.0176492	0.848096	0.930766
CG1371	1/FBpp0087514	CG1371	-0.11652	0.034244	0.127915
GstT1	1/FBpp0087548	GstT1	-0.0898238	0.632928	0.805545
CG1665	1/FBpp0087562	CG1665	0.0851193	0.569147	0.757922
Map60	1/FBpp0087613	Map60	-0.217093	0.0174274	0.0792602
tsu	1/FBpp0087648	tsu	0.0120839	0.893275	0.949916
shrb	1/FBpp0087704	shrb	-0.0760948	0.203317	0.414879
Mys45A	1/FBpp0087709	Mys45A	-0.280048	0.385554	0.610365
Dmn	1/FBpp0087722	Dmn	-0.0221353	0.78173	0.883298
CG30349	1/FBpp0087731	CG30349	-0.0795073	0.179393	0.391217
proPO45	1/FBpp0087744	proPO45	0.319549	0.356055	0.582569
CG8235	1/FBpp0087757	CG8235	0.0859079	0.382708	0.608204
CG8258	1/FBpp0087764	CG8258	0.310503	0.000668297	0.00726999
CSN7	1/FBpp0087821	CSN7	0.315665	0.0285055	0.113599
Nup50	1/FBpp0087861	Nup50	-0.00651875	0.93791	0.968998
Rs1	1/FBpp0087865	Rs1	-0.0798374	0.501526	0.707508
cathD	1/FBpp0087972	cathD	0.778211	0.1482	0.342818
Rpt1	1/FBpp0088021	Rpt1	0.0608467	0.54622	0.740871
dpa	1/FBpp0088055	dpa	-0.0339893	0.679619	0.825179
p47	1/FBpp0088069	p47	-0.109329	0.672858	0.823389
CG1707	1/FBpp0088085	CG1707	0.208492	0.196855	0.406895
Tsp42Ef	1/FBpp0088094	Tsp42Ef	-0.250809	0.125007	0.304481
CG31997	1/FBpp0088221	CG31997	0.617412	0.0398369	0.141484
CG10638	1/FBpp0088362	CG10638	0.17629	0.164339	0.364962
Lsp2	1/FBpp0088363	Lsp2	1.01494	0.0610975	0.187723
Atpalpha(ent1)	1/FBpp0088502	Atpalpha	-0.359665	0.0157045	0.0735006
CG5033	1/FBpp0088519	CG5033	-0.168139	0.230958	0.45402
OstDelta(ent1)	1/FBpp0088527	OstDelta	0.0420327	0.813718	0.906216
eIF-3p66	1/FBpp0088565	eIF-3p66	9.7494e-05	0.999447	0.999447
Prosalpha7	1/FBpp0089041	Prosalpha7	0.183477	0.0038996	0.0260309
CG33977	1/FBpp0099388	CG33977	-0.255582	0.0501148	0.164663
mRpL53	1/FBpp0099679	mRpL53	0.0201999	0.916603	0.962008
mt:CoII	1/FBpp0100177	mt:CoII	-0.333362	0.133325	0.317652
mt:ATPase8	1/FBpp0100178	mt:ATPase8	-0.16899	0.355092	0.581585
mt:ND3	1/FBpp0100181	mt:ND3	-0.167573	0.12782	0.308994
mt:Cyt-b	1/FBpp0100186	mt:Cyt-b	0.153269	0.287712	0.51597
CG34132	1/FBpp0110179	CG34132	0.239589	0.217377	0.434755
CG34200	1/FBpp0111308	CG34200	-0.00545439	0.972021	0.980548
CG17514	1/FBpp0112471	CG17514	0.237219	0.0051862	0.0323844
kl-3	1/FBpp0112479	kl-3	-0.225962	0.489373	0.696016
CG40042	1/FBpp0112504	CG40042	-0.0322779	0.763545	0.873498
Tim17b	1/FBpp0112618	Tim17b	-0.189396	0.235533	0.460203
CG12050	1/FBpp0113107	CG12050	-0.0342818	0.813905	0.906216
CG13047	1/FBpp0288402	CG13047	-0.378216	0.0159613	0.0740569
CG42232	1/FBpp0288574	CG42232	-0.0854873	0.382902	0.608204
CG7461	1/FBpp0289511	CG7461	-0.0412373	0.69646	0.836741
Zasp52	1/FBpp0290528	Zasp52	0.0878319	0.626048	0.802093
mRpS35	1/FBpp0290840	mRpS35	0.339288	0.254722	0.483041
CG31195	1/FBpp0291398	CG31195	-0.309427	0.0158503	0.0737543
Ccdc56	1/FBpp0291477	Ccdc56	-0.193117	0.163437	0.364702
proPO-A1	1/FBpp0291497	proPO-A1	0.478003	0.193836	0.405313
SmB	1/FBpp0293061	SmB	-0.16352	0.22775	0.44936
Rpt4	1/FBpp0293948	Rpt4	-0.0949689	0.342498	0.570831
CG43675	1/FBpp0302550	CG43675	0.15138	0.277351	0.506561
CG42255	1/FBpp0304441	CG42255	-0.0430185	0.771538	0.875597
Ef1beta	1/FBpp0305165	Ef1beta	0.0263447	0.875268	0.941239
CtBP(ent1)	1/FBpp0306583	CtBP	0.252131	0.0131353	0.0638909
Src42A(ent1)	1/FBpp0307254	Src42A	-0.277916	0.0286367	0.11384
PIG-S	1/FBpp0308257	PIG-S	-0.289415	0.00902276	0.0484514
Jwa	1/FBpp0309815	Jwa	-0.0831621	0.511749	0.715205
pHCl	1/FBpp0310359	pHCl	-0.245073	0.278137	0.506561
Hsc70-4/Hsc70-1	10/FBpp0075505/FBpp0075504/FBpp0075503/FBpp0307982/FBpp0082519/FBpp0082518/FBpp0082517/FBpp0082516/FBpp0082515/FBpp0082514	Hsc70-4/Hsc70-1	0.190481	0.179571	0.391217
Bsg	10/FBpp0079188/FBpp0079194/FBpp0079193/FBpp0079189/FBpp0079195/FBpp0079196/FBpp0079191/FBpp0079190/FBpp0079192/FBpp0304774	Bsg	-0.244526	0.00520395	0.0323844
Act(ent2)	10/FBpp0082597/FBpp0290168/FBpp0071448/FBpp0082254/FBpp0082253/FBpp0085365/FBpp0100125/FBpp0100124/FBpp0070787/FBpp0070788	Act88F/Act42A/Act57B/Act5C/Act87E	0.203053	0.220386	0.438925
Galphao/Galphai	10/FBpp0089316/FBpp0089315/FBpp0087365/FBpp0087364/FBpp0087363/FBpp0087362/FBpp0087361/FBpp0087360/FBpp0087359/FBpp0076643	Galphao/Galphai	-0.239747	0.0160998	0.0740589
cg(ent1)	10/FBpp0288474/FBpp0288473/FBpp0111707/FBpp0308984/FBpp0308983/FBpp0308982/FBpp0086658/FBpp0086657/FBpp0086656/FBpp0086655	cg	-0.0932621	0.326891	0.555605
PMCA(ent1)	10/FBpp0289786/FBpp0289785/FBpp0289784/FBpp0289783/FBpp0289782/FBpp0289781/FBpp0293012/FBpp0293011/FBpp0293009/FBpp0293013	PMCA	-0.243756	0.058944	0.182851
CG1516	10/FBpp0290074/FBpp0087546/FBpp0087545/FBpp0087544/FBpp0087543/FBpp0087542/FBpp0087541/FBpp0087540/FBpp0087539/FBpp0087547	CG1516	0.0245058	0.844727	0.928335
pUf68(ent2)	10/FBpp0290738/FBpp0289649/FBpp0289648/FBpp0289647/FBpp0289646/FBpp0289645/FBpp0072594/FBpp0072592/FBpp0072591/FBpp0072593	pUf68	-0.331789	3.35081e-05	0.00107896
CG5174(ent1)	10/FBpp0297592/FBpp0297591/FBpp0309317/FBpp0290372/FBpp0290371/FBpp0085869/FBpp0085868/FBpp0085866/FBpp0085863/FBpp0085865	CG5174	0.154882	0.0451212	0.153909
CkIIbeta	10/FBpp0300428/FBpp0300427/FBpp0300330/FBpp0305406/FBpp0288844/FBpp0073406/FBpp0073405/FBpp0099985/FBpp0089135/FBpp0073403	CkIIbeta	0.0617271	0.612701	0.790416
B52(ent1)	10/FBpp0300517/FBpp0300516/FBpp0300515/FBpp0289815/FBpp0289813/FBpp0082274/FBpp0082271/FBpp0082272/FBpp0082270/FBpp0082269	B52	-0.346558	0.000120624	0.00234235
lig(ent1)	10/FBpp0303481/FBpp0293224/FBpp0293223/FBpp0291131/FBpp0291130/FBpp0291129/FBpp0087853/FBpp0087852/FBpp0100030/FBpp0087854	lig	0.138706	0.234997	0.460203
Arf79F/Arf102F	10/FBpp0304364/FBpp0289185/FBpp0289184/FBpp0111771/FBpp0078226/FBpp0078225/FBpp0078224/FBpp0305852/FBpp0088256/FBpp0078222	Arf79F/Arf102F	0.0706398	0.667752	0.823072
Acsl	10/FBpp0305216/FBpp0087780/FBpp0087781/FBpp0099849/FBpp0099845/FBpp0099847/FBpp0099850/FBpp0087779/FBpp0099848/FBpp0099846	Acsl	-0.154204	0.0392695	0.140811
Trl	10/FBpp0305260/FBpp0305259/FBpp0099867/FBpp0099866/FBpp0089415/FBpp0089416/FBpp0089419/FBpp0089411/FBpp0089418/FBpp0089417	Trl	-0.0960751	0.351864	0.578381
Atpalpha(ent2)	10/FBpp0305517/FBpp0305516/FBpp0289428/FBpp0088981/FBpp0088982/FBpp0088983/FBpp0088984/FBpp0088501/FBpp0088503/FBpp0088502	Atpalpha	-0.2048	0.227244	0.448911
Hrb98DE/Hrb87F	10/FBpp0306562/FBpp0302741/FBpp0289817/FBpp0084672/FBpp0084670/FBpp0084668/FBpp0084667/FBpp0084669/FBpp0084671/FBpp0082316	Hrb98DE/Hrb87F	-0.247967	0.000189384	0.00312171
CtBP(ent2)	10/FBpp0306584/FBpp0306582/FBpp0306581/FBpp0306580/FBpp0082167/FBpp0082169/FBpp0099514/FBpp0082170/FBpp0082168/FBpp0306583	CtBP	0.221438	0.0178482	0.0802669
CtBP(ent3)	10/FBpp0306584/FBpp0306583/FBpp0306582/FBpp0306581/FBpp0306580/FBpp0082167/FBpp0082169/FBpp0099514/FBpp0082170/FBpp0082168	CtBP	0.0676481	0.317204	0.545466
cher(ent1)	10/FBpp0308016/FBpp0308015/FBpp0308014/FBpp0288454/FBpp0288453/FBpp0288452/FBpp0304476/FBpp0292427/FBpp0088480/FBpp0088478	cher	0.108073	0.247755	0.472659
Ald	10/FBpp0308680/FBpp0297612/FBpp0302781/FBpp0302780/FBpp0113036/FBpp0089214/FBpp0084373/FBpp0084372/FBpp0084368/FBpp0084367	Ald	0.47341	0.00376775	0.0253811
gro	10/FBpp0308932/FBpp0307986/FBpp0293584/FBpp0292078/FBpp0292077/FBpp0089115/FBpp0084339/FBpp0084338/FBpp0084337/FBpp0084336	gro	0.316042	0.103884	0.268462
Rab(ent1)	11/FBpp0071419/FBpp0073258/FBpp0071434/FBpp0300990/FBpp0074690/FBpp0071436/FBpp0292350/FBpp0305729/FBpp0070027/FBpp0077029/FBpp0083503	Rab35/Rab9Db/Rab10/Rab9E/Rab9Fa/Rab9D/Rab8/Rab1	-0.233723	0.000297508	0.0042246
Hsc70-3/Hsc70-4	11/FBpp0073448/FBpp0073447/FBpp0073446/FBpp0073445/FBpp0307982/FBpp0082519/FBpp0082518/FBpp0082517/FBpp0082516/FBpp0082515/FBpp0082514	Hsc70-3/Hsc70-4	0.0965561	0.240107	0.46519
Act(ent5)	11/FBpp0082597/FBpp0290168/FBpp0071448/FBpp0082254/FBpp0082253/FBpp0085365/FBpp0309075/FBpp0100125/FBpp0100124/FBpp0070787/FBpp0070788	Act88F/Arp53D/Act42A/Act57B/Act5C/Act87E	0.430706	0.00278379	0.0197591
PMCA(ent2)	11/FBpp0289786/FBpp0289785/FBpp0289784/FBpp0289783/FBpp0289782/FBpp0289781/FBpp0293012/FBpp0293011/FBpp0293010/FBpp0293009/FBpp0293013	PMCA	-0.392368	0.00205644	0.0165544
Msp300(ent1)	11/FBpp0292451/FBpp0292450/FBpp0292448/FBpp0292447/FBpp0292446/FBpp0292445/FBpp0304679/FBpp0304678/FBpp0304677/FBpp0304676/FBpp0292449	Msp300	0.285832	0.025	0.101899
Imp(ent1)	11/FBpp0293680/FBpp0073275/FBpp0293679/FBpp0073276/FBpp0073269/FBpp0290623/FBpp0073274/FBpp0073272/FBpp0073270/FBpp0073273/FBpp0073271	Imp	-0.423483	6.13328e-05	0.0015443
psq	11/FBpp0303457/FBpp0100067/FBpp0087368/FBpp0087372/FBpp0100066/FBpp0089330/FBpp0087373/FBpp0087371/FBpp0087374/FBpp0087370/FBpp0087369	psq	0.75393	0.122305	0.301086
lig(ent2)	11/FBpp0303481/FBpp0303480/FBpp0293224/FBpp0293223/FBpp0291131/FBpp0291130/FBpp0291129/FBpp0087853/FBpp0087852/FBpp0100030/FBpp0087854	lig	0.0984792	0.394311	0.61755
l(2)gl	11/FBpp0303505/FBpp0297547/FBpp0297546/FBpp0297545/FBpp0297544/FBpp0077829/FBpp0077828/FBpp0077827/FBpp0077826/FBpp0077825/FBpp0077824	l(2)gl	0.0636878	0.542305	0.738672
Rtnl1(ent2)	11/FBpp0304686/FBpp0290755/FBpp0290754/FBpp0290753/FBpp0078675/FBpp0078680/FBpp0078679/FBpp0078678/FBpp0078677/FBpp0078676/FBpp0078674	Rtnl1	-0.0644748	0.631322	0.804774
mub	11/FBpp0304982/FBpp0293519/FBpp0293518/FBpp0078122/FBpp0293521/FBpp0293520/FBpp0290578/FBpp0089422/FBpp0293517/FBpp0110316/FBpp0305424	mub	-0.267727	0.0975976	0.258867
Atpalpha(ent3)	11/FBpp0305517/FBpp0305516/FBpp0289428/FBpp0088504/FBpp0088981/FBpp0088982/FBpp0088983/FBpp0088984/FBpp0088501/FBpp0088503/FBpp0088502	Atpalpha	-0.430946	0.000106888	0.00217834
Amun	11/FBpp0305931/FBpp0305930/FBpp0292402/FBpp0292401/FBpp0292400/FBpp0292399/FBpp0073456/FBpp0073455/FBpp0073454/FBpp0073453/FBpp0073452	Amun	-0.00862414	0.951682	0.971597
Flo2	12/FBpp0073766/FBpp0289664/FBpp0289663/FBpp0073767/FBpp0073770/FBpp0073769/FBpp0073771/FBpp0303249/FBpp0303250/FBpp0073768/FBpp0303248/FBpp0303247	Flo2	-0.867545	1.21176e-05	0.000597185
Act(ent3)	12/FBpp0082597/FBpp0306215/FBpp0078131/FBpp0290168/FBpp0071448/FBpp0082254/FBpp0082253/FBpp0085365/FBpp0100125/FBpp0100124/FBpp0070787/FBpp0070788	Act88F/Act42A/Act57B/Act79B/Act5C/Act87E	0.321585	0.00529162	0.0327673
Rm62(ent1)	12/FBpp0291159/FBpp0291753/FBpp0301226/FBpp0301225/FBpp0301224/FBpp0301223/FBpp0078303/FBpp0078302/FBpp0078301/FBpp0078300/FBpp0078299/FBpp0078298	Rm62	-0.142256	0.115141	0.286518
Atpalpha(ent4)	12/FBpp0291443/FBpp0305517/FBpp0305516/FBpp0289428/FBpp0088504/FBpp0088981/FBpp0088982/FBpp0088983/FBpp0088984/FBpp0088501/FBpp0088503/FBpp0088502	Atpalpha	-0.340735	0.00413562	0.0269569
14-3-3zeta(ent1)	12/FBpp0305137/FBpp0305136/FBpp0099540/FBpp0099539/FBpp0087501/FBpp0087505/FBpp0089338/FBpp0089337/FBpp0087504/FBpp0087500/FBpp0087503/FBpp0087502	14-3-3zeta	0.110641	0.850286	0.931506
14-3-3zeta(ent2)	12/FBpp0305137/FBpp0305136/FBpp0099540/FBpp0099539/FBpp0087501/FBpp0087505/FBpp0089338/FBpp0089337/FBpp0087504/FBpp0087503/FBpp0087502/FBpp0087500	14-3-3zeta	0.274417	0.000630078	0.00694812
hts(ent1)	12/FBpp0309427/FBpp0301123/FBpp0301122/FBpp0301121/FBpp0301120/FBpp0301119/FBpp0301118/FBpp0301117/FBpp0301116/FBpp0301112/FBpp0301110/FBpp0301114	hts	0.0457219	0.604339	0.784666
hts(ent2)	12/FBpp0309427/FBpp0301123/FBpp0301122/FBpp0301121/FBpp0301120/FBpp0301119/FBpp0301118/FBpp0301117/FBpp0301116/FBpp0301114/FBpp0301112/FBpp0301110	hts	-0.175209	0.136756	0.324746
Act(ent6)	13/FBpp0082597/FBpp0306215/FBpp0078131/FBpp0290168/FBpp0071448/FBpp0082254/FBpp0082253/FBpp0085365/FBpp0309075/FBpp0100125/FBpp0100124/FBpp0070787/FBpp0070788	Act88F/Arp53D/Act42A/Act57B/Act79B/Act5C/Act87E	0.411005	0.00275119	0.0197591
Tm1(ent1)	13/FBpp0296936/FBpp0296934/FBpp0291172/FBpp0291171/FBpp0306046/FBpp0306045/FBpp0088903/FBpp0088899/FBpp0088898/FBpp0088904/FBpp0088906/FBpp0088896/FBpp0089024	Tm1	0.221729	0.0578003	0.17965
Moe	13/FBpp0300514/FBpp0300513/FBpp0303991/FBpp0071213/FBpp0071212/FBpp0089236/FBpp0089235/FBpp0089234/FBpp0089233/FBpp0089232/FBpp0089231/FBpp0071215/FBpp0071214	Moe	0.484129	7.04726e-06	0.000515731
gish	13/FBpp0306673/FBpp0293609/FBpp0293608/FBpp0303074/FBpp0099738/FBpp0099737/FBpp0099736/FBpp0082718/FBpp0082719/FBpp0082715/FBpp0082717/FBpp0082716/FBpp0290519	gish	-0.201907	0.245933	0.470253
Aldh-III	13/FBpp0307851/FBpp0300518/FBpp0302797/FBpp0302796/FBpp0302795/FBpp0302794/FBpp0289708/FBpp0289707/FBpp0289706/FBpp0289705/FBpp0289704/FBpp0089176/FBpp0088066	Aldh-III	-0.239852	0.00278591	0.0197591
CG9270/l(2)03659/CG7627/CG31792/CG31793/Mrp4/CG4562	13/FBpp0309279/FBpp0080682/FBpp0303069/FBpp0303067/FBpp0083268/FBpp0297935/FBpp0305214/FBpp0291666/FBpp0291237/FBpp0297173/FBpp0302855/FBpp0302854/FBpp0079228	CG9270/l(2)03659/CG7627/CG31792/CG31793/Mrp4/CG4562	0.0360507	0.849246	0.931394
Hsp70(ent3)	14/FBpp0082107/FBpp0083974/FBpp0307982/FBpp0082519/FBpp0082518/FBpp0082517/FBpp0082516/FBpp0082515/FBpp0081956/FBpp0082105/FBpp0082106/FBpp0082147/FBpp0081986/FBpp0082514	Hsp70Bbb/Hsp70Bb/Hsc70-4/Hsp70Ba/Hsp70Ab/Hsp70Aa/Hsp70Bc/Hsp68	0.327742	0.0403833	0.142269
CG32495/GS(ent1)	14/FBpp0290201/FBpp0290200/FBpp0290199/FBpp0290198/FBpp0290197/FBpp0309328/FBpp0088741/FBpp0290196/FBpp0290195/FBpp0290194/FBpp0290193/FBpp0290192/FBpp0290191/FBpp0309327	CG32495/GS	-0.0587036	0.883993	0.945039
slgA(ent1)	14/FBpp0300184/FBpp0300183/FBpp0300182/FBpp0300181/FBpp0300180/FBpp0300179/FBpp0076905/FBpp0076904/FBpp0076903/FBpp0076902/FBpp0089306/FBpp0089305/FBpp0076906/FBpp0089304	slgA	-0.258046	0.397972	0.620266
br	14/FBpp0300638/FBpp0292597/FBpp0292596/FBpp0292595/FBpp0304572/FBpp0303432/FBpp0289658/FBpp0289657/FBpp0289656/FBpp0070256/FBpp0070255/FBpp0070253/FBpp0070252/FBpp0070251	br	-0.0827065	0.312313	0.53951
sgg(ent1)	14/FBpp0304141/FBpp0304140/FBpp0304139/FBpp0111741/FBpp0070453/FBpp0070452/FBpp0070451/FBpp0070450/FBpp0070449/FBpp0089160/FBpp0089159/FBpp0089158/FBpp0089162/FBpp0070454	sgg	0.214892	0.066386	0.198296
Syp(ent1)	14/FBpp0306772/FBpp0306771/FBpp0306770/FBpp0306769/FBpp0306768/FBpp0306766/FBpp0306765/FBpp0306763/FBpp0112168/FBpp0083370/FBpp0083369/FBpp0083368/FBpp0083366/FBpp0083365	Syp	0.455053	0.000198335	0.0031932
CG10077/Rm62	15/FBpp0305296/FBpp0290159/FBpp0076649/FBpp0291159/FBpp0291753/FBpp0301226/FBpp0301225/FBpp0301224/FBpp0301223/FBpp0078303/FBpp0078302/FBpp0078301/FBpp0078300/FBpp0078299/FBpp0078298	CG10077/Rm62	-0.210682	0.0173345	0.0790609
hts(ent3)	15/FBpp0309427/FBpp0301123/FBpp0301122/FBpp0301121/FBpp0301120/FBpp0301119/FBpp0301118/FBpp0301117/FBpp0301116/FBpp0301115/FBpp0301113/FBpp0301112/FBpp0301111/FBpp0301110/FBpp0301114	hts	-0.229212	0.317503	0.545466
hts(ent4)	15/FBpp0309427/FBpp0301123/FBpp0301122/FBpp0301121/FBpp0301120/FBpp0301119/FBpp0301118/FBpp0301117/FBpp0301116/FBpp0301115/FBpp0301114/FBpp0301113/FBpp0301112/FBpp0301111/FBpp0301110	hts	-0.10913	0.447572	0.666982
dp	16/FBpp0304632/FBpp0304631/FBpp0304630/FBpp0304629/FBpp0304628/FBpp0304627/FBpp0304626/FBpp0304625/FBpp0304624/FBpp0304623/FBpp0304622/FBpp0304621/FBpp0304620/FBpp0293675/FBpp0293672/FBpp0293671	dp	-0.35707	1.9496e-05	0.000804129
14-3-3zeta/14-3-3epsilon	16/FBpp0305137/FBpp0305136/FBpp0099540/FBpp0099539/FBpp0087501/FBpp0087505/FBpp0089338/FBpp0089337/FBpp0087504/FBpp0087500/FBpp0087503/FBpp0087502/FBpp0082990/FBpp0082989/FBpp0082988/FBpp0082987	14-3-3zeta/14-3-3epsilon	0.0781972	0.428258	0.652615
CG10777/CG10077/Rm62	16/FBpp0305296/FBpp0290159/FBpp0076649/FBpp0071084/FBpp0291159/FBpp0291753/FBpp0301226/FBpp0301225/FBpp0301224/FBpp0301223/FBpp0078303/FBpp0078302/FBpp0078301/FBpp0078300/FBpp0078299/FBpp0078298	CG10777/CG10077/Rm62	-0.226907	0.0669386	0.199207
CG2246	16/FBpp0307424/FBpp0307423/FBpp0307422/FBpp0291519/FBpp0291766/FBpp0291765/FBpp0291764/FBpp0291763/FBpp0291762/FBpp0291761/FBpp0085037/FBpp0085036/FBpp0085035/FBpp0085040/FBpp0085039/FBpp0085038	CG2246	0.258988	0.0358604	0.131086
trol(ent1)	16/FBpp0309662/FBpp0309658/FBpp0309656/FBpp0309655/FBpp0309654/FBpp0309653/FBpp0309652/FBpp0309651/FBpp0309650/FBpp0309649/FBpp0309648/FBpp0309647/FBpp0309645/FBpp0309644/FBpp0309643/FBpp0309642	trol	-0.238627	0.127222	0.308476
MRP	17/FBpp0089068/FBpp0089069/FBpp0089070/FBpp0089066/FBpp0089072/FBpp0089071/FBpp0089058/FBpp0089059/FBpp0089060/FBpp0089062/FBpp0089061/FBpp0089063/FBpp0089064/FBpp0089065/FBpp0089067/FBpp0089056/FBpp0089057	MRP	-0.695157	0.000334852	0.00445547
Tm1(ent2)	17/FBpp0296936/FBpp0296935/FBpp0296934/FBpp0291172/FBpp0291171/FBpp0306046/FBpp0306045/FBpp0088903/FBpp0088902/FBpp0088901/FBpp0088900/FBpp0088899/FBpp0088898/FBpp0088904/FBpp0088906/FBpp0088896/FBpp0089024	Tm1	0.212919	0.0246835	0.101121
sgg(ent2)	17/FBpp0304141/FBpp0304140/FBpp0304139/FBpp0291395/FBpp0291178/FBpp0111741/FBpp0070453/FBpp0070452/FBpp0070451/FBpp0070450/FBpp0070449/FBpp0089161/FBpp0089160/FBpp0089159/FBpp0089158/FBpp0089162/FBpp0070454	sgg	0.361841	0.0544616	0.172605
Syp(ent2)	17/FBpp0306772/FBpp0306771/FBpp0306770/FBpp0306769/FBpp0306768/FBpp0306767/FBpp0306766/FBpp0306765/FBpp0306764/FBpp0306763/FBpp0112168/FBpp0083370/FBpp0083369/FBpp0083368/FBpp0083367/FBpp0083366/FBpp0083365	Syp	0.0688597	0.296498	0.522987
Galphao/Galphas/Galphai/cta	18/FBpp0089316/FBpp0089315/FBpp0087365/FBpp0087364/FBpp0087363/FBpp0087362/FBpp0087361/FBpp0087360/FBpp0087359/FBpp0300610/FBpp0309944/FBpp0290625/FBpp0072053/FBpp0072052/FBpp0072051/FBpp0306274/FBpp0110418/FBpp0076643	Galphao/Galphas/Galphai/cta	-0.317622	0.0101769	0.0521809
scrib(ent1)	18/FBpp0307490/FBpp0307489/FBpp0307488/FBpp0300858/FBpp0300857/FBpp0300856/FBpp0300855/FBpp0300854/FBpp0300853/FBpp0300852/FBpp0300851/FBpp0300849/FBpp0300848/FBpp0300847/FBpp0300846/FBpp0300845/FBpp0300844/FBpp0300850	scrib	-0.0838407	0.430715	0.652891
shot(ent1)	19/FBpp0293393/FBpp0293392/FBpp0293391/FBpp0293390/FBpp0293389/FBpp0293388/FBpp0293387/FBpp0290808/FBpp0290807/FBpp0290806/FBpp0271734/FBpp0271733/FBpp0271732/FBpp0271731/FBpp0271730/FBpp0086742/FBpp0086745/FBpp0086743/FBpp0086747	shot	-0.0370386	0.813391	0.906216
ab/br	19/FBpp0304820/FBpp0304819/FBpp0304818/FBpp0304816/FBpp0304815/FBpp0300638/FBpp0292597/FBpp0292596/FBpp0292595/FBpp0304572/FBpp0303432/FBpp0289658/FBpp0289657/FBpp0289656/FBpp0070256/FBpp0070255/FBpp0070253/FBpp0070252/FBpp0070251	ab/br	-0.114998	0.0878672	0.239773
CG17896	2/FBpp0070088/FBpp0070087	CG17896	0.104748	0.274345	0.504219
Cbp80	2/FBpp0070652/FBpp0070651	Cbp80	-0.0662515	0.263263	0.490212
RpL35	2/FBpp0070767/FBpp0070766	RpL35	-0.0890075	0.521836	0.725618
Prosbeta2R1/Prosbeta2	2/FBpp0070782/FBpp0075382	Prosbeta2R1/Prosbeta2	0.0935936	0.346181	0.571642
kdn	2/FBpp0070872/FBpp0070871	kdn	0.176929	0.10405	0.268462
schlank	2/FBpp0070899/FBpp0070898	schlank	-0.358523	0.000807491	0.00844195
l(1)G0255	2/FBpp0070915/FBpp0070914	l(1)G0255	0.71117	9.21744e-06	0.000549632
RpS6(ent2)	2/FBpp0071088/FBpp0071087	RpS6	-0.0465911	0.60701	0.7856
ND75	2/FBpp0071129/FBpp0071128	ND75	-0.247219	0.00249355	0.0184156
CG16892	2/FBpp0071254/FBpp0308972	CG16892	-0.0822313	0.57239	0.758762
Vps35	2/FBpp0071686/FBpp0071685	Vps35	0.19025	0.515572	0.718937
CG30415	2/FBpp0071940/FBpp0071939	CG30415	0.0603301	0.659459	0.821137
CG13551	2/FBpp0071943/FBpp0071942	CG13551	0.0671211	0.54054	0.738142
pita	2/FBpp0072022/FBpp0072021	pita	0.0565795	0.89176	0.949307
eIF-5A	2/FBpp0072082/FBpp0072081	eIF-5A	0.416725	0.00101219	0.00975825
CG4692	2/FBpp0072247/FBpp0072246	CG4692	-0.0669926	0.574056	0.760058
CG13887(ent1)	2/FBpp0072481/FBpp0072480	CG13887	-0.311384	0.000928889	0.00923155
alphaCOP	2/FBpp0072694/FBpp0072693	alphaCOP	0.143234	0.0354205	0.130859
dre4	2/FBpp0072743/FBpp0072744	dre4	-0.167503	0.119902	0.295624
RpL8	2/FBpp0072802/FBpp0072801	RpL8	-0.0570244	0.587432	0.773948
CG12006	2/FBpp0073009/FBpp0073008	CG12006	-0.214896	0.0199947	0.0856641
mge	2/FBpp0073033/FBpp0073032	mge	0.0940194	0.458073	0.674104
CG14997	2/FBpp0073082/FBpp0073081	CG14997	0.0122603	0.871334	0.938813
Hsp60	2/FBpp0073291/FBpp0073290	Hsp60	0.0336853	0.703982	0.842685
Lsp1alpha/Lsp1gamma	2/FBpp0073484/FBpp0072365	Lsp1alpha/Lsp1gamma	0.804757	0.123599	0.303273
Lsp1alpha/Lsp1beta	2/FBpp0073484/FBpp0077690	Lsp1alpha/Lsp1beta	0.507157	0.283839	0.512311
Pp1-13C/Pp1-87B	2/FBpp0073834/FBpp0082067	Pp1-13C/Pp1-87B	0.135393	0.010775	0.0547247
sun	2/FBpp0073964/FBpp0073963	sun	-0.0704006	0.501088	0.707508
GalNAc-T2	2/FBpp0074396/FBpp0074395	GalNAc-T2	-0.39549	0.0421821	0.146998
CG6961/CG18259	2/FBpp0074432/FBpp0074431	CG6961/CG18259	-0.150931	0.265255	0.490874
CG14207(ent1)	2/FBpp0074503/FBpp0074502	CG14207	0.103733	0.63609	0.80708
Nup205	2/FBpp0074567/FBpp0074568	Nup205	0.0230207	0.779993	0.882494
CG15881	2/FBpp0074649/FBpp0074648	CG15881	0.10912	0.420297	0.64323
CG6512	2/FBpp0075012/FBpp0075013	CG6512	-0.21397	0.0133156	0.0641124
Nc73EF(ent1)	2/FBpp0075027/FBpp0075029	Nc73EF	-0.0201988	0.89828	0.952186
zetaCOP	2/FBpp0075110/FBpp0075111	zetaCOP	0.0868916	0.712168	0.846103
fax(ent1)	2/FBpp0075170/FBpp0099912	fax	0.445341	0.0027107	0.0195937
CG12304	2/FBpp0075319/FBpp0075318	CG12304	0.0679573	0.496141	0.703158
CTPsyn	2/FBpp0075389/FBpp0075387	CTPsyn	0.138236	0.485215	0.694812
Pdi(ent2)	2/FBpp0075403/FBpp0075401	Pdi	0.151121	0.0369979	0.134462
Cyp1/CG7768	2/FBpp0075479/FBpp0074017	Cyp1/CG7768	0.231857	0.463501	0.677166
flr	2/FBpp0075582/FBpp0075581	flr	0.260967	0.0872979	0.238934
RpS4	2/FBpp0075619/FBpp0075618	RpS4	-0.107584	0.0979274	0.259314
Nrx-IV(ent1)	2/FBpp0075730/FBpp0075731	Nrx-IV	-0.200637	0.00928627	0.0492698
Nrx-IV(ent2)	2/FBpp0075731/FBpp0075730	Nrx-IV	-0.0355629	0.561812	0.750014
Rpt4/Rpt4R	2/FBpp0075772/FBpp0293948	Rpt4/Rpt4R	0.242217	0.511528	0.715205
wls	2/FBpp0075948/FBpp0075947	wls	-0.378526	0.000979043	0.00960651
CG6404	2/FBpp0076001/FBpp0076000	CG6404	-0.581979	0.0138425	0.0661316
CG8108	2/FBpp0076068/FBpp0076069	CG8108	-0.311247	6.15448e-05	0.0015443
ergic53	2/FBpp0076352/FBpp0290843	ergic53	-0.132443	0.11602	0.287814
Mgstl(ent2)	2/FBpp0076935/FBpp0076936	Mgstl	-0.147493	0.591256	0.775708
RpL27A	2/FBpp0077142/FBpp0307135	RpL27A	0.126666	0.29557	0.522951
Pdsw	2/FBpp0077210/FBpp0077209	Pdsw	-0.211673	0.0468133	0.157646
Got2	2/FBpp0077537/FBpp0077536	Got2	-0.0655876	0.666375	0.823072
Lsp1gamma/Lsp1beta	2/FBpp0077690/FBpp0072365	Lsp1gamma/Lsp1beta	0.175115	0.752495	0.86779
Glg1	2/FBpp0078043/FBpp0304963	Glg1	-0.249191	0.0567185	0.176721
Vha26	2/FBpp0078349/FBpp0078350	Vha26	0.325002	0.000329656	0.00445547
Prosbeta7	2/FBpp0078449/FBpp0078448	Prosbeta7	0.218596	0.000766389	0.00806461
CG12163	2/FBpp0078465/FBpp0078464	CG12163	0.0784684	0.677704	0.824987
lost	2/FBpp0078561/FBpp0078562	lost	0.0215112	0.750273	0.866528
CG12581	2/FBpp0078602/FBpp0078601	CG12581	-0.184414	0.0132216	0.0641124
pgant5	2/FBpp0078663/FBpp0110323	pgant5	-0.113785	0.143483	0.334309
Rtnl1(ent3)	2/FBpp0078680/FBpp0078677	Rtnl1	0.379776	0.168634	0.37101
Ent2	2/FBpp0078920/FBpp0309853	Ent2	0.146612	0.393485	0.616855
LanB1	2/FBpp0079114/FBpp0079113	LanB1	-0.189157	0.0191879	0.0837935
Su(var)205	2/FBpp0079252/FBpp0079251	Su(var)205	-0.424093	4.58337e-05	0.00134168
Aats-ala	2/FBpp0079326/FBpp0089366	Aats-ala	0.551366	0.000120755	0.00234235
Trx-2	2/FBpp0079437/FBpp0079436	Trx-2	0.0578346	0.659261	0.821137
Mtpalpha	2/FBpp0079454/FBpp0079453	Mtpalpha	-0.0357532	0.621942	0.798507
Prosalpha6	2/FBpp0079538/FBpp0310201	Prosalpha6	0.138437	0.0281985	0.112654
eEF1delta(ent2)	2/FBpp0079541/FBpp0079542	eEF1delta	0.0693527	0.46571	0.678586
me31B	2/FBpp0079566/FBpp0079565	me31B	0.221244	0.00220734	0.0173357
LM408	2/FBpp0079621/FBpp0079620	LM408	0.232633	0.382339	0.608204
Nup160	2/FBpp0079788/FBpp0310208	Nup160	-0.272625	0.263661	0.490212
Ge-1	2/FBpp0079819/FBpp0079818	Ge-1	-0.418976	0.0149008	0.070768
CG31729	2/FBpp0080041/FBpp0080040	CG31729	-0.116321	0.230136	0.453338
ScpX/CG17597	2/FBpp0080659/FBpp0080666	ScpX/CG17597	-0.283285	0.00392888	0.0260309
l(2)37Cc	2/FBpp0080708/FBpp0080707	l(2)37Cc	-0.303659	0.00453807	0.0291087
nesd	2/FBpp0080867/FBpp0080866	nesd	-0.0129074	0.921232	0.962482
alphaTub(ent1)	2/FBpp0081062/FBpp0081153	alphaTub84B/alphaTub84D	0.365061	0.00611522	0.0367369
DppIII	2/FBpp0081331/FBpp0081330	DppIII	0.440921	0.000245297	0.00372574
sle	2/FBpp0081710/FBpp0081709	sle	-0.0861559	0.549004	0.742446
Rbp1	2/FBpp0081754/FBpp0081752	Rbp1	-0.328691	0.00226681	0.0176307
RpS25	2/FBpp0081846/FBpp0081845	RpS25	-0.0956269	0.190719	0.403773
CG4810/eIF-3p66	2/FBpp0082019/FBpp0088565	CG4810/eIF-3p66	0.03619	0.856341	0.934718
rin	2/FBpp0082267/FBpp0082265	rin	-0.00440989	0.931823	0.966483
CG3731	2/FBpp0082460/FBpp0082459	CG3731	-0.103209	0.31882	0.546646
mRpS10	2/FBpp0082513/FBpp0082512	mRpS10	0.08266	0.756586	0.868213
ATPsynO	2/FBpp0082523/FBpp0082522	ATPsynO	-0.092341	0.382677	0.608204
Surf4	2/FBpp0082572/FBpp0082571	Surf4	-0.0404408	0.669704	0.823072
Cp190	2/FBpp0082581/FBpp0082580	Cp190	-0.0456479	0.503657	0.708198
Vha100-2	2/FBpp0083072/FBpp0083071	Vha100-2	0.0156681	0.9393	0.968998
ATPsyn-d	2/FBpp0083142/FBpp0083141	ATPsyn-d	0.00875593	0.925556	0.965119
CG4390	2/FBpp0083246/FBpp0083245	CG4390	0.015566	0.939507	0.968998
Prosalpha4/Prosalpha4T1	2/FBpp0083336/FBpp0073989	Prosalpha4/Prosalpha4T1	0.0242882	0.840049	0.924456
TFAM	2/FBpp0083356/FBpp0083355	TFAM	-0.070593	0.408723	0.632126
RpS30	2/FBpp0083377/FBpp0083376	RpS30	0.0387358	0.74751	0.865198
Rab11	2/FBpp0083413/FBpp0083414	Rab11	-0.0930716	0.391527	0.614385
pit	2/FBpp0083572/FBpp0083573	pit	-0.248098	0.161463	0.362054
PyK	2/FBpp0083611/FBpp0083610	PyK	0.267131	0.00491389	0.0311471
T-cp1	2/FBpp0083684/FBpp0083683	T-cp1	0.312491	0.00109506	0.010407
CG10217	2/FBpp0083855/FBpp0083856	CG10217	-0.243103	0.0139803	0.0665928
Rpn9	2/FBpp0083861/FBpp0083860	Rpn9	-0.00908957	0.871487	0.938813
Aats-glupro(ent2)	2/FBpp0083899/FBpp0083898	Aats-glupro	0.122563	0.098749	0.260633
atl	2/FBpp0084037/FBpp0084036	atl	-0.0484518	0.647524	0.813828
OstStt3/CG1518	2/FBpp0084161/FBpp0076956	OstStt3/CG1518	-0.199792	0.647159	0.813828
ball	2/FBpp0084466/FBpp0084465	ball	-0.0517036	0.63198	0.804975
Mlc1	2/FBpp0084565/FBpp0084566	Mlc1	-0.357503	0.341319	0.56977
CG11876	2/FBpp0084738/FBpp0084735	CG11876	0.306635	6.33069e-05	0.0015443
CG2310	2/FBpp0084800/FBpp0084799	CG2310	-0.564419	0.000143267	0.00265126
CG7834	2/FBpp0084902/FBpp0084901	CG7834	0.0508979	0.614197	0.791085
Rpt6R/Rpt6	2/FBpp0085042/FBpp0076890	Rpt6R/Rpt6	0.134254	0.164346	0.364962
Sap-r	2/FBpp0085076/FBpp0085075	Sap-r	0.0525775	0.716684	0.846296
Prosalpha3/Prosalpha3T	2/FBpp0085100/FBpp0071451	Prosalpha3/Prosalpha3T	0.232277	0.000639754	0.00700683
RpL6	2/FBpp0085165/FBpp0085166	RpL6	-0.0576866	0.494627	0.702248
Map205(ent1)	2/FBpp0085235/FBpp0085234	Map205	0.0103968	0.963886	0.978786
Mob4	2/FBpp0085474/FBpp0297918	Mob4	-0.189401	0.0526486	0.170496
RpS18	2/FBpp0085586/FBpp0085585	RpS18	0.0180625	0.829498	0.916151
CG11200	2/FBpp0085612/FBpp0085611	CG11200	-0.2474	0.0440322	0.150834
PCNA	2/FBpp0085619/FBpp0089395	PCNA	0.145225	0.236693	0.460793
betaTub(ent2)	2/FBpp0085721/FBpp0085720	betaTub56D	0.250548	0.0728056	0.20969
Prosalpha5	2/FBpp0086067/FBpp0086066	Prosalpha5	0.0810997	0.442231	0.662935
eIF3-S9	2/FBpp0086098/FBpp0086097	eIF3-S9	0.0253863	0.782899	0.883298
RpS15	2/FBpp0086270/FBpp0086269	RpS15	-0.0187294	0.868766	0.938813
Got1	2/FBpp0086371/FBpp0086370	Got1	0.34494	0.071872	0.20887
Flo1	2/FBpp0086485/FBpp0086484	Flo1	-0.330199	0.00450778	0.0290301
SelD	2/FBpp0086691/FBpp0086690	SelD	0.217526	0.0482581	0.16086
RpS23	2/FBpp0086701/FBpp0308991	RpS23	-0.129922	0.03763	0.136041
CG6543	2/FBpp0086769/FBpp0086770	CG6543	0.196383	0.141929	0.331647
bic	2/FBpp0086896/FBpp0086895	bic	0.126933	0.18964	0.403773
Cct5	2/FBpp0087096/FBpp0087095	Cct5	0.297199	0.00340851	0.023253
RpS11(ent2)	2/FBpp0087114/FBpp0087115	RpS11	0.0729124	0.458542	0.674104
Prosbeta5	2/FBpp0087320/FBpp0087319	Prosbeta5	0.220279	0.00166824	0.0139889
Pabp2	2/FBpp0087864/FBpp0087863	Pabp2	-0.261662	0.00632886	0.0374613
pnut	2/FBpp0087870/FBpp0087869	pnut	0.27267	0.0298332	0.116427
Cyt-b5	2/FBpp0087980/FBpp0087979	Cyt-b5	-0.0745292	0.467767	0.680312
CG11266(ent1)	2/FBpp0088579/FBpp0088583	CG11266	0.0856889	0.556475	0.748351
glo(ent1)	2/FBpp0088858/FBpp0088856	glo	-0.142101	0.00544553	0.033463
Tm1(ent3)	2/FBpp0088899/FBpp0089024	Tm1	0.26138	0.0426731	0.14775
AP-2alpha	2/FBpp0088945/FBpp0088490	AP-2alpha	0.11109	0.208707	0.421605
Gdh(ent1)	2/FBpp0088988/FBpp0088990	Gdh	0.246134	0.101293	0.264302
CG32318/Klp61F	2/FBpp0088995/FBpp0072616	CG32318/Klp61F	-0.011946	0.906488	0.953886
Nopp140(ent1)	2/FBpp0089003/FBpp0305034	Nopp140	-0.0538106	0.599886	0.782671
eIF-3p40	2/FBpp0089133/FBpp0078667	eIF-3p40	-0.0259191	0.791697	0.889248
RpL19	2/FBpp0089141/FBpp0072312	RpL19	0.0686262	0.654311	0.819161
vimar	2/FBpp0089175/FBpp0085514	vimar	-0.127915	0.454361	0.67112
colt	2/FBpp0089377/FBpp0077414	colt	-0.259104	0.00967061	0.0508813
mtSSB	2/FBpp0099503/FBpp0082729	mtSSB	-0.108606	0.237474	0.461754
Gnf1	2/FBpp0099511/FBpp0078478	Gnf1	-0.464605	0.0678442	0.200633
scra	2/FBpp0099586/FBpp0087986	scra	0.0075901	0.946613	0.97135
polo	2/FBpp0099722/FBpp0074608	polo	0.0798413	0.649878	0.815513
fabp(ent1)	2/FBpp0099725/FBpp0099726	fabp	0.270057	0.377269	0.603475
fabp(ent2)	2/FBpp0099728/FBpp0099726	fabp	0.570732	0.0179943	0.0805283
GstD1	2/FBpp0099824/FBpp0082077	GstD1	-0.194934	0.382991	0.608204
Gapdh1	2/FBpp0099914/FBpp0087977	Gapdh1	0.408534	0.0308394	0.119354
GlyP	2/FBpp0099923/FBpp0077501	GlyP	0.440749	0.00293462	0.0206321
RpS13	2/FBpp0099990/FBpp0079328	RpS13	0.150022	0.142563	0.332647
Prx5	2/FBpp0100080/FBpp0100079	Prx5	0.34786	0.00122442	0.011013
CG14864	2/FBpp0110108/FBpp0082582	CG14864	0.184718	0.256399	0.48451
CG3689	2/FBpp0110163/FBpp0076184	CG3689	-0.0354647	0.721503	0.848119
RpL38	2/FBpp0110412/FBpp0306998	RpL38	-0.474617	0.00203291	0.0164943
mRpS5	2/FBpp0110438/FBpp0110439	mRpS5	-0.0639562	0.664225	0.823072
CG34191	2/FBpp0111299/FBpp0309077	CG34191	0.30036	0.0536652	0.172057
SmG	2/FBpp0111906/FBpp0074151	SmG	-0.303238	0.0187819	0.0830737
RpL7-like	2/FBpp0111950/FBpp0079880	RpL7-like	-0.201122	0.385025	0.610128
CG7911	2/FBpp0112220/FBpp0084971	CG7911	0.117897	0.114821	0.286518
CG10359	2/FBpp0271712/FBpp0288729	CG10359	-0.198836	0.541459	0.738145
825-Oak/CG32213	2/FBpp0271917/FBpp0271914	825-Oak/CG32213	-0.43005	0.155594	0.354696
Lon	2/FBpp0271918/FBpp0074735	Lon	-0.0682912	0.465738	0.678586
CG3011	2/FBpp0288674/FBpp0070792	CG3011	0.356642	3.13727e-05	0.00103082
Rrp1	2/FBpp0288680/FBpp0077362	Rrp1	-0.0745488	0.261603	0.488055
grsm	2/FBpp0288712/FBpp0082198	grsm	0.392852	0.000213356	0.00336972
lqfR	2/FBpp0288790/FBpp0288789	lqfR	-0.12266	0.611711	0.789845
CG32441	2/FBpp0289335/FBpp0289334	CG32441	-0.104751	0.322165	0.549945
sinu	2/FBpp0289347/FBpp0076842	sinu	-0.17087	0.198005	0.408702
CG7215	2/FBpp0289480/FBpp0099676	CG7215	0.200757	0.0817445	0.227915
Dhod	2/FBpp0289671/FBpp0081376	Dhod	-0.194414	0.288733	0.51597
CG8801	2/FBpp0289874/FBpp0087637	CG8801	0.000972195	0.991154	0.993005
Cdc5	2/FBpp0289951/FBpp0072468	Cdc5	-0.130346	0.192106	0.403773
CG6439	2/FBpp0290012/FBpp0083588	CG6439	0.126727	0.429137	0.652891
CG2918	2/FBpp0290016/FBpp0070395	CG2918	0.179839	0.0753597	0.215122
Act57B	2/FBpp0290168/FBpp0071448	Act57B	-0.250132	0.547229	0.740991
CG31368	2/FBpp0290264/FBpp0290263	CG31368	-0.0226955	0.86934	0.938813
CSN4	2/FBpp0290448/FBpp0087935	CSN4	0.253892	0.00765276	0.0436913
cora(ent1)	2/FBpp0290494/FBpp0085697	cora	-0.0422317	0.734735	0.855337
Cap-G	2/FBpp0290540/FBpp0288780	Cap-G	0.0822639	0.691178	0.832932
Cul-4	2/FBpp0290569/FBpp0087897	Cul-4	-0.43606	5.54946e-05	0.00145126
EfTuM	2/FBpp0290603/FBpp0086790	EfTuM	0.154429	0.190759	0.403773
CG7048	2/FBpp0290701/FBpp0083650	CG7048	0.446847	0.000865373	0.008846
Rtnl1(ent4)	2/FBpp0290753/FBpp0078674	Rtnl1	-0.0224678	0.818911	0.911009
Dcp1	2/FBpp0290862/FBpp0072132	Dcp1	0.00530435	0.96958	0.979335
Ppn(ent1)	2/FBpp0291053/FBpp0291051	Ppn	-0.011343	0.932266	0.966483
Caf1(ent2)	2/FBpp0291059/FBpp0082511	Caf1	-0.0913581	0.199886	0.411004
deltaCOP	2/FBpp0291138/FBpp0070355	deltaCOP	0.0546727	0.734749	0.855337
Nca	2/FBpp0291258/FBpp0074671	Nca	-0.315215	0.0204817	0.0867778
Rpn3	2/FBpp0291495/FBpp0307804	Rpn3	0.102662	0.160405	0.360687
CG8331	2/FBpp0291641/FBpp0086654	CG8331	-0.233732	0.0465458	0.157104
CG7845	2/FBpp0291670/FBpp0085359	CG7845	-0.0613884	0.596185	0.778901
mor	2/FBpp0291706/FBpp0082692	mor	-0.105793	0.0905452	0.245005
Scsalpha	2/FBpp0292215/FBpp0073010	Scsalpha	0.0599633	0.531232	0.732389
poly	2/FBpp0292357/FBpp0082240	poly	0.275302	0.053942	0.172057
Msp300(ent2)	2/FBpp0292446/FBpp0292449	Msp300	0.00433344	0.965607	0.978786
Uch	2/FBpp0292511/FBpp0077516	Uch	0.55489	0.0201561	0.0859267
CG3800	2/FBpp0292516/FBpp0071903	CG3800	0.159926	0.0430308	0.148669
Stim	2/FBpp0292600/FBpp0073955	Stim	-0.217397	0.0717596	0.20887
CG7185	2/FBpp0293170/FBpp0076433	CG7185	-0.142515	0.248073	0.472659
rump(ent2)	2/FBpp0293226/FBpp0081601	rump	-0.140713	0.547025	0.740991
Nup358	2/FBpp0293235/FBpp0084188	Nup358	-0.112128	0.0666233	0.198636
RpS27	2/FBpp0293236/FBpp0084242	RpS27	0.00572841	0.94332	0.970229
Prat	2/FBpp0293248/FBpp0081261	Prat	0.204339	0.0945446	0.253273
Plap	2/FBpp0293253/FBpp0077645	Plap	0.591985	0.0133391	0.0641124
SF2	2/FBpp0293269/FBpp0082724	SF2	-0.346835	6.90338e-05	0.00163448
Spase22-23	2/FBpp0293581/FBpp0083949	Spase22-23	-0.0966997	0.434395	0.655297
Imp(ent2)	2/FBpp0293680/FBpp0293679	Imp	-0.0115403	0.943604	0.970229
CG9603	2/FBpp0296960/FBpp0081344	CG9603	0.0697548	0.530529	0.732389
Sgt	2/FBpp0296963/FBpp0080535	Sgt	0.231397	0.0314625	0.121183
CG6453	2/FBpp0296964/FBpp0080551	CG6453	0.0119084	0.822661	0.912808
CG43164(ent1)	2/FBpp0296985/FBpp0296983	CG43164	-0.190481	0.0277572	0.111167
nudC	2/FBpp0297079/FBpp0075087	nudC	0.380711	0.000331673	0.00445547
yps(ent2)	2/FBpp0297134/FBpp0075759	yps	-0.156521	0.0400983	0.141575
bor	2/FBpp0297140/FBpp0082728	bor	-0.252186	0.00905831	0.0484514
pds5	2/FBpp0297204/FBpp0087082	pds5	0.10829	0.338387	0.565735
CG4769	2/FBpp0297223/FBpp0076848	CG4769	-0.150906	0.115003	0.286518
CG4612	2/FBpp0297274/FBpp0072253	CG4612	-0.179419	0.260096	0.487156
Gdi	2/FBpp0297299/FBpp0079458	Gdi	0.379412	0.00220607	0.0173357
CG8771	2/FBpp0297623/FBpp0291752	CG8771	-0.153865	0.221349	0.439647
obst-A	2/FBpp0297663/FBpp0077026	obst-A	0.378938	0.0629321	0.191171
Glt	2/FBpp0297934/FBpp0079331	Glt	-0.217197	0.102313	0.266114
CG7627	2/FBpp0297935/FBpp0079228	CG7627	0.0808516	0.618309	0.79511
CG31075(ent2)	2/FBpp0300161/FBpp0084452	CG31075	-0.17176	0.532832	0.732584
RpS3A(ent1)	2/FBpp0300615/FBpp0088242	RpS3A	-0.0542357	0.603334	0.784666
plexB	2/FBpp0300616/FBpp0088246	plexB	-0.218607	0.00989292	0.051713
Etf-QO	2/FBpp0300657/FBpp0087472	Etf-QO	-0.175736	0.053901	0.172057
scu(ent2)	2/FBpp0300670/FBpp0074285	scu	0.586926	2.80948e-05	0.00100965
CG16817	2/FBpp0300672/FBpp0081560	CG16817	0.146026	0.16355	0.364702
wds	2/FBpp0300790/FBpp0070422	wds	-0.0418353	0.787774	0.886314
Mlc-c	2/FBpp0300803/FBpp0070749	Mlc-c	-0.165943	0.0263488	0.106054
CG10616	2/FBpp0301023/FBpp0075688	CG10616	-0.120879	0.187899	0.40282
Hsp23	2/FBpp0301282/FBpp0076181	Hsp23	1.38818	4.39955e-06	0.000354163
cold	2/FBpp0301725/FBpp0077729	cold	-0.316888	0.00549925	0.0336646
Vps13	2/FBpp0301727/FBpp0087984	Vps13	-0.0116604	0.9183	0.962008
mod	2/FBpp0301951/FBpp0085233	mod	-0.181352	0.244223	0.468554
RpS8	2/FBpp0301957/FBpp0099686	RpS8	0.0318611	0.799453	0.895699
CG7946	2/FBpp0302568/FBpp0084927	CG7946	-0.179407	0.0562731	0.175922
Dref	2/FBpp0302627/FBpp0079485	Dref	0.156022	0.0491449	0.162805
Chd64(ent2)	2/FBpp0302668/FBpp0073126	Chd64	0.273857	0.106135	0.272793
REG	2/FBpp0302766/FBpp0073561	REG	0.45281	0.00982749	0.0515383
CG12400	2/FBpp0302939/FBpp0077303	CG12400	-0.106825	0.533285	0.732584
Smn	2/FBpp0302954/FBpp0075153	Smn	0.0640031	0.538186	0.737179
row(ent1)	2/FBpp0302971/FBpp0086533	row	-0.066716	0.696938	0.836741
CG7770	2/FBpp0303214/FBpp0074663	CG7770	0.27503	0.0025644	0.0188524
Inx3	2/FBpp0303338/FBpp0084719	Inx3	-0.0348783	0.808961	0.903835
RpL37a	2/FBpp0303429/FBpp0073844	RpL37a	0.203434	0.182306	0.393449
RpS2	2/FBpp0303531/FBpp0079500	RpS2	0.0616711	0.417341	0.640533
Rack1(ent2)	2/FBpp0303680/FBpp0079187	Rack1	0.179088	0.297818	0.52309
RpL21	2/FBpp0303728/FBpp0085314	RpL21	0.0412749	0.664704	0.823072
snRNP-U1-70K	2/FBpp0303793/FBpp0078983	snRNP-U1-70K	-0.129489	0.448356	0.666982
Pgd	2/FBpp0303827/FBpp0070368	Pgd	-0.168618	0.294697	0.522951
CG18178	2/FBpp0303932/FBpp0076141	CG18178	-0.122562	0.159427	0.360397
CG6084(ent1)	2/FBpp0303937/FBpp0075870	CG6084	0.850708	0.000740813	0.00789874
CG4169	2/FBpp0303947/FBpp0075069	CG4169	-0.128319	0.321934	0.549945
CG6020	2/FBpp0303954/FBpp0077859	CG6020	-0.166492	0.258916	0.486715
CG8003	2/FBpp0303962/FBpp0075989	CG8003	-0.298031	0.0807403	0.226323
cpb	2/FBpp0304020/FBpp0077549	cpb	0.165687	0.0497002	0.164229
Ip259	2/FBpp0304031/FBpp0079607	Ip259	-0.00381918	0.964797	0.978786
CG5384	2/FBpp0304059/FBpp0079650	CG5384	0.420208	0.000218491	0.00341525
Saf-B(ent1)	2/FBpp0304085/FBpp0084078	Saf-B	0.0284234	0.743455	0.861744
CG11151	2/FBpp0304108/FBpp0073650	CG11151	-0.48604	5.43078e-05	0.00145126
pzg	2/FBpp0304178/FBpp0077992	pzg	-0.0564461	0.334511	0.562175
CG7430	2/FBpp0304195/FBpp0074906	CG7430	0.126121	0.0325884	0.124036
rept	2/FBpp0304236/FBpp0074756	rept	0.0164934	0.720011	0.847382
Rac1	2/FBpp0304252/FBpp0072614	Rac1	-0.0860265	0.287958	0.51597
Ef1alpha48D	2/FBpp0304260/FBpp0087142	Ef1alpha48D	0.209896	0.165876	0.367852
RpLP1	2/FBpp0304265/FBpp0077716	RpLP1	0.134984	0.458893	0.674104
Not3	2/FBpp0304299/FBpp0085398	Not3	0.18586	0.220553	0.438925
CG2970	2/FBpp0304305/FBpp0072054	CG2970	-0.338697	0.000945094	0.00933498
Tudor-SN	2/FBpp0304417/FBpp0072419	Tudor-SN	0.143294	0.0426699	0.14775
Nup37	2/FBpp0304467/FBpp0084187	Nup37	-0.229872	0.205843	0.417916
mRpS7	2/FBpp0304503/FBpp0079597	mRpS7	-0.391075	0.00296192	0.0207335
CG33303	2/FBpp0304506/FBpp0079642	CG33303	-0.178622	0.0843068	0.23282
Cand1	2/FBpp0304507/FBpp0079643	Cand1	0.151876	0.366684	0.59402
Top2	2/FBpp0304598/FBpp0080825	Top2	-0.303771	1.00439e-05	0.000577522
x16	2/FBpp0304606/FBpp0078996	x16	-0.40794	7.97521e-05	0.00180846
CG2807	2/FBpp0304617/FBpp0077728	CG2807	-0.103025	0.50285	0.707683
nrv1	2/FBpp0304646/FBpp0079012	nrv1	-0.504151	0.0121932	0.0602178
CG5787	2/FBpp0304683/FBpp0079986	CG5787	-0.219258	0.0163629	0.0750548
CG13220	2/FBpp0304694/FBpp0087217	CG13220	-0.346297	0.0151128	0.0711449
Mtor	2/FBpp0304737/FBpp0087140	Mtor	-0.218584	2.04778e-05	0.000804129
CG4598	2/FBpp0304781/FBpp0079473	CG4598	0.233891	0.00734473	0.042536
Aats-asn	2/FBpp0304830/FBpp0080705	Aats-asn	0.491588	0.0003496	0.00450285
mRpL16	2/FBpp0304831/FBpp0070301	mRpL16	0.0520808	0.711818	0.846103
Ahcy13	2/FBpp0304841/FBpp0073847	Ahcy13	0.611127	1.30408e-07	1.9087e-05
Scamp	2/FBpp0304842/FBpp0073895	Scamp	-0.0968463	0.290283	0.517558
Aldh	2/FBpp0304847/FBpp0079406	Aldh	-0.079608	0.674399	0.824436
Gapdh2	2/FBpp0304864/FBpp0073922	Gapdh2	1.23278	1.31765e-09	4.24285e-07
sti	2/FBpp0304889/FBpp0075702	sti	-0.272599	0.0551459	0.173747
l(3)01239	2/FBpp0304954/FBpp0075967	l(3)01239	0.366559	0.020006	0.0856641
CG7519	2/FBpp0304957/FBpp0078009	CG7519	0.296247	0.00101198	0.00975825
Tom20	2/FBpp0304965/FBpp0074672	Tom20	-0.143952	0.462069	0.676071
Rac2	2/FBpp0305023/FBpp0076577	Rac2	-0.024603	0.889446	0.948768
Hsp83	2/FBpp0305095/FBpp0072904	Hsp83	0.319852	0.000260088	0.00391347
l(1)G0230	2/FBpp0305117/FBpp0071373	l(1)G0230	-0.223292	0.0479353	0.160449
asrij	2/FBpp0305129/FBpp0071813	asrij	-0.21974	0.196877	0.406895
Neb-cGP	2/FBpp0305168/FBpp0071384	Neb-cGP	0.00492477	0.972983	0.980903
EF2	2/FBpp0305182/FBpp0085265	EF2	0.390616	8.92187e-05	0.00191523
CG2493	2/FBpp0305186/FBpp0080895	CG2493	0.115237	0.395604	0.617663
RPA2	2/FBpp0305226/FBpp0080967	RPA2	0.0819809	0.549226	0.742446
dlp	2/FBpp0305246/FBpp0075431	dlp	-0.0164414	0.91891	0.962008
NHP2	2/FBpp0305289/FBpp0075448	NHP2	0.0216648	0.825151	0.913153
CG10077(ent1)	2/FBpp0305296/FBpp0076649	CG10077	-0.00262563	0.978502	0.984618
baf	2/FBpp0305308/FBpp0079157	baf	-0.336282	0.000329596	0.00445547
LamC(ent2)	2/FBpp0305369/FBpp0086641	LamC	-0.210987	0.0675823	0.200633
clu	2/FBpp0305372/FBpp0086380	clu	0.260064	0.000323085	0.00445547
Obp99b	2/FBpp0305400/FBpp0084828	Obp99b	-0.0148759	0.969573	0.979335
mRpL21	2/FBpp0305426/FBpp0074789	mRpL21	-0.046617	0.875761	0.941239
CG17593	2/FBpp0305448/FBpp0077214	CG17593	-0.540793	2.82199e-05	0.00100965
Neos	2/FBpp0305559/FBpp0076546	Neos	0.0730248	0.714195	0.846103
RpL18	2/FBpp0305562/FBpp0076602	RpL18	-0.0513419	0.72455	0.849618
U2af38	2/FBpp0305600/FBpp0077792	U2af38	-0.0397377	0.847621	0.930766
Rsf1	2/FBpp0305603/FBpp0079668	Rsf1	-0.02407	0.851084	0.931506
Rpn10	2/FBpp0305644/FBpp0078024	Rpn10	0.139237	0.181904	0.393449
CG6724	2/FBpp0305675/FBpp0079780	CG6724	0.0681032	0.264429	0.490212
Lcp4	2/FBpp0305733/FBpp0087823	Lcp4	0.216201	0.755826	0.868213
Sod(ent2)	2/FBpp0305736/FBpp0075958	Sod	0.416633	0.00410219	0.0268476
ATPsyn-beta(ent1)	2/FBpp0305828/FBpp0088250	ATPsyn-beta	-0.0463564	0.604194	0.784666
CG1970	2/FBpp0305832/FBpp0088174	CG1970	-0.395706	0.000140955	0.00265126
Art4	2/FBpp0305840/FBpp0081628	Art4	0.235925	0.00276229	0.0197591
RpL26	2/FBpp0305858/FBpp0074833	RpL26	-0.0350987	0.623862	0.800333
CG10326	2/FBpp0305875/FBpp0082786	CG10326	-0.344758	0.0327203	0.124244
ade5	2/FBpp0305933/FBpp0073538	ade5	0.818437	2.54232e-06	0.000255821
CG3408	2/FBpp0305996/FBpp0076155	CG3408	-0.118668	0.413928	0.63728
Uch-L5	2/FBpp0306000/FBpp0076200	Uch-L5	0.119844	0.14404	0.335121
SrpRbeta	2/FBpp0306023/FBpp0076325	SrpRbeta	-0.116661	0.432207	0.653384
Arp3	2/FBpp0306212/FBpp0076460	Arp3	0.492781	0.0320224	0.122171
l(3)neo18	2/FBpp0306219/FBpp0075755	l(3)neo18	-0.43095	0.000581445	0.00663919
RpLP0	2/FBpp0306232/FBpp0078134	RpLP0	-0.122136	0.106631	0.272793
alpha-Man-II	2/FBpp0306417/FBpp0081509	alpha-Man-II	-0.125095	0.39944	0.62083
His2Av	2/FBpp0306426/FBpp0084434	His2Av	-0.382602	0.00057469	0.00660894
bel	2/FBpp0306433/FBpp0081374	bel	-0.0212179	0.904281	0.952186
beta-Spec(ent1)	2/FBpp0306507/FBpp0074228	beta-Spec	-0.0434294	0.55422	0.747631
Dis3	2/FBpp0306666/FBpp0083989	Dis3	0.16941	0.108391	0.274541
Crc	2/FBpp0306685/FBpp0081581	Crc	-0.00153447	0.99053	0.992997
Rfabg	2/FBpp0306689/FBpp0088252	Rfabg	1.14212	0.0497789	0.164229
RpS29	2/FBpp0306740/FBpp0081614	RpS29	-0.00440885	0.956968	0.975628
Nlp	2/FBpp0306756/FBpp0084918	Nlp	0.105888	0.180259	0.392185
CG7920	2/FBpp0306760/FBpp0084968	CG7920	0.345999	0.000101311	0.00211833
RpL40	2/FBpp0306837/FBpp0077159	RpL40	0.0752102	0.572606	0.758762
caz(ent2)	2/FBpp0307002/FBpp0073996	caz	0.118745	0.559172	0.748351
Prosbeta4	2/FBpp0307141/FBpp0080490	Prosbeta4	-0.0659615	0.596116	0.778901
Arpc5	2/FBpp0307163/FBpp0077378	Arpc5	0.0331981	0.877388	0.941689
Gdh(ent2)	2/FBpp0307192/FBpp0088990	Gdh	0.136858	0.531366	0.732389
RpL13A(ent2)	2/FBpp0307201/FBpp0078354	RpL13A	0.0935187	0.541389	0.738145
SdhC	2/FBpp0307208/FBpp0081848	SdhC	-0.176473	0.303421	0.530986
l(2)09851	2/FBpp0307248/FBpp0085379	l(2)09851	-0.0162575	0.94922	0.971597
Gp210	2/FBpp0307249/FBpp0085380	Gp210	-0.341758	0.00083654	0.00863352
Src42A(ent2)	2/FBpp0307255/FBpp0307254	Src42A	-0.396824	1.08719e-06	0.000125027
CG17259	2/FBpp0307454/FBpp0077351	CG17259	0.378284	0.000922283	0.00923155
CG3605	2/FBpp0307457/FBpp0077353	CG3605	-0.0608809	0.727654	0.850916
hoip	2/FBpp0307465/FBpp0079443	hoip	0.095495	0.2791	0.507632
und	2/FBpp0307472/FBpp0079462	und	0.225956	0.00583904	0.0354749
Karybeta3	2/FBpp0307568/FBpp0078500	Karybeta3	0.268801	0.0245167	0.100694
Rab2	2/FBpp0307641/FBpp0085458	Rab2	-0.0848652	0.334463	0.562175
RpL3(ent1)	2/FBpp0307759/FBpp0081822	RpL3	0.0198015	0.800196	0.895908
Tsp42Ee	2/FBpp0307820/FBpp0085512	Tsp42Ee	-0.364111	0.00209208	0.0167575
Incenp	2/FBpp0307848/FBpp0088035	Incenp	-0.0920073	0.387133	0.610464
CG11107	2/FBpp0307849/FBpp0088040	CG11107	0.177481	0.186221	0.399753
CG3678	2/FBpp0307993/FBpp0082819	CG3678	-0.0217449	0.911155	0.958171
CG44242	2/FBpp0308230/FBpp0308229	CG44242	0.102858	0.334965	0.56235
awd	2/FBpp0308291/FBpp0308290	awd	0.528101	4.95841e-05	0.00138039
Bub3	2/FBpp0308293/FBpp0084831	Bub3	0.15108	0.0898164	0.243442
CG31460	2/FBpp0308428/FBpp0081362	CG31460	-0.422578	0.0192048	0.0837935
pch2	2/FBpp0308430/FBpp0081381	pch2	0.407116	0.00116721	0.0108001
CG8635	2/FBpp0308450/FBpp0087806	CG8635	0.256768	0.000400834	0.00496417
Ranbp9	2/FBpp0308464/FBpp0081862	Ranbp9	0.266415	0.285631	0.514391
Adam	2/FBpp0308512/FBpp0087475	Adam	0.236312	0.106666	0.272793
Uba1	2/FBpp0308600/FBpp0087583	Uba1	0.268672	0.0171246	0.0783255
babos	2/FBpp0308622/FBpp0071756	babos	-0.33275	0.00436307	0.028211
Ns3	2/FBpp0308653/FBpp0070284	Ns3	-0.00571849	0.989353	0.992435
hyd	2/FBpp0308671/FBpp0081568	hyd	-0.219998	0.0356357	0.130859
Pgam5	2/FBpp0308673/FBpp0070350	Pgam5	-0.284812	0.216406	0.433619
CG1575	2/FBpp0308752/FBpp0071102	CG1575	-0.072532	0.754387	0.86779
CG2846	2/FBpp0308769/FBpp0081260	CG2846	-0.193989	0.539377	0.737179
alpha-Cat(ent2)	2/FBpp0308926/FBpp0070037	alpha-Cat	-0.127722	0.456729	0.673383
CG1307	2/FBpp0308960/FBpp0290838	CG1307	-0.0789361	0.645864	0.813828
CG16935	2/FBpp0308976/FBpp0086748	CG16935	-0.22498	0.149546	0.344678
O-fut1	2/FBpp0308981/FBpp0086649	O-fut1	0.0338218	0.784374	0.883724
Tango7	2/FBpp0308985/FBpp0086705	Tango7	-0.0723499	0.510509	0.715205
Hsc70-5	2/FBpp0308990/FBpp0086694	Hsc70-5	0.104597	0.100422	0.262893
CG8399	2/FBpp0309032/FBpp0086349	CG8399	-0.38385	0.070333	0.205884
CG3446	2/FBpp0309040/FBpp0070885	CG3446	-0.120068	0.461331	0.675835
Nup62	2/FBpp0309066/FBpp0086294	Nup62	0.156404	0.322495	0.549945
CG2691	2/FBpp0309168/FBpp0073679	CG2691	-0.0356469	0.851	0.931506
CG2982	2/FBpp0309175/FBpp0070616	CG2982	0.446965	0.048112	0.160706
eIF3-S8	2/FBpp0309235/FBpp0086013	eIF3-S8	-0.0150964	0.71866	0.84641
OstDelta(ent2)	2/FBpp0309240/FBpp0088527	OstDelta	-0.179719	0.0231043	0.0966178
CG9034	2/FBpp0309301/FBpp0071278	CG9034	0.0457573	0.678199	0.824987
CG5482	2/FBpp0309340/FBpp0085842	CG5482	-0.131145	0.211689	0.425493
Mfe2	2/FBpp0309384/FBpp0073988	Mfe2	-0.367256	2.00545e-05	0.000804129
Mcm3	2/FBpp0309417/FBpp0070729	Mcm3	-0.0156438	0.820204	0.911009
RpL11	2/FBpp0309436/FBpp0085717	RpL11	0.00157852	0.988455	0.992153
CG33129(ent1)	2/FBpp0309448/FBpp0079758	CG33129	0.109018	0.419656	0.642861
Ubqn	2/FBpp0309477/FBpp0074519	Ubqn	-0.375523	0.0111923	0.0564445
CG8289	2/FBpp0309487/FBpp0074258	CG8289	-0.833556	7.16789e-11	3.84677e-08
RpL24	2/FBpp0309565/FBpp0080102	RpL24	-0.027844	0.706357	0.843646
CG9306	2/FBpp0309567/FBpp0080051	CG9306	-0.101487	0.395878	0.617663
qsm	2/FBpp0309585/FBpp0085570	qsm	-0.0243338	0.781881	0.883298
Usp7	2/FBpp0309600/FBpp0073474	Usp7	0.209895	0.125978	0.306382
Upf1	2/FBpp0309612/FBpp0073433	Upf1	-0.0272329	0.830226	0.916151
CG6398	2/FBpp0309626/FBpp0074236	CG6398	-0.298255	0.138599	0.326702
FKBP59	2/FBpp0309663/FBpp0079468	FKBP59	0.473923	0.000369159	0.00467988
RpS16	2/FBpp0309759/FBpp0071766	RpS16	-0.0580159	0.368219	0.59402
eIF-2alpha	2/FBpp0309768/FBpp0074075	eIF-2alpha	0.19389	0.00038954	0.0048617
CG3621	2/FBpp0309795/FBpp0070370	CG3621	-0.125983	0.3572	0.58385
CG13993	2/FBpp0309825/FBpp0078822	CG13993	-0.014205	0.918128	0.962008
CG9140	2/FBpp0309828/FBpp0078847	CG9140	-0.011777	0.966929	0.979079
Tim9a	2/FBpp0309846/FBpp0073606	Tim9a	-0.126504	0.16192	0.362071
CoVb	2/FBpp0309852/FBpp0078918	CoVb	-0.102752	0.45785	0.674104
levy	2/FBpp0309930/FBpp0071970	levy	-0.128381	0.265693	0.490992
CG5554	2/FBpp0309938/FBpp0072035	CG5554	-0.125247	0.244774	0.468592
CG4882	2/FBpp0309955/FBpp0072134	CG4882	-0.0606291	0.803667	0.899168
RpS28b	2/FBpp0310057/FBpp0071295	RpS28b	-0.162079	0.0448337	0.153253
l(1)G0320	2/FBpp0310058/FBpp0071307	l(1)G0320	-0.517648	0.0555051	0.174197
CG13096	2/FBpp0310071/FBpp0079306	CG13096	-0.0107852	0.866867	0.938813
betaTub(ent8)	2/FBpp0310087/FBpp0072177	betaTub60D	-0.911725	0.668111	0.823072
CHOp24	2/FBpp0310166/FBpp0070643	CHOp24	-0.239312	0.0338569	0.127488
CG11444	2/FBpp0310167/FBpp0070666	CG11444	0.392066	0.000984518	0.00960651
RPA3	2/FBpp0310183/FBpp0073380	RPA3	-0.0986662	0.39936	0.62083
Tim8	2/FBpp0310233/FBpp0073338	Tim8	0.0468797	0.571942	0.758762
RpL7	2/FBpp0310250/FBpp0079536	RpL7	0.169993	0.191706	0.403773
l(2)35Di	2/FBpp0310296/FBpp0080329	l(2)35Di	-0.348676	0.0342382	0.127915
yellow-b	2/FBpp0310326/FBpp0080451	yellow-b	0.0957845	0.702943	0.842401
bur	2/FBpp0310411/FBpp0290556	bur	0.301407	0.00807038	0.0449702
Hsp70(ent1)	20/FBpp0082107/FBpp0073448/FBpp0073447/FBpp0073446/FBpp0073445/FBpp0075504/FBpp0083974/FBpp0307982/FBpp0082519/FBpp0082518/FBpp0082517/FBpp0082516/FBpp0082515/FBpp0081956/FBpp0082105/FBpp0082106/FBpp0082147/FBpp0081986/FBpp0082175/FBpp0082514	Hsp70Bbb/Hsp70Bb/Hsc70-3/Hsc70-4/Hsp70Ba/Hsp70Ab/Hsp70Aa/Hsc70-1/Hsp70Bc/Hsc70-2/Hsp68	0.130985	0.111732	0.280638
sw/Sdic1/Sdic2	20/FBpp0089016/FBpp0089014/FBpp0309319/FBpp0309318/FBpp0088422/FBpp0088424/FBpp0088425/FBpp0089020/FBpp0088420/FBpp0089021/FBpp0088427/FBpp0088426/FBpp0088419/FBpp0088421/FBpp0088428/FBpp0088429/FBpp0088423/FBpp0301958/FBpp0088472/FBpp0088559	sw/Sdic1/Sdic2	0.0581394	0.367041	0.59402
His2A(ent1)	20/FBpp0091084/FBpp0091060/FBpp0091087/FBpp0091081/FBpp0091055/FBpp0091066/FBpp0091111/FBpp0091099/FBpp0091069/FBpp0091108/FBpp0091105/FBpp0091075/FBpp0091090/FBpp0085249/FBpp0091093/FBpp0091063/FBpp0091096/FBpp0091102/FBpp0091078/FBpp0091072	His2A:CG33841/His2A:CG33847/His2A:CG33850/His2A:CG33853/His2A:CG33856/His2A:CG33859/His2A:CG33862/His2A:CG33865/His2A:CG33826/His2A:CG33829/His2A:CG33832/His2A:CG33835/His2A:CG33838/His2A:CG33844/His2A:CG33808/His2A:CG33814/His2A:CG33817/His2A:CG33820/His2A:CG33823/His2A:CG31618	-0.774161	0.0050717	0.0320213
trol(ent2)	20/FBpp0309662/FBpp0309661/FBpp0309660/FBpp0309658/FBpp0309657/FBpp0309656/FBpp0309655/FBpp0309654/FBpp0309653/FBpp0309652/FBpp0309651/FBpp0309650/FBpp0309649/FBpp0309648/FBpp0309647/FBpp0309646/FBpp0309645/FBpp0309644/FBpp0309641/FBpp0309642	trol	-0.0525853	0.678802	0.824987
trol(ent3)	20/FBpp0309662/FBpp0309661/FBpp0309660/FBpp0309659/FBpp0309658/FBpp0309657/FBpp0309656/FBpp0309655/FBpp0309654/FBpp0309653/FBpp0309652/FBpp0309651/FBpp0309650/FBpp0309649/FBpp0309648/FBpp0309647/FBpp0309645/FBpp0309644/FBpp0309643/FBpp0309642	trol	-0.0917731	0.626987	0.802424
shot(ent2)	21/FBpp0293393/FBpp0293392/FBpp0293390/FBpp0293389/FBpp0293388/FBpp0293387/FBpp0290808/FBpp0290807/FBpp0290806/FBpp0271734/FBpp0271733/FBpp0271732/FBpp0271731/FBpp0271730/FBpp0086742/FBpp0086746/FBpp0086745/FBpp0086744/FBpp0086743/FBpp0086747/FBpp0291176	shot	0.206028	0.123138	0.302674
Hsp70(ent2)	22/FBpp0082107/FBpp0073448/FBpp0073447/FBpp0073446/FBpp0073445/FBpp0075505/FBpp0075504/FBpp0075503/FBpp0083974/FBpp0307982/FBpp0082519/FBpp0082518/FBpp0082517/FBpp0082516/FBpp0082515/FBpp0081956/FBpp0082105/FBpp0082106/FBpp0082147/FBpp0081986/FBpp0082175/FBpp0082514	Hsp70Bbb/Hsp70Bb/Hsc70-3/Hsc70-4/Hsp70Ba/Hsp70Ab/Hsp70Aa/Hsc70-1/Hsp70Bc/Hsc70-2/Hsp68	0.116538	0.180727	0.392672
His2A(ent2)	22/FBpp0091084/FBpp0091060/FBpp0091087/FBpp0091081/FBpp0091055/FBpp0091066/FBpp0091111/FBpp0091099/FBpp0091069/FBpp0091108/FBpp0091105/FBpp0091075/FBpp0091090/FBpp0085249/FBpp0091093/FBpp0091063/FBpp0091096/FBpp0091102/FBpp0091078/FBpp0306426/FBpp0091072/FBpp0084434	His2A:CG33841/His2A:CG33847/His2A:CG33850/His2A:CG33853/His2A:CG33856/His2A:CG33859/His2A:CG33862/His2A:CG33865/His2A:CG33826/His2A:CG33829/His2A:CG33832/His2A:CG33835/His2A:CG33838/His2A:CG33844/His2A:CG33808/His2A:CG33814/His2A:CG33817/His2A:CG33820/His2A:CG33823/His2A:CG31618/His2Av	-0.626271	1.22404e-05	0.000597185
His1(ent3)	22/FBpp0091086/FBpp0091101/FBpp0085248/FBpp0091068/FBpp0091062/FBpp0091074/FBpp0091052/FBpp0091050/FBpp0091092/FBpp0091054/FBpp0091077/FBpp0091098/FBpp0091059/FBpp0091065/FBpp0091083/FBpp0091057/FBpp0091089/FBpp0091095/FBpp0091107/FBpp0091104/FBpp0091071/FBpp0091110	His1:CG33849/His1:CG33852/His1:CG33855/His1:CG33858/His1:CG33861/His1:CG33864/His1:CG33825/His1:CG33828/His1:CG33831/His1:CG33837/His1:CG33840/His1:CG33843/His1:CG33846/His1:CG33807/His1:CG33810/His1:CG33813/His1:CG33816/His1:CG33819/His1:CG33822/His1:CG33801/His1:CG31617/His1:CG33804	-0.42646	0.00144788	0.0127382
His1(ent1)	22/FBpp0091086/FBpp0091101/FBpp0085248/FBpp0091068/FBpp0091062/FBpp0091074/FBpp0091052/FBpp0091092/FBpp0091054/FBpp0091077/FBpp0091098/FBpp0091059/FBpp0091065/FBpp0091080/FBpp0091083/FBpp0091057/FBpp0091089/FBpp0091095/FBpp0091107/FBpp0091104/FBpp0091071/FBpp0091110	His1:CG33849/His1:CG33852/His1:CG33855/His1:CG33858/His1:CG33861/His1:CG33864/His1:CG33825/His1:CG33828/His1:CG33831/His1:CG33834/His1:CG33837/His1:CG33840/His1:CG33843/His1:CG33846/His1:CG33807/His1:CG33810/His1:CG33813/His1:CG33816/His1:CG33819/His1:CG33822/His1:CG31617/His1:CG33804	-0.0935412	0.558103	0.748351
His4(ent2)	22/FBpp0091150/FBpp0091142/FBpp0091148/FBpp0091152/FBpp0091144/FBpp0091146/FBpp0091116/FBpp0091138/FBpp0091120/FBpp0306146/FBpp0082423/FBpp0082422/FBpp0082421/FBpp0091134/FBpp0091136/FBpp0091118/FBpp0091140/FBpp0085280/FBpp0091130/FBpp0091132/FBpp0091128/FBpp0091154	His4:CG33873/His4:CG33871/His4:CG33875/His4:CG33883/His4:CG33885/His4:CG33887/His4:CG33889/His4:CG33891/His4:CG33893/His4:CG33895/His4:CG33897/His4:CG33899/His4:CG33901/His4:CG33903/His4:CG33905/His4:CG33907/His4:CG31611/His4:CG33909/His4r	-0.808073	4.25696e-08	8.56714e-06
shot(ent3)	22/FBpp0293393/FBpp0293392/FBpp0293391/FBpp0293390/FBpp0293389/FBpp0293388/FBpp0293387/FBpp0290808/FBpp0290807/FBpp0290806/FBpp0271734/FBpp0271733/FBpp0271732/FBpp0271731/FBpp0271730/FBpp0086742/FBpp0086746/FBpp0086745/FBpp0086744/FBpp0086743/FBpp0086747/FBpp0291176	shot	0.093318	0.765157	0.87431
shot(ent4)	22/FBpp0293393/FBpp0293392/FBpp0293391/FBpp0293390/FBpp0293389/FBpp0293388/FBpp0293387/FBpp0290808/FBpp0290807/FBpp0290806/FBpp0271734/FBpp0271733/FBpp0271732/FBpp0271731/FBpp0271730/FBpp0086742/FBpp0086746/FBpp0086745/FBpp0086744/FBpp0086743/FBpp0291176/FBpp0086747	shot	0.0794526	0.478478	0.688747
trol(ent4)	22/FBpp0309662/FBpp0309661/FBpp0309660/FBpp0309659/FBpp0309658/FBpp0309657/FBpp0309656/FBpp0309655/FBpp0309654/FBpp0309653/FBpp0309652/FBpp0309651/FBpp0309650/FBpp0309649/FBpp0309648/FBpp0309647/FBpp0309646/FBpp0309645/FBpp0309644/FBpp0309643/FBpp0309641/FBpp0309642	trol	-0.212192	0.240966	0.465733
His3(ent1)	23/FBpp0091058/FBpp0091088/FBpp0091106/FBpp0091094/FBpp0091103/FBpp0091091/FBpp0091067/FBpp0091056/FBpp0091097/FBpp0091051/FBpp0091082/FBpp0091112/FBpp0091061/FBpp0091109/FBpp0085250/FBpp0091076/FBpp0091064/FBpp0091070/FBpp0091100/FBpp0091073/FBpp0091085/FBpp0091053/FBpp0091079	His3:CG31613/His3:CG33824/His3:CG33860/His3:CG33848/His3:CG33851/His3:CG33854/His3:CG33857/His3:CG33863/His3:CG33866/His3:CG33827/His3:CG33830/His3:CG33833/His3:CG33836/His3:CG33839/His3:CG33842/His3:CG33845/His3:CG33806/His3:CG33809/His3:CG33812/His3:CG33815/His3:CG33818/His3:CG33821/His3:CG33803	-0.882068	0.0150274	0.0709507
His1(ent2)	23/FBpp0091086/FBpp0091101/FBpp0085248/FBpp0091068/FBpp0091062/FBpp0091074/FBpp0091052/FBpp0091050/FBpp0091092/FBpp0091054/FBpp0091077/FBpp0091098/FBpp0091059/FBpp0091065/FBpp0091080/FBpp0091083/FBpp0091057/FBpp0091089/FBpp0091095/FBpp0091107/FBpp0091104/FBpp0091071/FBpp0091110	His1:CG33849/His1:CG33852/His1:CG33855/His1:CG33858/His1:CG33861/His1:CG33864/His1:CG33825/His1:CG33828/His1:CG33831/His1:CG33834/His1:CG33837/His1:CG33840/His1:CG33843/His1:CG33846/His1:CG33807/His1:CG33810/His1:CG33813/His1:CG33816/His1:CG33819/His1:CG33822/His1:CG33801/His1:CG31617/His1:CG33804	-0.4432	5.52397e-05	0.00145126
His2B	23/FBpp0091131/FBpp0091135/FBpp0091141/FBpp0091143/FBpp0091139/FBpp0091119/FBpp0091133/FBpp0085281/FBpp0091147/FBpp0091113/FBpp0091137/FBpp0091153/FBpp0091149/FBpp0091155/FBpp0091145/FBpp0091123/FBpp0091115/FBpp0091129/FBpp0091117/FBpp0091151/FBpp0091121/FBpp0091125/FBpp0091127	His2B:CG33878/His2B:CG33880/His2B:CG33882/His2B:CG33884/His2B:CG33886/His2B:CG33888/His2B:CG33890/His2B:CG33892/His2B:CG33894/His2B:CG33868/His2B:CG33870/His2B:CG33872/His2B:CG33874/His2B:CG33876/His2B:CG33896/His2B:CG33898/His2B:CG33900/His2B:CG33902/His2B:CG33904/His2B:CG33906/His2B:CG33908/His2B:CG17949/His2B:CG33910	-0.711786	6.48727e-07	8.03424e-05
heph(ent1)	23/FBpp0297632/FBpp0297631/FBpp0289498/FBpp0289497/FBpp0289496/FBpp0289495/FBpp0289494/FBpp0289492/FBpp0289491/FBpp0111779/FBpp0111778/FBpp0111777/FBpp0085237/FBpp0085245/FBpp0085244/FBpp0085243/FBpp0085242/FBpp0085241/FBpp0085240/FBpp0085239/FBpp0085238/FBpp0085247/FBpp0085246	heph	0.149997	0.239029	0.463659
heph(ent2)	24/FBpp0297632/FBpp0297631/FBpp0289498/FBpp0289497/FBpp0289496/FBpp0289495/FBpp0289494/FBpp0289493/FBpp0289492/FBpp0289491/FBpp0111779/FBpp0111778/FBpp0111777/FBpp0085237/FBpp0085245/FBpp0085244/FBpp0085243/FBpp0085242/FBpp0085241/FBpp0085240/FBpp0085239/FBpp0085238/FBpp0085247/FBpp0085246	heph	0.195268	0.0542019	0.17246
His4(ent1)	26/FBpp0091150/FBpp0091142/FBpp0091148/FBpp0091122/FBpp0091114/FBpp0091152/FBpp0091144/FBpp0091146/FBpp0091116/FBpp0091126/FBpp0091138/FBpp0091120/FBpp0306146/FBpp0082423/FBpp0082422/FBpp0082421/FBpp0091134/FBpp0091136/FBpp0091124/FBpp0091118/FBpp0091140/FBpp0085280/FBpp0091130/FBpp0091132/FBpp0091128/FBpp0091154	His4:CG33873/His4:CG33869/His4:CG33871/His4:CG33875/His4:CG33877/His4:CG33879/His4:CG33881/His4:CG33883/His4:CG33885/His4:CG33887/His4:CG33889/His4:CG33891/His4:CG33893/His4:CG33895/His4:CG33897/His4:CG33899/His4:CG33901/His4:CG33903/His4:CG33905/His4:CG33907/His4:CG31611/His4:CG33909/His4r	-0.942249	6.41465e-06	0.00049179
Rala	3/FBpp0070559/FBpp0070558/FBpp0070557	Rala	-0.343927	0.000233052	0.00357346
l(1)G0255/CG4095	3/FBpp0070916/FBpp0070915/FBpp0070914	l(1)G0255/CG4095	0.292718	0.0725	0.209306
RpS14a/RpS14b	3/FBpp0071051/FBpp0071050/FBpp0071052	RpS14a/RpS14b	-0.11275	0.124555	0.304301
Trxr-1	3/FBpp0071117/FBpp0071116/FBpp0071115	Trxr-1	0.2194	0.188701	0.403773
LBR	3/FBpp0071630/FBpp0071629/FBpp0071628	LBR	-0.420701	0.000105515	0.00217793
RpL12	3/FBpp0072083/FBpp0072085/FBpp0072084	RpL12	-0.0207778	0.786182	0.885142
Ptp61F(ent1)	3/FBpp0072602/FBpp0072600/FBpp0072601	Ptp61F	-0.137103	0.244265	0.468554
Ptp61F(ent2)	3/FBpp0072602/FBpp0072601/FBpp0072600	Ptp61F	-0.0988703	0.487481	0.695063
PHGPx	3/FBpp0072932/FBpp0072931/FBpp0072930	PHGPx	0.353097	0.109939	0.276999
Dlic	3/FBpp0073297/FBpp0073300/FBpp0073299	Dlic	-0.00743938	0.926899	0.965895
Dbp73D/bel	3/FBpp0075106/FBpp0306433/FBpp0081374	Dbp73D/bel	-0.168688	0.0106188	0.054102
CG10960	3/FBpp0075675/FBpp0075674/FBpp0075673	CG10960	-0.294263	0.0196954	0.0854704
Rcc1	3/FBpp0076784/FBpp0076783/FBpp0076782	Rcc1	0.0533568	0.539351	0.737179
Sec24CD	3/FBpp0077487/FBpp0303000/FBpp0302999	Sec24CD	0.138496	0.259078	0.486715
Aats-ile	3/FBpp0078152/FBpp0078151/FBpp0078150	Aats-ile	0.041591	0.39949	0.62083
CG2604	3/FBpp0078472/FBpp0078471/FBpp0078470	CG2604	-0.145073	0.296668	0.522987
Cg25C	3/FBpp0078642/FBpp0078641/FBpp0078640	Cg25C	-0.470873	0.00542704	0.033463
RpL37A	3/FBpp0078655/FBpp0078656/FBpp0291726	RpL37A	0.0539033	0.685973	0.829141
Hel25E(ent1)	3/FBpp0078756/FBpp0078755/FBpp0078754	Hel25E	0.119887	0.352058	0.578381
Tom70	3/FBpp0079895/FBpp0079894/FBpp0079893	Tom70	0.0378961	0.725861	0.850536
Aats-thr	3/FBpp0079915/FBpp0079914/FBpp0079913	Aats-thr	0.293989	0.00400855	0.0264499
alphaTub(ent2)	3/FBpp0081062/FBpp0081565/FBpp0081153	alphaTub84B/alphaTub85E/alphaTub84D	0.309659	0.00408684	0.0268476
Ama	3/FBpp0081137/FBpp0081136/FBpp0081135	Ama	0.0339532	0.899025	0.952186
CG8036	3/FBpp0081372/FBpp0081371/FBpp0081370	CG8036	0.662079	9.03615e-06	0.000549632
CG11980	3/FBpp0081444/FBpp0081443/FBpp0081442	CG11980	0.813048	0.0219641	0.0923293
betaTub(ent7)	3/FBpp0081524/FBpp0085721/FBpp0085720	betaTub56D/betaTub85D	0.176564	0.283288	0.51189
p24-2/eca	3/FBpp0081576/FBpp0292157/FBpp0081571	p24-2/eca	0.191342	0.184288	0.396662
sle/CG12592	3/FBpp0081710/FBpp0081711/FBpp0081709	sle/CG12592	-0.513761	0.00195133	0.0159474
Dip-B	3/FBpp0082301/FBpp0082300/FBpp0082299	Dip-B	0.434966	6.32729e-05	0.0015443
Atx2	3/FBpp0082557/FBpp0082556/FBpp0082555	Atx2	-0.0980344	0.0657581	0.196785
CG7675	3/FBpp0083004/FBpp0083003/FBpp0083002	CG7675	0.296158	0.219488	0.437889
Sar1	3/FBpp0083607/FBpp0083606/FBpp0083604	Sar1	-0.059136	0.745466	0.863454
ATPsyn-gamma	3/FBpp0084907/FBpp0084906/FBpp0084905	ATPsyn-gamma	-0.0676832	0.478701	0.688747
Tpi	3/FBpp0084950/FBpp0084949/FBpp0084948	Tpi	0.673377	4.22056e-06	0.000354163
CG1910	3/FBpp0085200/FBpp0085199/FBpp0085198	CG1910	0.102894	0.277618	0.506561
CG1416	3/FBpp0085260/FBpp0085259/FBpp0085258	CG1416	0.226525	0.0341239	0.127915
Df31	3/FBpp0085274/FBpp0085273/FBpp0099688	Df31	0.277355	0.0798363	0.224931
Tsp42Ea	3/FBpp0085505/FBpp0085504/FBpp0085503	Tsp42Ea	-0.180308	0.332002	0.560885
SdhA	3/FBpp0085737/FBpp0085738/FBpp0085736	SdhA	-0.0682807	0.62623	0.802093
GstE7/GstD1	3/FBpp0085856/FBpp0099824/FBpp0082077	GstE7/GstD1	-0.109765	0.685142	0.829141
pAbp	3/FBpp0085917/FBpp0085919/FBpp0085915	pAbp	-0.153058	0.0119619	0.0592572
Psi	3/FBpp0086222/FBpp0086221/FBpp0086220	Psi	0.135803	0.300648	0.526706
Sema-2a	3/FBpp0086238/FBpp0086237/FBpp0086236	Sema-2a	0.0397329	0.588454	0.774662
Spt-I	3/FBpp0086844/FBpp0086843/FBpp0086842	Spt-I	-0.182532	0.309282	0.537312
Iswi	3/FBpp0086956/FBpp0086955/FBpp0086954	Iswi	-0.134509	0.0399327	0.141484
Nacalpha	3/FBpp0086973/FBpp0086972/FBpp0086971	Nacalpha	0.218707	0.0100805	0.0520214
CG5525/Cct5(ent1)	3/FBpp0087096/FBpp0079992/FBpp0087095	CG5525/Cct5	0.226861	0.21654	0.433619
CG5525/Cct5(ent2)	3/FBpp0087096/FBpp0087095/FBpp0079992	CG5525/Cct5	0.0142703	0.921002	0.962482
RpL31	3/FBpp0087608/FBpp0087610/FBpp0087609	RpL31	-0.00944068	0.899257	0.952186
Ggamma1	3/FBpp0087728/FBpp0087727/FBpp0087726	Ggamma1	-0.173912	0.0333619	0.126383
Pgi	3/FBpp0087762/FBpp0087761/FBpp0087760	Pgi	0.605115	0.084861	0.233697
Sep1/pnut	3/FBpp0087870/FBpp0087869/FBpp0076897	Sep1/pnut	0.304689	0.000332393	0.00445547
glo(ent2)	3/FBpp0088858/FBpp0088857/FBpp0088856	glo	-0.175957	0.0736086	0.211625
PPP4R2r(ent1)	3/FBpp0089154/FBpp0071387/FBpp0071386	PPP4R2r	0.228455	0.2751	0.504722
fabp(ent3)	3/FBpp0099728/FBpp0099726/FBpp0099725	fabp	0.296092	0.166823	0.368937
nrv2(ent1)	3/FBpp0099793/FBpp0079010/FBpp0079011	nrv2	-0.447895	0.00259568	0.0189957
GstD4/GstD1	3/FBpp0099824/FBpp0082043/FBpp0082077	GstD4/GstD1	0.358105	0.371945	0.599431
Saf-B(ent2)	3/FBpp0099843/FBpp0084077/FBpp0084078	Saf-B	0.0107176	0.960639	0.977642
Saf-B(ent3)	3/FBpp0099843/FBpp0084078/FBpp0084077	Saf-B	-0.0209509	0.901972	0.952186
Pglym78	3/FBpp0099920/FBpp0099919/FBpp0084753	Pglym78	0.30731	0.0940272	0.252306
sau	3/FBpp0100141/FBpp0100138/FBpp0100140	sau	0.00744255	0.938912	0.968998
Cht3	3/FBpp0110419/FBpp0303593/FBpp0303592	Cht3	0.111207	0.559114	0.748351
eIF4G(ent1)	3/FBpp0288389/FBpp0088303/FBpp0111817	eIF4G	0.232734	0.00791135	0.0447239
eIF4G(ent2)	3/FBpp0288389/FBpp0111817/FBpp0088303	eIF4G	0.114929	0.360656	0.587114
Nup153	3/FBpp0288862/FBpp0309144/FBpp0074059	Nup153	-0.10751	0.471715	0.684816
GstT3	3/FBpp0289447/FBpp0309051/FBpp0077002	GstT3	0.368136	0.124253	0.304024
Npl4	3/FBpp0289954/FBpp0084267/FBpp0084266	Npl4	0.270713	0.076464	0.217888
CG30122	3/FBpp0290146/FBpp0290145/FBpp0085841	CG30122	-0.206447	0.0799134	0.224931
gammaCOP(ent1)	3/FBpp0290505/FBpp0085155/FBpp0085154	gammaCOP	-0.196577	0.449459	0.667554
HmgD	3/FBpp0290624/FBpp0071626/FBpp0071625	HmgD	-0.236196	0.185564	0.398876
D1	3/FBpp0290739/FBpp0081468/FBpp0081467	D1	-0.55141	0.000179096	0.0030352
Vha55	3/FBpp0290875/FBpp0082140/FBpp0082139	Vha55	0.345892	0.000168686	0.00288919
HP1b	3/FBpp0291019/FBpp0301605/FBpp0071221	HP1b	-0.0159749	0.864998	0.938441
AP-2mu	3/FBpp0291080/FBpp0083646/FBpp0083645	AP-2mu	0.070568	0.693413	0.835
CG33096	3/FBpp0291186/FBpp0291185/FBpp0112956	CG33096	-0.326399	0.00212424	0.0169308
RpL10Ab(ent2)	3/FBpp0291345/FBpp0293190/FBpp0075764	RpL10Ab	0.00725207	0.920978	0.962482
Kr-h2	3/FBpp0291422/FBpp0309826/FBpp0078823	Kr-h2	-0.481063	0.00240125	0.0178576
CG4572	3/FBpp0291533/FBpp0083270/FBpp0083269	CG4572	-0.0474833	0.779908	0.882494
Aats-lys	3/FBpp0292593/FBpp0071302/FBpp0071301	Aats-lys	0.192069	0.00924395	0.0492698
CG3321	3/FBpp0292847/FBpp0082391/FBpp0082390	CG3321	-0.162845	0.138484	0.326702
CG15093	3/FBpp0292854/FBpp0085822/FBpp0085821	CG15093	0.0438232	0.835593	0.920811
CG4747	3/FBpp0292905/FBpp0310306/FBpp0079520	CG4747	-0.0744737	0.265929	0.490992
Nrt	3/FBpp0292987/FBpp0075082/FBpp0075081	Nrt	0.19476	0.259587	0.487104
Myo31DF	3/FBpp0293078/FBpp0079626/FBpp0079625	Myo31DF	-0.537827	0.0954349	0.25481
Pp2A-29B(ent1)	3/FBpp0293227/FBpp0099975/FBpp0099974	Pp2A-29B	0.233796	0.00930311	0.0492698
CG13887(ent2)	3/FBpp0293337/FBpp0072481/FBpp0072480	CG13887	-0.269644	0.191791	0.403773
Pep(ent1)	3/FBpp0293516/FBpp0089253/FBpp0074963	Pep	-0.212946	0.000432862	0.00527961
CG3566	3/FBpp0293707/FBpp0088809/FBpp0088808	CG3566	0.328875	0.000868116	0.008846
BEAF-32	3/FBpp0294039/FBpp0086572/FBpp0086571	BEAF-32	0.103605	0.53435	0.733422
Pp2B-14D(ent1)	3/FBpp0294044/FBpp0301546/FBpp0074069	Pp2B-14D	-0.28484	0.099888	0.262349
RpL29	3/FBpp0296949/FBpp0071519/FBpp0071518	RpL29	-0.358001	0.00706112	0.0411899
Cht2	3/FBpp0297108/FBpp0306200/FBpp0072677	Cht2	-0.103917	0.358139	0.58479
ATPsyn-Cf6	3/FBpp0297124/FBpp0305911/FBpp0083824	ATPsyn-Cf6	-0.104161	0.264593	0.490212
Nurf-38	3/FBpp0297127/FBpp0271761/FBpp0072250	Nurf-38	0.279305	0.0202416	0.0859869
kuk	3/FBpp0297129/FBpp0082839/FBpp0082838	kuk	-0.282347	0.0686866	0.201966
Nap1	3/FBpp0297132/FBpp0297131/FBpp0072128	Nap1	0.0436041	0.671288	0.823389
l(2)06225	3/FBpp0297136/FBpp0110172/FBpp0079756	l(2)06225	0.00867763	0.952868	0.972192
SC35	3/FBpp0297362/FBpp0292041/FBpp0088838	SC35	-0.224106	0.132006	0.315794
larp(ent1)	3/FBpp0297482/FBpp0297481/FBpp0290398	larp	0.0595534	0.572135	0.758762
su(f)	3/FBpp0297503/FBpp0297502/FBpp0112456	su(f)	0.000807682	0.992694	0.993929
Rpn6	3/FBpp0297513/FBpp0086604/FBpp0086603	Rpn6	0.112236	0.0343224	0.127915
cype	3/FBpp0297878/FBpp0297877/FBpp0078707	cype	-0.0889456	0.476914	0.687873
Lam	3/FBpp0297902/FBpp0297901/FBpp0078733	Lam	-0.28003	0.00139195	0.0123814
CG14207(ent2)	3/FBpp0297990/FBpp0074503/FBpp0074502	CG14207	0.0983099	0.812114	0.9061
l(1)G0156	3/FBpp0300338/FBpp0307649/FBpp0074549	l(1)G0156	0.0752232	0.256209	0.48451
CG10602	3/FBpp0300412/FBpp0088357/FBpp0088356	CG10602	0.41605	0.000614913	0.00684058
RpS10b	3/FBpp0300512/FBpp0074501/FBpp0074500	RpS10b	0.0575637	0.428456	0.652615
RpS3A(ent2)	3/FBpp0300615/FBpp0088243/FBpp0088242	RpS3A	-0.0712854	0.330128	0.558892
CG11961	3/FBpp0300747/FBpp0085708/FBpp0085707	CG11961	-0.569768	0.000158585	0.00286784
Mpcp	3/FBpp0300819/FBpp0075462/FBpp0075461	Mpcp	-0.119437	0.296492	0.522987
Rab7	3/FBpp0300836/FBpp0300835/FBpp0083891	Rab7	0.00471017	0.927545	0.965943
LSm7	3/FBpp0300961/FBpp0310328/FBpp0080488	LSm7	0.105605	0.337229	0.564386
Rab8	3/FBpp0300990/FBpp0300989/FBpp0074690	Rab8	-0.485729	0.138048	0.326568
hts(ent5)	3/FBpp0301118/FBpp0301117/FBpp0301114	hts	0.0435399	0.716246	0.846296
RpL13	3/FBpp0302626/FBpp0099517/FBpp0079484	RpL13	-0.0495357	0.378757	0.604959
row(ent2)	3/FBpp0302971/FBpp0086534/FBpp0086533	row	-0.222502	0.0184734	0.0819345
Rack1(ent3)	3/FBpp0303680/FBpp0303679/FBpp0079187	Rack1	0.0198831	0.841013	0.924884
CG3326/Rpt1	3/FBpp0303790/FBpp0077290/FBpp0088021	CG3326/Rpt1	0.0257922	0.660787	0.822154
CG32230	3/FBpp0303825/FBpp0070040/FBpp0070039	CG32230	0.108337	0.448659	0.666982
Klc	3/FBpp0303946/FBpp0303945/FBpp0075683	Klc	0.0928974	0.511474	0.715205
mtacp1	3/FBpp0304248/FBpp0072570/FBpp0072569	mtacp1	0.0283698	0.838363	0.923232
AGO2	3/FBpp0304266/FBpp0075313/FBpp0075312	AGO2	0.0454796	0.619205	0.795627
CG1513	3/FBpp0304288/FBpp0291386/FBpp0087535	CG1513	0.17226	0.194279	0.405313
Jafrac2	3/FBpp0304422/FBpp0072853/FBpp0072852	Jafrac2	0.0454977	0.862662	0.937802
Ubc12	3/FBpp0304449/FBpp0304448/FBpp0076445	Ubc12	0.359043	1.71254e-05	0.000787771
Rpt3R/Rpt3	3/FBpp0304481/FBpp0290751/FBpp0073292	Rpt3R/Rpt3	0.118197	0.214348	0.4303
capt	3/FBpp0304563/FBpp0099390/FBpp0099391	capt	0.408443	0.000118665	0.00234235
CG3887	3/FBpp0304685/FBpp0304684/FBpp0078639	CG3887	0.0682459	0.557617	0.748351
NTPase	3/FBpp0304733/FBpp0304732/FBpp0077367	NTPase	0.0285832	0.860116	0.936299
RpL5	3/FBpp0304879/FBpp0110424/FBpp0110421	RpL5	-0.057216	0.221825	0.439826
R	3/FBpp0304917/FBpp0292253/FBpp0072746	R	-0.00905239	0.94931	0.971597
Nopp140(ent2)	3/FBpp0305035/FBpp0088542/FBpp0305034	Nopp140	-0.253995	0.306813	0.535134
Hsp83/Gp93	3/FBpp0305095/FBpp0084623/FBpp0072904	Hsp83/Gp93	0.217237	0.0752033	0.215057
Aats-asp	3/FBpp0305104/FBpp0308483/FBpp0086897	Aats-asp	0.122592	0.0516889	0.168382
Rpn8	3/FBpp0305141/FBpp0303270/FBpp0072197	Rpn8	-0.1364	0.19083	0.403773
CG10077(ent2)	3/FBpp0305296/FBpp0290159/FBpp0076649	CG10077	-0.137111	0.0348033	0.129407
Elf	3/FBpp0305303/FBpp0305302/FBpp0079951	Elf	0.218972	0.182097	0.393449
CG1091	3/FBpp0305518/FBpp0081155/FBpp0081154	CG1091	-0.00882612	0.918986	0.962008
comt/Nsf2	3/FBpp0305521/FBpp0073585/FBpp0082346	comt/Nsf2	0.0410003	0.723599	0.849121
vkg	3/FBpp0305721/FBpp0305720/FBpp0078672	vkg	-0.306347	0.0180563	0.0805283
RAF2	3/FBpp0305773/FBpp0075145/FBpp0075144	RAF2	-0.269389	0.0627707	0.191041
CG9705	3/FBpp0305784/FBpp0075084/FBpp0075083	CG9705	0.357646	0.0359061	0.131086
ms(3)72Dt/ATPsyn-beta	3/FBpp0305828/FBpp0075203/FBpp0088250	ms(3)72Dt/ATPsyn-beta	0.357184	0.00509648	0.0320521
ATPsyn-beta(ent2)	3/FBpp0305828/FBpp0088251/FBpp0088250	ATPsyn-beta	-0.0277178	0.75632	0.868213
Rad23	3/FBpp0305835/FBpp0088191/FBpp0088190	Rad23	0.195817	0.117663	0.290994
RpL26/CG33140	3/FBpp0305858/FBpp0088117/FBpp0074833	RpL26/CG33140	-0.0456193	0.825241	0.913153
MSBP	3/FBpp0305868/FBpp0290813/FBpp0073959	MSBP	0.15026	0.0818228	0.227915
Tom40	3/FBpp0305890/FBpp0089237/FBpp0071031	Tom40	-0.00549447	0.948777	0.971597
Ntf-2(ent1)	3/FBpp0305904/FBpp0305902/FBpp0076934	Ntf-2	0.714783	3.41016e-10	1.37259e-07
825-Oak/CG32214	3/FBpp0305977/FBpp0271919/FBpp0271914	825-Oak/CG32214	-0.227216	0.440479	0.660924
CG12519/CG18294	3/FBpp0305978/FBpp0074699/FBpp0074752	CG12519/CG18294	-0.0462462	0.899633	0.952186
path	3/FBpp0305998/FBpp0305997/FBpp0076156	path	0.0599488	0.734133	0.855337
RpL10	3/FBpp0306039/FBpp0289148/FBpp0289147	RpL10	-0.012493	0.925393	0.965119
Aats-gly	3/FBpp0306062/FBpp0075386/FBpp0075385	Aats-gly	0.33489	0.00111826	0.010407
RanGAP	3/FBpp0306292/FBpp0306291/FBpp0080775	RanGAP	-0.209524	0.075036	0.215055
Map205(ent2)	3/FBpp0306414/FBpp0085235/FBpp0085234	Map205	-0.0951185	0.45248	0.669516
Pp1-87B/Pp1alpha-96A	3/FBpp0306442/FBpp0084026/FBpp0082067	Pp1-87B/Pp1alpha-96A	-0.205703	0.404994	0.627565
beta-Spec(ent2)	3/FBpp0306508/FBpp0306507/FBpp0074228	beta-Spec	-0.123163	0.0100812	0.0520214
CG6891	3/FBpp0306529/FBpp0074403/FBpp0074402	CG6891	0.709162	8.25467e-08	1.47667e-05
CG11790	3/FBpp0306570/FBpp0084136/FBpp0084135	CG11790	-0.0186621	0.863888	0.937869
Rpn2	3/FBpp0306599/FBpp0303405/FBpp0084754	Rpn2	0.103991	0.0595845	0.183776
NAT1	3/FBpp0306828/FBpp0086899/FBpp0086900	NAT1	-0.0213381	0.931475	0.966483
RFeSP	3/FBpp0306868/FBpp0306867/FBpp0077581	RFeSP	-0.179099	0.139406	0.326702
CoVa	3/FBpp0306911/FBpp0081948/FBpp0081947	CoVa	-0.100049	0.523256	0.725618
Nup98-96	3/FBpp0306915/FBpp0293109/FBpp0083851	Nup98-96	0.11146	0.590659	0.775708
caz(ent1)	3/FBpp0307001/FBpp0307000/FBpp0073996	caz	-0.0300109	0.795775	0.892199
ND42	3/FBpp0307181/FBpp0083571/FBpp0083570	ND42	-0.272046	0.019856	0.0856002
CG6455	3/FBpp0307187/FBpp0307186/FBpp0288710	CG6455	-0.32185	0.000419499	0.00515568
AnxB9(ent1)	3/FBpp0307770/FBpp0307769/FBpp0088986	AnxB9	-1.41954	3.82969e-05	0.00118573
Acn	3/FBpp0307803/FBpp0080688/FBpp0080689	Acn	-0.141518	0.225013	0.445598
eff	3/FBpp0307824/FBpp0302691/FBpp0082477	eff	0.0460808	0.947813	0.971597
eIF-2gamma	3/FBpp0307983/FBpp0302538/FBpp0302537	eIF-2gamma	0.180303	0.0112067	0.0564445
nito	3/FBpp0308267/FBpp0087933/FBpp0087934	nito	-0.0366292	0.766345	0.874509
Sec31	3/FBpp0308410/FBpp0087724/FBpp0087723	Sec31	0.0909608	0.472255	0.684983
CG1648	3/FBpp0308495/FBpp0087578/FBpp0087577	CG1648	-0.158248	0.247864	0.472659
CG1440	3/FBpp0308525/FBpp0111875/FBpp0071144	CG1440	0.385457	3.918e-05	0.00119018
qkr58E-1	3/FBpp0308620/FBpp0308619/FBpp0071754	qkr58E-1	-0.401159	0.000455859	0.00547114
qkr58E-3	3/FBpp0308621/FBpp0288693/FBpp0298043	qkr58E-3	0.15811	0.638191	0.809046
Gie	3/FBpp0308780/FBpp0308779/FBpp0081290	Gie	-0.437101	0.000299133	0.0042246
TppII	3/FBpp0308802/FBpp0086888/FBpp0086887	TppII	0.122404	0.0517697	0.168382
ssx	3/FBpp0308821/FBpp0308820/FBpp0089110	ssx	-1.58084	3.13556e-13	5.04826e-10
CG1737	3/FBpp0309057/FBpp0309056/FBpp0073309	CG1737	-0.193158	0.0504002	0.164927
Ran	3/FBpp0309150/FBpp0073328/FBpp0073327	Ran	0.511227	0.00312009	0.0215594
Nup154	3/FBpp0309200/FBpp0309199/FBpp0088820	Nup154	-0.571356	0.0236941	0.0983182
RpL9	3/FBpp0309201/FBpp0079753/FBpp0079752	RpL9	0.0102288	0.889416	0.948768
Akap200(ent1)	3/FBpp0309214/FBpp0079281/FBpp0079280	Akap200	-0.370392	0.0355045	0.130859
Spase25	3/FBpp0309255/FBpp0309254/FBpp0073355	Spase25	0.197397	0.0983832	0.260093
CG9281	3/FBpp0309269/FBpp0073873/FBpp0073872	CG9281	0.513942	0.00111601	0.010407
RpL30	3/FBpp0309280/FBpp0080723/FBpp0291653	RpL30	-0.082272	0.182122	0.393449
Pp4-19C	3/FBpp0309349/FBpp0077017/FBpp0077016	Pp4-19C	0.192321	0.193488	0.405313
Cbs	3/FBpp0309380/FBpp0076938/FBpp0076937	Cbs	-0.0905902	0.600514	0.782857
cora(ent2)	3/FBpp0309411/FBpp0309410/FBpp0085697	cora	-0.236987	0.00468199	0.0299127
RpS9(ent1)	3/FBpp0309532/FBpp0076154/FBpp0076152	RpS9	-0.037826	0.698719	0.838254
SdhBL/SdhB	3/FBpp0309679/FBpp0074419/FBpp0085489	SdhBL/SdhB	0.127743	0.514614	0.718584
HmgZ	3/FBpp0309731/FBpp0071591/FBpp0071590	HmgZ	0.232596	0.310707	0.537312
Idgf4	3/FBpp0309782/FBpp0071329/FBpp0071328	Idgf4	0.206802	0.19091	0.403773
ras	3/FBpp0309791/FBpp0071424/FBpp0071423	ras	0.340811	0.0436464	0.150151
CG9135	3/FBpp0309821/FBpp0078817/FBpp0078816	CG9135	-0.0198117	0.893867	0.949918
CG11423/CG9140	3/FBpp0309828/FBpp0086012/FBpp0078847	CG11423/CG9140	-0.0649751	0.464018	0.677307
RpS5a	3/FBpp0309958/FBpp0309957/FBpp0074180	RpS5a	-0.186983	0.241769	0.466724
CG9634	3/FBpp0310021/FBpp0310020/FBpp0074133	CG9634	-0.351569	1.37954e-05	0.000653253
mts	3/FBpp0310063/FBpp0310062/FBpp0079148	mts	0.114362	0.129131	0.31123
barr	3/FBpp0310394/FBpp0080881/FBpp0080880	barr	-0.16197	0.0396903	0.141484
TER94(ent1)	3/FBpp0310395/FBpp0111818/FBpp0087479	TER94	-0.0159593	0.923245	0.963959
Acon	3/FBpp0310408/FBpp0289654/FBpp0081002	Acon	0.273805	0.000132785	0.00254504
eIF-1A	3/FBpp0310418/FBpp0089421/FBpp0082994	eIF-1A	0.185972	0.0718175	0.20887
His3(ent2)	30/FBpp0091058/FBpp0091088/FBpp0091106/FBpp0091094/FBpp0091103/FBpp0091091/FBpp0091067/FBpp0091056/FBpp0091097/FBpp0091051/FBpp0091082/FBpp0091112/FBpp0305717/FBpp0305716/FBpp0078649/FBpp0309302/FBpp0071281/FBpp0071282/FBpp0071280/FBpp0091061/FBpp0091109/FBpp0085250/FBpp0091076/FBpp0091064/FBpp0091070/FBpp0091100/FBpp0091073/FBpp0091085/FBpp0091053/FBpp0091079	His3:CG31613/His3.3B/His3:CG33824/His3:CG33860/His3:CG33848/His3:CG33851/His3:CG33854/His3:CG33857/His3:CG33863/His3:CG33866/His3:CG33827/His3:CG33830/His3:CG33833/His3:CG33836/His3:CG33839/His3:CG33842/His3:CG33845/His3.3A/His3:CG33806/His3:CG33809/His3:CG33812/His3:CG33815/His3:CG33818/His3:CG33821/His3:CG33803	-0.184177	0.657221	0.820889
His3(ent3)	30/FBpp0091058/FBpp0091088/FBpp0091106/FBpp0091094/FBpp0091103/FBpp0091091/FBpp0091067/FBpp0091056/FBpp0091097/FBpp0091051/FBpp0091082/FBpp0091112/FBpp0305717/FBpp0305716/FBpp0078649/FBpp0309302/FBpp0071281/FBpp0071282/FBpp0091061/FBpp0091109/FBpp0085250/FBpp0091076/FBpp0091064/FBpp0091070/FBpp0091100/FBpp0091073/FBpp0091085/FBpp0091053/FBpp0091079/FBpp0071280	His3:CG31613/His3.3B/His3:CG33824/His3:CG33860/His3:CG33848/His3:CG33851/His3:CG33854/His3:CG33857/His3:CG33863/His3:CG33866/His3:CG33827/His3:CG33830/His3:CG33833/His3:CG33836/His3:CG33839/His3:CG33842/His3:CG33845/His3.3A/His3:CG33806/His3:CG33809/His3:CG33812/His3:CG33815/His3:CG33818/His3:CG33821/His3:CG33803	-0.617508	4.84556e-05	0.00138039
Rab(ent2)	31/FBpp0301227/FBpp0079056/FBpp0079055/FBpp0079054/FBpp0298273/FBpp0071030/FBpp0304216/FBpp0076428/FBpp0072029/FBpp0079943/FBpp0304180/FBpp0304179/FBpp0290744/FBpp0111590/FBpp0111589/FBpp0310268/FBpp0080200/FBpp0080199/FBpp0300990/FBpp0300989/FBpp0074690/FBpp0086009/FBpp0086008/FBpp0292350/FBpp0305729/FBpp0305728/FBpp0070027/FBpp0077029/FBpp0087352/FBpp0084111/FBpp0083503	Rab39/Rab19/Rab35/Rab10/Rab4/RabX1/Rab3/Rab14/Rab8/Rab30/RabX4/Rab1/Rab26/Rab6	-0.0812968	0.629716	0.803362
mod(mdg4)(ent1)	31/FBpp0310324/FBpp0300271/FBpp0300270/FBpp0112910/FBpp0112909/FBpp0112908/FBpp0083464/FBpp0083463/FBpp0083462/FBpp0083461/FBpp0083460/FBpp0083459/FBpp0083484/FBpp0083483/FBpp0083482/FBpp0083481/FBpp0083479/FBpp0083478/FBpp0083477/FBpp0083476/FBpp0083474/FBpp0083473/FBpp0083472/FBpp0083471/FBpp0083470/FBpp0083469/FBpp0083468/FBpp0083467/FBpp0083466/FBpp0083465/FBpp0083480	mod(mdg4)	-0.0648008	0.770757	0.875597
mod(mdg4)(ent2)	31/FBpp0310324/FBpp0300271/FBpp0300270/FBpp0112910/FBpp0112909/FBpp0112908/FBpp0083464/FBpp0083463/FBpp0083462/FBpp0083461/FBpp0083460/FBpp0083459/FBpp0083484/FBpp0083483/FBpp0083482/FBpp0083481/FBpp0083480/FBpp0083479/FBpp0083478/FBpp0083477/FBpp0083476/FBpp0083474/FBpp0083473/FBpp0083472/FBpp0083471/FBpp0083470/FBpp0083469/FBpp0083468/FBpp0083467/FBpp0083466/FBpp0083465	mod(mdg4)	-0.141586	0.472958	0.685385
CG6800/Src42A/Cdk5/CG42366/htl/btl/Cdk9/Cdk12/Eip63E/cdc2c	32/FBpp0307255/FBpp0083530/FBpp0071848/FBpp0304962/FBpp0078014/FBpp0078013/FBpp0086483/FBpp0082972/FBpp0082971/FBpp0082970/FBpp0291160/FBpp0303101/FBpp0291754/FBpp0072994/FBpp0072993/FBpp0072992/FBpp0072991/FBpp0072990/FBpp0110225/FBpp0110224/FBpp0110223/FBpp0110222/FBpp0110221/FBpp0110220/FBpp0100143/FBpp0075520/FBpp0304023/FBpp0289242/FBpp0289675/FBpp0083330/FBpp0083329/FBpp0307254	CG6800/Src42A/Cdk5/CG42366/htl/btl/Cdk9/Cdk12/Eip63E/cdc2c	0.0123265	0.938063	0.968998
CkIIalpha	4/FBpp0070041/FBpp0070043/FBpp0070042/FBpp0110433	CkIIalpha	-0.145579	0.43759	0.657815
RpL36	4/FBpp0070153/FBpp0070152/FBpp0070151/FBpp0070150	RpL36	0.0271265	0.672013	0.823389
l(1)G0334	4/FBpp0070678/FBpp0070677/FBpp0070676/FBpp0070679	l(1)G0334	0.00896395	0.967524	0.979079
spoon	4/FBpp0070760/FBpp0300895/FBpp0300894/FBpp0070761	spoon	0.100623	0.485505	0.694812
RpL17	4/FBpp0070943/FBpp0070942/FBpp0070941/FBpp0070940	RpL17	0.152353	0.359725	0.586345
nocte	4/FBpp0071395/FBpp0071394/FBpp0298823/FBpp0305169	nocte	0.167605	0.00122134	0.011013
sesB	4/FBpp0073280/FBpp0073279/FBpp0073278/FBpp0073277	sesB	0.158607	0.0936978	0.252254
Hsc70-3	4/FBpp0073448/FBpp0073447/FBpp0073446/FBpp0073445	Hsc70-3	-0.117385	0.0634184	0.192286
Tango4/Rack1	4/FBpp0073459/FBpp0303680/FBpp0303679/FBpp0079187	Tango4/Rack1	-0.143622	0.41297	0.637257
Pp1-13C/Pp1-87B/Pp1alpha-96A	4/FBpp0073834/FBpp0306442/FBpp0084026/FBpp0082067	Pp1-13C/Pp1-87B/Pp1alpha-96A	0.128415	0.26022	0.487156
CG9911	4/FBpp0074023/FBpp0074022/FBpp0074021/FBpp0074020	CG9911	0.0697096	0.482248	0.693231
RpS19a	4/FBpp0074086/FBpp0074088/FBpp0074087/FBpp0309135	RpS19a	0.0408959	0.68328	0.828998
bnb	4/FBpp0074430/FBpp0074429/FBpp0074428/FBpp0074427	bnb	-0.249406	0.130979	0.313804
Rpt5/Rpt6R/Rpt6/Rpt2	4/FBpp0076890/FBpp0085042/FBpp0083906/FBpp0083843	Rpt5/Rpt6R/Rpt6/Rpt2	-0.0857549	0.236656	0.460793
papi	4/FBpp0077511/FBpp0077510/FBpp0077509/FBpp0077508	papi	-0.464005	2.76277e-05	0.00100965
Trxr-1/Trxr-2	4/FBpp0078166/FBpp0071117/FBpp0071116/FBpp0071115	Trxr-1/Trxr-2	0.352104	0.0233337	0.0973246
dUTPase	4/FBpp0079746/FBpp0079745/FBpp0303623/FBpp0303622	dUTPase	0.387236	0.00120091	0.0109856
vig	4/FBpp0080280/FBpp0080279/FBpp0080278/FBpp0080277	vig	-0.031798	0.705002	0.843044
alphaTub(ent3)	4/FBpp0081062/FBpp0081565/FBpp0076122/FBpp0081153	alphaTub84B/alphaTub85E/alphaTub84D/alphaTub67C	0.436737	0.0183198	0.0814775
CG5103/CG8036	4/FBpp0081372/FBpp0081371/FBpp0074898/FBpp0081370	CG5103/CG8036	0.601561	3.55718e-05	0.00112295
CG4706/Acon	4/FBpp0081812/FBpp0310408/FBpp0289654/FBpp0081002	CG4706/Acon	0.279983	0.00382138	0.0256351
sqd(ent1)	4/FBpp0082321/FBpp0301102/FBpp0082319/FBpp0082320	sqd	-0.0277352	0.757202	0.868301
RpS5a/RpS5b(ent1)	4/FBpp0082465/FBpp0309958/FBpp0309957/FBpp0074180	RpS5a/RpS5b	0.00573844	0.966019	0.978786
14-3-3epsilon	4/FBpp0082990/FBpp0082989/FBpp0082988/FBpp0082987	14-3-3epsilon	0.249517	0.0103848	0.0530778
ste24a/ste24c	4/FBpp0086207/FBpp0307819/FBpp0100159/FBpp0100158	ste24a/ste24c	-0.793424	0.0012232	0.011013
CG8839	4/FBpp0087069/FBpp0087068/FBpp0087071/FBpp0087070	CG8839	-0.112797	0.486907	0.695063
Prosalpha1/CG30382	4/FBpp0087969/FBpp0087970/FBpp0291433/FBpp0087968	Prosalpha1/CG30382	0.188936	0.00271391	0.0195937
Ef1alpha100E	4/FBpp0089104/FBpp0089103/FBpp0085194/FBpp0085193	Ef1alpha100E	1.97811	0.310384	0.537312
sea	4/FBpp0099892/FBpp0099890/FBpp0099889/FBpp0099888	sea	-0.338951	0.100232	0.262823
Gapdh1/Gapdh2	4/FBpp0099914/FBpp0087977/FBpp0304864/FBpp0073922	Gapdh1/Gapdh2	1.11617	3.79738e-11	3.05689e-08
Act5C	4/FBpp0100125/FBpp0100124/FBpp0070787/FBpp0070788	Act5C	0.603683	0.0262195	0.105798
CalpA	4/FBpp0111782/FBpp0309435/FBpp0085715/FBpp0085714	CalpA	-0.0882318	0.482953	0.693591
Gpo-1	4/FBpp0111813/FBpp0086444/FBpp0086443/FBpp0086442	Gpo-1	0.288926	0.281309	0.509598
CG5028	4/FBpp0112203/FBpp0112202/FBpp0112201/FBpp0084275	CG5028	0.0484169	0.545771	0.740871
CG1646	4/FBpp0112211/FBpp0084694/FBpp0084692/FBpp0084691	CG1646	-0.0697289	0.531778	0.732389
vig2	4/FBpp0112266/FBpp0084152/FBpp0084151/FBpp0084150	vig2	0.0925755	0.341508	0.56977
RpL32	4/FBpp0113047/FBpp0084960/FBpp0084959/FBpp0084958	RpL32	0.0109212	0.89609	0.951653
CkIalpha	4/FBpp0289609/FBpp0309354/FBpp0073515/FBpp0073513	CkIalpha	-0.206829	0.150152	0.344857
Mapmodulin	4/FBpp0289639/FBpp0112004/FBpp0086002/FBpp0086001	Mapmodulin	-0.483846	1.19068e-05	0.000597185
Ank	4/FBpp0289724/FBpp0088239/FBpp0088238/FBpp0088240	Ank	0.0163507	0.871755	0.938813
grh(ent1)	4/FBpp0289766/FBpp0289765/FBpp0288984/FBpp0288983	grh	-0.576288	0.108316	0.274541
CG8963	4/FBpp0289800/FBpp0309119/FBpp0086168/FBpp0086167	CG8963	0.205178	0.0300806	0.11698
ATPCL	4/FBpp0289825/FBpp0289824/FBpp0289823/FBpp0309030	ATPCL	0.01894	0.933709	0.967357
CG17544	4/FBpp0290046/FBpp0080759/FBpp0080758/FBpp0080757	CG17544	-0.600195	2.53929e-08	5.84036e-06
Nop60B(ent1)	4/FBpp0290083/FBpp0289464/FBpp0099583/FBpp0072166	Nop60B	0.00721548	0.917631	0.962008
nyo/neo	4/FBpp0290098/FBpp0290097/FBpp0084852/FBpp0084851	nyo/neo	0.15694	0.254564	0.483041
CG11148	4/FBpp0290108/FBpp0290107/FBpp0290106/FBpp0290104	CG11148	0.0691327	0.471619	0.684816
NDUFA8	4/FBpp0290258/FBpp0072233/FBpp0072232/FBpp0072231	NDUFA8	-0.245525	0.0607714	0.187078
Kap-alpha3	4/FBpp0290407/FBpp0081586/FBpp0081585/FBpp0081584	Kap-alpha3	0.103542	0.102591	0.266139
sn	4/FBpp0290893/FBpp0290891/FBpp0071058/FBpp0071057	sn	0.499473	8.76479e-05	0.00190693
UGP	4/FBpp0290913/FBpp0290912/FBpp0099884/FBpp0099885	UGP	0.0829773	0.772919	0.876337
Ppn(ent2)	4/FBpp0291053/FBpp0291052/FBpp0289566/FBpp0291051	Ppn	-0.326389	0.00060253	0.00678373
Ppn(ent3)	4/FBpp0291053/FBpp0291052/FBpp0291051/FBpp0289566	Ppn	-0.401233	0.000213486	0.00336972
eIF2B-delta	4/FBpp0291521/FBpp0071924/FBpp0071923/FBpp0071922	eIF2B-delta	-0.0527807	0.749736	0.866528
Cctgamma	4/FBpp0291566/FBpp0291565/FBpp0082788/FBpp0082787	Cctgamma	0.338217	3.27122e-06	0.000309803
CG7971	4/FBpp0292226/FBpp0301191/FBpp0072688/FBpp0072689	CG7971	0.00440472	0.975888	0.983216
prtp	4/FBpp0292398/FBpp0292397/FBpp0305170/FBpp0073396	prtp	-0.0983633	0.13278	0.317175
Cp1	4/FBpp0292990/FBpp0308977/FBpp0086719/FBpp0086718	Cp1	-0.159252	0.152402	0.349028
vas/bel	4/FBpp0293394/FBpp0304748/FBpp0306433/FBpp0081374	vas/bel	-0.140027	0.16755	0.369528
Cam	4/FBpp0293503/FBpp0293502/FBpp0087110/FBpp0087109	Cam	0.0877579	0.200271	0.411108
Pep(ent2)	4/FBpp0293516/FBpp0089253/FBpp0074962/FBpp0074963	Pep	-0.242986	0.0349188	0.129538
GstE12	4/FBpp0293853/FBpp0293852/FBpp0310103/FBpp0072341	GstE12	0.887215	0.0616222	0.188975
AGO1	4/FBpp0294043/FBpp0086739/FBpp0086740/FBpp0086738	AGO1	-0.0378622	0.794826	0.891756
Tm1(ent4)	4/FBpp0296936/FBpp0291172/FBpp0088899/FBpp0089024	Tm1	-0.0223855	0.824084	0.913129
larp(ent2)	4/FBpp0297482/FBpp0297481/FBpp0297480/FBpp0290398	larp	-0.102265	0.258151	0.486109
ctp	4/FBpp0297908/FBpp0070675/FBpp0070674/FBpp0070672	ctp	-0.315293	0.0119415	0.0592572
U2af50	4/FBpp0298007/FBpp0298006/FBpp0298005/FBpp0074013	U2af50	-0.193806	0.23587	0.460303
CG2118	4/FBpp0300204/FBpp0300203/FBpp0085214/FBpp0085215	CG2118	-0.437335	0.00240015	0.0178576
Fmr1(ent1)	4/FBpp0300445/FBpp0081676/FBpp0081678/FBpp0081677	Fmr1	-0.170263	0.0971085	0.258421
RpS10a/RpS10b	4/FBpp0300512/FBpp0074501/FBpp0084564/FBpp0074500	RpS10a/RpS10b	-0.157593	0.130212	0.31243
CoVIb	4/FBpp0300889/FBpp0074586/FBpp0074585/FBpp0074584	CoVIb	-0.171009	0.290724	0.517771
CG4729(ent1)	4/FBpp0300976/FBpp0075177/FBpp0075176/FBpp0075175	CG4729	-0.320946	0.0989713	0.260792
eIF5B(ent1)	4/FBpp0301573/FBpp0301571/FBpp0301570/FBpp0073003	eIF5B	-0.158115	0.158933	0.35989
eIF5B(ent2)	4/FBpp0301573/FBpp0301572/FBpp0301570/FBpp0073003	eIF5B	0.0285849	0.678949	0.824987
plexA(ent1)	4/FBpp0301599/FBpp0088287/FBpp0088288/FBpp0088289	plexA	-0.290831	0.00203873	0.0164943
plexA(ent2)	4/FBpp0301599/FBpp0088288/FBpp0088289/FBpp0088287	plexA	0.0781272	0.500053	0.707457
lwr	4/FBpp0301732/FBpp0301731/FBpp0077742/FBpp0077741	lwr	0.372842	0.00307916	0.0213683
Zn72D(ent1)	4/FBpp0302719/FBpp0302718/FBpp0305489/FBpp0075249	Zn72D	-0.11419	0.192468	0.404008
gammaCOP(ent2)	4/FBpp0303129/FBpp0290505/FBpp0085155/FBpp0085154	gammaCOP	0.0974131	0.30712	0.535134
jbug	4/FBpp0303267/FBpp0303266/FBpp0290588/FBpp0291569	jbug	-0.0563547	0.741577	0.860807
MTA1-like	4/FBpp0303347/FBpp0288645/FBpp0078383/FBpp0078382	MTA1-like	-0.543526	0.0364177	0.132653
CG17078	4/FBpp0303500/FBpp0303499/FBpp0303498/FBpp0290028	CG17078	0.165553	0.14902	0.34422
Cpr	4/FBpp0303666/FBpp0303665/FBpp0078881/FBpp0078880	Cpr	0.0360844	0.650955	0.816229
CD98hc	4/FBpp0303762/FBpp0303760/FBpp0304466/FBpp0081314	CD98hc	-0.1375	0.271094	0.498814
RpL27	4/FBpp0303780/FBpp0303779/FBpp0303778/FBpp0084306	RpL27	-0.0976801	0.377034	0.603475
mRpL23	4/FBpp0303833/FBpp0303832/FBpp0288404/FBpp0072778	mRpL23	-0.0433202	0.668553	0.823072
PpV	4/FBpp0303849/FBpp0303848/FBpp0303847/FBpp0070883	PpV	0.260553	0.00092519	0.00923155
RpS26	4/FBpp0303872/FBpp0080639/FBpp0080641/FBpp0080640	RpS26	0.135259	0.297934	0.52309
CG6084(ent2)	4/FBpp0303937/FBpp0303936/FBpp0075870/FBpp0075869	CG6084	0.591413	0.00622417	0.0369775
Hel25E(ent2)	4/FBpp0304066/FBpp0078756/FBpp0078755/FBpp0078754	Hel25E	0.267237	0.0036851	0.0250338
Chro	4/FBpp0304363/FBpp0078221/FBpp0078220/FBpp0078219	Chro	-0.083612	0.194325	0.405313
ImpL3	4/FBpp0304377/FBpp0304376/FBpp0304375/FBpp0076716	ImpL3	0.40125	0.317793	0.545466
Mi-2	4/FBpp0304462/FBpp0291256/FBpp0099808/FBpp0074688	Mi-2	-0.220033	0.000276647	0.00401263
CoIV	4/FBpp0304538/FBpp0304537/FBpp0080836/FBpp0080835	CoIV	-0.17491	0.210046	0.423342
Inx2	4/FBpp0304593/FBpp0291074/FBpp0070966/FBpp0070965	Inx2	0.0676591	0.593041	0.776257
Clc	4/FBpp0305007/FBpp0290348/FBpp0290037/FBpp0074599	Clc	-0.0806562	0.350828	0.577539
Rac1/Rac2	4/FBpp0305023/FBpp0076577/FBpp0304252/FBpp0072614	Rac1/Rac2	-0.236246	0.0032337	0.022249
Nopp140(ent3)	4/FBpp0305035/FBpp0088542/FBpp0089003/FBpp0305034	Nopp140	-0.180916	0.44757	0.666982
Nopp140(ent4)	4/FBpp0305035/FBpp0305034/FBpp0088542/FBpp0089003	Nopp140	-0.289327	0.00590371	0.035733
alpha-Spec	4/FBpp0305102/FBpp0305101/FBpp0305100/FBpp0072672	alpha-Spec	-0.114221	0.00237406	0.0178576
Dek(ent1)	4/FBpp0305164/FBpp0099857/FBpp0099855/FBpp0099856	Dek	-0.0790902	0.387979	0.611201
CG2004	4/FBpp0305176/FBpp0305174/FBpp0305173/FBpp0071218	CG2004	0.278715	0.00713439	0.041467
Cdc23/CG31687	4/FBpp0305185/FBpp0080894/FBpp0291434/FBpp0305184	Cdc23/CG31687	-0.14442	0.502127	0.707508
Trn	4/FBpp0305273/FBpp0076710/FBpp0076709/FBpp0076708	Trn	0.285054	0.14466	0.336079
tou	4/FBpp0305284/FBpp0305283/FBpp0111979/FBpp0087193	tou	-0.101321	0.712703	0.846103
GstS1	4/FBpp0305731/FBpp0099646/FBpp0086156/FBpp0086157	GstS1	0.467229	0.0379602	0.136725
Tom40/tomboy40	4/FBpp0305890/FBpp0089237/FBpp0085338/FBpp0071031	Tom40/tomboy40	0.0429131	0.717512	0.846296
Ntf-2(ent2)	4/FBpp0305904/FBpp0305902/FBpp0111920/FBpp0076934	Ntf-2	0.540675	0.0248584	0.101579
HIP/HIP-R	4/FBpp0305905/FBpp0070572/FBpp0070573/FBpp0070575	HIP/HIP-R	0.423477	9.65585e-08	1.55459e-05
Hcf	4/FBpp0306551/FBpp0298368/FBpp0088195/FBpp0088194	Hcf	-0.155583	0.0544104	0.172605
Hrb87F	4/FBpp0306562/FBpp0302741/FBpp0289817/FBpp0082316	Hrb87F	-0.114541	0.23033	0.453338
CG1607	4/FBpp0306617/FBpp0306616/FBpp0085147/FBpp0085146	CG1607	-0.173559	0.31069	0.537312
Sep5/Sep2	4/FBpp0306646/FBpp0087952/FBpp0087953/FBpp0083352	Sep5/Sep2	0.182925	0.0781578	0.222322
woc(ent1)	4/FBpp0306779/FBpp0306778/FBpp0111770/FBpp0084548	woc	-0.242838	8.70964e-05	0.00190693
Cnx99A	4/FBpp0306896/FBpp0110209/FBpp0084804/FBpp0084803	Cnx99A	-0.152849	0.288408	0.51597
sas	4/FBpp0306906/FBpp0306905/FBpp0081090/FBpp0081089	sas	-0.25847	0.0175193	0.0794539
Bacc	4/FBpp0307124/FBpp0297923/FBpp0077398/FBpp0077397	Bacc	-0.148179	0.373218	0.600882
Gdh(ent3)	4/FBpp0307192/FBpp0088496/FBpp0088988/FBpp0088990	Gdh	0.168733	0.210093	0.423342
CG9775	4/FBpp0307563/FBpp0078535/FBpp0078534/FBpp0290512	CG9775	-0.339586	0.000884982	0.00896114
Trap1/Hsp83	4/FBpp0307647/FBpp0085482/FBpp0305095/FBpp0072904	Trap1/Hsp83	0.330167	0.011836	0.0589968
bl(ent1)	4/FBpp0307711/FBpp0290974/FBpp0089363/FBpp0089365	bl	0.0895973	0.263903	0.490212
Kdm2	4/FBpp0307736/FBpp0307735/FBpp0307734/FBpp0289915	Kdm2	-0.0630421	0.715974	0.846296
RpL3(ent2)	4/FBpp0307759/FBpp0291742/FBpp0081823/FBpp0081822	RpL3	-0.200087	0.158034	0.358864
PPP4R2r(ent2)	4/FBpp0307839/FBpp0089154/FBpp0071387/FBpp0071386	PPP4R2r	0.264953	0.00149893	0.0130447
CG1354(ent1)	4/FBpp0307859/FBpp0088408/FBpp0088410/FBpp0088409	CG1354	0.336401	0.00158192	0.0134047
eIF-2gamma/Su(var)3-9	4/FBpp0307983/FBpp0302538/FBpp0302536/FBpp0302537	eIF-2gamma/Su(var)3-9	0.193382	0.00392557	0.0260309
CG17556/CG3678	4/FBpp0307992/FBpp0082818/FBpp0307993/FBpp0082819	CG17556/CG3678	0.0464352	0.900343	0.952186
RpL34b	4/FBpp0308319/FBpp0308318/FBpp0081528/FBpp0081527	RpL34b	-0.306227	0.194349	0.405313
RpS7	4/FBpp0308324/FBpp0088440/FBpp0088439/FBpp0088970	RpS7	-0.0290177	0.642045	0.812652
CG3760(ent2)	4/FBpp0308385/FBpp0301181/FBpp0072298/FBpp0072299	CG3760	0.520159	3.09975e-05	0.00103082
CG3760(ent3)	4/FBpp0308385/FBpp0301181/FBpp0072299/FBpp0072298	CG3760	0.55027	2.47636e-05	0.000949272
Sod3	4/FBpp0308571/FBpp0110197/FBpp0088877/FBpp0088878	Sod3	0.204537	0.443127	0.663661
wap	4/FBpp0308582/FBpp0293677/FBpp0301179/FBpp0077060	wap	-0.0072011	0.960148	0.977642
sqh	4/FBpp0308588/FBpp0308587/FBpp0308586/FBpp0070842	sqh	-0.0294657	0.673031	0.823389
sta	4/FBpp0308666/FBpp0308665/FBpp0070278/FBpp0070277	sta	0.0236476	0.726586	0.850766
Jafrac1	4/FBpp0308757/FBpp0308756/FBpp0073595/FBpp0073594	Jafrac1	0.470402	2.0405e-06	0.000219014
CG2943(ent1)	4/FBpp0308772/FBpp0308770/FBpp0081262/FBpp0308771	CG2943	0.101489	0.613186	0.790416
CG2943(ent2)	4/FBpp0308772/FBpp0308771/FBpp0308770/FBpp0081262	CG2943	-0.145659	0.108452	0.274541
Opa1	4/FBpp0308807/FBpp0308806/FBpp0086700/FBpp0086699	Opa1	-0.255645	0.0553018	0.173898
CG1677	4/FBpp0308853/FBpp0308852/FBpp0292476/FBpp0088653	CG1677	0.00465775	0.984139	0.989054
Ef1_	4/FBpp0308925/FBpp0291632/FBpp0084762/FBpp0084761	Ef1_	0.173337	0.0490132	0.162704
mys	4/FBpp0309123/FBpp0309122/FBpp0309121/FBpp0071061	mys	-0.40636	4.97284e-05	0.00138039
r	4/FBpp0309142/FBpp0309141/FBpp0309140/FBpp0088675	r	-0.0621026	0.314906	0.543407
Akap200(ent2)	4/FBpp0309215/FBpp0309213/FBpp0079282/FBpp0079279	Akap200	0.0587763	0.779066	0.882494
nonA	4/FBpp0309274/FBpp0100043/FBpp0074011/FBpp0074012	nonA	-0.325247	0.000192228	0.00312614
Lsd-2	4/FBpp0309374/FBpp0309373/FBpp0073784/FBpp0110268	Lsd-2	0.232234	0.0373091	0.135288
cora(ent3)	4/FBpp0309411/FBpp0309410/FBpp0085696/FBpp0085697	cora	-0.124036	0.133374	0.317652
RpS9(ent2)	4/FBpp0309532/FBpp0076154/FBpp0076153/FBpp0076152	RpS9	-0.0792388	0.195188	0.405487
Vap-33A	4/FBpp0309607/FBpp0089170/FBpp0089169/FBpp0070589	Vap-33A	-0.408494	0.00553796	0.0337731
RpL7A	4/FBpp0309987/FBpp0309986/FBpp0070878/FBpp0070877	RpL7A	0.0597397	0.336237	0.563311
mgl	4/FBpp0310028/FBpp0310027/FBpp0310026/FBpp0291363	mgl	-0.288166	0.088096	0.239991
cib(ent1)	4/FBpp0310070/FBpp0298035/FBpp0070609/FBpp0070607	cib	0.419806	0.0014041	0.0124209
betaTub(ent3)	4/FBpp0310087/FBpp0072177/FBpp0085721/FBpp0085720	betaTub56D/betaTub60D	0.171201	0.334268	0.562175
TER94(ent2)	4/FBpp0310395/FBpp0111819/FBpp0111818/FBpp0087479	TER94	0.180623	0.0885175	0.240326
CG14476	5/FBpp0070058/FBpp0070060/FBpp0070061/FBpp0070059/FBpp0070057	CG14476	0.204158	0.00234099	0.0178576
Klp10A	5/FBpp0073335/FBpp0073334/FBpp0073333/FBpp0073332/FBpp0073331	Klp10A	0.053091	0.336187	0.563311
vnc	5/FBpp0076078/FBpp0076079/FBpp0076081/FBpp0076080/FBpp0076077	vnc	0.140552	0.35011	0.576947
lark	5/FBpp0076555/FBpp0076556/FBpp0076554/FBpp0076552/FBpp0076553	lark	-0.22713	8.28835e-06	0.000548684
RpS21	5/FBpp0077308/FBpp0271801/FBpp0077309/FBpp0077307/FBpp0307130	RpS21	-0.109673	0.367791	0.59402
Hsp60C/Hsp60	5/FBpp0078744/FBpp0078743/FBpp0078742/FBpp0073291/FBpp0073290	Hsp60C/Hsp60	0.255381	0.0376859	0.136041
sip2	5/FBpp0078989/FBpp0078988/FBpp0078987/FBpp0078986/FBpp0078985	sip2	0.123788	0.171816	0.376359
betaTub(ent4)	5/FBpp0081524/FBpp0310087/FBpp0072177/FBpp0085721/FBpp0085720	betaTub56D/betaTub60D/betaTub85D	0.0977662	0.345375	0.571642
Rbp1-like/Rbp1	5/FBpp0081754/FBpp0308870/FBpp0292970/FBpp0073621/FBpp0081752	Rbp1-like/Rbp1	-0.37979	7.37796e-06	0.000516457
CtBP(ent4)	5/FBpp0082167/FBpp0082169/FBpp0099514/FBpp0082170/FBpp0082168	CtBP	-0.0146159	0.932174	0.966483
Droj2	5/FBpp0082223/FBpp0082222/FBpp0082221/FBpp0082220/FBpp0082219	Droj2	0.281706	0.000142794	0.00265126
sqd(ent2)	5/FBpp0082321/FBpp0301102/FBpp0082319/FBpp0089309/FBpp0082320	sqd	-0.172143	0.760559	0.871531
twin(ent1)	5/FBpp0083956/FBpp0083954/FBpp0083953/FBpp0083952/FBpp0083951	twin	-0.038328	0.709495	0.846103
Act(ent1)	5/FBpp0085365/FBpp0100125/FBpp0100124/FBpp0070787/FBpp0070788	Act42A/Act5C	0.410561	0.000269976	0.00401237
Arf51F	5/FBpp0086511/FBpp0086510/FBpp0086509/FBpp0086508/FBpp0086507	Arf51F	-0.420577	0.257817	0.486048
Rbp2	5/FBpp0089381/FBpp0074056/FBpp0074055/FBpp0310226/FBpp0310225	Rbp2	0.168658	0.0160707	0.0740589
14-3-3zeta(ent3)	5/FBpp0099539/FBpp0087501/FBpp0087505/FBpp0089337/FBpp0087500	14-3-3zeta	0.275812	0.00833431	0.045796
Adh	5/FBpp0100047/FBpp0100048/FBpp0100050/FBpp0100051/FBpp0100045	Adh	0.0774019	0.853879	0.932663
fdy/vig2	5/FBpp0112266/FBpp0084152/FBpp0084151/FBpp0291440/FBpp0084150	fdy/vig2	0.229441	0.0647816	0.19495
CG10320	5/FBpp0289904/FBpp0289903/FBpp0112015/FBpp0112014/FBpp0071580	CG10320	-0.0266631	0.831939	0.917412
RpS15Aa	5/FBpp0290052/FBpp0073626/FBpp0073625/FBpp0073624/FBpp0073623	RpS15Aa	-0.183275	0.0160102	0.0740589
msps	5/FBpp0290695/FBpp0290694/FBpp0293343/FBpp0293342/FBpp0293341	msps	-0.115646	0.344775	0.571642
P5CDh1	5/FBpp0292150/FBpp0305036/FBpp0078101/FBpp0078100/FBpp0078099	P5CDh1	0.145781	0.41733	0.640533
Ptp99A	5/FBpp0292507/FBpp0292247/FBpp0084792/FBpp0089274/FBpp0084791	Ptp99A	-0.572464	0.00656733	0.0387304
CG11089	5/FBpp0292531/FBpp0292530/FBpp0292529/FBpp0292528/FBpp0084087	CG11089	0.574818	6.47911e-05	0.00155692
Nop60B(ent2)	5/FBpp0293141/FBpp0290083/FBpp0289464/FBpp0099583/FBpp0072166	Nop60B	0.0505444	0.592289	0.775904
mbf1	5/FBpp0294020/FBpp0075152/FBpp0075151/FBpp0294021/FBpp0303170	mbf1	0.289029	0.00876563	0.0475174
Fs(2)Ket	5/FBpp0294038/FBpp0294036/FBpp0294035/FBpp0080922/FBpp0294037	Fs(2)Ket	-0.0841558	0.495132	0.702346
CG43164(ent2)	5/FBpp0296985/FBpp0296984/FBpp0296982/FBpp0296981/FBpp0296983	CG43164	-0.0166022	0.903913	0.952186
Pp2A-29B(ent2)	5/FBpp0297239/FBpp0308836/FBpp0293227/FBpp0099975/FBpp0099974	Pp2A-29B	0.0541893	0.734202	0.855337
RanBPM	5/FBpp0297357/FBpp0303464/FBpp0099887/FBpp0087357/FBpp0087358	RanBPM	-0.087463	0.345486	0.571642
RpS5a/RpS5b(ent2)	5/FBpp0300392/FBpp0082465/FBpp0309958/FBpp0309957/FBpp0074180	RpS5a/RpS5b	0.079273	0.386606	0.610464
Top1	5/FBpp0300905/FBpp0309379/FBpp0073823/FBpp0099689/FBpp0073822	Top1	0.123719	0.394715	0.617581
CG4729(ent2)	5/FBpp0300976/FBpp0075178/FBpp0075177/FBpp0075176/FBpp0075175	CG4729	-0.314432	0.0677478	0.200633
Cdc42	5/FBpp0301155/FBpp0301154/FBpp0301153/FBpp0074521/FBpp0074520	Cdc42	-0.520225	0.0112188	0.0564445
eIF5B(ent3)	5/FBpp0301573/FBpp0301572/FBpp0301571/FBpp0301570/FBpp0073003	eIF5B	-0.258794	0.0567483	0.176721
Ptp61F(ent3)	5/FBpp0301846/FBpp0072603/FBpp0072602/FBpp0072600/FBpp0072601	Ptp61F	-0.176795	0.0723929	0.209306
Ars2	5/FBpp0302787/FBpp0302785/FBpp0085354/FBpp0085357/FBpp0085356	Ars2	-0.243879	0.000286673	0.00412092
simj	5/FBpp0303964/FBpp0303963/FBpp0075993/FBpp0075992/FBpp0075991	simj	-0.274621	0.000616077	0.00684058
porin	5/FBpp0304343/FBpp0293784/FBpp0100039/FBpp0079772/FBpp0079771	porin	-0.192171	0.26161	0.488055
Fer2LCH	5/FBpp0304478/FBpp0304477/FBpp0084988/FBpp0084987/FBpp0084986	Fer2LCH	0.305778	0.277831	0.506561
CG5261(ent1)	5/FBpp0304797/FBpp0304796/FBpp0304795/FBpp0304794/FBpp0079072	CG5261	0.249831	0.137467	0.325953
TRAM	5/FBpp0304840/FBpp0298011/FBpp0070164/FBpp0070163/FBpp0070162	TRAM	-0.0128326	0.93213	0.966483
ben	5/FBpp0305067/FBpp0305066/FBpp0289793/FBpp0298297/FBpp0073686	ben	0.259831	0.191656	0.403773
14-3-3zeta(ent4)	5/FBpp0305137/FBpp0305136/FBpp0099540/FBpp0087503/FBpp0087502	14-3-3zeta	0.348428	0.00240689	0.0178576
Eb1(ent1)	5/FBpp0305157/FBpp0089088/FBpp0085464/FBpp0085463/FBpp0085461	Eb1	0.41835	0.000348127	0.00450285
Dek(ent2)	5/FBpp0305164/FBpp0099858/FBpp0099857/FBpp0099855/FBpp0099856	Dek	-0.298242	1.82369e-05	0.000794006
Pfk	5/FBpp0305281/FBpp0293464/FBpp0087508/FBpp0087507/FBpp0087506	Pfk	0.536897	0.000162552	0.00286784
Galphaq	5/FBpp0305314/FBpp0293494/FBpp0086946/FBpp0086944/FBpp0086942	Galphaq	-0.218661	0.169446	0.372179
smid	5/FBpp0305596/FBpp0304234/FBpp0304233/FBpp0290826/FBpp0089153	smid	0.00302756	0.977009	0.98373
stai	5/FBpp0305598/FBpp0293447/FBpp0078829/FBpp0078828/FBpp0078827	stai	0.246236	0.164127	0.364962
CG9674(ent1)	5/FBpp0305785/FBpp0297083/FBpp0075103/FBpp0075102/FBpp0075100	CG9674	0.160367	0.327496	0.555605
Pgk	5/FBpp0306279/FBpp0303562/FBpp0303561/FBpp0303560/FBpp0077419	Pgk	0.539403	8.10944e-05	0.00181336
CG30159/CG9839	5/FBpp0306440/FBpp0081416/FBpp0290927/FBpp0088702/FBpp0088701	CG30159/CG9839	-0.1857	0.435101	0.655297
CG42724	5/FBpp0306612/FBpp0292139/FBpp0292137/FBpp0292136/FBpp0292135	CG42724	-0.258891	0.0525541	0.170496
woc(ent2)	5/FBpp0306779/FBpp0306778/FBpp0300754/FBpp0111770/FBpp0084548	woc	-0.140273	0.322794	0.549945
mask	5/FBpp0306961/FBpp0306960/FBpp0293580/FBpp0083948/FBpp0083947	mask	-0.464784	0.0390569	0.140361
vari	5/FBpp0307469/FBpp0307145/FBpp0088885/FBpp0088884/FBpp0088886	vari	0.164557	0.235335	0.460203
bl(ent2)	5/FBpp0307711/FBpp0290974/FBpp0089363/FBpp0085537/FBpp0089365	bl	0.035756	0.636139	0.80708
CG1354(ent2)	5/FBpp0307859/FBpp0088408/FBpp0088411/FBpp0088410/FBpp0088409	CG1354	0.289046	0.000344007	0.00450285
Syb	5/FBpp0308541/FBpp0271783/FBpp0271782/FBpp0087451/FBpp0087450	Syb	-0.167592	0.00807229	0.0449702
cora(ent4)	5/FBpp0309411/FBpp0290494/FBpp0085694/FBpp0085696/FBpp0085697	cora	-0.141467	0.208018	0.420741
Galphas	5/FBpp0309944/FBpp0290625/FBpp0072053/FBpp0072052/FBpp0072051	Galphas	0.100621	0.35272	0.578877
cib(ent2)	5/FBpp0310070/FBpp0298035/FBpp0070609/FBpp0070608/FBpp0070607	cib	0.45838	0.00191629	0.0157409
Nipsnap	5/FBpp0310192/FBpp0310191/FBpp0074034/FBpp0074035/FBpp0074036	Nipsnap	0.117832	0.676039	0.824987
Rpt6R/Rpt6/Rpt3R/Rpt2/Rpt3	6/FBpp0073292/FBpp0076890/FBpp0304481/FBpp0290751/FBpp0085042/FBpp0083906	Rpt6R/Rpt6/Rpt3R/Rpt2/Rpt3	0.163579	0.204428	0.416619
CG1924/Cnx99A/Cnx14D	6/FBpp0074074/FBpp0073467/FBpp0306896/FBpp0110209/FBpp0084804/FBpp0084803	CG1924/Cnx99A/Cnx14D	0.0369206	0.806127	0.901295
PpD6/Pp1-13C/Pp1-87B/Pp1alpha-96A	6/FBpp0077344/FBpp0302590/FBpp0073834/FBpp0306442/FBpp0084026/FBpp0082067	PpD6/Pp1-13C/Pp1-87B/Pp1alpha-96A	-0.0616811	0.47467	0.686629
twin(ent2)	6/FBpp0083956/FBpp0083955/FBpp0083954/FBpp0083953/FBpp0083952/FBpp0083951	twin	-0.0697424	0.533189	0.732584
wdb	6/FBpp0084575/FBpp0084579/FBpp0084578/FBpp0084577/FBpp0084574/FBpp0084573	wdb	0.0329975	0.771219	0.875597
Hrb98DE	6/FBpp0084672/FBpp0084670/FBpp0084668/FBpp0084667/FBpp0084669/FBpp0084671	Hrb98DE	-0.3106	0.0319241	0.122085
Rho1	6/FBpp0086353/FBpp0089130/FBpp0089129/FBpp0086356/FBpp0086355/FBpp0086354	Rho1	-0.09924	0.0721257	0.20923
RpS15Ab/RpS15Aa	6/FBpp0087321/FBpp0290052/FBpp0073626/FBpp0073625/FBpp0073624/FBpp0073623	RpS15Ab/RpS15Aa	-0.0425566	0.606137	0.7856
Phb2	6/FBpp0111776/FBpp0111775/FBpp0111774/FBpp0085798/FBpp0085797/FBpp0085796	Phb2	-0.0977341	0.31644	0.544886
Rpn13	6/FBpp0112987/FBpp0112986/FBpp0112985/FBpp0308980/FBpp0086737/FBpp0086736	Rpn13	0.170855	0.182835	0.394062
cg(ent2)	6/FBpp0288474/FBpp0288473/FBpp0111707/FBpp0308984/FBpp0308983/FBpp0086656	cg	-0.00517835	0.979127	0.984631
CG11984	6/FBpp0289972/FBpp0289971/FBpp0289970/FBpp0289969/FBpp0289968/FBpp0289967	CG11984	0.404152	0.0234071	0.0973783
HmgD/HmgZ	6/FBpp0290624/FBpp0071626/FBpp0309731/FBpp0071591/FBpp0071590/FBpp0071625	HmgD/HmgZ	-0.100636	0.572027	0.758762
Eno	6/FBpp0291325/FBpp0077575/FBpp0077574/FBpp0077573/FBpp0077572/FBpp0077571	Eno	0.643655	0.000730985	0.0078459
Not1	6/FBpp0291332/FBpp0293496/FBpp0308486/FBpp0111586/FBpp0111585/FBpp0111584	Not1	0.0210713	0.857298	0.935129
uif	6/FBpp0291372/FBpp0308723/FBpp0288558/FBpp0297917/FBpp0297916/FBpp0297915	uif	-0.461798	0.0948285	0.253611
CG43102	6/FBpp0293550/FBpp0293549/FBpp0293548/FBpp0293547/FBpp0293546/FBpp0303065	CG43102	-0.0868356	0.281395	0.509598
Mtch	6/FBpp0293997/FBpp0293996/FBpp0293995/FBpp0072381/FBpp0072380/FBpp0072379	Mtch	-0.179018	0.190862	0.403773
Tm1(ent5)	6/FBpp0296936/FBpp0291172/FBpp0306046/FBpp0306045/FBpp0088899/FBpp0089024	Tm1	0.0913601	0.485325	0.694812
RpL28	6/FBpp0297522/FBpp0291507/FBpp0291506/FBpp0072960/FBpp0072959/FBpp0072957	RpL28	-0.0632084	0.412639	0.637257
aralar1	6/FBpp0297541/FBpp0303322/FBpp0085055/FBpp0085054/FBpp0085057/FBpp0085056	aralar1	0.0830514	0.426399	0.650713
B52(ent2)	6/FBpp0300517/FBpp0300516/FBpp0300515/FBpp0082274/FBpp0082270/FBpp0082269	B52	-0.259657	0.011662	0.0583102
kis	6/FBpp0300575/FBpp0300574/FBpp0300573/FBpp0289115/FBpp0077804/FBpp0077803	kis	-0.141146	0.49728	0.704152
CG9090/Mpcp	6/FBpp0300819/FBpp0075462/FBpp0309580/FBpp0309579/FBpp0085615/FBpp0075461	CG9090/Mpcp	-0.0523342	0.771242	0.875597
chic	6/FBpp0301152/FBpp0301151/FBpp0089196/FBpp0078866/FBpp0078865/FBpp0078864	chic	0.582583	5.5887e-05	0.00145126
gw	6/FBpp0302680/FBpp0302679/FBpp0088169/FBpp0088170/FBpp0088165/FBpp0088166	gw	-0.012045	0.851715	0.931563
Zn72D(ent2)	6/FBpp0302719/FBpp0302718/FBpp0305489/FBpp0305488/FBpp0075248/FBpp0075249	Zn72D	-0.180911	0.0033849	0.0231902
mew	6/FBpp0302768/FBpp0302767/FBpp0303424/FBpp0309167/FBpp0073563/FBpp0073562	mew	-0.256713	0.0997597	0.262349
fax(ent2)	6/FBpp0303603/FBpp0303602/FBpp0075171/FBpp0075170/FBpp0099913/FBpp0099912	fax	0.0677976	0.703222	0.842401
eIF-4a	6/FBpp0303628/FBpp0297911/FBpp0078809/FBpp0078808/FBpp0078807/FBpp0078806	eIF-4a	0.389362	0.00190953	0.0157409
Argk	6/FBpp0303940/FBpp0111703/FBpp0076273/FBpp0076272/FBpp0076271/FBpp0076270	Argk	0.204502	0.3435	0.571317
Gbeta13F	6/FBpp0303987/FBpp0089185/FBpp0089184/FBpp0089182/FBpp0073921/FBpp0073920	Gbeta13F	-0.239759	0.0212476	0.0895516
Ef1alpha100E/Ef1alpha48D	6/FBpp0304260/FBpp0089104/FBpp0089103/FBpp0085194/FBpp0085193/FBpp0087142	Ef1alpha100E/Ef1alpha48D	0.327241	0.00109742	0.010407
nrv2(ent2)	6/FBpp0304645/FBpp0099794/FBpp0099793/FBpp0079010/FBpp0079009/FBpp0079011	nrv2	-0.359181	0.00619696	0.0369687
CG5261(ent2)	6/FBpp0304797/FBpp0304796/FBpp0304795/FBpp0304794/FBpp0079073/FBpp0079072	CG5261	-0.0616698	0.434883	0.655297
arm	6/FBpp0304835/FBpp0089031/FBpp0089032/FBpp0089035/FBpp0089034/FBpp0089033	arm	-0.218895	0.00884655	0.0477951
Eb1(ent2)	6/FBpp0305157/FBpp0289513/FBpp0089088/FBpp0085464/FBpp0085463/FBpp0085461	Eb1	0.235931	0.00520967	0.0323844
brm	6/FBpp0305757/FBpp0303193/FBpp0075281/FBpp0075280/FBpp0075279/FBpp0075278	brm	-0.0883939	0.426305	0.650713
CG9674(ent2)	6/FBpp0305786/FBpp0305785/FBpp0297083/FBpp0297082/FBpp0075103/FBpp0075100	CG9674	-0.0993697	0.589036	0.774794
nonA/nonA-l	6/FBpp0305874/FBpp0082785/FBpp0309274/FBpp0100043/FBpp0074011/FBpp0074012	nonA/nonA-l	0.014622	0.889839	0.948768
Ncc69	6/FBpp0305976/FBpp0305975/FBpp0305974/FBpp0305973/FBpp0305972/FBpp0075719	Ncc69	-0.304056	0.0551311	0.173747
CG6767	6/FBpp0305990/FBpp0305989/FBpp0302783/FBpp0302782/FBpp0076145/FBpp0076144	CG6767	0.36927	0.00045876	0.00547114
skap	6/FBpp0306437/FBpp0306436/FBpp0291001/FBpp0291000/FBpp0112118/FBpp0081437	skap	0.0892222	0.455361	0.671981
ogre	6/FBpp0306903/FBpp0301609/FBpp0301608/FBpp0301607/FBpp0070996/FBpp0070995	ogre	0.163859	0.189059	0.403773
osa	6/FBpp0307031/FBpp0307030/FBpp0088543/FBpp0088962/FBpp0088544/FBpp0290702	osa	-0.105201	0.0549886	0.173747
Vha68-2	6/FBpp0307597/FBpp0307596/FBpp0294002/FBpp0080001/FBpp0080000/FBpp0079999	Vha68-2	0.471034	0.00045455	0.00547114
AnxB9(ent2)	6/FBpp0307770/FBpp0307769/FBpp0088506/FBpp0088505/FBpp0088985/FBpp0088986	AnxB9	-0.348952	0.00746329	0.0429139
unk	6/FBpp0307981/FBpp0294024/FBpp0294023/FBpp0294022/FBpp0083795/FBpp0083794	unk	-0.245826	0.0883215	0.240199
cher(ent2)	6/FBpp0308016/FBpp0308015/FBpp0308014/FBpp0288453/FBpp0292427/FBpp0088478	cher	-0.0491319	0.451942	0.66939
Dp1	6/FBpp0309290/FBpp0089202/FBpp0089201/FBpp0085862/FBpp0085861/FBpp0085860	Dp1	0.229188	0.00372855	0.0252225
Pp4-19C/mts	6/FBpp0309349/FBpp0077017/FBpp0077016/FBpp0310063/FBpp0310062/FBpp0079148	Pp4-19C/mts	0.255097	0.023974	0.0989694
cora(ent5)	6/FBpp0309411/FBpp0309410/FBpp0290494/FBpp0085694/FBpp0085696/FBpp0085697	cora	-0.221402	0.0198462	0.0856002
Fas3	6/FBpp0309467/FBpp0290605/FBpp0111717/FBpp0111716/FBpp0080605/FBpp0080604	Fas3	-0.408358	0.000222631	0.0034465
betaTub(ent6)	6/FBpp0310087/FBpp0072177/FBpp0306927/FBpp0289838/FBpp0085721/FBpp0085720	betaTub56D/betaTub60D/betaTub97EF	0.410509	0.0849148	0.233697
sesB/Ant2	7/FBpp0073280/FBpp0073279/FBpp0073278/FBpp0306086/FBpp0073282/FBpp0073281/FBpp0073277	sesB/Ant2	0.264076	0.0499273	0.164382
kra	7/FBpp0078399/FBpp0078398/FBpp0078397/FBpp0078396/FBpp0078395/FBpp0078394/FBpp0078393	kra	0.31366	0.0395911	0.141484
eIF4AIII/eIF-4a	7/FBpp0081324/FBpp0303628/FBpp0297911/FBpp0078809/FBpp0078808/FBpp0078807/FBpp0078806	eIF4AIII/eIF-4a	0.423124	0.000274137	0.00401237
betaTub(ent5)	7/FBpp0081524/FBpp0310087/FBpp0072177/FBpp0306927/FBpp0289838/FBpp0085721/FBpp0085720	betaTub56D/betaTub60D/betaTub85D/betaTub97EF	0.224226	0.0404888	0.14233
Act(ent4)	7/FBpp0082597/FBpp0306215/FBpp0078131/FBpp0290168/FBpp0082254/FBpp0082253/FBpp0071448	Act88F/Act57B/Act79B/Act87E	0.458319	0.00871739	0.0474156
CG11266(ent2)	7/FBpp0088579/FBpp0088578/FBpp0088577/FBpp0088582/FBpp0088581/FBpp0088580/FBpp0088583	CG11266	-0.412613	0.0625177	0.190632
eIF5	7/FBpp0089139/FBpp0089140/FBpp0073948/FBpp0089138/FBpp0073947/FBpp0089136/FBpp0089137	eIF5	0.167813	0.348049	0.574138
Sema-2a/Sema-2b	7/FBpp0099865/FBpp0303026/FBpp0303027/FBpp0288448/FBpp0086238/FBpp0086237/FBpp0086236	Sema-2a/Sema-2b	0.160418	0.101452	0.264302
svr	7/FBpp0288456/FBpp0288455/FBpp0309133/FBpp0089126/FBpp0070080/FBpp0070082/FBpp0089123	svr	-0.275888	0.0750689	0.215055
RpL34a/RpL34b	7/FBpp0291564/FBpp0084346/FBpp0084345/FBpp0308319/FBpp0308318/FBpp0081528/FBpp0081527	RpL34a/RpL34b	0.0379495	0.570367	0.758762
CG4199	7/FBpp0291627/FBpp0289483/FBpp0289482/FBpp0070323/FBpp0070322/FBpp0070321/FBpp0070320	CG4199	0.110183	0.383145	0.608204
lolal	7/FBpp0293794/FBpp0289711/FBpp0289710/FBpp0085958/FBpp0085957/FBpp0085956/FBpp0085955	lolal	-0.135454	0.218042	0.435543
Cdlc2/ctp	7/FBpp0294004/FBpp0077591/FBpp0077590/FBpp0297908/FBpp0070675/FBpp0070674/FBpp0070672	Cdlc2/ctp	0.0914351	0.284979	0.513793
CG1969	7/FBpp0297241/FBpp0303328/FBpp0301950/FBpp0305955/FBpp0305954/FBpp0084841/FBpp0084840	CG1969	-0.0359318	0.810306	0.90471
larp(ent3)	7/FBpp0297482/FBpp0297481/FBpp0297480/FBpp0290399/FBpp0088622/FBpp0088624/FBpp0290398	larp	-0.173131	0.00228634	0.0176972
Fer1HCH	7/FBpp0297543/FBpp0297542/FBpp0304479/FBpp0084998/FBpp0084997/FBpp0084996/FBpp0084995	Fer1HCH	0.159736	0.477239	0.687873
grh(ent2)	7/FBpp0297580/FBpp0289768/FBpp0289766/FBpp0289765/FBpp0288985/FBpp0288984/FBpp0288983	grh	-0.127625	0.0856881	0.235384
CG5174(ent2)	7/FBpp0297592/FBpp0297591/FBpp0309317/FBpp0290371/FBpp0085869/FBpp0085863/FBpp0085865	CG5174	0.15875	0.16976	0.372361
pod1	7/FBpp0300548/FBpp0111869/FBpp0070928/FBpp0070927/FBpp0070926/FBpp0070925/FBpp0070929	pod1	0.180072	0.0808297	0.226323
kst	7/FBpp0304367/FBpp0304366/FBpp0289294/FBpp0292863/FBpp0089204/FBpp0089203/FBpp0072934	kst	-0.302181	0.0149728	0.0709006
fz2	7/FBpp0304981/FBpp0303228/FBpp0303227/FBpp0288861/FBpp0111803/FBpp0074796/FBpp0074795	fz2	-0.228658	0.160033	0.360488
Pp2B-14D(ent2)	7/FBpp0305092/FBpp0293728/FBpp0074068/FBpp0074067/FBpp0294044/FBpp0301546/FBpp0074069	Pp2B-14D	0.161889	0.115372	0.286649
Cka	7/FBpp0305309/FBpp0297143/FBpp0297142/FBpp0079161/FBpp0079160/FBpp0079159/FBpp0079158	Cka	-0.0602344	0.647204	0.813828
rhea	7/FBpp0305320/FBpp0305319/FBpp0305318/FBpp0305317/FBpp0293742/FBpp0293741/FBpp0293740	rhea	0.0504416	0.752874	0.86779
Fas1	7/FBpp0305873/FBpp0111715/FBpp0082783/FBpp0082784/FBpp0289314/FBpp0289313/FBpp0082782	Fas1	-0.231565	0.00904815	0.0484514
AnxB11	7/FBpp0306158/FBpp0306157/FBpp0306156/FBpp0306155/FBpp0306154/FBpp0074078/FBpp0074077	AnxB11	-0.101651	0.402064	0.624226
Fmr1(ent2)	7/FBpp0307053/FBpp0300445/FBpp0290600/FBpp0081676/FBpp0081675/FBpp0081678/FBpp0081677	Fmr1	-0.101011	0.488667	0.695626
Jupiter	7/FBpp0307219/FBpp0081933/FBpp0081932/FBpp0081931/FBpp0081930/FBpp0081929/FBpp0081928	Jupiter	0.180703	0.167136	0.36912
scrib(ent2)	7/FBpp0307488/FBpp0300857/FBpp0300855/FBpp0300853/FBpp0300852/FBpp0300851/FBpp0300850	scrib	-0.115013	0.667562	0.823072
coro	7/FBpp0307640/FBpp0307639/FBpp0307638/FBpp0307637/FBpp0089194/FBpp0085527/FBpp0085526	coro	0.133265	0.344623	0.571642
Hsc70-4	7/FBpp0307982/FBpp0082519/FBpp0082518/FBpp0082517/FBpp0082516/FBpp0082515/FBpp0082514	Hsc70-4	0.176132	0.00152673	0.0131446
Sec23	7/FBpp0308424/FBpp0303346/FBpp0078360/FBpp0078359/FBpp0301949/FBpp0293334/FBpp0301099	Sec23	0.192034	0.150499	0.345161
Chc	7/FBpp0308531/FBpp0111710/FBpp0111709/FBpp0089398/FBpp0089397/FBpp0073967/FBpp0073966	Chc	-0.0196041	0.753591	0.86779
Dsp1	7/FBpp0308813/FBpp0288398/FBpp0089258/FBpp0089257/FBpp0088320/FBpp0088319/FBpp0088318	Dsp1	0.282814	0.0018434	0.0152983
CG1640	7/FBpp0308869/FBpp0073605/FBpp0073604/FBpp0073603/FBpp0073602/FBpp0073601/FBpp0073600	CG1640	0.2488	0.0086688	0.0473111
Akap200(ent3)	7/FBpp0309215/FBpp0309214/FBpp0309213/FBpp0079282/FBpp0079281/FBpp0079280/FBpp0079279	Akap200	-0.219581	0.0080019	0.0449702
CG33129(ent2)	7/FBpp0309450/FBpp0309449/FBpp0309448/FBpp0079761/FBpp0079760/FBpp0079759/FBpp0079758	CG33129	-0.16331	0.244463	0.468554
tws	8/FBpp0081671/FBpp0081670/FBpp0081669/FBpp0081668/FBpp0081667/FBpp0081666/FBpp0081665/FBpp0081664	tws	0.247213	0.279355	0.507632
CG32495/GS(ent2)	8/FBpp0290201/FBpp0290200/FBpp0290197/FBpp0088741/FBpp0290196/FBpp0290195/FBpp0290194/FBpp0290191	CG32495/GS	0.0185137	0.945041	0.970973
Hrb27C	8/FBpp0290618/FBpp0290617/FBpp0297875/FBpp0297874/FBpp0297873/FBpp0078976/FBpp0078975/FBpp0078974	Hrb27C	-0.15074	0.226455	0.447903
Rm62(ent2)	8/FBpp0291159/FBpp0291753/FBpp0078303/FBpp0078302/FBpp0078301/FBpp0078300/FBpp0078299/FBpp0078298	Rm62	-0.0902799	0.297226	0.522987
Msp300(ent3)	8/FBpp0292451/FBpp0292450/FBpp0292447/FBpp0304679/FBpp0304678/FBpp0304677/FBpp0304676/FBpp0292449	Msp300	0.00568679	0.970211	0.979335
zip(ent1)	8/FBpp0297531/FBpp0291730/FBpp0291729/FBpp0291728/FBpp0099896/FBpp0099894/FBpp0072306/FBpp0072305	zip	0.0977918	0.452859	0.669516
CG5174(ent3)	8/FBpp0297592/FBpp0297591/FBpp0309317/FBpp0290372/FBpp0290371/FBpp0085869/FBpp0085866/FBpp0085865	CG5174	0.269335	0.0640804	0.193201
RpL15	8/FBpp0300655/FBpp0300654/FBpp0300653/FBpp0300652/FBpp0291015/FBpp0112467/FBpp0112466/FBpp0112465	RpL15	0.046669	0.647012	0.813828
spen	8/FBpp0303503/FBpp0303502/FBpp0297434/FBpp0304614/FBpp0304613/FBpp0077782/FBpp0077780/FBpp0077781	spen	-0.509892	0.0296807	0.116376
eRF1	8/FBpp0304202/FBpp0304201/FBpp0077836/FBpp0077835/FBpp0077834/FBpp0077833/FBpp0077832/FBpp0077831	eRF1	-0.0471872	0.603141	0.784666
Arf79F	8/FBpp0304364/FBpp0289185/FBpp0289184/FBpp0111771/FBpp0078226/FBpp0078225/FBpp0078224/FBpp0078222	Arf79F	-0.0774217	0.689937	0.832683
fd68A	8/FBpp0304900/FBpp0304899/FBpp0304898/FBpp0291179/FBpp0290010/FBpp0290009/FBpp0290008/FBpp0290007	fd68A	0.25228	0.0858201	0.235384
Dhc64C	8/FBpp0304991/FBpp0304990/FBpp0304989/FBpp0304988/FBpp0304987/FBpp0304986/FBpp0073215/FBpp0271878	Dhc64C	-0.045338	0.466203	0.678649
Hsc70Cb	8/FBpp0305265/FBpp0293000/FBpp0292999/FBpp0292998/FBpp0292997/FBpp0075515/FBpp0075514/FBpp0075513	Hsc70Cb	0.412219	2.89512e-05	0.00101329
Nc73EF(ent2)	8/FBpp0305416/FBpp0111773/FBpp0075027/FBpp0075026/FBpp0075024/FBpp0075023/FBpp0075029/FBpp0075028	Nc73EF	0.057344	0.596512	0.778901
Ubi-p63E/RpS27A/RpL40/Ubi-p5E	8/FBpp0306837/FBpp0077159/FBpp0070894/FBpp0305348/FBpp0073035/FBpp0089269/FBpp0073034/FBpp0079606	Ubi-p63E/RpS27A/RpL40/Ubi-p5E	0.615319	0.0561803	0.175922
jar	8/FBpp0306895/FBpp0306894/FBpp0290585/FBpp0290584/FBpp0290583/FBpp0290582/FBpp0290581/FBpp0084020	jar	-0.138891	0.159604	0.360397
alt	8/FBpp0307033/FBpp0307032/FBpp0088963/FBpp0088435/FBpp0088434/FBpp0088433/FBpp0088432/FBpp0088431	alt	-0.158785	0.0831871	0.230518
Vha68-2/Vha68-1	8/FBpp0307601/FBpp0080010/FBpp0307597/FBpp0307596/FBpp0294002/FBpp0080001/FBpp0080000/FBpp0079999	Vha68-2/Vha68-1	0.394215	0.0813726	0.227448
Fas2	8/FBpp0310128/FBpp0310127/FBpp0307832/FBpp0307831/FBpp0307830/FBpp0070635/FBpp0070634/FBpp0070633	Fas2	-0.0895379	0.591658	0.775708
Vha68-3/Vha68-2/Vha68-1	9/FBpp0080002/FBpp0307601/FBpp0080010/FBpp0307597/FBpp0307596/FBpp0294002/FBpp0080001/FBpp0080000/FBpp0079999	Vha68-3/Vha68-2/Vha68-1	0.504518	1.07751e-05	0.000589755
CG7611	9/FBpp0290416/FBpp0290415/FBpp0078022/FBpp0078021/FBpp0078020/FBpp0078019/FBpp0078018/FBpp0078017/FBpp0078015	CG7611	0.240218	0.199629	0.411
zip(ent2)	9/FBpp0297531/FBpp0291731/FBpp0291730/FBpp0291729/FBpp0291728/FBpp0099896/FBpp0099894/FBpp0072306/FBpp0072305	zip	-0.0430167	0.565799	0.754087
CG42668	9/FBpp0297589/FBpp0297588/FBpp0292619/FBpp0291810/FBpp0291809/FBpp0291808/FBpp0291807/FBpp0291806/FBpp0291813	CG42668	-0.327363	0.013519	0.0647787
slgA(ent2)	9/FBpp0300184/FBpp0300182/FBpp0300181/FBpp0300180/FBpp0076904/FBpp0076902/FBpp0089306/FBpp0089305/FBpp0089304	slgA	0.0688884	0.668989	0.823072
CoRest	9/FBpp0300336/FBpp0300335/FBpp0292004/FBpp0292003/FBpp0292002/FBpp0292001/FBpp0292000/FBpp0291999/FBpp0307648	CoRest	0.114884	0.295581	0.522951
Rab5	9/FBpp0303520/FBpp0303519/FBpp0303518/FBpp0077474/FBpp0077473/FBpp0077472/FBpp0077471/FBpp0077470/FBpp0077475	Rab5	-0.0117586	0.87969	0.941689
tral	9/FBpp0304888/FBpp0304887/FBpp0304886/FBpp0304885/FBpp0304884/FBpp0304883/FBpp0304882/FBpp0304881/FBpp0075691	tral	-0.0486426	0.635145	0.80708
Rac1/Rac2/Cdc42	9/FBpp0305023/FBpp0076577/FBpp0301155/FBpp0301154/FBpp0301153/FBpp0074521/FBpp0304252/FBpp0072614/FBpp0074520	Rac1/Rac2/Cdc42	-0.0640525	0.606689	0.7856
Idh	9/FBpp0305272/FBpp0113041/FBpp0113040/FBpp0076396/FBpp0076394/FBpp0076393/FBpp0076392/FBpp0076391/FBpp0076390	Idh	0.19413	0.160748	0.360954
fs(1)h	9/FBpp0305501/FBpp0305500/FBpp0305499/FBpp0290524/FBpp0089299/FBpp0089298/FBpp0089297/FBpp0071074/FBpp0071073	fs(1)h	-0.081802	0.444416	0.664355
Nrg	9/FBpp0305703/FBpp0305702/FBpp0297081/FBpp0290978/FBpp0290977/FBpp0290976/FBpp0089326/FBpp0071155/FBpp0071154	Nrg	-0.327135	0.000723243	0.0078149
Actn	9/FBpp0305936/FBpp0305935/FBpp0302779/FBpp0302778/FBpp0302777/FBpp0292167/FBpp0070330/FBpp0070329/FBpp0070331	Actn	0.249646	0.019264	0.0838246
eIF-4E	9/FBpp0306017/FBpp0306016/FBpp0076217/FBpp0076216/FBpp0076215/FBpp0076221/FBpp0076220/FBpp0076219/FBpp0076218	eIF-4E	0.124762	0.0485154	0.161384
Ubi-p63E/CG11700/RpS27A/RpL40/Ubi-p5E	9/FBpp0306837/FBpp0077159/FBpp0070894/FBpp0305700/FBpp0305348/FBpp0073035/FBpp0089269/FBpp0073034/FBpp0079606	Ubi-p63E/CG11700/RpS27A/RpL40/Ubi-p5E	0.0847766	0.577918	0.763914
Fmr1(ent3)	9/FBpp0307053/FBpp0307052/FBpp0300445/FBpp0290600/FBpp0081676/FBpp0081675/FBpp0081674/FBpp0081678/FBpp0081677	Fmr1	-0.0221572	0.722696	0.848681
Piezo	9/FBpp0307176/FBpp0307175/FBpp0307174/FBpp0307173/FBpp0307172/FBpp0307171/FBpp0307170/FBpp0307169/FBpp0307168	Piezo	0.324308	0.240921	0.465733
Sin3A	9/FBpp0308713/FBpp0308712/FBpp0293225/FBpp0292599/FBpp0292598/FBpp0087003/FBpp0087002/FBpp0087001/FBpp0087000	Sin3A	-0.11376	0.0636565	0.192645
l(2)k09913	9/FBpp0309884/FBpp0309883/FBpp0309882/FBpp0309881/FBpp0309880/FBpp0071872/FBpp0071871/FBpp0071870/FBpp0071869	l(2)k09913	0.0578113	0.705329	0.843044
Ca-P60A	9/FBpp0309946/FBpp0072127/FBpp0072125/FBpp0072126/FBpp0072123/FBpp0072120/FBpp0072124/FBpp0072122/FBpp0072121	Ca-P60A	-0.212658	0.0297083	0.116376

## Sheet: ANCOVA on absCS
Trait-protein expression assopciation studies (protein levels regressed on sex and absCS)
protein.entry	FlyBase.polypeptideID	gene.symbol	slope (protein in log2 / CS)	P-value on wing size	FDR on wing size	protein level difference between sex (M-F)	P-value on sex	FDR on sex
CG9577	1/FBpp0070006	CG9577	-0.469118	0.0343497	0.240983	0.251365	0.00266136	0.242648
alpha-Cat(ent1)	1/FBpp0070037	alpha-Cat	-0.0834066	0.624894	0.85843	0.00250506	0.968232	0.989154
RpL22	1/FBpp0070143	RpL22	0.114156	0.530786	0.786168	-0.0272497	0.684907	0.946116
CG8636	1/FBpp0070430	CG8636	-0.0612745	0.413435	0.723511	0.0572667	0.0417003	0.569668
ttm50	1/FBpp0070474	ttm50	0.111665	0.585901	0.823124	-0.0661206	0.38322	0.88282
VhaAC39-1	1/FBpp0070584	VhaAC39-1	0.202763	0.329668	0.665142	-0.0715002	0.351561	0.877854
CG3527	1/FBpp0070646	CG3527	-0.190206	0.431167	0.735537	0.0818297	0.359406	0.877854
Torsin	1/FBpp0070658	Torsin	0.352423	0.0811595	0.358684	-0.0323917	0.659798	0.942007
snf	1/FBpp0070716	snf	-0.0580871	0.631048	0.864076	0.017186	0.700176	0.950243
GAA1	1/FBpp0070795	GAA1	-0.392577	0.130367	0.436575	0.0433558	0.647615	0.942007
Mcm6	1/FBpp0070913	Mcm6	-0.308582	0.0235548	0.209272	0.139529	0.00611276	0.313427
CG3226	1/FBpp0070953	CG3226	0.226785	0.544529	0.792334	0.162441	0.241897	0.821502
Upf2	1/FBpp0071072	Upf2	-0.126296	0.881775	0.965695	-0.142947	0.64642	0.942007
CG10777	1/FBpp0071084	CG10777	-0.139315	0.596228	0.832548	0.0776903	0.42425	0.88282
RpS6(ent1)	1/FBpp0071087	RpS6	-0.047001	0.753299	0.915457	0.0387837	0.483139	0.909777
CG10932	1/FBpp0071095	CG10932	-0.0133318	0.959496	0.99103	0.116097	0.234023	0.821444
CG11190	1/FBpp0071123	CG11190	0.118031	0.622266	0.857013	-0.133938	0.133609	0.724765
CG2263	1/FBpp0071138	CG2263	0.0624558	0.696471	0.894348	0.0305177	0.605793	0.939154
Ppt1	1/FBpp0071170	Ppt1	0.414147	0.258167	0.605902	-0.185731	0.170738	0.738616
CG7033	1/FBpp0071226	CG7033	0.0545795	0.75129	0.915457	0.0909278	0.156354	0.738616
dalao	1/FBpp0071235	dalao	-0.485375	0.0932997	0.391179	0.193628	0.0684923	0.696446
Ost48	1/FBpp0071279	Ost48	-0.431101	0.00318114	0.0755795	0.0501831	0.334185	0.872023
l(1)G0289	1/FBpp0071404	l(1)G0289	-0.0995312	0.54268	0.791271	0.0182413	0.762157	0.960942
Prosalpha3	1/FBpp0071451	Prosalpha3	-0.0385403	0.705565	0.895825	0.105838	0.00663263	0.313427
cpa	1/FBpp0071461	cpa	0.00742898	0.975576	0.994877	0.0411476	0.646289	0.942007
CG10527	1/FBpp0071470	CG10527	-0.603959	0.0747558	0.34473	0.0923555	0.454769	0.894798
mago	1/FBpp0071497	mago	-0.152614	0.309143	0.654035	0.0403112	0.465703	0.906369
CG4038	1/FBpp0071562	CG4038	-0.262092	0.0786004	0.354583	0.08765	0.110126	0.724765
CG10306	1/FBpp0071587	CG10306	0.180933	0.308201	0.653759	-0.0239528	0.713598	0.954359
Rae1	1/FBpp0071600	Rae1	0.0241528	0.86101	0.952986	0.020342	0.689717	0.946116
CG4554	1/FBpp0071744	CG4554	-0.178569	0.460266	0.752123	0.077559	0.385405	0.88282
mRpS29	1/FBpp0071753	mRpS29	-0.285282	0.431206	0.735537	0.117621	0.377944	0.88282
blw	1/FBpp0071794	blw	-0.112879	0.390871	0.712686	0.0293424	0.544979	0.939154
RpL23	1/FBpp0071808	RpL23	-0.107876	0.333178	0.665596	0.000362413	0.992941	0.998523
CG3501	1/FBpp0071818	CG3501	-0.0405358	0.8245	0.944849	-0.0164355	0.807789	0.965509
CG2852	1/FBpp0071844	CG2852	0.436908	0.00207778	0.0597361	-0.0790614	0.118361	0.724765
RpS24	1/FBpp0071846	RpS24	-0.221853	0.443479	0.742292	0.0567531	0.594831	0.939154
Fib	1/FBpp0071892	Fib	0.0159993	0.882921	0.965695	-0.0174905	0.662989	0.942007
Nup214	1/FBpp0071905	Nup214	0.290072	0.326453	0.665142	-0.0410434	0.703391	0.950243
CG30185	1/FBpp0071969	CG30185	-0.0762342	0.448584	0.745325	0.0297487	0.423231	0.88282
Tal	1/FBpp0072050	Tal	-0.410223	0.344395	0.674092	0.288324	0.0749454	0.71729
Adk2	1/FBpp0072072	Adk2	-0.414061	0.152361	0.468369	0.113669	0.285059	0.830314
RpL39	1/FBpp0072094	RpL39	0.548691	0.18463	0.519594	-0.195438	0.200248	0.773138
tsr	1/FBpp0072097	tsr	0.702702	0.00356773	0.0755795	-0.0982363	0.253219	0.830314
Thiolase	1/FBpp0072135	Thiolase	0.127792	0.265041	0.61398	-0.0149493	0.722518	0.956132
eIF6	1/FBpp0072144	eIF6	0.232551	0.21434	0.557491	-0.0286707	0.676358	0.942225
Ssrp	1/FBpp0072151	Ssrp	-0.0962634	0.583596	0.822758	-0.072938	0.262705	0.830314
spag	1/FBpp0072164	spag	-0.29972	0.0413909	0.252422	0.0857459	0.111138	0.724765
CG3548	1/FBpp0072222	CG3548	-0.508204	0.00694261	0.116403	-0.044762	0.505593	0.922907
CG3760(ent1)	1/FBpp0072299	CG3760	-0.132462	0.555008	0.795864	0.084627	0.303528	0.838217
Tina-1	1/FBpp0072317	Tina-1	0.309201	0.322298	0.665142	-0.0153613	0.893653	0.975044
Lsp1gamma	1/FBpp0072365	Lsp1gamma	1.95852	0.0157002	0.169937	-0.911189	0.00271367	0.242648
MED14	1/FBpp0072453	MED14	0.0154746	0.934884	0.986487	0.0230032	0.74055	0.959573
CG32344	1/FBpp0072475	CG32344	-0.332035	0.305492	0.651513	0.14158	0.234135	0.821444
CG13900	1/FBpp0072494	CG13900	-0.130646	0.327635	0.665142	0.0237069	0.629189	0.939659
pUf68(ent1)	1/FBpp0072593	pUf68	-0.642548	0.0276453	0.217468	0.0569521	0.588865	0.939154
Klp61F	1/FBpp0072616	Klp61F	-0.10704	0.377559	0.699504	0.0389778	0.383996	0.88282
Cdc37	1/FBpp0072660	Cdc37	-0.135873	0.789967	0.934499	0.174264	0.356518	0.877854
CG2021	1/FBpp0072674	CG2021	-0.0838202	0.905898	0.976235	0.24139	0.358285	0.877854
RpL23A	1/FBpp0072687	RpL23A	0.0520946	0.674389	0.885414	0.0102498	0.822702	0.966977
CG8993	1/FBpp0072767	CG8993	-0.209152	0.215455	0.559041	-0.0173367	0.779405	0.962828
CG1240	1/FBpp0072839	CG1240	-0.217896	0.42492	0.733579	-0.00875246	0.930602	0.981185
scramb2	1/FBpp0072875	scramb2	-0.465803	0.0304494	0.228016	0.0872005	0.264497	0.830314
NDUFS3	1/FBpp0072975	NDUFS3	-0.118604	0.600983	0.836285	0.0127852	0.878471	0.971222
ImpE2	1/FBpp0073000	ImpE2	0.0302094	0.957106	0.99103	0.104058	0.616152	0.939659
CG32267	1/FBpp0073001	CG32267	-0.186777	0.513076	0.779265	-0.0119424	0.909441	0.975044
Sc2	1/FBpp0073017	Sc2	-0.0991286	0.623392	0.857222	-0.0424501	0.569055	0.939154
Cpr64Ad	1/FBpp0073079	Cpr64Ad	0.141653	0.61122	0.845416	-0.254877	0.0158413	0.49047
pav	1/FBpp0073083	pav	-0.296115	0.149634	0.465192	0.0592449	0.431636	0.88282
CG1316	1/FBpp0073089	CG1316	0.124217	0.270752	0.620927	-0.024465	0.555155	0.939154
CG11583	1/FBpp0073098	CG11583	0.028509	0.896217	0.971646	-0.038405	0.634386	0.939659
RfC4	1/FBpp0073120	RfC4	-0.198114	0.283549	0.629997	0.076086	0.264755	0.830314
Chd64(ent1)	1/FBpp0073126	Chd64	-0.0140504	0.960707	0.99103	0.0925115	0.381255	0.88282
Rpd3	1/FBpp0073173	Rpd3	-0.145895	0.408106	0.721242	-0.00765344	0.906119	0.975044
Rpt3	1/FBpp0073292	Rpt3	-0.08076	0.543078	0.791271	0.0726685	0.141599	0.724765
l(1)10Bb	1/FBpp0073316	l(1)10Bb	-0.0838117	0.805909	0.940227	-0.0304352	0.807703	0.965509
Gtp-bp	1/FBpp0073336	Gtp-bp	-0.00306696	0.991588	0.997851	0.0757762	0.478422	0.909777
HP5	1/FBpp0073348	HP5	-0.809923	0.0179259	0.185005	-0.00197763	0.987083	0.994495
CG1749	1/FBpp0073354	CG1749	-0.387891	0.102262	0.406522	0.114049	0.191041	0.761194
RpII215	1/FBpp0073387	RpII215	-0.080259	0.510373	0.77739	0.0115582	0.79698	0.962828
CG2025	1/FBpp0073438	CG2025	-0.779759	0.0990212	0.402739	0.407911	0.0211723	0.520082
CG15735	1/FBpp0073458	CG15735	-0.0812936	0.550345	0.795734	0.01593	0.750912	0.959573
Tango4	1/FBpp0073459	Tango4	-0.179529	0.837776	0.948864	0.345214	0.292738	0.830314
Lsp1alpha	1/FBpp0073484	Lsp1alpha	4.72609	2.29419e-06	0.00369364	-1.15971	0.000887847	0.132582
Bap60	1/FBpp0073572	Bap60	0.0304588	0.817842	0.942114	-0.0249406	0.609764	0.939659
CG14407	1/FBpp0073806	CG14407	-0.419576	0.0341984	0.240983	0.289712	0.000159186	0.0424296
Tcp-1zeta	1/FBpp0073902	Tcp-1zeta	0.097623	0.364303	0.689863	0.0685875	0.0873711	0.71729
mRpL3	1/FBpp0073906	mRpL3	-0.107991	0.642817	0.873856	0.0868785	0.310714	0.843591
mRpS30	1/FBpp0073910	mRpS30	-0.0913622	0.773074	0.927458	0.0137785	0.906187	0.975044
CG8939	1/FBpp0073943	CG8939	-0.214608	0.0650774	0.321394	0.0372585	0.379614	0.88282
Aats-arg	1/FBpp0073965	Aats-arg	-0.0434782	0.654991	0.877318	0.0669881	0.0662143	0.687775
Prosalpha4	1/FBpp0073989	Prosalpha4	-0.0147911	0.953692	0.99103	0.108721	0.250509	0.826476
CG3560	1/FBpp0073995	CG3560	-0.303881	0.189765	0.525048	0.0109533	0.89729	0.975044
Cyp1	1/FBpp0074017	Cyp1	0.521882	0.0205488	0.195693	-0.0353366	0.663178	0.942007
mRpL22	1/FBpp0074104	mRpL22	0.458295	0.120133	0.423918	-0.147005	0.175631	0.738616
Rrp45	1/FBpp0074129	Rrp45	0.00948671	0.984288	0.994877	0.0597628	0.734206	0.95646
CG5010	1/FBpp0074161	CG5010	0.074318	0.726377	0.90476	-0.0377378	0.630825	0.939659
CG8142	1/FBpp0074246	CG8142	0.0929973	0.578174	0.818108	0.0448117	0.468381	0.908542
scu(ent1)	1/FBpp0074285	scu	0.145253	0.413053	0.723511	0.143154	0.0319826	0.562265
betaCOP	1/FBpp0074348	betaCOP	0.161285	0.202589	0.541127	0.0150693	0.745285	0.959573
CG6617	1/FBpp0074386	CG6617	0.010694	0.962715	0.99103	0.0452771	0.591025	0.939154
Nat1	1/FBpp0074480	Nat1	0.101417	0.467157	0.752123	0.10272	0.0495808	0.600188
CG12203	1/FBpp0074481	CG12203	-0.253275	0.174838	0.506194	0.000247888	0.997104	0.999069
AP-1-2beta	1/FBpp0074558	AP-1-2beta	0.239674	0.447135	0.744455	0.0605847	0.602131	0.939154
alphaSnap	1/FBpp0074609	alphaSnap	-0.193138	0.255624	0.602708	0.0945577	0.133396	0.724765
Pex23	1/FBpp0074615	Pex23	0.269591	0.173034	0.50377	-0.0756561	0.298481	0.834988
Kap-alpha1	1/FBpp0074650	Kap-alpha1	0.105144	0.64821	0.875334	0.0685484	0.421323	0.88282
Rpn1	1/FBpp0074662	Rpn1	-0.126331	0.240829	0.586586	0.0801223	0.0465452	0.599306
Grasp65	1/FBpp0074664	Grasp65	-0.126942	0.465209	0.752123	0.0311592	0.62675	0.939659
CG14095	1/FBpp0074755	CG14095	-0.00874325	0.981406	0.994877	0.190769	0.168977	0.738616
CG11577	1/FBpp0074801	CG11577	0.046417	0.847283	0.951233	-0.0480864	0.589309	0.939154
Cat	1/FBpp0074825	Cat	-0.33882	0.00839835	0.132562	0.0318223	0.48907	0.909777
Ugt	1/FBpp0074831	Ugt	-0.0495795	0.698895	0.894348	-0.0202695	0.668404	0.942007
CG3902	1/FBpp0074843	CG3902	-0.179472	0.450327	0.745493	0.19329	0.0308016	0.562265
Capr	1/FBpp0074865	Capr	-0.186945	0.119094	0.422338	0.0284991	0.515774	0.929152
NUCB1	1/FBpp0074937	NUCB1	-0.0787557	0.613498	0.847111	0.0185439	0.747139	0.959573
CG7484	1/FBpp0074949	CG7484	0.139388	0.41563	0.724433	-0.0786734	0.215161	0.798779
CG7603	1/FBpp0074982	CG7603	-0.177366	0.434739	0.738322	0.00210101	0.979944	0.991024
Rpn12	1/FBpp0075068	Rpn12	-0.0488911	0.711473	0.897705	0.0244095	0.617073	0.939659
CG9692	1/FBpp0075076	CG9692	0.532993	0.406055	0.719987	-0.36792	0.12325	0.724765
TSG101	1/FBpp0075088	TSG101	-0.0519184	0.835738	0.948864	0.112149	0.228109	0.817302
Int6	1/FBpp0075104	Int6	-0.0125518	0.900581	0.972458	-0.0175766	0.635893	0.939659
Prosbeta6	1/FBpp0075119	Prosbeta6	-0.201411	0.4391	0.742178	0.145627	0.132704	0.724765
Aats-tyr	1/FBpp0075168	Aats-tyr	0.113133	0.482655	0.758863	0.00903624	0.878993	0.971222
SsRbeta	1/FBpp0075209	SsRbeta	-0.0654956	0.730444	0.906456	-0.0877089	0.214432	0.798779
CG13044	1/FBpp0075225	CG13044	0.675419	0.32999	0.665142	-0.273667	0.28159	0.830314
CG13049	1/FBpp0075232	CG13049	1.11062	0.00890324	0.135229	-0.43476	0.00572276	0.313427
Arl1	1/FBpp0075272	Arl1	0.354427	0.144951	0.458489	-0.121892	0.174375	0.738616
DNApol-delta	1/FBpp0075277	DNApol-delta	-0.515199	0.150036	0.465431	0.113296	0.388159	0.88282
l(3)72Ab	1/FBpp0075282	l(3)72Ab	-0.189928	0.445307	0.742947	0.0557852	0.543227	0.938408
CG16979	1/FBpp0075316	CG16979	-0.00970985	0.964076	0.991797	0.00671967	0.932709	0.982762
Prosbeta2	1/FBpp0075382	Prosbeta2	0.00328237	0.983974	0.994877	0.0870503	0.152957	0.738616
Pdi(ent1)	1/FBpp0075401	Pdi	0.250007	0.0721298	0.339558	-0.0969344	0.0593014	0.653136
Gl	1/FBpp0075498	Gl	-0.815851	0.0653992	0.321452	0.231777	0.153493	0.738616
26-29-p	1/FBpp0075508	26-29-p	0.00650597	0.962013	0.99103	-0.0826542	0.105488	0.724765
Nplp2	1/FBpp0075575	Nplp2	0.957298	0.14967	0.465192	-0.336298	0.169953	0.738616
CG11267	1/FBpp0075609	CG11267	0.262533	0.0514378	0.278262	-0.0378524	0.439796	0.886523
RpS12	1/FBpp0075612	RpS12	-0.0698925	0.751933	0.915457	0.0464869	0.569396	0.939154
SRm160	1/FBpp0075617	SRm160	-0.3311	0.40034	0.719237	0.203982	0.165107	0.738616
SmD1	1/FBpp0075684	SmD1	-0.00913778	0.962708	0.99103	0.0221843	0.758561	0.960472
CG10418	1/FBpp0075686	CG10418	-0.108617	0.679792	0.890533	0.089895	0.356306	0.877854
CG4069	1/FBpp0075697	CG4069	-0.602195	0.283527	0.629997	0.147659	0.474888	0.909777
Tsf2	1/FBpp0075698	Tsf2	-0.280787	0.0687638	0.327543	-0.0302872	0.589502	0.939154
eIF-2beta	1/FBpp0075700	eIF-2beta	0.101807	0.350876	0.678361	0.0441975	0.273328	0.830314
CG5642	1/FBpp0075754	CG5642	0.0606192	0.284214	0.629997	0.0400673	0.0580631	0.644701
yps(ent1)	1/FBpp0075759	yps	0.126313	0.487606	0.76218	0.0168506	0.800189	0.963578
RpL10Ab(ent1)	1/FBpp0075764	RpL10Ab	0.126873	0.816086	0.942114	0.0307248	0.878708	0.971222
Sgs7	1/FBpp0075826	Sgs7	1.4534	0.107332	0.407541	-0.154884	0.634285	0.939659
crim	1/FBpp0075854	crim	-0.0291802	0.840821	0.948864	-0.130188	0.0180909	0.5054
mRpL2	1/FBpp0075941	mRpL2	0.0629385	0.786966	0.933178	-0.0679528	0.430465	0.88282
Sod(ent1)	1/FBpp0075958	Sod	0.6511	0.0263603	0.217468	-0.113304	0.286322	0.830314
CG6310	1/FBpp0075968	CG6310	0.354022	0.325784	0.665142	-0.12098	0.36267	0.877854
CG32069	1/FBpp0075970	CG32069	-0.384478	0.103484	0.407148	0.148086	0.0875611	0.71729
CG11811	1/FBpp0075994	CG11811	0.140294	0.554681	0.795864	-0.0375426	0.666054	0.942007
LanB2	1/FBpp0076111	LanB2	-0.347777	0.0640982	0.319499	0.0715011	0.297021	0.834938
ATPsyn-b	1/FBpp0076134	ATPsyn-b	-0.0177778	0.919274	0.981453	-0.0100251	0.876966	0.971222
Hsp27	1/FBpp0076182	Hsp27	0.527787	0.0420819	0.255667	0.0777814	0.409334	0.88282
RpS17	1/FBpp0076207	RpS17	-0.128808	0.58962	0.826187	-0.0192368	0.827056	0.966977
Hsp67Ba	1/FBpp0076223	Hsp67Ba	0.646451	0.100568	0.405037	0.113708	0.429369	0.88282
Hsp26	1/FBpp0076224	Hsp26	-0.0611376	0.818672	0.942114	0.267828	0.00848226	0.331505
mRpL12	1/FBpp0076238	mRpL12	0.150914	0.36807	0.689863	0.00698812	0.909761	0.975044
Srp68	1/FBpp0076244	Srp68	-0.142793	0.328034	0.665142	0.0670556	0.21467	0.798779
Mcm7	1/FBpp0076312	Mcm7	-0.0605762	0.694464	0.894348	0.0930487	0.106199	0.724765
RpL14	1/FBpp0076359	RpL14	-0.170436	0.333587	0.665596	0.0411537	0.526018	0.930647
GstO2	1/FBpp0076377	GstO2	0.403181	0.222676	0.565069	0.0408458	0.736211	0.957431
msk	1/FBpp0076408	msk	-0.0567586	0.839633	0.948864	0.0567018	0.584386	0.939154
Nmt	1/FBpp0076451	Nmt	0.230992	0.152433	0.468369	0.072627	0.221672	0.805934
Uba2	1/FBpp0076457	Uba2	-0.203886	0.374006	0.696127	0.137201	0.108092	0.724765
CG8209	1/FBpp0076470	CG8209	1.17972	1.93831e-05	0.00624137	-0.201708	0.0342197	0.562265
CG8042	1/FBpp0076481	CG8042	-0.109922	0.477244	0.758502	0.0513378	0.369797	0.88282
CG12262	1/FBpp0076520	CG12262	0.606309	0.215977	0.559041	-0.299714	0.097218	0.724765
Sec63	1/FBpp0076558	Sec63	-0.294305	0.162322	0.478641	0.0458908	0.551997	0.939154
Srp19	1/FBpp0076589	Srp19	0.154163	0.320405	0.664758	-0.0317657	0.577908	0.939154
Galphai	1/FBpp0076643	Galphai	-0.415495	0.0167398	0.17615	0.0703994	0.261889	0.830314
LanA	1/FBpp0076722	LanA	-0.379236	0.106554	0.407541	0.106664	0.216442	0.801085
CG32409	1/FBpp0076738	CG32409	-0.0865131	0.769174	0.925119	0.0278003	0.798347	0.962828
Txl	1/FBpp0076804	Txl	0.112968	0.405123	0.719987	0.0577528	0.250336	0.826476
CG10576	1/FBpp0076827	CG10576	0.437634	0.0011885	0.0466703	-0.0433045	0.362489	0.877854
Sucb	1/FBpp0076840	Sucb	0.183305	0.276933	0.624456	-0.00665492	0.914368	0.977512
Uev1A	1/FBpp0076859	Uev1A	0.964836	0.00242022	0.0660433	-0.32925	0.00451894	0.303145
Srp54k	1/FBpp0076872	Srp54k	-0.113606	0.64318	0.873856	-0.0533725	0.55619	0.939154
Rpt6	1/FBpp0076890	Rpt6	-0.0577341	0.659044	0.879045	0.0522598	0.281471	0.830314
dod	1/FBpp0076894	dod	-0.199043	0.672604	0.884717	0.125264	0.471964	0.909674
Sep1	1/FBpp0076897	Sep1	0.286357	0.235302	0.581929	0.00561389	0.949405	0.983985
Pen(ent2)	1/FBpp0076918	pen	0.0315469	0.850985	0.951384	-0.00727848	0.906518	0.975044
Mgstl(ent1)	1/FBpp0076936	Mgstl	0.325211	0.570545	0.810617	0.0138408	0.947776	0.983985
CG1518	1/FBpp0076956	CG1518	-0.335483	0.0247139	0.217428	0.0810275	0.13634	0.724765
l(1)G0004	1/FBpp0076990	l(1)G0004	0.173668	0.294695	0.637964	-0.0139384	0.816892	0.966977
Rab10	1/FBpp0077029	Rab10	-0.318928	0.118718	0.421935	0.047889	0.521645	0.929152
CG33123	1/FBpp0077251	CG33123	-0.515334	0.0896635	0.3819	0.152581	0.171343	0.738616
gammaTub23C	1/FBpp0077326	gammaTub23C	-0.0617051	0.5534	0.795734	0.0207595	0.588977	0.939154
Npc2a	1/FBpp0077492	Npc2a	0.731981	0.0349299	0.241361	-0.2371	0.0629356	0.662264
Rrp40	1/FBpp0077551	Rrp40	-0.0538335	0.648027	0.875334	0.019334	0.656916	0.942007
MFS3	1/FBpp0077623	MFS3	0.246566	0.399276	0.719237	-0.0665005	0.534524	0.934948
Clp	1/FBpp0077676	Clp	0.0542501	0.856043	0.952986	0.102234	0.351255	0.877854
Lsp1beta	1/FBpp0077690	Lsp1beta	2.02967	0.0103139	0.147023	-0.789506	0.00705662	0.313427
RpI135	1/FBpp0077714	RpI135	0.481305	0.108253	0.408269	-0.0921651	0.400929	0.88282
ebi	1/FBpp0077715	ebi	-0.59487	0.000786058	0.0372218	0.10632	0.0903587	0.720085
CG2789	1/FBpp0077726	CG2789	-0.712541	0.03019	0.227131	0.101303	0.39482	0.88282
Hop	1/FBpp0077790	Hop	0.358477	0.0132478	0.164464	-0.0164457	0.751318	0.959573
mRpL15	1/FBpp0077885	mRpL15	0.139859	0.458767	0.752123	-0.0405615	0.560118	0.939154
Pex14	1/FBpp0077909	Pex14	-0.667791	0.109989	0.410864	0.0532372	0.726937	0.956132
CG7338	1/FBpp0077998	CG7338	-0.151482	0.407281	0.720574	0.0267714	0.690814	0.946337
CG7172	1/FBpp0078032	CG7172	-0.374622	0.128497	0.436575	-0.00190679	0.983105	0.991779
CycH	1/FBpp0078093	CycH	1.24294	0.399529	0.719237	-0.219913	0.684406	0.946116
CG7407	1/FBpp0078094	CG7407	-0.328281	0.036189	0.245841	0.121089	0.0351028	0.562265
Hem	1/FBpp0078162	Hem	-0.383411	0.0854612	0.371586	0.121746	0.137601	0.724765
CG11137	1/FBpp0078227	CG11137	0.049703	0.8623	0.953505	0.00971364	0.926236	0.97979
Rpn5	1/FBpp0078278	Rpn5	0.0827628	0.389944	0.712427	0.017598	0.619621	0.939659
CG2046	1/FBpp0078317	CG2046	0.481032	0.0162049	0.171644	0.0159214	0.824633	0.966977
CG2091	1/FBpp0078327	CG2091	0.108402	0.77779	0.931034	0.0210398	0.88201	0.972628
Snr1	1/FBpp0078331	Snr1	-0.187295	0.338538	0.66959	0.025177	0.726455	0.956132
RpL13A(ent1)	1/FBpp0078354	RpL13A	-0.136193	0.336377	0.666134	0.0437301	0.402529	0.88282
CG1236	1/FBpp0078370	CG1236	0.0954116	0.723394	0.90403	-0.05475	0.579913	0.939154
CG31548	1/FBpp0078385	CG31548	0.343453	0.106795	0.407541	-0.0716671	0.358317	0.877854
mRpL44	1/FBpp0078415	mRpL44	-0.159774	0.657717	0.878776	0.0391291	0.768675	0.962828
RpL35A	1/FBpp0078416	RpL35A	-0.00238919	0.989771	0.997851	-0.0195749	0.776074	0.962828
Mms19	1/FBpp0078425	Mms19	0.0366818	0.867051	0.954823	-0.0205377	0.797477	0.962828
CG11999	1/FBpp0078450	CG11999	0.0247305	0.825065	0.944849	-0.0383869	0.354506	0.877854
CG9769	1/FBpp0078532	CG9769	0.201323	0.345463	0.674092	-0.0703868	0.371352	0.88282
Cont	1/FBpp0078557	Cont	-0.0904956	0.479194	0.758605	-0.083067	0.0821257	0.71729
eIF3-S10	1/FBpp0078584	eIF3-S10	-0.0805048	0.439326	0.742178	0.0420141	0.275595	0.830314
Vps24	1/FBpp0078598	Vps24	-0.0781221	0.889732	0.9689	0.219986	0.289032	0.830314
Rpn11	1/FBpp0078664	Rpn11	0.268899	0.0491212	0.273651	-0.0415913	0.402569	0.88282
Rtnl1(ent1)	1/FBpp0078678	Rtnl1	0.136089	0.65273	0.876476	0.0215827	0.846763	0.967176
Trip1	1/FBpp0078689	Trip1	0.0416011	0.7079	0.896711	0.00806616	0.843905	0.967176
Arpc4	1/FBpp0078831	Arpc4	0.162442	0.210546	0.552083	0.0363977	0.445111	0.889589
epsilonCOP	1/FBpp0078891	epsilonCOP	-0.162892	0.403428	0.719987	0.0657418	0.361285	0.877854
Sec61alpha	1/FBpp0078896	Sec61alpha	-0.275464	0.263188	0.612006	0.0536392	0.553336	0.939154
l(2)k09022	1/FBpp0078971	l(2)k09022	-0.0309804	0.887785	0.967728	0.0342835	0.67251	0.942225
Coprox	1/FBpp0078980	Coprox	-0.000510688	0.99817	0.99879	0.0157995	0.847596	0.967176
smt3	1/FBpp0078984	smt3	0.537338	0.0380033	0.248687	-0.0628933	0.502759	0.921916
nop5	1/FBpp0078997	nop5	0.0760122	0.552658	0.795734	-0.0239914	0.611496	0.939659
Mcr	1/FBpp0079165	Mcr	-0.118927	0.363118	0.688598	-0.0765158	0.115789	0.724765
RpL36A	1/FBpp0079168	RpL36A	0.0674119	0.648617	0.875334	0.00628777	0.908247	0.975044
SmE	1/FBpp0079182	SmE	-0.357911	0.0344262	0.240983	0.030348	0.620053	0.939659
Rack1(ent1)	1/FBpp0079187	Rack1	0.0448619	0.849259	0.951233	-0.0437991	0.615541	0.939659
Ssb-c31a	1/FBpp0079211	Ssb-c31a	-0.678629	0.00854954	0.133638	0.0881652	0.340781	0.877854
Ostgamma	1/FBpp0079233	Ostgamma	-0.130102	0.479698	0.758658	-0.033694	0.619558	0.939659
emb	1/FBpp0079278	emb	0.406546	0.192919	0.529538	-0.0792802	0.489043	0.909777
PIG-U	1/FBpp0079294	PIG-U	0.437452	0.290326	0.632511	-0.128698	0.398456	0.88282
l(2)k12914	1/FBpp0079324	l(2)k12914	-0.148614	0.239184	0.584349	-0.00595485	0.897673	0.975044
CG4364	1/FBpp0079445	CG4364	-0.650446	0.0018735	0.0548424	0.169186	0.0250106	0.52983
Srp54	1/FBpp0079471	Srp54	-0.291319	0.23884	0.584349	0.04091	0.652245	0.942007
yip2	1/FBpp0079472	yip2	0.0467731	0.780395	0.932766	-0.00257729	0.966791	0.989154
CG5885	1/FBpp0079495	CG5885	-0.526129	0.0454204	0.261167	0.0849812	0.373981	0.88282
Pen(ent1)	1/FBpp0079527	Pen	0.0707061	0.773826	0.927669	0.107745	0.238413	0.821444
eEF1delta(ent1)	1/FBpp0079542	eEF1delta	0.168792	0.316838	0.660017	-0.0164797	0.790295	0.962828
CG4972	1/FBpp0079578	CG4972	0.245667	0.275127	0.623577	-0.0850234	0.306437	0.841918
RpS27A	1/FBpp0079606	RpS27A	-0.00612577	0.976022	0.994877	0.0106612	0.887317	0.973148
RfC3	1/FBpp0079609	RfC3	-0.218686	0.184629	0.519594	0.0413157	0.494486	0.912984
CG5355	1/FBpp0079637	CG5355	-0.147988	0.465177	0.752123	0.134415	0.07594	0.71729
Mdh1	1/FBpp0079640	Mdh1	0.618128	0.0407646	0.252422	-0.127367	0.246973	0.826476
cdc2	1/FBpp0079641	cdc2	0.141595	0.539652	0.790085	0.00519311	0.951322	0.983985
RnrL	1/FBpp0079648	RnrL	0.248635	0.516757	0.779612	-0.118146	0.399566	0.88282
CG5676	1/FBpp0079675	CG5676	-0.0638379	0.760115	0.921525	-0.0399124	0.60535	0.939154
Dpy-30L1	1/FBpp0079701	Dpy-30L1	-0.586064	0.392936	0.715641	0.367516	0.149305	0.732868
Nup107	1/FBpp0079710	Nup107	-0.197274	0.143239	0.456664	0.0404304	0.413089	0.88282
CG6287	1/FBpp0079809	CG6287	0.836341	0.0116623	0.160481	-0.189429	0.114846	0.724765
RfC38	1/FBpp0079812	RfC38	-0.29493	0.129792	0.436575	0.0918925	0.199604	0.772505
CG6230	1/FBpp0079815	CG6230	-0.672865	0.0551835	0.287526	0.266219	0.0406161	0.569668
CG6746	1/FBpp0079897	CG6746	-0.247921	0.471978	0.754072	0.167638	0.190807	0.761194
crok	1/FBpp0079924	crok	-0.0740575	0.785133	0.933178	-0.166171	0.10168	0.724765
CG6712	1/FBpp0079946	CG6712	-0.0107176	0.956368	0.99103	-0.0613745	0.397607	0.88282
CG6180	1/FBpp0079979	CG6180	1.15223	0.0289994	0.220231	-0.158168	0.407652	0.88282
CG5525	1/FBpp0079992	CG5525	-0.0506322	0.75134	0.915457	0.136422	0.0239359	0.520082
CG6523	1/FBpp0080044	CG6523	0.217376	0.359389	0.686377	0.0713523	0.41468	0.88282
beta'COP	1/FBpp0080048	beta'COP	-0.0207357	0.820277	0.942645	0.0473615	0.163574	0.738616
Nnp-1	1/FBpp0080052	Nnp-1	-0.0747298	0.585332	0.823124	0.0216918	0.667721	0.942007
CG4278	1/FBpp0080392	CG4278	-0.0225613	0.923014	0.982704	0.0526376	0.53774	0.934948
CaBP1	1/FBpp0080395	CaBP1	0.288387	0.129185	0.436575	-0.0824289	0.237992	0.821444
mRpL4	1/FBpp0080401	mRpL4	-0.204391	0.535457	0.787166	0.185926	0.130789	0.724765
Cyt-c-p	1/FBpp0080446	Cyt-c-p	-0.41062	0.23723	0.584349	0.221473	0.0864731	0.71729
Cas	1/FBpp0080484	Cas	0.559199	0.166456	0.489934	0.148129	0.318608	0.852072
glu	1/FBpp0080489	glu	-0.080547	0.50756	0.776418	-0.0221189	0.621718	0.939659
CG12288	1/FBpp0080510	CG12288	0.00965421	0.966123	0.992722	0.0192711	0.81839	0.966977
Aac11	1/FBpp0080554	Aac11	-0.0313046	0.840412	0.948864	0.0911611	0.11635	0.724765
bsf	1/FBpp0080637	bsf	-0.116444	0.489949	0.762842	0.0890929	0.155461	0.738616
ScpX	1/FBpp0080659	ScpX	-0.202915	0.35292	0.678361	-0.0115913	0.885238	0.972894
CG17597	1/FBpp0080666	CG17597	-0.149728	0.631151	0.864076	0.119899	0.308006	0.841951
CG15168	1/FBpp0080679	CG15168	-0.124458	0.785689	0.933178	-0.140325	0.403932	0.88282
CG10470	1/FBpp0080690	CG10470	-0.352883	0.0865686	0.371586	-0.0134	0.858125	0.968621
CG10166	1/FBpp0080817	CG10166	-0.180991	0.138303	0.450936	-0.0196027	0.660621	0.942007
La	1/FBpp0080906	La	-0.0627206	0.799811	0.938554	0.0935008	0.308018	0.841951
CG1234	1/FBpp0081117	CG1234	-0.280971	0.142176	0.455688	0.0557186	0.427044	0.88282
Ref1	1/FBpp0081156	Ref1	-0.18192	0.140559	0.45491	0.0128031	0.776571	0.962828
CG1105	1/FBpp0081159	CG1105	-0.094535	0.760752	0.921545	0.155869	0.178011	0.744409
twr	1/FBpp0081185	twr	-0.121795	0.438333	0.742178	0.0110637	0.848344	0.967176
Ccp84Ag	1/FBpp0081187	Ccp84Ag	0.292278	0.388911	0.712286	-0.306143	0.016972	0.5054
Ccp84Ae	1/FBpp0081192	Ccp84Ae	0.426272	0.213583	0.556832	-0.345155	0.00788952	0.317553
SmD2	1/FBpp0081234	SmD2	0.0847175	0.586562	0.823335	-0.0846381	0.144551	0.724765
CG2767	1/FBpp0081312	CG2767	0.636703	0.0141614	0.166336	-0.127145	0.175708	0.738616
Mcm2	1/FBpp0081317	Mcm2	-0.251467	0.0409787	0.252422	0.0955224	0.0356634	0.562265
eIF4AIII	1/FBpp0081324	eIF4AIII	0.298179	0.13797	0.450936	-0.115172	0.120981	0.724765
CG9684	1/FBpp0081342	CG9684	-0.220843	0.21572	0.559041	0.120862	0.0687794	0.696446
Sgt1	1/FBpp0081351	Sgt1	0.315714	0.345522	0.674092	0.0366095	0.764529	0.962386
RpA-70	1/FBpp0081356	RpA-70	-0.323145	0.15302	0.468369	0.094849	0.254174	0.830314
mRpL19	1/FBpp0081384	mRpL19	-0.170154	0.311374	0.656168	0.102332	0.100815	0.724765
CG8223	1/FBpp0081398	CG8223	0.0969097	0.579392	0.818265	0.0289773	0.65328	0.942007
Tcp-1eta	1/FBpp0081401	Tcp-1eta	0.206098	0.0445935	0.261167	0.039588	0.289228	0.830314
M1BP	1/FBpp0081428	M1BP	-0.109386	0.595175	0.832522	0.101919	0.183597	0.755986
Aats-trp	1/FBpp0081461	Aats-trp	0.425821	0.0192077	0.188992	-0.0405911	0.535499	0.934948
CG9740	1/FBpp0081464	CG9740	-0.239765	0.245221	0.590144	-0.00677863	0.928628	0.981123
Prosbeta3	1/FBpp0081488	Prosbeta3	0.268657	0.0993798	0.403026	-0.00450778	0.939515	0.983889
CG8149	1/FBpp0081539	CG8149	0.179087	0.348402	0.675815	0.0365049	0.603546	0.939154
RnpS1	1/FBpp0081544	RnpS1	-0.178807	0.193283	0.529538	-0.015926	0.751781	0.959573
Ras85D	1/FBpp0081600	Ras85D	-0.10282	0.452952	0.747185	-0.0246831	0.624958	0.939659
rump(ent1)	1/FBpp0081601	rump	-0.282866	0.0541622	0.285662	0.0181121	0.73401	0.95646
CG3909	1/FBpp0081650	CG3909	-0.108013	0.405173	0.719987	0.0225312	0.637314	0.940303
pont	1/FBpp0081704	pont	-0.0758126	0.520604	0.780421	0.0300254	0.490791	0.910338
Mcm5	1/FBpp0081756	Mcm5	-0.232579	0.0408102	0.252422	0.101612	0.0162869	0.494753
Fdh	1/FBpp0081767	Fdh	0.28096	0.312202	0.656194	0.0542929	0.595472	0.939154
Art1	1/FBpp0081780	Art1	0.323045	0.0501816	0.277024	-0.00364953	0.951323	0.983985
Tctp	1/FBpp0081820	Tctp	0.562392	0.0110602	0.153508	-0.0186972	0.813449	0.966977
CG5214	1/FBpp0081834	CG5214	0.264228	0.211418	0.552569	-0.0827731	0.287906	0.830314
RpL24-like	1/FBpp0081879	RpL24-like	0.416997	0.00232594	0.064565	-0.0783877	0.109173	0.724765
CG14715	1/FBpp0081899	CG14715	0.00878172	0.981527	0.994877	-0.0342915	0.80656	0.965473
Prosalpha2	1/FBpp0082062	Prosalpha2	-0.410548	0.173714	0.504308	0.194303	0.0828255	0.71729
CG5844	1/FBpp0082063	CG5844	-0.695501	0.073128	0.340278	0.304015	0.0349044	0.562265
Aos1	1/FBpp0082065	Aos1	0.0607534	0.762882	0.922795	0.0855761	0.252379	0.830314
CG5641	1/FBpp0082066	CG5641	0.00861246	0.984257	0.994877	0.0294012	0.854066	0.967176
GstD9	1/FBpp0082078	GstD9	0.106123	0.861239	0.952986	0.00728466	0.973785	0.989657
MBD-R2	1/FBpp0082081	MBD-R2	-0.231043	0.209332	0.549796	0.0101798	0.878645	0.971222
Arp1	1/FBpp0082121	Arp1	0.058315	0.68581	0.894139	-0.0242817	0.648217	0.942007
mbo	1/FBpp0082137	mbo	-1.04646	0.0624147	0.314018	0.300694	0.139928	0.724765
pic	1/FBpp0082177	pic	-0.141083	0.388701	0.712286	0.0160261	0.790157	0.962828
CG9796	1/FBpp0082228	CG9796	-0.272754	0.51972	0.779823	-0.019146	0.90238	0.975044
Nsf2	1/FBpp0082346	Nsf2	0.0862242	0.863412	0.954079	0.0390099	0.833016	0.966977
RpII140	1/FBpp0082353	RpII140	-1.65887	0.0382096	0.248687	0.378214	0.192669	0.761194
mRpL11	1/FBpp0082412	mRpL11	-0.287212	0.325903	0.665142	0.126756	0.241683	0.821502
CG3817	1/FBpp0082462	CG3817	0.0680094	0.707498	0.896711	0.0252754	0.703664	0.950243
Nup93-2	1/FBpp0082467	Nup93-2	-0.395286	0.00394527	0.082492	0.123098	0.0139439	0.448995
Caf1(ent1)	1/FBpp0082511	Caf1	-0.086416	0.687365	0.894348	-0.0533911	0.501173	0.921916
Oscp	1/FBpp0082522	Oscp	-0.328273	0.0970501	0.398599	0.0540385	0.454596	0.894798
FK506-bp1	1/FBpp0082574	FK506-bp1	-0.118498	0.477827	0.758605	-0.00277185	0.964038	0.98797
Rpb7	1/FBpp0082591	Rpb7	-0.109489	0.472115	0.754072	0.022899	0.681138	0.944017
ND23	1/FBpp0082645	ND23	0.159765	0.565387	0.804128	0.044464	0.662322	0.942007
CG3303	1/FBpp0082654	CG3303	-0.279578	0.405867	0.719987	0.0513403	0.675153	0.942225
Bin1	1/FBpp0082731	Bin1	-0.451649	0.00331867	0.0755795	0.106083	0.0556202	0.631299
CG5903	1/FBpp0082733	CG5903	-0.0287864	0.890064	0.9689	0.00478367	0.95038	0.983985
AdSL	1/FBpp0082816	AdSL	0.0820558	0.795084	0.936332	0.0840442	0.472086	0.909674
Ns1	1/FBpp0082867	Ns1	0.0337851	0.699703	0.894348	-0.0115796	0.720209	0.956132
Sgs5	1/FBpp0082902	Sgs5	1.73943	0.0379437	0.248687	-0.534973	0.0793962	0.71729
CG7655	1/FBpp0082912	CG7655	-0.493234	0.225703	0.569563	0.296908	0.0491357	0.599306
Prx3	1/FBpp0082927	Prx3	0.254288	0.262603	0.611853	-0.0133658	0.872524	0.971222
CG7993	1/FBpp0082984	CG7993	-0.084616	0.550469	0.795734	0.0220778	0.672747	0.942225
Mdh2	1/FBpp0082985	Mdh2	-0.357177	0.132048	0.438346	0.150901	0.0857789	0.71729
Dlc90F	1/FBpp0082996	Dlc90F	-0.112267	0.739966	0.909424	0.0143492	0.908466	0.975044
Nup43	1/FBpp0082998	Nup43	-0.612803	0.0270497	0.217468	0.224272	0.0283261	0.556158
CG12321	1/FBpp0083036	CG12321	0.096974	0.727742	0.90476	0.0944835	0.360431	0.877854
CstF-64	1/FBpp0083075	CstF-64	-0.327795	0.0256334	0.217468	0.13587	0.0127325	0.427071
Cpsf73	1/FBpp0083105	Cpsf73	-0.139957	0.652091	0.876349	0.00957424	0.933426	0.982875
NP15.6	1/FBpp0083126	NP15.6	-0.135651	0.557007	0.795935	-0.0704102	0.409653	0.88282
Srp72	1/FBpp0083319	Srp72	-0.378828	0.0207307	0.195693	0.16239	0.00773891	0.317553
Sep2	1/FBpp0083352	Sep2	0.322012	0.0847578	0.370489	-0.188693	0.00698733	0.313427
RpS20	1/FBpp0083371	RpS20	-0.0236105	0.916508	0.979345	-0.0155237	0.851892	0.967176
AdSS	1/FBpp0083395	AdSS	-1.09674	0.160446	0.475828	0.0835472	0.769042	0.962828
CG17271	1/FBpp0083397	CG17271	-0.000613407	0.996065	0.99879	0.00475146	0.917578	0.979411
Oga	1/FBpp0083452	Oga	-0.893274	0.0129824	0.164464	0.308868	0.0185995	0.5054
Rab1	1/FBpp0083503	Rab1	-0.0530681	0.7216	0.903403	-0.0365063	0.507298	0.924243
CG6028	1/FBpp0083584	CG6028	0.175982	0.491437	0.763714	0.0566899	0.548009	0.939154
Nop56	1/FBpp0083625	Nop56	-0.122796	0.352839	0.678361	0.0294787	0.54474	0.939154
CG6937	1/FBpp0083659	CG6937	-0.0575289	0.766296	0.923456	0.0195202	0.784678	0.962828
Rpn7	1/FBpp0083687	Rpn7	0.0745888	0.508289	0.776418	-0.00793385	0.848541	0.967176
CG12499	1/FBpp0083688	CG12499	-1.46751	0.00278526	0.0712826	0.37104	0.034952	0.562265
Nup133	1/FBpp0083695	Nup133	0.0847523	0.650272	0.875847	-0.00433207	0.949347	0.983985
Sec13	1/FBpp0083801	Sec13	0.0488176	0.659557	0.879045	0.0397677	0.332681	0.869507
RpS3	1/FBpp0083802	RpS3	0.0492198	0.663986	0.882051	-0.0306811	0.463938	0.90519
Rpt5	1/FBpp0083843	Rpt5	-0.0955878	0.715521	0.900695	0.047512	0.623783	0.939659
Ndc1	1/FBpp0083879	Ndc1	-0.347312	0.0272358	0.217468	0.0611023	0.283994	0.830314
CG5854	1/FBpp0083882	CG5854	0.220451	0.668842	0.884162	-0.0149369	0.937367	0.983889
Aats-glupro(ent1)	1/FBpp0083898	Aats-glupro	-0.0878628	0.306088	0.651513	0.0637679	0.0471899	0.599306
Rpt2	1/FBpp0083906	Rpt2	-0.00844659	0.939164	0.988917	0.0345634	0.399111	0.88282
Apc2	1/FBpp0083937	Apc2	-0.089315	0.708766	0.897101	0.0739782	0.403826	0.88282
CG5728	1/FBpp0084016	CG5728	-0.318236	0.184924	0.519594	0.0561267	0.523782	0.929669
CG5706	1/FBpp0084021	CG5706	-0.158862	0.288164	0.631139	0.186561	0.00123663	0.164855
Rpb10	1/FBpp0084067	Rpb10	-0.150456	0.460404	0.752123	-0.039028	0.60347	0.939154
bai	1/FBpp0084133	bai	-0.331071	0.0648442	0.321275	0.0690597	0.291478	0.830314
OstStt3	1/FBpp0084161	OstStt3	-0.472859	0.0943809	0.392202	0.00484009	0.962508	0.987659
CG11781	1/FBpp0084172	CG11781	-0.163393	0.198706	0.536773	0.0188348	0.686054	0.946116
CG11857	1/FBpp0084189	CG11857	-0.309906	0.159197	0.475828	0.0261068	0.745815	0.959573
Aats-gln	1/FBpp0084240	Aats-gln	0.100858	0.523645	0.781688	0.0706854	0.228279	0.817302
CG5886	1/FBpp0084281	CG5886	0.146088	0.352199	0.678361	-0.0341639	0.554623	0.939154
CG14544	1/FBpp0084342	CG14544	0.021789	0.952387	0.99103	0.0889457	0.509922	0.926608
CG31075(ent1)	1/FBpp0084452	CG31075	0.968878	0.00302183	0.0748485	-0.262762	0.0264153	0.531607
Hmu	1/FBpp0084534	Hmu	-0.0247611	0.875651	0.962977	-0.10346	0.0808285	0.71729
CG5590	1/FBpp0084585	CG5590	0.631171	0.000503753	0.0270347	-0.139053	0.0312999	0.562265
ALiX	1/FBpp0084610	ALiX	0.275653	0.129298	0.436575	0.0216425	0.7444	0.959573
mRpS22	1/FBpp0084616	mRpS22	-0.0554816	0.824435	0.944849	-0.05738	0.534889	0.934948
RpL4	1/FBpp0084617	RpL4	-0.137824	0.386543	0.711769	0.0484269	0.409653	0.88282
Gp93	1/FBpp0084623	Gp93	0.0622791	0.675334	0.885414	-0.0140965	0.797212	0.962828
CG4849	1/FBpp0084626	CG4849	-0.181734	0.207714	0.547331	0.0483473	0.36215	0.877854
Moca-cyp	1/FBpp0084655	Moca-cyp	-0.0139967	0.970183	0.993635	0.160868	0.250011	0.826476
CG1458	1/FBpp0084774	CG1458	-0.387469	0.0151853	0.169937	0.0492768	0.391181	0.88282
CG1907	1/FBpp0084813	CG1907	-0.771487	0.330975	0.665142	0.217129	0.454618	0.894798
eIF2B-alpha	1/FBpp0084874	eIF2B-alpha	-0.33463	0.426767	0.734076	0.195485	0.209079	0.786489
mRpS18C	1/FBpp0084989	mRpS18C	-0.0115405	0.967442	0.992722	-0.00799755	0.939197	0.983889
dj-1beta	1/FBpp0085065	dj-1beta	0.122117	0.808864	0.942114	0.0648091	0.728086	0.956132
l(3)03670	1/FBpp0085107	l(3)03670	-0.225495	0.223197	0.565069	0.0809722	0.235874	0.821444
CG1542	1/FBpp0085119	CG1542	0.228859	0.125616	0.432471	-0.0694223	0.203426	0.779798
mey	1/FBpp0085151	mey	-0.142861	0.670535	0.884162	0.0349784	0.776208	0.962828
Acf1	1/FBpp0085204	Acf1	-0.344588	0.608433	0.844299	-0.0162452	0.947828	0.983985
Lamp1	1/FBpp0085251	Lamp1	-0.301374	0.416823	0.724713	0.104604	0.445558	0.889589
CG17337	1/FBpp0085374	CG17337	0.0876706	0.681711	0.890872	0.166797	0.0382198	0.568515
CG17508	1/FBpp0085407	CG17508	-0.597991	0.237461	0.584349	0.0596113	0.748209	0.959573
SdhB	1/FBpp0085489	SdhB	-0.0248133	0.854109	0.952956	0.00335532	0.946288	0.983985
rig	1/FBpp0085564	rig	-0.265089	0.0873994	0.373244	0.0596568	0.293181	0.830314
CG11208	1/FBpp0085630	CG11208	-0.399858	0.0157333	0.169937	0.038515	0.517775	0.929152
CG7137	1/FBpp0085693	CG7137	-0.0781344	0.845611	0.950722	-0.0322167	0.826455	0.966977
FK506-bp2	1/FBpp0085703	FK506-bp2	1.01213	0.00117615	0.0466703	-0.164552	0.136795	0.724765
Spt5	1/FBpp0085716	Spt5	-0.609154	0.160082	0.475828	0.131871	0.407143	0.88282
betaTub(ent1)	1/FBpp0085720	betaTub56D	0.164398	0.52421	0.781688	0.0617651	0.51688	0.929152
CG15100	1/FBpp0085809	CG15100	-0.10204	0.623483	0.857222	0.0491695	0.521955	0.929152
Eip55E	1/FBpp0085889	Eip55E	0.2811	0.238749	0.584349	-0.0645951	0.461504	0.902822
Prp19	1/FBpp0085902	Prp19	0.0875967	0.502883	0.774093	-0.0557017	0.250422	0.826476
Ote	1/FBpp0085947	Ote	-0.262384	0.195272	0.53286	0.0393373	0.596434	0.939154
CG5726	1/FBpp0085951	CG5726	-0.111632	0.455343	0.748827	0.0297049	0.589998	0.939154
Nup75	1/FBpp0085954	Nup75	0.51227	0.58122	0.820127	-0.175444	0.605845	0.939154
P32	1/FBpp0086051	P32	-0.390597	0.0660114	0.32216	0.118668	0.12831	0.724765
Ns2	1/FBpp0086063	Ns2	-0.572811	0.275381	0.623577	0.103316	0.589884	0.939154
Sip1	1/FBpp0086065	Sip1	-0.115595	0.628617	0.862808	0.00602381	0.945503	0.983985
robl	1/FBpp0086076	robl	0.0119988	0.969189	0.993249	0.0322518	0.77859	0.962828
RpL18A	1/FBpp0086103	RpL18A	0.0994256	0.553106	0.795734	-0.0382211	0.536847	0.934948
Bap55	1/FBpp0086115	Bap55	-0.336424	0.0317765	0.231707	0.0915984	0.109715	0.724765
Sod2	1/FBpp0086226	Sod2	-0.045691	0.80098	0.939241	0.0282979	0.672509	0.942225
RpLP2	1/FBpp0086252	RpLP2	-0.458834	0.160577	0.475828	0.129697	0.280767	0.830314
CG8306	1/FBpp0086266	CG8306	-0.499211	6.42546e-06	0.00475317	0.0514726	0.167567	0.738616
Khc	1/FBpp0086328	Khc	-0.0892176	0.466368	0.752123	0.0619326	0.173456	0.738616
Rrp42	1/FBpp0086348	Rrp42	-0.567749	0.105671	0.407283	0.200831	0.116758	0.724765
CG8397	1/FBpp0086399	CG8397	0.635484	0.15528	0.469926	-0.201572	0.220872	0.805934
Prosbeta1	1/FBpp0086400	Prosbeta1	-0.00941439	0.945535	0.990621	0.0753799	0.142452	0.724765
Vha36-1	1/FBpp0086468	Vha36-1	0.108974	0.64704	0.875334	0.014159	0.871851	0.971222
CG7639	1/FBpp0086555	CG7639	-0.613939	0.0261431	0.217468	0.107508	0.28262	0.830314
CG12859	1/FBpp0086570	CG12859	-0.430212	0.0664364	0.32216	-0.00701268	0.934356	0.983212
SMC2	1/FBpp0086591	SMC2	-0.14441	0.288025	0.631139	0.0349214	0.48508	0.909777
Sec61beta	1/FBpp0086627	Sec61beta	-0.405456	0.0256151	0.217468	0.0982517	0.137563	0.724765
LamC(ent1)	1/FBpp0086641	LamC	-0.632195	0.0106172	0.149945	0.193584	0.0323869	0.562265
CG30069	1/FBpp0086659	CG30069	-0.354664	0.0283131	0.218488	0.0882607	0.134455	0.724765
tum	1/FBpp0086767	tum	-0.105003	0.386098	0.711769	-0.0103404	0.816545	0.966977
Roe1	1/FBpp0086795	Roe1	0.0933137	0.487577	0.76218	0.0524368	0.29207	0.830314
Mp20	1/FBpp0086858	Mp20	0.0699941	0.912543	0.979345	-0.0189905	0.935734	0.983575
CG4679	1/FBpp0086872	CG4679	-0.598673	0.167913	0.49332	0.212732	0.184085	0.756062
mRpL18	1/FBpp0086965	mRpL18	-0.176728	0.540942	0.790306	0.0414731	0.697206	0.949663
CG8778	1/FBpp0086993	CG8778	0.167988	0.524362	0.781688	-0.106456	0.272492	0.830314
Cpr49Ag	1/FBpp0087033	Cpr49Ag	0.670722	0.115241	0.42072	-0.192053	0.219637	0.805502
Lac	1/FBpp0087044	Lac	-0.0908894	0.50884	0.776523	-0.0279963	0.581204	0.939154
CG8545	1/FBpp0087045	CG8545	-0.161213	0.241192	0.586586	0.027981	0.579657	0.939154
128up	1/FBpp0087084	128up	0.151152	0.440941	0.742292	0.0614008	0.396704	0.88282
CG8378	1/FBpp0087091	CG8378	-0.0868241	0.838434	0.948864	0.123231	0.42947	0.88282
SmD3	1/FBpp0087094	SmD3	-0.10146	0.253716	0.601836	0.00704055	0.829103	0.966977
RpS11(ent1)	1/FBpp0087115	RpS11	0.0691087	0.665702	0.88285	-0.0158341	0.788452	0.962828
Prp8	1/FBpp0087124	Prp8	-0.0438789	0.827651	0.945719	0.0133682	0.857386	0.968621
RnrS	1/FBpp0087152	RnrS	0.386411	0.169981	0.49758	-0.0673197	0.514284	0.929152
ERp60	1/FBpp0087164	ERp60	0.129912	0.306737	0.651513	-0.0115519	0.804623	0.965307
wal	1/FBpp0087186	wal	-0.166426	0.375558	0.697686	0.0956637	0.169868	0.738616
Tapdelta	1/FBpp0087250	Tapdelta	-0.34323	0.0318475	0.231707	-0.011504	0.842112	0.967176
CG12384	1/FBpp0087252	CG12384	0.0162451	0.958606	0.99103	-0.0170514	0.882819	0.97268
Fpps	1/FBpp0087266	Fpps	-0.0329231	0.866338	0.954823	0.0680409	0.347982	0.877854
CG13217	1/FBpp0087290	CG13217	-0.35251	0.313761	0.6584	0.0143723	0.910243	0.975044
RpS15Ab	1/FBpp0087321	RpS15Ab	0.214521	0.55008	0.795734	0.108182	0.414913	0.88282
nclb	1/FBpp0087323	nclb	0.387765	0.129503	0.436575	-0.0455973	0.625744	0.939659
CG7637	1/FBpp0087347	CG7637	-1.05167	0.059409	0.302685	0.269154	0.18735	0.759783
CG17765	1/FBpp0087367	CG17765	0.404458	0.0912267	0.386513	-0.0378405	0.664608	0.942007
CG12909	1/FBpp0087437	CG12909	-0.136224	0.558205	0.796728	-0.157539	0.0685339	0.696446
RpLP0-like	1/FBpp0087511	RpLP0-like	0.0615819	0.698855	0.894348	-0.019771	0.733722	0.95646
CG1371	1/FBpp0087514	CG1371	-0.284111	0.00273295	0.0712826	0.0754277	0.0278932	0.554419
GstT1	1/FBpp0087548	GstT1	-0.145403	0.661084	0.879896	0.0250144	0.837985	0.966977
CG1665	1/FBpp0087562	CG1665	0.167041	0.525034	0.781792	-0.0369717	0.703098	0.950243
Map60	1/FBpp0087613	Map60	-0.256142	0.106533	0.407541	0.0175748	0.761416	0.960942
tsu	1/FBpp0087648	tsu	0.104326	0.510343	0.77739	-0.0415153	0.478051	0.909777
shrb	1/FBpp0087704	shrb	0.0348631	0.735308	0.906456	-0.049939	0.192899	0.761194
Mys45A	1/FBpp0087709	Mys45A	-1.17505	0.0354875	0.243127	0.402814	0.0501938	0.603075
Dmn	1/FBpp0087722	Dmn	-0.148445	0.289167	0.631139	0.0568483	0.271678	0.830314
CG30349	1/FBpp0087731	CG30349	-0.10307	0.321736	0.665142	0.0106051	0.781477	0.962828
proPO45	1/FBpp0087744	proPO45	1.361	0.0227119	0.205427	-0.468727	0.0329894	0.562265
CG8235	1/FBpp0087757	CG8235	-0.0966359	0.570956	0.810617	0.0821578	0.194754	0.766636
CG8258	1/FBpp0087764	CG8258	0.0754169	0.608839	0.844299	0.105806	0.0556798	0.631299
CSN7	1/FBpp0087821	CSN7	0.520509	0.0383573	0.248687	-0.0921945	0.312758	0.846287
Nup50	1/FBpp0087861	Nup50	-0.14222	0.331756	0.665142	0.0610753	0.259579	0.830314
Rs1	1/FBpp0087865	Rs1	-0.35799	0.083419	0.365952	0.125189	0.100508	0.724765
cathD	1/FBpp0087972	cathD	2.54373	0.00597432	0.106501	-0.794611	0.0187926	0.5054
Rpt1	1/FBpp0088021	Rpt1	-0.0317256	0.857713	0.952986	0.0416641	0.52431	0.929669
dpa	1/FBpp0088055	dpa	-0.3481	0.012424	0.164464	0.141372	0.00625582	0.313427
p47	1/FBpp0088069	p47	-0.300678	0.506165	0.775382	0.0859089	0.604053	0.939154
CG1707	1/FBpp0088085	CG1707	0.269067	0.341776	0.674092	-0.0273381	0.792984	0.962828
Tsp42Ef	1/FBpp0088094	Tsp42Ef	-0.300376	0.284477	0.629997	0.0224722	0.826658	0.966977
CG31997	1/FBpp0088221	CG31997	0.66079	0.205398	0.543006	-0.0195765	0.918506	0.979411
CG10638	1/FBpp0088362	CG10638	0.387195	0.0811455	0.358684	-0.0949221	0.24295	0.821744
Lsp2	1/FBpp0088363	Lsp2	2.7321	0.00340468	0.0755795	-0.772847	0.0225281	0.520082
Atpalpha(ent1)	1/FBpp0088502	Atpalpha	-0.150743	0.552199	0.795734	-0.0940297	0.31661	0.849569
CG5033	1/FBpp0088519	CG5033	-0.115309	0.636394	0.867565	-0.0237186	0.790661	0.962828
OstDelta(ent1)	1/FBpp0088527	OstDelta	-0.182033	0.557155	0.795935	0.100597	0.377168	0.88282
eIF-3p66	1/FBpp0088565	eIF-3p66	-0.169156	0.493556	0.765535	0.0761764	0.404076	0.88282
Prosalpha7	1/FBpp0089041	Prosalpha7	-0.00849695	0.934182	0.986487	0.086402	0.0262929	0.531607
CG33977	1/FBpp0099388	CG33977	-0.410297	0.0720395	0.339558	0.0696329	0.402512	0.88282
mRpL53	1/FBpp0099679	mRpL53	-0.48194	0.14227	0.455688	0.225532	0.062493	0.662264
mt:CoII	1/FBpp0100177	mt:CoII	-0.275194	0.478759	0.758605	-0.0261796	0.854839	0.967176
mt:ATPase8	1/FBpp0100178	mt:ATPase8	-0.095131	0.764963	0.923416	-0.0331599	0.776195	0.962828
mt:ND3	1/FBpp0100181	mt:ND3	-0.128511	0.491908	0.763714	-0.0178063	0.795641	0.962828
mt:Cyt-b	1/FBpp0100186	mt:Cyt-b	0.338304	0.1816	0.51567	-0.083279	0.370768	0.88282
CG34132	1/FBpp0110179	CG34132	0.813551	0.0153469	0.169937	-0.258324	0.0357278	0.562265
CG34200	1/FBpp0111308	CG34200	0.0935817	0.732001	0.906456	-0.0446955	0.658197	0.942007
CG17514	1/FBpp0112471	CG17514	-0.0277432	0.839848	0.948864	0.119252	0.0217319	0.520082
kl-3	1/FBpp0112479	kl-3	-1.18843	0.0351174	0.24162	0.43318	0.0373782	0.567726
CG40042	1/FBpp0112504	CG40042	0.0483862	0.797742	0.937492	-0.0363046	0.602789	0.939154
Tim17b	1/FBpp0112618	Tim17b	-0.182446	0.515307	0.779265	-0.00312835	0.975842	0.989883
CG12050	1/FBpp0113107	CG12050	-0.196583	0.442835	0.742292	0.0730471	0.439829	0.886523
CG13047	1/FBpp0288402	CG13047	0.181688	0.472799	0.754416	-0.251996	0.00887962	0.331505
CG42232	1/FBpp0288574	CG42232	0.107433	0.526172	0.781792	-0.0868278	0.168221	0.738616
CG7461	1/FBpp0289511	CG7461	-0.271071	0.141168	0.455471	0.103442	0.128484	0.724765
Zasp52	1/FBpp0290528	Zasp52	0.575123	0.0626085	0.314018	-0.218776	0.0536522	0.630511
mRpS35	1/FBpp0290840	mRpS35	-0.0242618	0.962233	0.99103	0.163285	0.385936	0.88282
CG31195	1/FBpp0291398	CG31195	-0.144936	0.507929	0.776418	-0.0740328	0.360497	0.877854
Ccdc56	1/FBpp0291477	Ccdc56	-0.353555	0.146049	0.4602	0.0722086	0.418005	0.88282
proPO-A1	1/FBpp0291497	proPO-A1	1.54212	0.0153681	0.169937	-0.478928	0.0398445	0.569668
SmB	1/FBpp0293061	SmB	-0.216958	0.36269	0.688598	0.0240505	0.783825	0.962828
Rpt4	1/FBpp0293948	Rpt4	-0.425173	0.013304	0.164464	0.148616	0.0187246	0.5054
CG43675	1/FBpp0302550	CG43675	0.0934502	0.702312	0.894348	0.0260726	0.77261	0.962828
CG42255	1/FBpp0304441	CG42255	-0.067852	0.791016	0.935048	0.0111758	0.904835	0.975044
Ef1beta	1/FBpp0305165	Ef1beta	-0.20025	0.4962	0.768895	0.101984	0.348765	0.877854
CtBP(ent1)	1/FBpp0306583	CtBP	0.185572	0.288489	0.631139	0.0299563	0.641073	0.940863
Src42A(ent1)	1/FBpp0307254	Src42A	-0.00520235	0.980625	0.994877	-0.122741	0.124825	0.724765
PIG-S	1/FBpp0308257	PIG-S	-0.328823	0.0828537	0.364466	0.0176998	0.795806	0.962828
Jwa	1/FBpp0309815	Jwa	-0.264096	0.234029	0.581461	0.0816566	0.318428	0.852072
pHCl	1/FBpp0310359	pHCl	-0.480573	0.226441	0.570532	0.105992	0.467874	0.908542
Hsc70-4/Hsc70-1	10/FBpp0075505/FBpp0075504/FBpp0075503/FBpp0307982/FBpp0082519/FBpp0082518/FBpp0082517/FBpp0082516/FBpp0082515/FBpp0082514	Hsc70-4/Hsc70-1	-0.0127543	0.958644	0.99103	0.0914705	0.316021	0.849404
Bsg	10/FBpp0079188/FBpp0079194/FBpp0079193/FBpp0079189/FBpp0079195/FBpp0079196/FBpp0079191/FBpp0079190/FBpp0079192/FBpp0304774	Bsg	-0.197032	0.188526	0.523502	-0.0213758	0.696992	0.949663
Act(ent2)	10/FBpp0082597/FBpp0290168/FBpp0071448/FBpp0082254/FBpp0082253/FBpp0085365/FBpp0100125/FBpp0100124/FBpp0070787/FBpp0070788	Act88F/Act42A/Act57B/Act5C/Act87E	0.406604	0.162293	0.478641	-0.0916124	0.39094	0.88282
Galphao/Galphai	10/FBpp0089316/FBpp0089315/FBpp0087365/FBpp0087364/FBpp0087363/FBpp0087362/FBpp0087361/FBpp0087360/FBpp0087359/FBpp0076643	Galphao/Galphai	-0.502167	0.00353554	0.0755795	0.118108	0.0570357	0.64215
cg(ent1)	10/FBpp0288474/FBpp0288473/FBpp0111707/FBpp0308984/FBpp0308983/FBpp0308982/FBpp0086658/FBpp0086657/FBpp0086656/FBpp0086655	cg	-0.141904	0.396787	0.719237	0.0218925	0.722475	0.956132
PMCA(ent1)	10/FBpp0289786/FBpp0289785/FBpp0289784/FBpp0289783/FBpp0289782/FBpp0289781/FBpp0293012/FBpp0293011/FBpp0293009/FBpp0293013	PMCA	-0.118872	0.593099	0.830339	-0.0563609	0.493406	0.912036
CG1516	10/FBpp0290074/FBpp0087546/FBpp0087545/FBpp0087544/FBpp0087543/FBpp0087542/FBpp0087541/FBpp0087540/FBpp0087539/FBpp0087547	CG1516	-0.182683	0.403518	0.719987	0.0932497	0.249449	0.826476
pUf68(ent2)	10/FBpp0290738/FBpp0289649/FBpp0289648/FBpp0289647/FBpp0289646/FBpp0289645/FBpp0072594/FBpp0072592/FBpp0072591/FBpp0072593	pUf68	-0.517843	0.000131465	0.0168975	0.0837373	0.0764443	0.71729
CG5174(ent1)	10/FBpp0297592/FBpp0297591/FBpp0309317/FBpp0290372/FBpp0290371/FBpp0085869/FBpp0085868/FBpp0085866/FBpp0085863/FBpp0085865	CG5174	0.289296	0.0319496	0.231707	-0.0604957	0.217477	0.80307
CkIIbeta	10/FBpp0300428/FBpp0300427/FBpp0300330/FBpp0305406/FBpp0288844/FBpp0073406/FBpp0073405/FBpp0099985/FBpp0089135/FBpp0073403	CkIIbeta	-0.199764	0.344307	0.674092	0.11769	0.133717	0.724765
B52(ent1)	10/FBpp0300517/FBpp0300516/FBpp0300515/FBpp0289815/FBpp0289813/FBpp0082274/FBpp0082271/FBpp0082272/FBpp0082270/FBpp0082269	B52	-0.326419	0.0311921	0.230364	-0.00906408	0.86839	0.971222
lig(ent1)	10/FBpp0303481/FBpp0293224/FBpp0293223/FBpp0291131/FBpp0291130/FBpp0291129/FBpp0087853/FBpp0087852/FBpp0100030/FBpp0087854	lig	-0.22761	0.246678	0.590322	0.164868	0.0254989	0.531607
Arf79F/Arf102F	10/FBpp0304364/FBpp0289185/FBpp0289184/FBpp0111771/FBpp0078226/FBpp0078225/FBpp0078224/FBpp0305852/FBpp0088256/FBpp0078222	Arf79F/Arf102F	0.0581119	0.841272	0.948864	0.00563845	0.958011	0.98479
Acsl	10/FBpp0305216/FBpp0087780/FBpp0087781/FBpp0099849/FBpp0099845/FBpp0099847/FBpp0099850/FBpp0087779/FBpp0099848/FBpp0099846	Acsl	-0.119852	0.355753	0.682672	-0.0154612	0.746024	0.959573
Trl	10/FBpp0305260/FBpp0305259/FBpp0099867/FBpp0099866/FBpp0089415/FBpp0089416/FBpp0089419/FBpp0089411/FBpp0089418/FBpp0089417	Trl	0.090758	0.611783	0.845468	-0.0840882	0.205605	0.783741
Atpalpha(ent2)	10/FBpp0305517/FBpp0305516/FBpp0289428/FBpp0088981/FBpp0088982/FBpp0088983/FBpp0088984/FBpp0088501/FBpp0088503/FBpp0088502	Atpalpha	0.067776	0.817522	0.942114	-0.122679	0.260634	0.830314
Hrb98DE/Hrb87F	10/FBpp0306562/FBpp0302741/FBpp0289817/FBpp0084672/FBpp0084670/FBpp0084668/FBpp0084667/FBpp0084669/FBpp0084671/FBpp0082316	Hrb98DE/Hrb87F	-0.222217	0.0466357	0.264141	-0.0115894	0.774599	0.962828
CtBP(ent2)	10/FBpp0306584/FBpp0306582/FBpp0306581/FBpp0306580/FBpp0082167/FBpp0082169/FBpp0099514/FBpp0082170/FBpp0082168/FBpp0306583	CtBP	0.386829	0.0173392	0.181274	-0.0744381	0.205914	0.783741
CtBP(ent3)	10/FBpp0306584/FBpp0306583/FBpp0306582/FBpp0306581/FBpp0306580/FBpp0082167/FBpp0082169/FBpp0099514/FBpp0082170/FBpp0082168	CtBP	0.17715	0.135244	0.445282	-0.0492838	0.25809	0.830314
cher(ent1)	10/FBpp0308016/FBpp0308015/FBpp0308014/FBpp0288454/FBpp0288453/FBpp0288452/FBpp0304476/FBpp0292427/FBpp0088480/FBpp0088478	cher	0.129252	0.43174	0.735558	-0.00953196	0.874836	0.971222
Ald	10/FBpp0308680/FBpp0297612/FBpp0302781/FBpp0302780/FBpp0113036/FBpp0089214/FBpp0084373/FBpp0084372/FBpp0084368/FBpp0084367	Ald	0.928854	0.000939559	0.0398076	-0.204982	0.0409651	0.569668
gro	10/FBpp0308932/FBpp0307986/FBpp0293584/FBpp0292078/FBpp0292077/FBpp0089115/FBpp0084339/FBpp0084338/FBpp0084337/FBpp0084336	gro	0.846948	0.0118986	0.160982	-0.238945	0.0516528	0.616008
Rab(ent1)	11/FBpp0071419/FBpp0073258/FBpp0071434/FBpp0300990/FBpp0074690/FBpp0071436/FBpp0292350/FBpp0305729/FBpp0070027/FBpp0077029/FBpp0083503	Rab35/Rab9Db/Rab10/Rab9E/Rab9Fa/Rab9D/Rab8/Rab1	-0.204739	0.0599357	0.304405	-0.013045	0.74133	0.959573
Hsc70-3/Hsc70-4	11/FBpp0073448/FBpp0073447/FBpp0073446/FBpp0073445/FBpp0307982/FBpp0082519/FBpp0082518/FBpp0082517/FBpp0082516/FBpp0082515/FBpp0082514	Hsc70-3/Hsc70-4	-0.0140214	0.921834	0.982704	0.0497678	0.347423	0.877854
Act(ent5)	11/FBpp0082597/FBpp0290168/FBpp0071448/FBpp0082254/FBpp0082253/FBpp0085365/FBpp0309075/FBpp0100125/FBpp0100124/FBpp0070787/FBpp0070788	Act88F/Arp53D/Act42A/Act57B/Act5C/Act87E	0.438257	0.0763228	0.34929	-0.00339845	0.96985	0.989154
PMCA(ent2)	11/FBpp0289786/FBpp0289785/FBpp0289784/FBpp0289783/FBpp0289782/FBpp0289781/FBpp0293012/FBpp0293011/FBpp0293010/FBpp0293009/FBpp0293013	PMCA	-0.486744	0.0264386	0.217468	0.0424761	0.591575	0.939154
Msp300(ent1)	11/FBpp0292451/FBpp0292450/FBpp0292448/FBpp0292447/FBpp0292446/FBpp0292445/FBpp0304679/FBpp0304678/FBpp0304677/FBpp0304676/FBpp0292449	Msp300	0.426256	0.0544615	0.285662	-0.0633743	0.432088	0.88282
Imp(ent1)	11/FBpp0293680/FBpp0073275/FBpp0293679/FBpp0073276/FBpp0073269/FBpp0290623/FBpp0073274/FBpp0073272/FBpp0073270/FBpp0073273/FBpp0073271	Imp	-0.411105	0.0203177	0.195693	-0.00557105	0.930345	0.981185
psq	11/FBpp0303457/FBpp0100067/FBpp0087368/FBpp0087372/FBpp0100066/FBpp0089330/FBpp0087373/FBpp0087371/FBpp0087374/FBpp0087370/FBpp0087369	psq	0.245721	0.769012	0.925119	0.228258	0.457338	0.897944
lig(ent2)	11/FBpp0303481/FBpp0303480/FBpp0293224/FBpp0293223/FBpp0291131/FBpp0291130/FBpp0291129/FBpp0087853/FBpp0087852/FBpp0100030/FBpp0087854	lig	-0.158466	0.426416	0.734076	0.115644	0.119013	0.724765
l(2)gl	11/FBpp0303505/FBpp0297547/FBpp0297546/FBpp0297545/FBpp0297544/FBpp0077829/FBpp0077828/FBpp0077827/FBpp0077826/FBpp0077825/FBpp0077824	l(2)gl	0.147225	0.42394	0.733579	-0.0375977	0.579535	0.939154
Rtnl1(ent2)	11/FBpp0304686/FBpp0290755/FBpp0290754/FBpp0290753/FBpp0078675/FBpp0078680/FBpp0078679/FBpp0078678/FBpp0078677/FBpp0078676/FBpp0078674	Rtnl1	0.145918	0.533923	0.787166	-0.0946918	0.275991	0.830314
mub	11/FBpp0304982/FBpp0293519/FBpp0293518/FBpp0078122/FBpp0293521/FBpp0293520/FBpp0290578/FBpp0089422/FBpp0293517/FBpp0110316/FBpp0305424	mub	-0.255652	0.361384	0.687741	-0.00542136	0.957723	0.98479
Atpalpha(ent3)	11/FBpp0305517/FBpp0305516/FBpp0289428/FBpp0088504/FBpp0088981/FBpp0088982/FBpp0088983/FBpp0088984/FBpp0088501/FBpp0088503/FBpp0088502	Atpalpha	-0.385626	0.0384678	0.248687	-0.0203975	0.762188	0.960942
Amun	11/FBpp0305931/FBpp0305930/FBpp0292402/FBpp0292401/FBpp0292400/FBpp0292399/FBpp0073456/FBpp0073455/FBpp0073454/FBpp0073453/FBpp0073452	Amun	-0.0708018	0.775961	0.929536	0.0279155	0.759562	0.96064
Flo2	12/FBpp0073766/FBpp0289664/FBpp0289663/FBpp0073767/FBpp0073770/FBpp0073769/FBpp0073771/FBpp0303249/FBpp0303250/FBpp0073768/FBpp0303248/FBpp0303247	Flo2	-0.652451	0.0435727	0.259822	-0.0968075	0.409649	0.88282
Act(ent3)	12/FBpp0082597/FBpp0306215/FBpp0078131/FBpp0290168/FBpp0071448/FBpp0082254/FBpp0082253/FBpp0085365/FBpp0100125/FBpp0100124/FBpp0070787/FBpp0070788	Act88F/Act42A/Act57B/Act79B/Act5C/Act87E	0.305226	0.12383	0.430524	0.00736258	0.918995	0.979411
Rm62(ent1)	12/FBpp0291159/FBpp0291753/FBpp0301226/FBpp0301225/FBpp0301224/FBpp0301223/FBpp0078303/FBpp0078302/FBpp0078301/FBpp0078300/FBpp0078299/FBpp0078298	Rm62	-0.189578	0.231227	0.578067	0.021298	0.713896	0.954359
Atpalpha(ent4)	12/FBpp0291443/FBpp0305517/FBpp0305516/FBpp0289428/FBpp0088504/FBpp0088981/FBpp0088982/FBpp0088983/FBpp0088984/FBpp0088501/FBpp0088503/FBpp0088502	Atpalpha	-0.36691	0.0731095	0.340278	0.0117808	0.874239	0.971222
14-3-3zeta(ent1)	12/FBpp0305137/FBpp0305136/FBpp0099540/FBpp0099539/FBpp0087501/FBpp0087505/FBpp0089338/FBpp0089337/FBpp0087504/FBpp0087500/FBpp0087503/FBpp0087502	14-3-3zeta	-0.559808	0.585416	0.823124	0.302577	0.42577	0.88282
14-3-3zeta(ent2)	12/FBpp0305137/FBpp0305136/FBpp0099540/FBpp0099539/FBpp0087501/FBpp0087505/FBpp0089338/FBpp0089337/FBpp0087504/FBpp0087503/FBpp0087502/FBpp0087500	14-3-3zeta	0.10507	0.423691	0.733579	0.0762178	0.119045	0.724765
hts(ent1)	12/FBpp0309427/FBpp0301123/FBpp0301122/FBpp0301121/FBpp0301120/FBpp0301119/FBpp0301118/FBpp0301117/FBpp0301116/FBpp0301112/FBpp0301110/FBpp0301114	hts	0.036437	0.814766	0.942114	0.00417887	0.941959	0.983985
hts(ent2)	12/FBpp0309427/FBpp0301123/FBpp0301122/FBpp0301121/FBpp0301120/FBpp0301119/FBpp0301118/FBpp0301117/FBpp0301116/FBpp0301114/FBpp0301112/FBpp0301110	hts	-0.120157	0.559209	0.797455	-0.0247771	0.743965	0.959573
Act(ent6)	13/FBpp0082597/FBpp0306215/FBpp0078131/FBpp0290168/FBpp0071448/FBpp0082254/FBpp0082253/FBpp0085365/FBpp0309075/FBpp0100125/FBpp0100124/FBpp0070787/FBpp0070788	Act88F/Arp53D/Act42A/Act57B/Act79B/Act5C/Act87E	0.27137	0.243035	0.590058	0.0628456	0.462156	0.903
Tm1(ent1)	13/FBpp0296936/FBpp0296934/FBpp0291172/FBpp0291171/FBpp0306046/FBpp0306045/FBpp0088903/FBpp0088899/FBpp0088898/FBpp0088904/FBpp0088906/FBpp0088896/FBpp0089024	Tm1	0.544676	0.00708538	0.116403	-0.145349	0.0478866	0.599306
Moe	13/FBpp0300514/FBpp0300513/FBpp0303991/FBpp0071213/FBpp0071212/FBpp0089236/FBpp0089235/FBpp0089234/FBpp0089233/FBpp0089232/FBpp0089231/FBpp0071215/FBpp0071214	Moe	0.576186	0.00141479	0.048335	-0.0414319	0.514553	0.929152
gish	13/FBpp0306673/FBpp0293609/FBpp0293608/FBpp0303074/FBpp0099738/FBpp0099737/FBpp0099736/FBpp0082718/FBpp0082719/FBpp0082715/FBpp0082717/FBpp0082716/FBpp0290519	gish	-0.375545	0.219567	0.562903	0.0781497	0.486752	0.909777
Aldh-III	13/FBpp0307851/FBpp0300518/FBpp0302797/FBpp0302796/FBpp0302795/FBpp0302794/FBpp0289708/FBpp0289707/FBpp0289706/FBpp0289705/FBpp0289704/FBpp0089176/FBpp0088066	Aldh-III	-0.210858	0.124077	0.430524	-0.0130494	0.794342	0.962828
CG9270/l(2)03659/CG7627/CG31792/CG31793/Mrp4/CG4562	13/FBpp0309279/FBpp0080682/FBpp0303069/FBpp0303067/FBpp0083268/FBpp0297935/FBpp0305214/FBpp0291666/FBpp0291237/FBpp0297173/FBpp0302855/FBpp0302854/FBpp0079228	CG9270/l(2)03659/CG7627/CG31792/CG31793/Mrp4/CG4562	-0.0318304	0.923497	0.982704	0.0304761	0.802016	0.96446
Hsp70(ent3)	14/FBpp0082107/FBpp0083974/FBpp0307982/FBpp0082519/FBpp0082518/FBpp0082517/FBpp0082516/FBpp0082515/FBpp0081956/FBpp0082105/FBpp0082106/FBpp0082147/FBpp0081986/FBpp0082514	Hsp70Bbb/Hsp70Bb/Hsc70-4/Hsp70Ba/Hsp70Ab/Hsp70Aa/Hsp70Bc/Hsp68	0.394812	0.157074	0.473574	-0.0301867	0.767403	0.962828
CG32495/GS(ent1)	14/FBpp0290201/FBpp0290200/FBpp0290199/FBpp0290198/FBpp0290197/FBpp0309328/FBpp0088741/FBpp0290196/FBpp0290195/FBpp0290194/FBpp0290193/FBpp0290192/FBpp0290191/FBpp0309327	CG32495/GS	0.0910937	0.896927	0.971646	-0.0672535	0.794227	0.962828
slgA(ent1)	14/FBpp0300184/FBpp0300183/FBpp0300182/FBpp0300181/FBpp0300180/FBpp0300179/FBpp0076905/FBpp0076904/FBpp0076903/FBpp0076902/FBpp0089306/FBpp0089305/FBpp0076906/FBpp0089304	slgA	-0.1859	0.723786	0.90403	-0.032468	0.865714	0.971222
br	14/FBpp0300638/FBpp0292597/FBpp0292596/FBpp0292595/FBpp0304572/FBpp0303432/FBpp0289658/FBpp0289657/FBpp0289656/FBpp0070256/FBpp0070255/FBpp0070253/FBpp0070252/FBpp0070251	br	-0.0427361	0.766078	0.923456	-0.0179896	0.73444	0.95646
sgg(ent1)	14/FBpp0304141/FBpp0304140/FBpp0304139/FBpp0111741/FBpp0070453/FBpp0070452/FBpp0070451/FBpp0070450/FBpp0070449/FBpp0089160/FBpp0089159/FBpp0089158/FBpp0089162/FBpp0070454	sgg	0.471683	0.0206556	0.195693	-0.115574	0.119245	0.724765
Syp(ent1)	14/FBpp0306772/FBpp0306771/FBpp0306770/FBpp0306769/FBpp0306768/FBpp0306766/FBpp0306765/FBpp0306763/FBpp0112168/FBpp0083370/FBpp0083369/FBpp0083368/FBpp0083366/FBpp0083365	Syp	0.734299	0.000431619	0.0239623	-0.125681	0.0874295	0.71729
CG10077/Rm62	15/FBpp0305296/FBpp0290159/FBpp0076649/FBpp0291159/FBpp0291753/FBpp0301226/FBpp0301225/FBpp0301224/FBpp0301223/FBpp0078303/FBpp0078302/FBpp0078301/FBpp0078300/FBpp0078299/FBpp0078298	CG10077/Rm62	-0.272994	0.0763665	0.34929	0.0280452	0.617029	0.939659
hts(ent3)	15/FBpp0309427/FBpp0301123/FBpp0301122/FBpp0301121/FBpp0301120/FBpp0301119/FBpp0301118/FBpp0301117/FBpp0301116/FBpp0301115/FBpp0301113/FBpp0301112/FBpp0301111/FBpp0301110/FBpp0301114	hts	-0.590853	0.141819	0.455688	0.162764	0.270777	0.830314
hts(ent4)	15/FBpp0309427/FBpp0301123/FBpp0301122/FBpp0301121/FBpp0301120/FBpp0301119/FBpp0301118/FBpp0301117/FBpp0301116/FBpp0301115/FBpp0301114/FBpp0301113/FBpp0301112/FBpp0301111/FBpp0301110	hts	-0.120073	0.635231	0.867449	0.00492524	0.957916	0.98479
dp	16/FBpp0304632/FBpp0304631/FBpp0304630/FBpp0304629/FBpp0304628/FBpp0304627/FBpp0304626/FBpp0304625/FBpp0304624/FBpp0304623/FBpp0304622/FBpp0304621/FBpp0304620/FBpp0293675/FBpp0293672/FBpp0293671	dp	-0.455311	0.00124945	0.0478957	0.0442154	0.37373	0.88282
14-3-3zeta/14-3-3epsilon	16/FBpp0305137/FBpp0305136/FBpp0099540/FBpp0099539/FBpp0087501/FBpp0087505/FBpp0089338/FBpp0089337/FBpp0087504/FBpp0087500/FBpp0087503/FBpp0087502/FBpp0082990/FBpp0082989/FBpp0082988/FBpp0082987	14-3-3zeta/14-3-3epsilon	-0.0431925	0.802292	0.939411	0.054634	0.392414	0.88282
CG10777/CG10077/Rm62	16/FBpp0305296/FBpp0290159/FBpp0076649/FBpp0071084/FBpp0291159/FBpp0291753/FBpp0301226/FBpp0301225/FBpp0301224/FBpp0301223/FBpp0078303/FBpp0078302/FBpp0078301/FBpp0078300/FBpp0078299/FBpp0078298	CG10777/CG10077/Rm62	-0.352047	0.104402	0.407148	0.0563218	0.477085	0.909777
CG2246	16/FBpp0307424/FBpp0307423/FBpp0307422/FBpp0291519/FBpp0291766/FBpp0291765/FBpp0291764/FBpp0291763/FBpp0291762/FBpp0291761/FBpp0085037/FBpp0085036/FBpp0085035/FBpp0085040/FBpp0085039/FBpp0085038	CG2246	0.325562	0.130574	0.436575	-0.0299631	0.703341	0.950243
trol(ent1)	16/FBpp0309662/FBpp0309658/FBpp0309656/FBpp0309655/FBpp0309654/FBpp0309653/FBpp0309652/FBpp0309651/FBpp0309650/FBpp0309649/FBpp0309648/FBpp0309647/FBpp0309645/FBpp0309644/FBpp0309643/FBpp0309642	trol	-0.0982335	0.718204	0.901976	-0.0631872	0.529985	0.932867
MRP	17/FBpp0089068/FBpp0089069/FBpp0089070/FBpp0089066/FBpp0089072/FBpp0089071/FBpp0089058/FBpp0089059/FBpp0089060/FBpp0089062/FBpp0089061/FBpp0089063/FBpp0089064/FBpp0089065/FBpp0089067/FBpp0089056/FBpp0089057	MRP	-0.921373	0.00544615	0.099292	0.101814	0.389515	0.88282
Tm1(ent2)	17/FBpp0296936/FBpp0296935/FBpp0296934/FBpp0291172/FBpp0291171/FBpp0306046/FBpp0306045/FBpp0088903/FBpp0088902/FBpp0088901/FBpp0088900/FBpp0088899/FBpp0088898/FBpp0088904/FBpp0088906/FBpp0088896/FBpp0089024	Tm1	0.422339	0.0102917	0.147023	-0.0942537	0.113625	0.724765
sgg(ent2)	17/FBpp0304141/FBpp0304140/FBpp0304139/FBpp0291395/FBpp0291178/FBpp0111741/FBpp0070453/FBpp0070452/FBpp0070451/FBpp0070450/FBpp0070449/FBpp0089161/FBpp0089160/FBpp0089159/FBpp0089158/FBpp0089162/FBpp0070454	sgg	0.514645	0.116704	0.421935	-0.0689613	0.565401	0.939154
Syp(ent2)	17/FBpp0306772/FBpp0306771/FBpp0306770/FBpp0306769/FBpp0306768/FBpp0306767/FBpp0306766/FBpp0306765/FBpp0306764/FBpp0306763/FBpp0112168/FBpp0083370/FBpp0083369/FBpp0083368/FBpp0083367/FBpp0083366/FBpp0083365	Syp	0.127427	0.272124	0.620927	-0.0263593	0.536684	0.934948
Galphao/Galphas/Galphai/cta	18/FBpp0089316/FBpp0089315/FBpp0087365/FBpp0087364/FBpp0087363/FBpp0087362/FBpp0087361/FBpp0087360/FBpp0087359/FBpp0300610/FBpp0309944/FBpp0290625/FBpp0072053/FBpp0072052/FBpp0072051/FBpp0306274/FBpp0110418/FBpp0076643	Galphao/Galphas/Galphai/cta	-0.312901	0.142902	0.456494	-0.00212467	0.978278	0.989961
scrib(ent1)	18/FBpp0307490/FBpp0307489/FBpp0307488/FBpp0300858/FBpp0300857/FBpp0300856/FBpp0300855/FBpp0300854/FBpp0300853/FBpp0300852/FBpp0300851/FBpp0300849/FBpp0300848/FBpp0300847/FBpp0300846/FBpp0300845/FBpp0300844/FBpp0300850	scrib	-0.0373988	0.841541	0.948864	-0.0209022	0.762175	0.960942
shot(ent1)	19/FBpp0293393/FBpp0293392/FBpp0293391/FBpp0293390/FBpp0293389/FBpp0293388/FBpp0293387/FBpp0290808/FBpp0290807/FBpp0290806/FBpp0271734/FBpp0271733/FBpp0271732/FBpp0271731/FBpp0271730/FBpp0086742/FBpp0086745/FBpp0086743/FBpp0086747	shot	-0.249176	0.365826	0.689863	0.0954771	0.348024	0.877854
ab/br	19/FBpp0304820/FBpp0304819/FBpp0304818/FBpp0304816/FBpp0304815/FBpp0300638/FBpp0292597/FBpp0292596/FBpp0292595/FBpp0304572/FBpp0303432/FBpp0289658/FBpp0289657/FBpp0289656/FBpp0070256/FBpp0070255/FBpp0070253/FBpp0070252/FBpp0070251	ab/br	-0.00217717	0.98499	0.994877	-0.0507774	0.237684	0.821444
CG17896	2/FBpp0070088/FBpp0070087	CG17896	-0.0601942	0.716782	0.901578	0.0742357	0.228438	0.817302
Cbp80	2/FBpp0070652/FBpp0070651	Cbp80	-0.158192	0.127751	0.436575	0.04138	0.277843	0.830314
RpL35	2/FBpp0070767/FBpp0070766	RpL35	-0.185138	0.449571	0.745426	0.0432656	0.631599	0.939659
Prosbeta2R1/Prosbeta2	2/FBpp0070782/FBpp0075382	Prosbeta2R1/Prosbeta2	-0.0308672	0.858668	0.952986	0.0560163	0.382989	0.88282
kdn	2/FBpp0070872/FBpp0070871	kdn	0.0703196	0.709788	0.897454	0.0479819	0.492201	0.910855
schlank	2/FBpp0070899/FBpp0070898	schlank	-0.502721	0.00625408	0.107522	0.0648992	0.323822	0.85873
l(1)G0255	2/FBpp0070915/FBpp0070914	l(1)G0255	0.404186	0.113275	0.416375	0.138165	0.141835	0.724765
RpS6(ent2)	2/FBpp0071088/FBpp0071087	RpS6	0.0750391	0.635866	0.867565	-0.0547423	0.350884	0.877854
ND75	2/FBpp0071129/FBpp0071128	ND75	-0.262713	0.0613894	0.310808	0.00697368	0.891205	0.974093
CG16892	2/FBpp0071254/FBpp0308972	CG16892	-0.224282	0.371665	0.693373	0.0644009	0.484776	0.909777
Vps35	2/FBpp0071686/FBpp0071685	Vps35	-0.571865	0.254772	0.602708	0.343006	0.0669037	0.690481
CG30415	2/FBpp0071940/FBpp0071939	CG30415	-0.0821509	0.732436	0.906456	0.0641266	0.470546	0.909458
CG13551	2/FBpp0071943/FBpp0071942	CG13551	-0.0521149	0.786275	0.933178	0.0536647	0.450476	0.894286
pita	2/FBpp0072022/FBpp0072021	pita	-0.105643	0.885101	0.966765	0.0732121	0.786466	0.962828
eIF-5A	2/FBpp0072082/FBpp0072081	eIF-5A	0.240489	0.256025	0.602708	0.0793186	0.30957	0.843331
CG4692	2/FBpp0072247/FBpp0072246	CG4692	0.0171016	0.934945	0.986487	-0.0378484	0.62495	0.939659
CG13887(ent1)	2/FBpp0072481/FBpp0072480	CG13887	-0.462571	0.0042262	0.0854037	0.068045	0.23878	0.821444
alphaCOP	2/FBpp0072694/FBpp0072693	alphaCOP	0.185724	0.118077	0.421935	-0.0191235	0.659457	0.942007
dre4	2/FBpp0072743/FBpp0072744	dre4	0.0454295	0.80551	0.940227	-0.0958349	0.163156	0.738616
RpL8	2/FBpp0072802/FBpp0072801	RpL8	-0.0715454	0.699428	0.894348	0.00653548	0.923832	0.979411
CG12006	2/FBpp0073009/FBpp0073008	CG12006	-0.358904	0.0256322	0.217468	0.0648139	0.266299	0.830314
mge	2/FBpp0073033/FBpp0073032	mge	-0.0744877	0.736425	0.906456	0.0758402	0.354902	0.877854
CG14997	2/FBpp0073082/FBpp0073081	CG14997	0.175535	0.182915	0.517563	-0.0734855	0.131848	0.724765
Hsp60	2/FBpp0073291/FBpp0073290	Hsp60	-0.0292943	0.851037	0.951384	0.0283453	0.622873	0.939659
Lsp1alpha/Lsp1gamma	2/FBpp0073484/FBpp0072365	Lsp1alpha/Lsp1gamma	3.09187	0.000429034	0.0239623	-1.02936	0.00133113	0.164855
Lsp1alpha/Lsp1beta	2/FBpp0073484/FBpp0077690	Lsp1alpha/Lsp1beta	1.65343	0.044664	0.261167	-0.515904	0.0879493	0.71729
Pp1-13C/Pp1-87B	2/FBpp0073834/FBpp0082067	Pp1-13C/Pp1-87B	0.370233	3.2003e-05	0.00736068	-0.105695	0.00090584	0.132582
sun	2/FBpp0073964/FBpp0073963	sun	-0.113528	0.53819	0.789869	0.0194102	0.775251	0.962828
GalNAc-T2	2/FBpp0074396/FBpp0074395	GalNAc-T2	-0.532516	0.110851	0.412874	0.0625195	0.609321	0.939659
CG6961/CG18259	2/FBpp0074432/FBpp0074431	CG6961/CG18259	0.0478067	0.839028	0.948864	-0.0894462	0.305508	0.841233
CG14207(ent1)	2/FBpp0074503/FBpp0074502	CG14207	1.0477	0.00424366	0.0854037	-0.424851	0.00182304	0.197877
Nup205	2/FBpp0074567/FBpp0074568	Nup205	-0.221081	0.117104	0.421935	0.109863	0.036592	0.562265
CG15881	2/FBpp0074649/FBpp0074648	CG15881	0.175904	0.460852	0.752123	-0.0300577	0.732302	0.95646
CG6512	2/FBpp0075012/FBpp0075013	CG6512	-0.189615	0.204001	0.541982	-0.0109618	0.841143	0.967176
Nc73EF(ent1)	2/FBpp0075027/FBpp0075029	Nc73EF	-0.196724	0.478924	0.758605	0.0794491	0.438764	0.886523
zetaCOP	2/FBpp0075110/FBpp0075111	zetaCOP	-0.114187	0.782717	0.933153	0.0904998	0.554286	0.939154
fax(ent1)	2/FBpp0075170/FBpp0099912	fax	0.564463	0.0275839	0.217468	-0.0536133	0.562386	0.939154
CG12304	2/FBpp0075319/FBpp0075318	CG12304	0.1233	0.483491	0.759435	-0.024908	0.700911	0.950243
CTPsyn	2/FBpp0075389/FBpp0075387	CTPsyn	-0.382951	0.246932	0.590322	0.236289	0.0550372	0.631299
Pdi(ent2)	2/FBpp0075403/FBpp0075401	Pdi	0.278036	0.0277284	0.217468	-0.0571205	0.213285	0.798779
Cyp1/CG7768	2/FBpp0075479/FBpp0074017	Cyp1/CG7768	0.0267589	0.961585	0.99103	0.0923087	0.652941	0.942007
flr	2/FBpp0075582/FBpp0075581	flr	0.223765	0.40103	0.719237	0.0167437	0.864396	0.971222
RpS4	2/FBpp0075619/FBpp0075618	RpS4	-0.195568	0.0858587	0.371586	0.039599	0.341372	0.877854
Nrx-IV(ent1)	2/FBpp0075730/FBpp0075731	Nrx-IV	-0.157066	0.23584	0.582365	-0.0196098	0.686705	0.946116
Nrx-IV(ent2)	2/FBpp0075731/FBpp0075730	Nrx-IV	-0.000251863	0.998136	0.99879	-0.0158925	0.689901	0.946116
Rpt4/Rpt4R	2/FBpp0075772/FBpp0293948	Rpt4/Rpt4R	-0.525856	0.410393	0.722276	0.345688	0.145403	0.724765
wls	2/FBpp0075948/FBpp0075947	wls	-0.345387	0.0768903	0.350689	-0.0149148	0.83365	0.966977
CG6404	2/FBpp0076001/FBpp0076000	CG6404	-0.796969	0.0525869	0.280347	0.0967606	0.517124	0.929152
CG8108	2/FBpp0076068/FBpp0076069	CG8108	-0.432168	0.00105666	0.043621	0.0544228	0.242369	0.821502
ergic53	2/FBpp0076352/FBpp0290843	ergic53	0.0357674	0.804189	0.939928	-0.0757066	0.158933	0.738616
Mgstl(ent2)	2/FBpp0076935/FBpp0076936	Mgstl	0.203714	0.66891	0.884162	-0.157679	0.368029	0.88282
RpL27A	2/FBpp0077142/FBpp0307135	RpL27A	0.0622638	0.769401	0.925119	0.0289855	0.711662	0.954359
Pdsw	2/FBpp0077210/FBpp0077209	Pdsw	-0.234595	0.206683	0.545508	0.0103166	0.879529	0.971222
Got2	2/FBpp0077537/FBpp0077536	Got2	-0.169673	0.52686	0.781792	0.046846	0.635708	0.939659
Lsp1gamma/Lsp1beta	2/FBpp0077690/FBpp0072365	Lsp1gamma/Lsp1beta	2.30279	0.0141169	0.166336	-0.957607	0.00605726	0.313427
Glg1	2/FBpp0078043/FBpp0304963	Glg1	-0.2782	0.22322	0.565069	0.013056	0.876084	0.971222
Vha26	2/FBpp0078349/FBpp0078350	Vha26	0.245425	0.105199	0.407148	0.0358151	0.517445	0.929152
Prosbeta7	2/FBpp0078449/FBpp0078448	Prosbeta7	0.120804	0.263429	0.612006	0.0440134	0.269609	0.830314
CG12163	2/FBpp0078465/FBpp0078464	CG12163	0.043878	0.895122	0.971646	0.0155681	0.89917	0.975044
lost	2/FBpp0078561/FBpp0078562	lost	-0.042681	0.719342	0.90247	0.028891	0.510543	0.92669
CG12581	2/FBpp0078602/FBpp0078601	CG12581	-0.188139	0.144353	0.458178	0.00167665	0.971599	0.989421
pgant5	2/FBpp0078663/FBpp0110323	pgant5	-0.00991845	0.94132	0.989564	-0.0467475	0.349274	0.877854
Rtnl1(ent3)	2/FBpp0078680/FBpp0078677	Rtnl1	0.052077	0.913187	0.979345	0.147892	0.403777	0.88282
Ent2	2/FBpp0078920/FBpp0309853	Ent2	0.469646	0.118296	0.421935	-0.145388	0.188712	0.761194
LanB1	2/FBpp0079114/FBpp0079113	LanB1	-0.372117	0.00790671	0.126038	0.0823449	0.103847	0.724765
Su(var)205	2/FBpp0079252/FBpp0079251	Su(var)205	-0.272541	0.10828	0.408269	-0.0682089	0.273062	0.830314
Aats-ala	2/FBpp0079326/FBpp0089366	Aats-ala	0.574996	0.0176105	0.182922	-0.0106353	0.902749	0.975044
Trx-2	2/FBpp0079437/FBpp0079436	Trx-2	-0.146691	0.521966	0.781688	0.092051	0.278117	0.830314
Mtpalpha	2/FBpp0079454/FBpp0079453	Mtpalpha	-0.25026	0.0452071	0.261167	0.0965433	0.0366695	0.562265
Prosalpha6	2/FBpp0079538/FBpp0310201	Prosalpha6	-0.00227564	0.982906	0.994877	0.0633306	0.110518	0.724765
eEF1delta(ent2)	2/FBpp0079541/FBpp0079542	eEF1delta	0.0297239	0.85892	0.952986	0.0178358	0.77268	0.962828
me31B	2/FBpp0079566/FBpp0079565	me31B	0.241982	0.0513586	0.278262	-0.00933369	0.835783	0.966977
LM408	2/FBpp0079621/FBpp0079620	LM408	1.32492	0.00317238	0.0755795	-0.491609	0.00303064	0.243966
Nup160	2/FBpp0079788/FBpp0310208	Nup160	-0.779281	0.0648536	0.321275	0.22747	0.139175	0.724765
Ge-1	2/FBpp0079819/FBpp0079818	Ge-1	-0.703661	0.0186768	0.187936	0.128128	0.236638	0.821444
CG31729	2/FBpp0080041/FBpp0080040	CG31729	-0.187214	0.267798	0.618587	0.0318285	0.605634	0.939154
ScpX/CG17597	2/FBpp0080659/FBpp0080666	ScpX/CG17597	-0.273381	0.105201	0.407148	-0.00445753	0.942232	0.983985
l(2)37Cc	2/FBpp0080708/FBpp0080707	l(2)37Cc	-0.401981	0.0298903	0.225932	0.0442522	0.508595	0.92524
nesd	2/FBpp0080867/FBpp0080866	nesd	-0.0788028	0.732073	0.906456	0.0296577	0.727046	0.956132
alphaTub(ent1)	2/FBpp0081062/FBpp0081153	alphaTub84B/alphaTub84D	0.358092	0.118543	0.421935	0.00313659	0.970109	0.989154
DppIII	2/FBpp0081331/FBpp0081330	DppIII	0.302723	0.129742	0.436575	0.0621991	0.395489	0.88282
sle	2/FBpp0081710/FBpp0081709	sle	-0.0222283	0.929998	0.985063	-0.028772	0.758146	0.960472
Rbp1	2/FBpp0081754/FBpp0081752	Rbp1	-0.446916	0.016139	0.171644	0.0532095	0.426383	0.88282
RpS25	2/FBpp0081846/FBpp0081845	RpS25	-0.128435	0.317231	0.660017	0.0147659	0.754396	0.959586
CG4810/eIF-3p66	2/FBpp0082019/FBpp0088565	CG4810/eIF-3p66	-0.214354	0.539886	0.790085	0.113072	0.382526	0.88282
rin	2/FBpp0082267/FBpp0082265	rin	-0.132242	0.138625	0.450936	0.0575336	0.0821204	0.71729
CG3731	2/FBpp0082460/FBpp0082459	CG3731	-0.301211	0.0963116	0.396577	0.0891151	0.180538	0.749138
mRpS10	2/FBpp0082513/FBpp0082512	mRpS10	-0.0371525	0.936981	0.987264	0.0539242	0.755991	0.960472
ATPsynO	2/FBpp0082523/FBpp0082522	ATPsynO	-0.157201	0.398736	0.719237	0.0291916	0.670401	0.942225
Surf4	2/FBpp0082572/FBpp0082571	Surf4	-0.0744199	0.656251	0.877545	0.015293	0.804176	0.965307
Cp190	2/FBpp0082581/FBpp0082580	Cp190	0.0402904	0.735739	0.906456	-0.0386784	0.381569	0.88282
Vha100-2	2/FBpp0083072/FBpp0083071	Vha100-2	0.117018	0.74283	0.911552	-0.0462416	0.726619	0.956132
ATPsyn-d	2/FBpp0083142/FBpp0083141	ATPsyn-d	0.037778	0.819229	0.942114	-0.013062	0.830492	0.966977
CG4390	2/FBpp0083246/FBpp0083245	CG4390	-0.411193	0.238602	0.584349	0.192054	0.133466	0.724765
Prosalpha4/Prosalpha4T1	2/FBpp0083336/FBpp0073989	Prosalpha4/Prosalpha4T1	-0.366631	0.0736373	0.34166	0.175941	0.0213251	0.520082
TFAM	2/FBpp0083356/FBpp0083355	TFAM	-0.0583306	0.698103	0.894348	-0.00551893	0.920752	0.979411
RpS30	2/FBpp0083377/FBpp0083376	RpS30	-0.165906	0.429541	0.735537	0.0921035	0.236537	0.821444
Rab11	2/FBpp0083413/FBpp0083414	Rab11	0.137892	0.462041	0.752123	-0.10395	0.136214	0.724765
pit	2/FBpp0083572/FBpp0083573	pit	-0.341058	0.273054	0.620927	0.0418383	0.714287	0.954359
PyK	2/FBpp0083611/FBpp0083610	PyK	0.319678	0.0514655	0.278262	-0.02365	0.691238	0.946337
T-cp1	2/FBpp0083684/FBpp0083683	T-cp1	0.122033	0.439238	0.742178	0.0857199	0.143983	0.724765
CG10217	2/FBpp0083855/FBpp0083856	CG10217	-0.354252	0.0394945	0.248911	0.050025	0.422919	0.88282
Rpn9	2/FBpp0083861/FBpp0083860	Rpn9	-0.0663183	0.502373	0.774093	0.025757	0.480448	0.909777
Aats-glupro(ent2)	2/FBpp0083899/FBpp0083898	Aats-glupro	0.0613617	0.634449	0.867449	0.027545	0.563319	0.939154
atl	2/FBpp0084037/FBpp0084036	atl	-0.0500136	0.785429	0.933178	0.000712593	0.99165	0.997848
OstStt3/CG1518	2/FBpp0084161/FBpp0076956	OstStt3/CG1518	0.15961	0.834713	0.948864	-0.1622	0.566678	0.939154
ball	2/FBpp0084466/FBpp0084465	ball	0.0647904	0.732243	0.906456	-0.0524306	0.454167	0.894798
Mlc1	2/FBpp0084565/FBpp0084566	Mlc1	0.0727405	0.910919	0.978372	-0.193163	0.419144	0.88282
CG11876	2/FBpp0084738/FBpp0084735	CG11876	0.294361	0.0219466	0.200489	0.00552404	0.904921	0.975044
CG2310	2/FBpp0084800/FBpp0084799	CG2310	-0.527038	0.0347565	0.241198	-0.0168245	0.852066	0.967176
CG7834	2/FBpp0084902/FBpp0084901	CG7834	-0.071279	0.686976	0.894348	0.0549884	0.400921	0.88282
Rpt6R/Rpt6	2/FBpp0085042/FBpp0076890	Rpt6R/Rpt6	-0.0113086	0.94602	0.990621	0.0655135	0.290529	0.830314
Sap-r	2/FBpp0085076/FBpp0085075	Sap-r	0.214818	0.399325	0.719237	-0.0730197	0.437447	0.886523
Prosalpha3/Prosalpha3T	2/FBpp0085100/FBpp0071451	Prosalpha3/Prosalpha3T	0.172475	0.131519	0.438304	0.0269154	0.520049	0.929152
RpL6	2/FBpp0085165/FBpp0085166	RpL6	-0.106433	0.474565	0.755	0.0219395	0.689169	0.946116
Map205(ent1)	2/FBpp0085235/FBpp0085234	Map205	-0.567496	0.151468	0.468214	0.260806	0.0760627	0.71729
Mob4	2/FBpp0085474/FBpp0297918	Mob4	-0.37292	0.0286983	0.218978	0.0825969	0.182948	0.755986
RpS18	2/FBpp0085586/FBpp0085585	RpS18	0.0227182	0.877984	0.964052	-0.00209543	0.969396	0.989154
CG11200	2/FBpp0085612/FBpp0085611	CG11200	-0.210596	0.324107	0.665142	-0.0165646	0.832855	0.966977
PCNA	2/FBpp0085619/FBpp0089395	PCNA	0.324542	0.131764	0.438304	-0.0807052	0.307101	0.841951
betaTub(ent2)	2/FBpp0085721/FBpp0085720	betaTub56D	0.385493	0.114934	0.420554	-0.0607347	0.496909	0.916407
Prosalpha5	2/FBpp0086067/FBpp0086066	Prosalpha5	-0.223563	0.21374	0.556832	0.13712	0.0413365	0.569668
eIF3-S9	2/FBpp0086098/FBpp0086097	eIF3-S9	0.0524515	0.746892	0.914445	-0.0121813	0.839048	0.966977
RpS15	2/FBpp0086270/FBpp0086269	RpS15	0.0792829	0.690996	0.894348	-0.0441125	0.549449	0.939154
Got1	2/FBpp0086371/FBpp0086370	Got1	0.662965	0.0477703	0.26798	-0.143134	0.241226	0.821502
Flo1	2/FBpp0086485/FBpp0086484	Flo1	-0.25543	0.19663	0.534433	-0.0337438	0.642016	0.94139
SelD	2/FBpp0086691/FBpp0086690	SelD	-0.12277	0.500888	0.773925	0.153158	0.0260016	0.531607
RpS23	2/FBpp0086701/FBpp0308991	RpS23	-0.156012	0.152441	0.468369	0.0117424	0.768366	0.962828
CG6543	2/FBpp0086769/FBpp0086770	CG6543	-0.185414	0.410486	0.722276	0.171836	0.0421059	0.569668
bic	2/FBpp0086896/FBpp0086895	bic	0.244987	0.149293	0.465192	-0.0531327	0.393804	0.88282
Cct5	2/FBpp0087096/FBpp0087095	Cct5	0.0997273	0.555127	0.795864	0.0888764	0.157512	0.738616
RpS11(ent2)	2/FBpp0087114/FBpp0087115	RpS11	0.096353	0.578265	0.818108	-0.01055	0.86885	0.971222
Prosbeta5	2/FBpp0087320/FBpp0087319	Prosbeta5	0.1699	0.152774	0.468369	0.0226743	0.602142	0.939154
Pabp2	2/FBpp0087864/FBpp0087863	Pabp2	-0.255558	0.121711	0.426917	-0.00274708	0.963641	0.98797
pnut	2/FBpp0087870/FBpp0087869	pnut	0.29596	0.175544	0.506498	-0.0104819	0.895697	0.975044
Cyt-b5	2/FBpp0087980/FBpp0087979	Cyt-b5	-0.0631326	0.726881	0.90476	-0.00512925	0.938689	0.983889
CG11266(ent1)	2/FBpp0088579/FBpp0088583	CG11266	0.047449	0.851625	0.951384	0.0171751	0.853309	0.967176
glo(ent1)	2/FBpp0088858/FBpp0088856	glo	-0.0938981	0.280899	0.628995	-0.0216948	0.498282	0.917887
Tm1(ent3)	2/FBpp0088899/FBpp0089024	Tm1	0.325264	0.148569	0.464864	-0.0287523	0.726939	0.956132
AP-2alpha	2/FBpp0088945/FBpp0088490	AP-2alpha	0.127063	0.413083	0.723511	-0.00718878	0.89986	0.975044
Gdh(ent1)	2/FBpp0088988/FBpp0088990	Gdh	0.402779	0.126101	0.432885	-0.0705012	0.464402	0.90519
CG32318/Klp61F	2/FBpp0088995/FBpp0072616	CG32318/Klp61F	-0.0682981	0.703258	0.894348	0.0253625	0.701563	0.950243
Nopp140(ent1)	2/FBpp0089003/FBpp0305034	Nopp140	-0.118773	0.511238	0.777971	0.0292378	0.660969	0.942007
eIF-3p40	2/FBpp0089133/FBpp0078667	eIF-3p40	-0.209322	0.222375	0.565069	0.0825443	0.192821	0.761194
RpL19	2/FBpp0089141/FBpp0072312	RpL19	0.0617837	0.819151	0.942114	0.00307959	0.975365	0.989883
vimar	2/FBpp0089175/FBpp0085514	vimar	-0.240296	0.415212	0.724433	0.0509496	0.637771	0.940303
colt	2/FBpp0089377/FBpp0077414	colt	-0.263947	0.127326	0.43616	0.00218004	0.972481	0.989657
mtSSB	2/FBpp0099503/FBpp0082729	mtSSB	-0.233106	0.148637	0.464864	0.0560337	0.344181	0.877854
Gnf1	2/FBpp0099511/FBpp0078478	Gnf1	-0.650466	0.135893	0.446504	0.083643	0.595827	0.939154
scra	2/FBpp0099586/FBpp0087986	scra	0.0189458	0.924529	0.983152	-0.00511087	0.944806	0.983985
polo	2/FBpp0099722/FBpp0074608	polo	-0.138033	0.654211	0.877002	0.0980588	0.389887	0.88282
fabp(ent1)	2/FBpp0099725/FBpp0099726	fabp	0.171011	0.750458	0.915457	0.0445778	0.822257	0.966977
fabp(ent2)	2/FBpp0099728/FBpp0099726	fabp	0.907902	0.0306427	0.228401	-0.151751	0.31913	0.852072
GstD1	2/FBpp0099824/FBpp0082077	GstD1	0.02023	0.957864	0.99103	-0.0968304	0.489683	0.909777
Gapdh1	2/FBpp0099914/FBpp0087977	Gapdh1	0.595318	0.0713952	0.338077	-0.0840662	0.484618	0.909777
GlyP	2/FBpp0099923/FBpp0077501	GlyP	0.699501	0.00627769	0.107522	-0.116457	0.204824	0.783293
RpS13	2/FBpp0099990/FBpp0079328	RpS13	0.0712551	0.68952	0.894348	0.0354505	0.590494	0.939154
Prx5	2/FBpp0100080/FBpp0100079	Prx5	0.396559	0.031616	0.231707	-0.0219178	0.742283	0.959573
CG14864	2/FBpp0110108/FBpp0082582	CG14864	0.452086	0.113029	0.416375	-0.120335	0.250453	0.826476
CG3689	2/FBpp0110163/FBpp0076184	CG3689	0.0184534	0.916126	0.979345	-0.024267	0.707693	0.951868
RpL38	2/FBpp0110412/FBpp0306998	RpL38	-0.650194	0.0142574	0.166336	0.0790222	0.407792	0.88282
mRpS5	2/FBpp0110438/FBpp0110439	mRpS5	-0.0653733	0.799616	0.938554	0.000636256	0.994621	0.999069
CG34191	2/FBpp0111299/FBpp0309077	CG34191	0.397082	0.144568	0.458178	-0.0435316	0.661873	0.942007
SmG	2/FBpp0111906/FBpp0074151	SmG	-0.40355	0.0724374	0.340012	0.0451475	0.580884	0.939154
RpL7-like	2/FBpp0111950/FBpp0079880	RpL7-like	-0.157459	0.695703	0.894348	-0.0196108	0.894096	0.975044
CG7911	2/FBpp0112220/FBpp0084971	CG7911	0.166777	0.203457	0.54143	-0.0219996	0.64729	0.942007
CG10359	2/FBpp0271712/FBpp0288729	CG10359	-0.12575	0.82646	0.945029	-0.0328938	0.87652	0.971222
825-Oak/CG32213	2/FBpp0271917/FBpp0271914	825-Oak/CG32213	0.195759	0.706088	0.895825	-0.281658	0.145362	0.724765
Lon	2/FBpp0271918/FBpp0074735	Lon	-0.0915728	0.578848	0.818213	0.0104784	0.863208	0.971222
CG3011	2/FBpp0288674/FBpp0070792	CG3011	0.527551	0.00027756	0.0212796	-0.0769212	0.129915	0.724765
Rrp1	2/FBpp0288680/FBpp0077362	Rrp1	-0.00115646	0.992034	0.997851	-0.0330318	0.441059	0.886523
grsm	2/FBpp0288712/FBpp0082198	grsm	0.467607	0.00963653	0.142338	-0.0336453	0.602776	0.939154
lqfR	2/FBpp0288790/FBpp0288789	lqfR	-0.569342	0.178092	0.511102	0.201039	0.197355	0.770584
CG32441	2/FBpp0289335/FBpp0289334	CG32441	-0.0569204	0.759267	0.921191	-0.0215272	0.753549	0.959586
sinu	2/FBpp0289347/FBpp0076842	sinu	0.0505753	0.825543	0.944849	-0.0996664	0.242255	0.821502
CG7215	2/FBpp0289480/FBpp0099676	CG7215	0.258945	0.199801	0.537682	-0.0261889	0.723464	0.956132
Dhod	2/FBpp0289671/FBpp0081376	Dhod	0.199621	0.526704	0.781792	-0.177344	0.131053	0.724765
CG8801	2/FBpp0289874/FBpp0087637	CG8801	0.00401327	0.979307	0.994877	-0.0013687	0.980881	0.991349
Cdc5	2/FBpp0289951/FBpp0072468	Cdc5	-0.0904938	0.605114	0.841307	-0.0179365	0.781099	0.962828
CG6439	2/FBpp0290012/FBpp0083588	CG6439	0.0186379	0.947191	0.990621	0.0486477	0.63988	0.940356
CG2918	2/FBpp0290016/FBpp0070395	CG2918	-0.0303668	0.860057	0.952986	0.0946075	0.140782	0.724765
Act57B	2/FBpp0290168/FBpp0071448	Act57B	0.562594	0.435332	0.738551	-0.365785	0.171996	0.738616
CG31368	2/FBpp0290264/FBpp0290263	CG31368	-0.209618	0.386831	0.711769	0.0841287	0.347073	0.877854
CSN4	2/FBpp0290448/FBpp0087935	CSN4	0.10787	0.502596	0.774093	0.0657204	0.27025	0.830314
cora(ent1)	2/FBpp0290494/FBpp0085697	cora	0.00617166	0.97752	0.994877	-0.0218447	0.787335	0.962828
Cap-G	2/FBpp0290540/FBpp0288780	Cap-G	-0.07617	0.833861	0.948864	0.0715021	0.594629	0.939154
Cul-4	2/FBpp0290569/FBpp0087897	Cul-4	-0.784899	1.67486e-05	0.00624137	0.157002	0.0131561	0.432271
EfTuM	2/FBpp0290603/FBpp0086790	EfTuM	0.000738649	0.997125	0.99879	0.0691716	0.36251	0.877854
CG7048	2/FBpp0290701/FBpp0083650	CG7048	0.19585	0.376312	0.697997	0.112967	0.169086	0.738616
Rtnl1(ent4)	2/FBpp0290753/FBpp0078674	Rtnl1	0.0800101	0.642632	0.873856	-0.0461224	0.469324	0.908542
Dcp1	2/FBpp0290862/FBpp0072132	Dcp1	0.0505615	0.835303	0.948864	-0.0203188	0.819727	0.966977
Ppn(ent1)	2/FBpp0291053/FBpp0291051	Ppn	-0.191219	0.410091	0.722276	0.0807578	0.343153	0.877854
Caf1(ent2)	2/FBpp0291059/FBpp0082511	Caf1	-0.120416	0.336313	0.666134	0.0130781	0.776389	0.962828
deltaCOP	2/FBpp0291138/FBpp0070355	deltaCOP	-0.159941	0.571546	0.81074	0.0965914	0.355855	0.877854
Nca	2/FBpp0291258/FBpp0074671	Nca	-0.308293	0.191294	0.528272	-0.00311518	0.971232	0.989421
Rpn3	2/FBpp0291495/FBpp0307804	Rpn3	0.0568709	0.656188	0.877545	0.0206094	0.662066	0.942007
CG8331	2/FBpp0291641/FBpp0086654	CG8331	-0.148013	0.462652	0.752123	-0.0384846	0.601941	0.939154
CG7845	2/FBpp0291670/FBpp0085359	CG7845	-0.212925	0.295654	0.638074	0.0682024	0.363539	0.877854
mor	2/FBpp0291706/FBpp0082692	mor	-0.130061	0.234811	0.581608	0.0109224	0.78561	0.962828
Scsalpha	2/FBpp0292215/FBpp0073010	Scsalpha	-0.166222	0.314069	0.6584	0.1018	0.0976223	0.724765
poly	2/FBpp0292357/FBpp0082240	poly	0.203187	0.407147	0.720574	0.0323896	0.717448	0.956132
Msp300(ent2)	2/FBpp0292446/FBpp0292449	Msp300	-0.0656101	0.710159	0.897454	0.0315659	0.628686	0.939659
Uch	2/FBpp0292511/FBpp0077516	Uch	0.675223	0.104167	0.407148	-0.0541583	0.72083	0.956132
CG3800	2/FBpp0292516/FBpp0071903	CG3800	0.203336	0.140711	0.45491	-0.0195375	0.698628	0.950243
Stim	2/FBpp0292600/FBpp0073955	Stim	-0.296428	0.160777	0.475828	0.0355699	0.645706	0.942007
CG7185	2/FBpp0293170/FBpp0076433	CG7185	-0.324979	0.133298	0.440677	0.0821219	0.301353	0.836726
rump(ent2)	2/FBpp0293226/FBpp0081601	rump	-0.256401	0.533594	0.787166	0.052068	0.731663	0.95646
Nup358	2/FBpp0293235/FBpp0084188	Nup358	-0.196955	0.0654883	0.321452	0.0381784	0.327786	0.861599
RpS27	2/FBpp0293236/FBpp0084242	RpS27	-0.108025	0.444429	0.742536	0.0511971	0.327034	0.861599
Prat	2/FBpp0293248/FBpp0081261	Prat	0.0540961	0.796173	0.936332	0.0674538	0.381247	0.88282
Plap	2/FBpp0293253/FBpp0077645	Plap	0.536085	0.194594	0.531911	0.0251589	0.867985	0.971222
SF2	2/FBpp0293269/FBpp0082724	SF2	-0.496279	0.000809171	0.0372218	0.0672603	0.197672	0.770584
Spase22-23	2/FBpp0293581/FBpp0083949	Spase22-23	-0.239378	0.271231	0.620927	0.0642155	0.422704	0.88282
Imp(ent2)	2/FBpp0293680/FBpp0293679	Imp	-0.11372	0.692468	0.894348	0.0459883	0.664849	0.942007
CG9603	2/FBpp0296960/FBpp0081344	CG9603	0.195658	0.3173	0.660017	-0.0566656	0.43185	0.88282
Sgt	2/FBpp0296963/FBpp0080535	Sgt	0.145729	0.432588	0.736177	0.0385565	0.57324	0.939154
CG6453	2/FBpp0296964/FBpp0080551	CG6453	0.0444341	0.635231	0.867449	-0.0146389	0.67195	0.942225
CG43164(ent1)	2/FBpp0296985/FBpp0296983	CG43164	-0.286608	0.0576585	0.295637	0.043264	0.431024	0.88282
nudC	2/FBpp0297079/FBpp0075087	nudC	0.415473	0.0213164	0.197265	-0.0156455	0.809671	0.966323
yps(ent2)	2/FBpp0297134/FBpp0075759	yps	0.00943681	0.941646	0.989564	-0.0746928	0.120729	0.724765
bor	2/FBpp0297140/FBpp0082728	bor	-0.524922	0.00160798	0.0516997	0.122751	0.0399018	0.569668
pds5	2/FBpp0297204/FBpp0087082	pds5	-0.163645	0.399038	0.719237	0.12239	0.0907934	0.720085
CG4769	2/FBpp0297223/FBpp0076848	CG4769	-0.40378	0.0150687	0.169937	0.113811	0.0604455	0.653136
CG4612	2/FBpp0297274/FBpp0072253	CG4612	-0.452479	0.105	0.407148	0.122896	0.230298	0.82031
Gdi	2/FBpp0297299/FBpp0079458	Gdi	0.371028	0.0805034	0.35804	0.00377321	0.961032	0.986774
CG8771	2/FBpp0297623/FBpp0291752	CG8771	-0.439695	0.0449737	0.261167	0.128644	0.109541	0.724765
obst-A	2/FBpp0297663/FBpp0077026	obst-A	-0.0227673	0.947197	0.990621	0.180351	0.156433	0.738616
Glt	2/FBpp0297934/FBpp0079331	Glt	-0.207308	0.372642	0.694391	-0.0044509	0.958488	0.98479
CG7627	2/FBpp0297935/FBpp0079228	CG7627	-0.268227	0.335308	0.665655	0.156724	0.127209	0.724765
CG31075(ent2)	2/FBpp0300161/FBpp0084452	CG31075	-0.538538	0.255478	0.602708	0.166285	0.338759	0.877854
RpS3A(ent1)	2/FBpp0300615/FBpp0088242	RpS3A	-0.138544	0.451189	0.745805	0.0379446	0.575687	0.939154
plexB	2/FBpp0300616/FBpp0088246	plexB	-0.311879	0.0340997	0.240983	0.0419789	0.431228	0.88282
Etf-QO	2/FBpp0300657/FBpp0087472	Etf-QO	-0.231693	0.146063	0.4602	0.0251846	0.665752	0.942007
scu(ent2)	2/FBpp0300670/FBpp0074285	scu	0.199746	0.360955	0.687737	0.174259	0.0338847	0.562265
CG16817	2/FBpp0300672/FBpp0081560	CG16817	0.449539	0.0131412	0.164464	-0.136603	0.0393638	0.569668
wds	2/FBpp0300790/FBpp0070422	wds	-0.0107022	0.96885	0.993249	-0.0140121	0.889848	0.974093
Mlc-c	2/FBpp0300803/FBpp0070749	Mlc-c	-0.115819	0.369367	0.690686	-0.0225591	0.634806	0.939659
CG10616	2/FBpp0301023/FBpp0075688	CG10616	-0.322576	0.0439395	0.261043	0.0907778	0.121568	0.724765
Hsp23	2/FBpp0301282/FBpp0076181	Hsp23	0.602425	0.197176	0.534433	0.353645	0.042662	0.572382
cold	2/FBpp0301725/FBpp0077729	cold	-0.0611488	0.746891	0.914445	-0.115101	0.103969	0.724765
Vps13	2/FBpp0301727/FBpp0087984	Vps13	-0.0136916	0.945575	0.990621	0.000914199	0.990148	0.996959
mod	2/FBpp0301951/FBpp0085233	mod	-0.394798	0.148699	0.464864	0.0960659	0.338417	0.877854
RpS8	2/FBpp0301957/FBpp0099686	RpS8	0.0909154	0.681017	0.890689	-0.0265787	0.744682	0.959573
CG7946	2/FBpp0302568/FBpp0084927	CG7946	-0.147465	0.367269	0.689863	-0.0143758	0.811132	0.966634
Dref	2/FBpp0302627/FBpp0079485	Dref	0.0314256	0.817045	0.942114	0.0560773	0.266103	0.830314
Chd64(ent2)	2/FBpp0302668/FBpp0073126	Chd64	0.20828	0.481504	0.758863	0.029514	0.786582	0.962828
REG	2/FBpp0302766/FBpp0073561	REG	0.0675933	0.817469	0.942114	0.173375	0.112957	0.724765
CG12400	2/FBpp0302939/FBpp0077303	CG12400	0.000104024	0.999722	0.999722	-0.0480071	0.661471	0.942007
Smn	2/FBpp0302954/FBpp0075153	Smn	0.00123363	0.994616	0.998337	0.0282508	0.675761	0.942225
row(ent1)	2/FBpp0302971/FBpp0086533	row	-0.119205	0.690608	0.894348	0.0235656	0.829956	0.966977
CG7770	2/FBpp0303214/FBpp0074663	CG7770	0.0617398	0.680686	0.890689	0.0959956	0.0871305	0.71729
Inx3	2/FBpp0303338/FBpp0084719	Inx3	-0.253931	0.315536	0.660017	0.0985894	0.291368	0.830314
RpL37a	2/FBpp0303429/FBpp0073844	RpL37a	0.443188	0.0973457	0.398795	-0.107907	0.270647	0.830314
RpS2	2/FBpp0303531/FBpp0079500	RpS2	0.164778	0.217402	0.560534	-0.0464055	0.345226	0.877854
Rack1(ent2)	2/FBpp0303680/FBpp0079187	Rack1	0.372197	0.218386	0.561663	-0.0869131	0.434222	0.884933
RpL21	2/FBpp0303728/FBpp0085314	RpL21	0.162365	0.332041	0.665142	-0.0544994	0.377383	0.88282
snRNP-U1-70K	2/FBpp0303793/FBpp0078983	snRNP-U1-70K	0.277446	0.345141	0.674092	-0.18315	0.0943381	0.724765
Pgd	2/FBpp0303827/FBpp0070368	Pgd	-0.118439	0.675118	0.885414	-0.0225842	0.828485	0.966977
CG18178	2/FBpp0303932/FBpp0076141	CG18178	-0.0484194	0.749816	0.915457	-0.0333694	0.552083	0.939154
CG6084(ent1)	2/FBpp0303937/FBpp0075870	CG6084	1.51936	0.000427743	0.0239623	-0.300942	0.0488083	0.599306
CG4169	2/FBpp0303947/FBpp0075069	CG4169	-0.320909	0.158126	0.475828	0.0866792	0.299599	0.83597
CG6020	2/FBpp0303954/FBpp0077859	CG6020	-0.18682	0.471196	0.754072	0.00914889	0.923661	0.979411
CG8003	2/FBpp0303962/FBpp0075989	CG8003	-0.229228	0.431097	0.735537	-0.0309634	0.770267	0.962828
cpb	2/FBpp0304020/FBpp0077549	cpb	0.0933081	0.522957	0.781688	0.0325759	0.545653	0.939154
Ip259	2/FBpp0304031/FBpp0079607	Ip259	-0.0311685	0.838203	0.948864	0.0123092	0.827077	0.966977
CG5384	2/FBpp0304059/FBpp0079650	CG5384	0.250706	0.180827	0.51567	0.0762879	0.268667	0.830314
Saf-B(ent1)	2/FBpp0304085/FBpp0084078	Saf-B	-0.128974	0.3942	0.716323	0.0708402	0.206752	0.785073
CG11151	2/FBpp0304108/FBpp0073650	CG11151	0.0933144	0.58506	0.823124	-0.260751	0.00011763	0.0424296
pzg	2/FBpp0304178/FBpp0077992	pzg	0.0390217	0.700813	0.894348	-0.0429673	0.254347	0.830314
CG7430	2/FBpp0304195/FBpp0074906	CG7430	0.0127759	0.898464	0.971646	0.0510133	0.171276	0.738616
rept	2/FBpp0304236/FBpp0074756	rept	-0.0480065	0.551168	0.795734	0.0290296	0.33025	0.865966
Rac1	2/FBpp0304252/FBpp0072614	Rac1	-0.0822707	0.56321	0.802408	-0.0016904	0.97429	0.989657
Ef1alpha48D	2/FBpp0304260/FBpp0087142	Ef1alpha48D	0.040289	0.878425	0.964052	0.0763354	0.433656	0.8849
RpLP1	2/FBpp0304265/FBpp0077716	RpLP1	0.654392	0.0377854	0.248687	-0.23377	0.0441393	0.582495
Not3	2/FBpp0304299/FBpp0085398	Not3	0.525655	0.0469219	0.264141	-0.152932	0.114772	0.724765
CG2970	2/FBpp0304305/FBpp0072054	CG2970	-0.728187	2.54975e-05	0.00684184	0.175298	0.00401171	0.28082
Tudor-SN	2/FBpp0304417/FBpp0072419	Tudor-SN	0.036787	0.761276	0.921545	0.0479359	0.285917	0.830314
Nup37	2/FBpp0304467/FBpp0084187	Nup37	-0.598925	0.0568939	0.293587	0.165691	0.147696	0.729804
mRpS7	2/FBpp0304503/FBpp0079597	mRpS7	-0.709891	0.00173403	0.0516997	0.14349	0.0764529	0.71729
CG33303	2/FBpp0304506/FBpp0079642	CG33303	-0.125985	0.484571	0.76039	-0.0236906	0.721331	0.956132
Cand1	2/FBpp0304507/FBpp0079643	Cand1	-0.188774	0.516101	0.779477	0.153317	0.156204	0.738616
Top2	2/FBpp0304598/FBpp0080825	Top2	-0.314271	0.00608575	0.106501	0.00472576	0.907766	0.975044
x16	2/FBpp0304606/FBpp0078996	x16	-0.330547	0.054471	0.285662	-0.0348324	0.576873	0.939154
CG2807	2/FBpp0304617/FBpp0077728	CG2807	-0.39464	0.142367	0.455688	0.131247	0.185415	0.756926
nrv1	2/FBpp0304646/FBpp0079012	nrv1	-0.146939	0.66521	0.88285	-0.160771	0.202701	0.778874
CG5787	2/FBpp0304683/FBpp0079986	CG5787	-0.321795	0.0429405	0.258619	0.0461492	0.423948	0.88282
CG13220	2/FBpp0304694/FBpp0087217	CG13220	-0.735643	0.00278932	0.0712826	0.175233	0.0480227	0.599306
Mtor	2/FBpp0304737/FBpp0087140	Mtor	-0.317111	0.000257594	0.0212504	0.0443441	0.143686	0.724765
CG4598	2/FBpp0304781/FBpp0079473	CG4598	0.302665	0.045353	0.261167	-0.0309533	0.572512	0.939154
Aats-asn	2/FBpp0304830/FBpp0080705	Aats-asn	0.602298	0.010319	0.147023	-0.0498273	0.55364	0.939154
mRpL16	2/FBpp0304831/FBpp0070301	mRpL16	-0.260944	0.28074	0.628995	0.140537	0.115363	0.724765
Ahcy13	2/FBpp0304841/FBpp0073847	Ahcy13	0.437624	0.0156092	0.169937	0.0780886	0.232506	0.821444
Scamp	2/FBpp0304842/FBpp0073895	Scamp	-0.10055	0.532382	0.787085	0.00166706	0.977586	0.989883
Aldh	2/FBpp0304847/FBpp0079406	Aldh	-0.130721	0.695687	0.894348	0.0230047	0.851987	0.967176
Gapdh2	2/FBpp0304864/FBpp0073922	Gapdh2	1.12449	0.000394837	0.0239623	0.048741	0.658634	0.942007
sti	2/FBpp0304889/FBpp0075702	sti	-0.545188	0.0278562	0.217468	0.122684	0.173791	0.738616
l(3)01239	2/FBpp0304954/FBpp0075967	l(3)01239	0.274836	0.312154	0.656194	0.0412818	0.679649	0.944017
CG7519	2/FBpp0304957/FBpp0078009	CG7519	0.486293	0.00168663	0.0516997	-0.0855346	0.120784	0.724765
Tom20	2/FBpp0304965/FBpp0074672	Tom20	-0.472269	0.168693	0.494711	0.147766	0.242154	0.821502
Rac2	2/FBpp0305023/FBpp0076577	Rac2	-0.136689	0.661288	0.879896	0.0504467	0.661349	0.942007
Hsp83	2/FBpp0305095/FBpp0072904	Hsp83	0.369468	0.0132184	0.164464	-0.0223308	0.676314	0.942225
l(1)G0230	2/FBpp0305117/FBpp0071373	l(1)G0230	-0.311306	0.114664	0.420521	0.0396128	0.582644	0.939154
asrij	2/FBpp0305129/FBpp0071813	asrij	0.0205547	0.944518	0.990621	-0.10815	0.323453	0.85873
Neb-cGP	2/FBpp0305168/FBpp0071384	Neb-cGP	0.089323	0.727485	0.90476	-0.0379852	0.68814	0.946116
EF2	2/FBpp0305182/FBpp0085265	EF2	0.342908	0.0395785	0.248911	0.0214721	0.721793	0.956132
CG2493	2/FBpp0305186/FBpp0080895	CG2493	0.476994	0.0425823	0.257735	-0.162817	0.0600661	0.653136
RPA2	2/FBpp0305226/FBpp0080967	RPA2	-0.301629	0.197693	0.534935	0.172652	0.0481453	0.599306
dlp	2/FBpp0305246/FBpp0075431	dlp	0.265205	0.342757	0.674092	-0.126449	0.218605	0.803547
NHP2	2/FBpp0305289/FBpp0075448	NHP2	0.0306306	0.859471	0.952986	-0.00403522	0.949612	0.983985
CG10077(ent1)	2/FBpp0305296/FBpp0076649	CG10077	-0.00336159	0.9844	0.994877	0.000331235	0.995836	0.999069
baf	2/FBpp0305308/FBpp0079157	baf	-0.163197	0.287626	0.631139	-0.0779005	0.170638	0.738616
LamC(ent2)	2/FBpp0305369/FBpp0086641	LamC	-0.667322	0.000659052	0.0321537	0.205384	0.0039038	0.28082
clu	2/FBpp0305372/FBpp0086380	clu	0.150311	0.208282	0.547931	0.0493967	0.261874	0.830314
Obp99b	2/FBpp0305400/FBpp0084828	Obp99b	1.5086	0.0212724	0.197265	-0.685674	0.0050938	0.313427
mRpL21	2/FBpp0305426/FBpp0074789	mRpL21	-0.354367	0.499374	0.772327	0.13851	0.474576	0.909777
CG17593	2/FBpp0305448/FBpp0077214	CG17593	-0.637824	0.00339055	0.0755795	0.043671	0.571703	0.939154
Neos	2/FBpp0305559/FBpp0076546	Neos	-0.434081	0.195656	0.533006	0.228213	0.0648516	0.677994
RpL18	2/FBpp0305562/FBpp0076602	RpL18	-0.167347	0.514459	0.779265	0.0522104	0.581422	0.939154
U2af38	2/FBpp0305600/FBpp0077792	U2af38	0.350042	0.331544	0.665142	-0.175429	0.189046	0.761194
Rsf1	2/FBpp0305603/FBpp0079668	Rsf1	-0.0883123	0.696088	0.894348	0.0289136	0.728965	0.95646
Rpn10	2/FBpp0305644/FBpp0078024	Rpn10	-0.113225	0.524337	0.781688	0.113626	0.0872341	0.71729
CG6724	2/FBpp0305675/FBpp0079780	CG6724	0.0146135	0.891044	0.969311	0.0240742	0.541653	0.937387
Lcp4	2/FBpp0305733/FBpp0087823	Lcp4	1.89629	0.112745	0.416328	-0.754298	0.0859386	0.71729
Sod(ent2)	2/FBpp0305736/FBpp0075958	Sod	0.416243	0.0954361	0.394604	0.000175753	0.998458	0.999069
ATPsyn-beta(ent1)	2/FBpp0305828/FBpp0088250	ATPsyn-beta	-0.108689	0.490398	0.762842	0.0280541	0.629232	0.939659
CG1970	2/FBpp0305832/FBpp0088174	CG1970	-0.645735	0.00026398	0.0212504	0.112531	0.0704808	0.709213
Art4	2/FBpp0305840/FBpp0081628	Art4	0.14712	0.269526	0.620727	0.0399684	0.415198	0.88282
RpL26	2/FBpp0305858/FBpp0074833	RpL26	0.0187223	0.881722	0.965695	-0.0242233	0.602448	0.939154
CG10326	2/FBpp0305875/FBpp0082786	CG10326	-0.694208	0.0133818	0.164464	0.157278	0.1222	0.724765
ade5	2/FBpp0305933/FBpp0073538	ade5	0.0215428	0.928795	0.984438	0.358659	0.000168208	0.0424296
CG3408	2/FBpp0305996/FBpp0076155	CG3408	-0.0326881	0.898037	0.971646	-0.0386971	0.681321	0.944017
Uch-L5	2/FBpp0306000/FBpp0076200	Uch-L5	0.182434	0.205235	0.543006	-0.0281697	0.593863	0.939154
SrpRbeta	2/FBpp0306023/FBpp0076325	SrpRbeta	-0.133186	0.610708	0.845416	0.00743752	0.93854	0.983889
Arp3	2/FBpp0306212/FBpp0076460	Arp3	0.0226429	0.95357	0.99103	0.211596	0.144531	0.724765
l(3)neo18	2/FBpp0306219/FBpp0075755	l(3)neo18	-0.610995	0.00447472	0.0857918	0.0810332	0.290876	0.830314
RpLP0	2/FBpp0306232/FBpp0078134	RpLP0	-0.204368	0.12356	0.430524	0.0370102	0.446052	0.889589
alpha-Man-II	2/FBpp0306417/FBpp0081509	alpha-Man-II	-0.181754	0.487036	0.76218	0.0255006	0.791247	0.962828
His2Av	2/FBpp0306426/FBpp0084434	His2Av	-0.430794	0.023202	0.208689	0.0216899	0.751073	0.959573
bel	2/FBpp0306433/FBpp0081374	bel	-0.255831	0.408898	0.721848	0.105593	0.356185	0.877854
beta-Spec(ent1)	2/FBpp0306507/FBpp0074228	beta-Spec	-0.093048	0.472086	0.754072	0.0223319	0.639639	0.940356
Dis3	2/FBpp0306666/FBpp0083989	Dis3	0.137055	0.457217	0.751142	0.014562	0.830154	0.966977
Crc	2/FBpp0306685/FBpp0081581	Crc	0.0383442	0.866461	0.954823	-0.0179483	0.831161	0.966977
Rfabg	2/FBpp0306689/FBpp0088252	Rfabg	2.76306	0.00607439	0.106501	-0.729537	0.0458825	0.599306
RpS29	2/FBpp0306740/FBpp0081614	RpS29	0.0388973	0.787116	0.933178	-0.0194908	0.714002	0.954359
Nlp	2/FBpp0306756/FBpp0084918	Nlp	0.0958307	0.489208	0.762842	0.00452666	0.929324	0.981123
CG7920	2/FBpp0306760/FBpp0084968	CG7920	0.308916	0.0381632	0.248687	0.0166903	0.756868	0.960472
RpL40	2/FBpp0306837/FBpp0077159	RpL40	0.230996	0.324518	0.665142	-0.0701149	0.417173	0.88282
caz(ent2)	2/FBpp0307002/FBpp0073996	caz	0.070362	0.843798	0.949551	0.0218355	0.868581	0.971222
Prosbeta4	2/FBpp0307141/FBpp0080490	Prosbeta4	0.102534	0.637646	0.868537	-0.0758349	0.346847	0.877854
Arpc5	2/FBpp0307163/FBpp0077378	Arpc5	-0.38372	0.30613	0.651513	0.187643	0.176792	0.741235
Gdh(ent2)	2/FBpp0307192/FBpp0088990	Gdh	-0.0650057	0.865447	0.954823	0.0908531	0.521918	0.929152
RpL13A(ent2)	2/FBpp0307201/FBpp0078354	RpL13A	-0.0436239	0.871058	0.958581	0.0617239	0.534535	0.934948
SdhC	2/FBpp0307208/FBpp0081848	SdhC	-0.43978	0.143786	0.4575	0.118507	0.283632	0.830314
l(2)09851	2/FBpp0307248/FBpp0085379	l(2)09851	-0.427137	0.334853	0.665596	0.18447	0.256735	0.830314
Gp210	2/FBpp0307249/FBpp0085380	Gp210	-0.558621	0.00147106	0.048335	0.0976037	0.118191	0.724765
Src42A(ent2)	2/FBpp0307255/FBpp0307254	Src42A	-0.273294	0.0342203	0.240983	-0.0555972	0.236278	0.821444
CG17259	2/FBpp0307454/FBpp0077351	CG17259	0.270243	0.159636	0.475828	0.0486261	0.489923	0.909777
CG3605	2/FBpp0307457/FBpp0077353	CG3605	0.271478	0.367823	0.689863	-0.149217	0.179042	0.745291
hoip	2/FBpp0307465/FBpp0079443	hoip	0.0308706	0.841601	0.948864	0.0290856	0.610363	0.939659
und	2/FBpp0307472/FBpp0079462	und	0.40285	0.00447609	0.0857918	-0.079615	0.117853	0.724765
Karybeta3	2/FBpp0307568/FBpp0078500	Karybeta3	0.010236	0.959443	0.99103	0.116373	0.121525	0.724765
Rab2	2/FBpp0307641/FBpp0085458	Rab2	0.104683	0.489534	0.762842	-0.0853104	0.130405	0.724765
RpL3(ent1)	2/FBpp0307759/FBpp0081822	RpL3	0.0329885	0.811102	0.942114	-0.00593506	0.907245	0.975044
Tsp42Ee	2/FBpp0307820/FBpp0085512	Tsp42Ee	-0.469199	0.0214324	0.197265	0.0472974	0.520197	0.929152
Incenp	2/FBpp0307848/FBpp0088035	Incenp	-0.144476	0.44069	0.742292	0.0236145	0.732213	0.95646
CG11107	2/FBpp0307849/FBpp0088040	CG11107	0.0415849	0.858887	0.952986	0.0611628	0.479675	0.909777
CG3678	2/FBpp0307993/FBpp0082819	CG3678	0.718694	0.0284024	0.218488	-0.33325	0.00655219	0.313427
CG44242	2/FBpp0308230/FBpp0308229	CG44242	0.010798	0.953898	0.99103	0.0414335	0.548546	0.939154
awd	2/FBpp0308291/FBpp0308290	awd	0.610365	0.00548881	0.099292	-0.0370245	0.636166	0.939659
Bub3	2/FBpp0308293/FBpp0084831	Bub3	0.222084	0.154758	0.469926	-0.0319569	0.576001	0.939154
CG31460	2/FBpp0308428/FBpp0081362	CG31460	-0.626853	0.0461269	0.263349	0.0919383	0.420766	0.88282
pch2	2/FBpp0308430/FBpp0081381	pch2	0.346127	0.103961	0.407148	0.0274497	0.723677	0.956132
CG8635	2/FBpp0308450/FBpp0087806	CG8635	0.165386	0.170564	0.498381	0.0411285	0.353554	0.877854
Ranbp9	2/FBpp0308464/FBpp0081862	Ranbp9	-0.333635	0.433018	0.736177	0.270806	0.0886588	0.71729
Adam	2/FBpp0308512/FBpp0087475	Adam	-0.0850591	0.733321	0.906456	0.14464	0.120557	0.724765
Uba1	2/FBpp0308600/FBpp0087583	Uba1	0.200632	0.301656	0.647554	0.0306231	0.668003	0.942007
babos	2/FBpp0308622/FBpp0071756	babos	-0.416846	0.0388394	0.248911	0.0378491	0.604466	0.939154
Ns3	2/FBpp0308653/FBpp0070284	Ns3	0.49129	0.505168	0.77459	-0.223669	0.406691	0.88282
hyd	2/FBpp0308671/FBpp0081568	hyd	-0.260283	0.154017	0.469926	0.0181312	0.785984	0.962828
Pgam5	2/FBpp0308673/FBpp0070350	Pgam5	-0.170176	0.670453	0.884162	-0.0514674	0.725475	0.956132
CG1575	2/FBpp0308752/FBpp0071102	CG1575	-0.637982	0.109447	0.410744	0.253867	0.0829724	0.71729
CG2846	2/FBpp0308769/FBpp0081260	CG2846	-0.336039	0.545284	0.792334	0.0641081	0.754557	0.959586
alpha-Cat(ent2)	2/FBpp0308926/FBpp0070037	alpha-Cat	-0.322516	0.285345	0.631052	0.087671	0.430272	0.88282
CG1307	2/FBpp0308960/FBpp0290838	CG1307	0.289686	0.325861	0.665142	-0.165498	0.128242	0.724765
CG16935	2/FBpp0308976/FBpp0086748	CG16935	-0.198325	0.466898	0.752123	-0.0120296	0.904712	0.975044
O-fut1	2/FBpp0308981/FBpp0086649	O-fut1	0.406905	0.0554876	0.288178	-0.167914	0.0330203	0.562265
Tango7	2/FBpp0308985/FBpp0086705	Tango7	-0.299697	0.118549	0.421935	0.102322	0.148151	0.729804
Hsc70-5	2/FBpp0308990/FBpp0086694	Hsc70-5	-0.166132	0.104794	0.407148	0.121848	0.00184358	0.197877
CG8399	2/FBpp0309032/FBpp0086349	CG8399	-0.23841	0.517593	0.779612	-0.0654581	0.630012	0.939659
CG3446	2/FBpp0309040/FBpp0070885	CG3446	-0.0803101	0.779525	0.932419	-0.0178938	0.865788	0.971222
Nup62	2/FBpp0309066/FBpp0086294	Nup62	-0.0990452	0.718219	0.901976	0.11497	0.259091	0.830314
CG2691	2/FBpp0309168/FBpp0073679	CG2691	-0.339878	0.300757	0.646819	0.136643	0.256416	0.830314
CG2982	2/FBpp0309175/FBpp0070616	CG2982	-0.0516115	0.892729	0.970489	0.224395	0.116441	0.724765
eIF3-S8	2/FBpp0309235/FBpp0086013	eIF3-S8	-0.00547446	0.94093	0.989564	-0.00433054	0.87384	0.971222
OstDelta(ent2)	2/FBpp0309240/FBpp0088527	OstDelta	-0.305352	0.0266916	0.217468	0.0565439	0.257968	0.830314
CG9034	2/FBpp0309301/FBpp0071278	CG9034	0.330191	0.0744494	0.344435	-0.12966	0.0578922	0.644701
CG5482	2/FBpp0309340/FBpp0085842	CG5482	0.0210395	0.908043	0.977893	-0.068494	0.310686	0.843591
Mfe2	2/FBpp0309384/FBpp0073988	Mfe2	-0.245559	0.0790006	0.354583	-0.0547723	0.284045	0.830314
Mcm3	2/FBpp0309417/FBpp0070729	Mcm3	-0.237031	0.0442389	0.261167	0.0996401	0.0226999	0.520082
RpL11	2/FBpp0309436/FBpp0085717	RpL11	-0.156545	0.413035	0.723511	0.0711671	0.314192	0.847318
CG33129(ent1)	2/FBpp0309448/FBpp0079758	CG33129	0.0862146	0.713711	0.89912	0.0102421	0.905198	0.975044
Ubqn	2/FBpp0309477/FBpp0074519	Ubqn	-0.44238	0.0849133	0.370489	0.0300905	0.747571	0.959573
CG8289	2/FBpp0309487/FBpp0074258	CG8289	-0.39425	0.0214419	0.197265	-0.197719	0.00218878	0.220246
RpL24	2/FBpp0309565/FBpp0080102	RpL24	-0.304408	0.0150596	0.169937	0.124474	0.00743921	0.315188
CG9306	2/FBpp0309567/FBpp0080051	CG9306	-0.136924	0.515477	0.779265	0.0159489	0.837115	0.966977
qsm	2/FBpp0309585/FBpp0085570	qsm	-0.0912701	0.555625	0.795868	0.0301261	0.598076	0.939154
Usp7	2/FBpp0309600/FBpp0073474	Usp7	0.0800365	0.737207	0.906726	0.0584456	0.507473	0.924243
Upf1	2/FBpp0309612/FBpp0073433	Upf1	-0.0265773	0.905321	0.976235	-0.000295905	0.997141	0.999069
CG6398	2/FBpp0309626/FBpp0074236	CG6398	-0.277615	0.431239	0.735537	-0.00928915	0.942957	0.983985
FKBP59	2/FBpp0309663/FBpp0079468	FKBP59	0.461487	0.0407306	0.252422	0.00559675	0.945318	0.983985
RpS16	2/FBpp0309759/FBpp0071766	RpS16	-0.118768	0.295207	0.637964	0.0273426	0.512518	0.929152
eIF-2alpha	2/FBpp0309768/FBpp0074075	eIF-2alpha	-0.0191972	0.818144	0.942114	0.0959044	0.00286354	0.242648
CG3621	2/FBpp0309795/FBpp0070370	CG3621	-0.195335	0.417535	0.725168	0.0312137	0.724957	0.956132
CG13993	2/FBpp0309825/FBpp0078822	CG13993	-0.258977	0.272941	0.620927	0.110972	0.202489	0.778874
CG9140	2/FBpp0309828/FBpp0078847	CG9140	-0.133426	0.789971	0.934499	0.0547508	0.767183	0.962828
Tim9a	2/FBpp0309846/FBpp0073606	Tim9a	-0.328525	0.0372059	0.248687	0.0909239	0.114993	0.724765
CoVb	2/FBpp0309852/FBpp0078918	CoVb	0.0118056	0.961223	0.99103	-0.0515591	0.565745	0.939154
levy	2/FBpp0309930/FBpp0071970	levy	-0.119017	0.557031	0.795935	-0.00421441	0.955002	0.984674
CG5554	2/FBpp0309938/FBpp0072035	CG5554	-0.149957	0.4283	0.735141	0.0111214	0.873195	0.971222
CG4882	2/FBpp0309955/FBpp0072134	CG4882	-0.226033	0.595747	0.832548	0.0742603	0.634377	0.939659
RpS28b	2/FBpp0310057/FBpp0071295	RpS28b	-0.4001	0.0041136	0.0849089	0.107127	0.0340603	0.562265
l(1)G0320	2/FBpp0310058/FBpp0071307	l(1)G0320	-0.277389	0.553265	0.795734	-0.108133	0.531321	0.933873
CG13096	2/FBpp0310071/FBpp0079306	CG13096	-0.18683	0.0925159	0.389923	0.0792326	0.0542751	0.631299
betaTub(ent8)	2/FBpp0310087/FBpp0072177	betaTub60D	-3.94802	0.28007	0.628995	1.36642	0.305665	0.841233
CHOp24	2/FBpp0310166/FBpp0070643	CHOp24	-0.454121	0.0207848	0.195693	0.0966796	0.175094	0.738616
CG11444	2/FBpp0310167/FBpp0070666	CG11444	-0.149589	0.400593	0.719237	0.243783	0.000451564	0.0807798
RPA3	2/FBpp0310183/FBpp0073380	RPA3	-0.302841	0.138596	0.450936	0.0921451	0.221117	0.805934
Tim8	2/FBpp0310233/FBpp0073338	Tim8	0.00904964	0.950574	0.99103	0.0170262	0.752162	0.959573
RpL7	2/FBpp0310250/FBpp0079536	RpL7	0.222078	0.331681	0.665142	-0.0234422	0.780445	0.962828
l(2)35Di	2/FBpp0310296/FBpp0080329	l(2)35Di	-0.674842	0.0185774	0.187936	0.146798	0.158232	0.738616
yellow-b	2/FBpp0310326/FBpp0080451	yellow-b	-0.427235	0.32543	0.665142	0.236042	0.143867	0.724765
bur	2/FBpp0310411/FBpp0290556	bur	0.290409	0.138922	0.450936	0.00494992	0.944953	0.983985
Hsp70(ent1)	20/FBpp0082107/FBpp0073448/FBpp0073447/FBpp0073446/FBpp0073445/FBpp0075504/FBpp0083974/FBpp0307982/FBpp0082519/FBpp0082518/FBpp0082517/FBpp0082516/FBpp0082515/FBpp0081956/FBpp0082105/FBpp0082106/FBpp0082147/FBpp0081986/FBpp0082175/FBpp0082514	Hsp70Bbb/Hsp70Bb/Hsc70-3/Hsc70-4/Hsp70Ba/Hsp70Ab/Hsp70Aa/Hsc70-1/Hsp70Bc/Hsc70-2/Hsp68	0.0272445	0.848442	0.951233	0.0466906	0.376639	0.88282
sw/Sdic1/Sdic2	20/FBpp0089016/FBpp0089014/FBpp0309319/FBpp0309318/FBpp0088422/FBpp0088424/FBpp0088425/FBpp0089020/FBpp0088420/FBpp0089021/FBpp0088427/FBpp0088426/FBpp0088419/FBpp0088421/FBpp0088428/FBpp0088429/FBpp0088423/FBpp0301958/FBpp0088472/FBpp0088559	sw/Sdic1/Sdic2	0.107357	0.344096	0.674092	-0.0221513	0.595842	0.939154
His2A(ent1)	20/FBpp0091084/FBpp0091060/FBpp0091087/FBpp0091081/FBpp0091055/FBpp0091066/FBpp0091111/FBpp0091099/FBpp0091069/FBpp0091108/FBpp0091105/FBpp0091075/FBpp0091090/FBpp0085249/FBpp0091093/FBpp0091063/FBpp0091096/FBpp0091102/FBpp0091078/FBpp0091072	His2A:CG33841/His2A:CG33847/His2A:CG33850/His2A:CG33853/His2A:CG33856/His2A:CG33859/His2A:CG33862/His2A:CG33865/His2A:CG33826/His2A:CG33829/His2A:CG33832/His2A:CG33835/His2A:CG33838/His2A:CG33844/His2A:CG33808/His2A:CG33814/His2A:CG33817/His2A:CG33820/His2A:CG33823/His2A:CG31618	-0.992236	0.0379087	0.248687	0.0981492	0.57072	0.939154
trol(ent2)	20/FBpp0309662/FBpp0309661/FBpp0309660/FBpp0309658/FBpp0309657/FBpp0309656/FBpp0309655/FBpp0309654/FBpp0309653/FBpp0309652/FBpp0309651/FBpp0309650/FBpp0309649/FBpp0309648/FBpp0309647/FBpp0309646/FBpp0309645/FBpp0309644/FBpp0309641/FBpp0309642	trol	-0.29357	0.186081	0.521026	0.10846	0.185705	0.756926
trol(ent3)	20/FBpp0309662/FBpp0309661/FBpp0309660/FBpp0309659/FBpp0309658/FBpp0309657/FBpp0309656/FBpp0309655/FBpp0309654/FBpp0309653/FBpp0309652/FBpp0309651/FBpp0309650/FBpp0309649/FBpp0309648/FBpp0309647/FBpp0309645/FBpp0309644/FBpp0309643/FBpp0309642	trol	0.282342	0.389324	0.712286	-0.168379	0.166664	0.738616
shot(ent2)	21/FBpp0293393/FBpp0293392/FBpp0293390/FBpp0293389/FBpp0293388/FBpp0293387/FBpp0290808/FBpp0290807/FBpp0290806/FBpp0271734/FBpp0271733/FBpp0271732/FBpp0271731/FBpp0271730/FBpp0086742/FBpp0086746/FBpp0086745/FBpp0086744/FBpp0086743/FBpp0086747/FBpp0291176	shot	-0.0889887	0.693382	0.894348	0.132452	0.113519	0.724765
Hsp70(ent2)	22/FBpp0082107/FBpp0073448/FBpp0073447/FBpp0073446/FBpp0073445/FBpp0075505/FBpp0075504/FBpp0075503/FBpp0083974/FBpp0307982/FBpp0082519/FBpp0082518/FBpp0082517/FBpp0082516/FBpp0082515/FBpp0081956/FBpp0082105/FBpp0082106/FBpp0082147/FBpp0081986/FBpp0082175/FBpp0082514	Hsp70Bbb/Hsp70Bb/Hsc70-3/Hsc70-4/Hsp70Ba/Hsp70Ab/Hsp70Aa/Hsc70-1/Hsp70Bc/Hsc70-2/Hsp68	0.0164164	0.91366	0.979345	0.0450619	0.421504	0.88282
His2A(ent2)	22/FBpp0091084/FBpp0091060/FBpp0091087/FBpp0091081/FBpp0091055/FBpp0091066/FBpp0091111/FBpp0091099/FBpp0091069/FBpp0091108/FBpp0091105/FBpp0091075/FBpp0091090/FBpp0085249/FBpp0091093/FBpp0091063/FBpp0091096/FBpp0091102/FBpp0091078/FBpp0306426/FBpp0091072/FBpp0084434	His2A:CG33841/His2A:CG33847/His2A:CG33850/His2A:CG33853/His2A:CG33856/His2A:CG33859/His2A:CG33862/His2A:CG33865/His2A:CG33826/His2A:CG33829/His2A:CG33832/His2A:CG33835/His2A:CG33838/His2A:CG33844/His2A:CG33808/His2A:CG33814/His2A:CG33817/His2A:CG33820/His2A:CG33823/His2A:CG31618/His2Av	-0.499822	0.0330966	0.237882	-0.056911	0.50266	0.921916
His1(ent3)	22/FBpp0091086/FBpp0091101/FBpp0085248/FBpp0091068/FBpp0091062/FBpp0091074/FBpp0091052/FBpp0091050/FBpp0091092/FBpp0091054/FBpp0091077/FBpp0091098/FBpp0091059/FBpp0091065/FBpp0091083/FBpp0091057/FBpp0091089/FBpp0091095/FBpp0091107/FBpp0091104/FBpp0091071/FBpp0091110	His1:CG33849/His1:CG33852/His1:CG33855/His1:CG33858/His1:CG33861/His1:CG33864/His1:CG33825/His1:CG33828/His1:CG33831/His1:CG33837/His1:CG33840/His1:CG33843/His1:CG33846/His1:CG33807/His1:CG33810/His1:CG33813/His1:CG33816/His1:CG33819/His1:CG33822/His1:CG33801/His1:CG31617/His1:CG33804	0.0404699	0.847936	0.951233	-0.210152	0.00902743	0.331505
His1(ent1)	22/FBpp0091086/FBpp0091101/FBpp0085248/FBpp0091068/FBpp0091062/FBpp0091074/FBpp0091052/FBpp0091092/FBpp0091054/FBpp0091077/FBpp0091098/FBpp0091059/FBpp0091065/FBpp0091080/FBpp0091083/FBpp0091057/FBpp0091089/FBpp0091095/FBpp0091107/FBpp0091104/FBpp0091071/FBpp0091110	His1:CG33849/His1:CG33852/His1:CG33855/His1:CG33858/His1:CG33861/His1:CG33864/His1:CG33825/His1:CG33828/His1:CG33831/His1:CG33834/His1:CG33837/His1:CG33840/His1:CG33843/His1:CG33846/His1:CG33807/His1:CG33810/His1:CG33813/His1:CG33816/His1:CG33819/His1:CG33822/His1:CG31617/His1:CG33804	0.558769	0.0347466	0.241198	-0.293586	0.00323597	0.248091
His4(ent2)	22/FBpp0091150/FBpp0091142/FBpp0091148/FBpp0091152/FBpp0091144/FBpp0091146/FBpp0091116/FBpp0091138/FBpp0091120/FBpp0306146/FBpp0082423/FBpp0082422/FBpp0082421/FBpp0091134/FBpp0091136/FBpp0091118/FBpp0091140/FBpp0085280/FBpp0091130/FBpp0091132/FBpp0091128/FBpp0091154	His4:CG33873/His4:CG33871/His4:CG33875/His4:CG33883/His4:CG33885/His4:CG33887/His4:CG33889/His4:CG33891/His4:CG33893/His4:CG33895/His4:CG33897/His4:CG33899/His4:CG33901/His4:CG33903/His4:CG33905/His4:CG33907/His4:CG31611/His4:CG33909/His4r	-0.531281	0.0186028	0.187936	-0.124576	0.12892	0.724765
shot(ent3)	22/FBpp0293393/FBpp0293392/FBpp0293391/FBpp0293390/FBpp0293389/FBpp0293388/FBpp0293387/FBpp0290808/FBpp0290807/FBpp0290806/FBpp0271734/FBpp0271733/FBpp0271732/FBpp0271731/FBpp0271730/FBpp0086742/FBpp0086746/FBpp0086745/FBpp0086744/FBpp0086743/FBpp0086747/FBpp0291176	shot	-0.393683	0.46961	0.754072	0.219786	0.276259	0.830314
shot(ent4)	22/FBpp0293393/FBpp0293392/FBpp0293391/FBpp0293390/FBpp0293389/FBpp0293388/FBpp0293387/FBpp0290808/FBpp0290807/FBpp0290806/FBpp0271734/FBpp0271733/FBpp0271732/FBpp0271731/FBpp0271730/FBpp0086742/FBpp0086746/FBpp0086745/FBpp0086744/FBpp0086743/FBpp0291176/FBpp0086747	shot	-0.0786229	0.687839	0.894348	0.0711453	0.326497	0.861599
trol(ent4)	22/FBpp0309662/FBpp0309661/FBpp0309660/FBpp0309659/FBpp0309658/FBpp0309657/FBpp0309656/FBpp0309655/FBpp0309654/FBpp0309653/FBpp0309652/FBpp0309651/FBpp0309650/FBpp0309649/FBpp0309648/FBpp0309647/FBpp0309646/FBpp0309645/FBpp0309644/FBpp0309643/FBpp0309641/FBpp0309642	trol	-0.0696744	0.825716	0.944849	-0.0641433	0.583337	0.939154
His3(ent1)	23/FBpp0091058/FBpp0091088/FBpp0091106/FBpp0091094/FBpp0091103/FBpp0091091/FBpp0091067/FBpp0091056/FBpp0091097/FBpp0091051/FBpp0091082/FBpp0091112/FBpp0091061/FBpp0091109/FBpp0085250/FBpp0091076/FBpp0091064/FBpp0091070/FBpp0091100/FBpp0091073/FBpp0091085/FBpp0091053/FBpp0091079	His3:CG31613/His3:CG33824/His3:CG33860/His3:CG33848/His3:CG33851/His3:CG33854/His3:CG33857/His3:CG33863/His3:CG33866/His3:CG33827/His3:CG33830/His3:CG33833/His3:CG33836/His3:CG33839/His3:CG33842/His3:CG33845/His3:CG33806/His3:CG33809/His3:CG33812/His3:CG33815/His3:CG33818/His3:CG33821/His3:CG33803	-0.420155	0.49724	0.769766	-0.207894	0.363683	0.877854
His1(ent2)	23/FBpp0091086/FBpp0091101/FBpp0085248/FBpp0091068/FBpp0091062/FBpp0091074/FBpp0091052/FBpp0091050/FBpp0091092/FBpp0091054/FBpp0091077/FBpp0091098/FBpp0091059/FBpp0091065/FBpp0091080/FBpp0091083/FBpp0091057/FBpp0091089/FBpp0091095/FBpp0091107/FBpp0091104/FBpp0091071/FBpp0091110	His1:CG33849/His1:CG33852/His1:CG33855/His1:CG33858/His1:CG33861/His1:CG33864/His1:CG33825/His1:CG33828/His1:CG33831/His1:CG33834/His1:CG33837/His1:CG33840/His1:CG33843/His1:CG33846/His1:CG33807/His1:CG33810/His1:CG33813/His1:CG33816/His1:CG33819/His1:CG33822/His1:CG33801/His1:CG31617/His1:CG33804	-0.405913	0.0270169	0.217468	-0.0167814	0.799919	0.963578
His2B	23/FBpp0091131/FBpp0091135/FBpp0091141/FBpp0091143/FBpp0091139/FBpp0091119/FBpp0091133/FBpp0085281/FBpp0091147/FBpp0091113/FBpp0091137/FBpp0091153/FBpp0091149/FBpp0091155/FBpp0091145/FBpp0091123/FBpp0091115/FBpp0091129/FBpp0091117/FBpp0091151/FBpp0091121/FBpp0091125/FBpp0091127	His2B:CG33878/His2B:CG33880/His2B:CG33882/His2B:CG33884/His2B:CG33886/His2B:CG33888/His2B:CG33890/His2B:CG33892/His2B:CG33894/His2B:CG33868/His2B:CG33870/His2B:CG33872/His2B:CG33874/His2B:CG33876/His2B:CG33896/His2B:CG33898/His2B:CG33900/His2B:CG33902/His2B:CG33904/His2B:CG33906/His2B:CG33908/His2B:CG17949/His2B:CG33910	-0.706383	0.00252995	0.067887	-0.00243191	0.976522	0.989883
heph(ent1)	23/FBpp0297632/FBpp0297631/FBpp0289498/FBpp0289497/FBpp0289496/FBpp0289495/FBpp0289494/FBpp0289492/FBpp0289491/FBpp0111779/FBpp0111778/FBpp0111777/FBpp0085237/FBpp0085245/FBpp0085244/FBpp0085243/FBpp0085242/FBpp0085241/FBpp0085240/FBpp0085239/FBpp0085238/FBpp0085247/FBpp0085246	heph	-0.0852145	0.69844	0.894348	0.105862	0.195519	0.767381
heph(ent2)	24/FBpp0297632/FBpp0297631/FBpp0289498/FBpp0289497/FBpp0289496/FBpp0289495/FBpp0289494/FBpp0289493/FBpp0289492/FBpp0289491/FBpp0111779/FBpp0111778/FBpp0111777/FBpp0085237/FBpp0085245/FBpp0085244/FBpp0085243/FBpp0085242/FBpp0085241/FBpp0085240/FBpp0085239/FBpp0085238/FBpp0085247/FBpp0085246	heph	0.0875719	0.61708	0.851327	0.0484709	0.454092	0.894798
His4(ent1)	26/FBpp0091150/FBpp0091142/FBpp0091148/FBpp0091122/FBpp0091114/FBpp0091152/FBpp0091144/FBpp0091146/FBpp0091116/FBpp0091126/FBpp0091138/FBpp0091120/FBpp0306146/FBpp0082423/FBpp0082422/FBpp0082421/FBpp0091134/FBpp0091136/FBpp0091124/FBpp0091118/FBpp0091140/FBpp0085280/FBpp0091130/FBpp0091132/FBpp0091128/FBpp0091154	His4:CG33873/His4:CG33869/His4:CG33871/His4:CG33875/His4:CG33877/His4:CG33879/His4:CG33881/His4:CG33883/His4:CG33885/His4:CG33887/His4:CG33889/His4:CG33891/His4:CG33893/His4:CG33895/His4:CG33897/His4:CG33899/His4:CG33901/His4:CG33903/His4:CG33905/His4:CG33907/His4:CG31611/His4:CG33909/His4r	-0.921588	0.00767173	0.124762	-0.00929876	0.939889	0.983889
Rala	3/FBpp0070559/FBpp0070558/FBpp0070557	Rala	-0.325371	0.0391389	0.248911	-0.00835123	0.883636	0.97268
l(1)G0255/CG4095	3/FBpp0070916/FBpp0070915/FBpp0070914	l(1)G0255/CG4095	-0.518701	0.0405162	0.252422	0.365196	0.000194314	0.0424296
RpS14a/RpS14b	3/FBpp0071051/FBpp0071050/FBpp0071052	RpS14a/RpS14b	-0.28652	0.0249207	0.217468	0.0782091	0.0937057	0.724765
Trxr-1	3/FBpp0071117/FBpp0071116/FBpp0071115	Trxr-1	0.0308574	0.915386	0.979345	0.0848576	0.429978	0.88282
LBR	3/FBpp0071630/FBpp0071629/FBpp0071628	LBR	-0.374106	0.0394514	0.248911	-0.0209709	0.749724	0.959573
RpL12	3/FBpp0072083/FBpp0072085/FBpp0072084	RpL12	-0.116314	0.387567	0.712286	0.042998	0.386879	0.88282
Ptp61F(ent1)	3/FBpp0072602/FBpp0072600/FBpp0072601	Ptp61F	-0.490492	0.0158326	0.169937	0.15905	0.0329593	0.562265
Ptp61F(ent2)	3/FBpp0072602/FBpp0072601/FBpp0072600	Ptp61F	-0.266749	0.282515	0.629997	0.0753715	0.406427	0.88282
PHGPx	3/FBpp0072932/FBpp0072931/FBpp0072930	PHGPx	0.665124	0.085633	0.371586	-0.140434	0.320954	0.855524
Dlic	3/FBpp0073297/FBpp0073300/FBpp0073299	Dlic	0.165469	0.240572	0.586586	-0.0778212	0.13643	0.724765
Dbp73D/bel	3/FBpp0075106/FBpp0306433/FBpp0081374	Dbp73D/bel	-0.12003	0.289292	0.631139	-0.0218996	0.59897	0.939154
CG10960	3/FBpp0075675/FBpp0075674/FBpp0075673	CG10960	-0.07966	0.702957	0.894348	-0.0965779	0.208873	0.786489
Rcc1	3/FBpp0076784/FBpp0076783/FBpp0076782	Rcc1	0.0257183	0.866562	0.954823	0.0124393	0.825759	0.966977
Sec24CD	3/FBpp0077487/FBpp0303000/FBpp0302999	Sec24CD	-0.101842	0.630374	0.864076	0.108169	0.169535	0.738616
Aats-ile	3/FBpp0078152/FBpp0078151/FBpp0078150	Aats-ile	-0.0654777	0.441969	0.742292	0.0481886	0.128414	0.724765
CG2604	3/FBpp0078472/FBpp0078471/FBpp0078470	CG2604	-0.24879	0.309108	0.654035	0.0466799	0.603851	0.939154
Cg25C	3/FBpp0078642/FBpp0078641/FBpp0078640	Cg25C	-0.448219	0.123929	0.430524	-0.0101957	0.923617	0.979411
RpL37A	3/FBpp0078655/FBpp0078656/FBpp0291726	RpL37A	0.303495	0.192997	0.529538	-0.112334	0.191811	0.761194
Hel25E(ent1)	3/FBpp0078756/FBpp0078755/FBpp0078754	Hel25E	-0.159744	0.471775	0.754072	0.125854	0.127835	0.724765
Tom70	3/FBpp0079895/FBpp0079894/FBpp0079893	Tom70	-0.0703625	0.710902	0.897688	0.0487241	0.487576	0.909777
Aats-thr	3/FBpp0079915/FBpp0079914/FBpp0079913	Aats-thr	0.326253	0.0639803	0.319499	-0.0145215	0.820432	0.966977
alphaTub(ent2)	3/FBpp0081062/FBpp0081565/FBpp0081153	alphaTub84B/alphaTub85E/alphaTub84D	0.340202	0.0672335	0.32216	-0.0137466	0.838724	0.966977
Ama	3/FBpp0081137/FBpp0081136/FBpp0081135	Ama	0.892178	0.051258	0.278262	-0.386263	0.0231258	0.520082
CG8036	3/FBpp0081372/FBpp0081371/FBpp0081370	CG8036	0.649486	0.00866631	0.134161	0.00566779	0.948856	0.983985
CG11980	3/FBpp0081444/FBpp0081443/FBpp0081442	CG11980	0.966808	0.117449	0.421935	-0.0692028	0.758832	0.960472
betaTub(ent7)	3/FBpp0081524/FBpp0085721/FBpp0085720	betaTub56D/betaTub85D	-0.070855	0.804237	0.939928	0.111356	0.293677	0.830314
p24-2/eca	3/FBpp0081576/FBpp0292157/FBpp0081571	p24-2/eca	0.221551	0.381325	0.70486	-0.0135965	0.88387	0.97268
sle/CG12592	3/FBpp0081710/FBpp0081711/FBpp0081709	sle/CG12592	-0.595524	0.036793	0.247853	0.0367991	0.72132	0.956132
Dip-B	3/FBpp0082301/FBpp0082300/FBpp0082299	Dip-B	0.677208	0.000245084	0.0212504	-0.109026	0.0921015	0.720978
Atx2	3/FBpp0082557/FBpp0082556/FBpp0082555	Atx2	-0.244993	0.00790211	0.126038	0.0661418	0.0485354	0.599306
CG7675	3/FBpp0083004/FBpp0083003/FBpp0083002	CG7675	0.636888	0.132358	0.43847	-0.153353	0.323306	0.85873
Sar1	3/FBpp0083607/FBpp0083606/FBpp0083604	Sar1	-0.371027	0.244789	0.590144	0.140373	0.233372	0.821444
ATPsyn-gamma	3/FBpp0084907/FBpp0084906/FBpp0084905	ATPsyn-gamma	-0.188965	0.260547	0.60971	0.0545856	0.377508	0.88282
Tpi	3/FBpp0084950/FBpp0084949/FBpp0084948	Tpi	0.878878	0.000342936	0.0239623	-0.09249	0.280039	0.830314
CG1910	3/FBpp0085200/FBpp0085199/FBpp0085198	CG1910	0.178675	0.283859	0.629997	-0.0341067	0.577928	0.939154
CG1416	3/FBpp0085260/FBpp0085259/FBpp0085258	CG1416	0.112706	0.540301	0.790085	0.0512267	0.451263	0.894745
Df31	3/FBpp0085274/FBpp0085273/FBpp0099688	Df31	0.537771	0.0520674	0.2785	-0.117206	0.245896	0.826476
Tsp42Ea	3/FBpp0085505/FBpp0085504/FBpp0085503	Tsp42Ea	-0.341081	0.28683	0.631139	0.0728895	0.534374	0.934948
SdhA	3/FBpp0085737/FBpp0085738/FBpp0085736	SdhA	-0.171803	0.486785	0.76218	0.0465922	0.609026	0.939659
GstE7/GstD1	3/FBpp0085856/FBpp0099824/FBpp0082077	GstE7/GstD1	-0.110469	0.813291	0.942114	0.000317011	0.998519	0.999069
pAbp	3/FBpp0085917/FBpp0085919/FBpp0085915	pAbp	-0.31994	0.00232185	0.064565	0.0751091	0.0468489	0.599306
Psi	3/FBpp0086222/FBpp0086221/FBpp0086220	Psi	0.0594516	0.796085	0.936332	0.0343638	0.685875	0.946116
Sema-2a	3/FBpp0086238/FBpp0086237/FBpp0086236	Sema-2a	0.12688	0.32589	0.665142	-0.0392222	0.410022	0.88282
Spt-I	3/FBpp0086844/FBpp0086843/FBpp0086842	Spt-I	-0.12738	0.685379	0.894139	-0.0248902	0.830292	0.966977
Iswi	3/FBpp0086956/FBpp0086955/FBpp0086954	Iswi	-0.264785	0.0202217	0.195693	0.0586332	0.156793	0.738616
Nacalpha	3/FBpp0086973/FBpp0086972/FBpp0086971	Nacalpha	0.291271	0.0484183	0.270672	-0.0326589	0.542054	0.937387
CG5525/Cct5(ent1)	3/FBpp0087096/FBpp0079992/FBpp0087095	CG5525/Cct5	-0.0697783	0.823939	0.944849	0.133233	0.249061	0.826476
CG5525/Cct5(ent2)	3/FBpp0087096/FBpp0087095/FBpp0079992	CG5525/Cct5	0.194698	0.439775	0.742178	-0.0814279	0.382358	0.88282
RpL31	3/FBpp0087608/FBpp0087610/FBpp0087609	RpL31	0.0690006	0.598595	0.833683	-0.0353042	0.466133	0.906369
Ggamma1	3/FBpp0087728/FBpp0087727/FBpp0087726	Ggamma1	-0.106742	0.449398	0.745426	-0.0302312	0.561232	0.939154
Pgi	3/FBpp0087762/FBpp0087761/FBpp0087760	Pgi	-0.0754076	0.898613	0.971646	0.305651	0.16252	0.738616
Sep1/pnut	3/FBpp0087870/FBpp0087869/FBpp0076897	Sep1/pnut	0.0863859	0.526185	0.781792	0.0982522	0.0545514	0.631299
glo(ent2)	3/FBpp0088858/FBpp0088857/FBpp0088856	glo	-0.199954	0.245045	0.590144	0.0108004	0.864086	0.971222
PPP4R2r(ent1)	3/FBpp0089154/FBpp0071387/FBpp0071386	PPP4R2r	-0.00905733	0.980209	0.994877	0.106897	0.429055	0.88282
fabp(ent3)	3/FBpp0099728/FBpp0099726/FBpp0099725	fabp	0.478885	0.202988	0.541127	-0.0822696	0.551123	0.939154
nrv2(ent1)	3/FBpp0099793/FBpp0079010/FBpp0079011	nrv2	-0.34117	0.177328	0.510712	-0.0480337	0.604211	0.939154
GstD4/GstD1	3/FBpp0099824/FBpp0082043/FBpp0082077	GstD4/GstD1	0.623092	0.367792	0.689863	-0.119252	0.635902	0.939659
Saf-B(ent2)	3/FBpp0099843/FBpp0084077/FBpp0084078	Saf-B	0.151552	0.692119	0.894348	-0.0633854	0.653744	0.942007
Saf-B(ent3)	3/FBpp0099843/FBpp0084078/FBpp0084077	Saf-B	0.0970876	0.74589	0.914445	-0.0531258	0.631158	0.939659
Pglym78	3/FBpp0099920/FBpp0099919/FBpp0084753	Pglym78	0.384199	0.232081	0.578407	-0.0346052	0.769168	0.962828
sau	3/FBpp0100141/FBpp0100138/FBpp0100140	sau	0.152058	0.367414	0.689863	-0.0649272	0.294478	0.830314
Cht3	3/FBpp0110419/FBpp0303593/FBpp0303592	Cht3	-0.127386	0.701316	0.894348	0.107678	0.381809	0.88282
eIF4G(ent1)	3/FBpp0288389/FBpp0088303/FBpp0111817	eIF4G	-0.0479617	0.735515	0.906456	0.126333	0.0188348	0.5054
eIF4G(ent2)	3/FBpp0288389/FBpp0111817/FBpp0088303	eIF4G	-0.202664	0.346587	0.674092	0.14294	0.0752545	0.71729
Nup153	3/FBpp0288862/FBpp0309144/FBpp0074059	Nup153	-0.269485	0.300912	0.646819	0.0727212	0.445291	0.889589
GstT3	3/FBpp0289447/FBpp0309051/FBpp0077002	GstT3	0.86444	0.038616	0.248687	-0.223372	0.143532	0.724765
Npl4	3/FBpp0289954/FBpp0084267/FBpp0084266	Npl4	0.469217	0.0730547	0.340278	-0.0899951	0.343974	0.877854
CG30122	3/FBpp0290146/FBpp0290145/FBpp0085841	CG30122	-0.360902	0.0803353	0.35804	0.0695161	0.356424	0.877854
gammaCOP(ent1)	3/FBpp0290505/FBpp0085155/FBpp0085154	gammaCOP	-0.378286	0.404519	0.719987	0.0815806	0.623107	0.939659
HmgD	3/FBpp0290624/FBpp0071626/FBpp0071625	HmgD	0.329984	0.269881	0.620727	-0.254821	0.0235006	0.520082
D1	3/FBpp0290739/FBpp0081468/FBpp0081467	D1	-0.297384	0.21686	0.560425	-0.11433	0.198658	0.770697
Vha55	3/FBpp0290875/FBpp0082140/FBpp0082139	Vha55	0.165191	0.268985	0.620439	0.0813282	0.142168	0.724765
HP1b	3/FBpp0291019/FBpp0301605/FBpp0071221	HP1b	-0.232144	0.155129	0.469926	0.0972916	0.107466	0.724765
AP-2mu	3/FBpp0291080/FBpp0083646/FBpp0083645	AP-2mu	-0.0382661	0.90221	0.973564	0.0488819	0.668451	0.942007
CG33096	3/FBpp0291186/FBpp0291185/FBpp0112956	CG33096	-0.427919	0.0194865	0.190141	0.045691	0.488893	0.909777
RpL10Ab(ent2)	3/FBpp0291345/FBpp0293190/FBpp0075764	RpL10Ab	0.0778424	0.545153	0.792334	-0.0317707	0.503675	0.922091
Kr-h2	3/FBpp0291422/FBpp0309826/FBpp0078823	Kr-h2	-0.522436	0.0550822	0.287526	0.0186207	0.850506	0.967176
CG4572	3/FBpp0291533/FBpp0083270/FBpp0083269	CG4572	0.344413	0.230836	0.577987	-0.176365	0.0952171	0.724765
Aats-lys	3/FBpp0292593/FBpp0071302/FBpp0071301	Aats-lys	-0.024413	0.839781	0.948864	0.0974325	0.0324426	0.562265
CG3321	3/FBpp0292847/FBpp0082391/FBpp0082390	CG3321	-0.201957	0.29502	0.637964	0.0176031	0.803756	0.965307
CG15093	3/FBpp0292854/FBpp0085822/FBpp0085821	CG15093	-0.423083	0.248271	0.591297	0.210141	0.122177	0.724765
CG4747	3/FBpp0292905/FBpp0310306/FBpp0079520	CG4747	-0.186491	0.111925	0.41425	0.0504159	0.241751	0.821502
Nrt	3/FBpp0292987/FBpp0075082/FBpp0075081	Nrt	-0.207649	0.481202	0.758863	0.181609	0.09923	0.724765
Myo31DF	3/FBpp0293078/FBpp0079626/FBpp0079625	Myo31DF	-0.645056	0.247968	0.591297	0.0481608	0.812589	0.966977
Pp2A-29B(ent1)	3/FBpp0293227/FBpp0099975/FBpp0099974	Pp2A-29B	0.266667	0.0867803	0.371586	-0.0147941	0.794137	0.962828
CG13887(ent2)	3/FBpp0293337/FBpp0072481/FBpp0072480	CG13887	-0.543278	0.125712	0.432471	0.124057	0.338098	0.877854
Pep(ent1)	3/FBpp0293516/FBpp0089253/FBpp0074963	Pep	-0.254694	0.0137547	0.166336	0.0187898	0.612641	0.939659
CG3566	3/FBpp0293707/FBpp0088809/FBpp0088808	CG3566	-0.00158164	0.991789	0.997851	0.148363	0.0107484	0.368191
BEAF-32	3/FBpp0294039/FBpp0086572/FBpp0086571	BEAF-32	0.603016	0.0358725	0.244723	-0.224771	0.0341709	0.562265
Pp2B-14D(ent1)	3/FBpp0294044/FBpp0301546/FBpp0074069	Pp2B-14D	-0.138323	0.645723	0.875334	-0.0659435	0.552965	0.939154
RpL29	3/FBpp0296949/FBpp0071519/FBpp0071518	RpL29	-0.459726	0.0458981	0.262975	0.0457837	0.583571	0.939154
Cht2	3/FBpp0297108/FBpp0306200/FBpp0072677	Cht2	-0.279744	0.158549	0.475828	0.0791347	0.278047	0.830314
ATPsyn-Cf6	3/FBpp0297124/FBpp0305911/FBpp0083824	ATPsyn-Cf6	-0.0184991	0.909729	0.978372	-0.0385541	0.522864	0.929152
Nurf-38	3/FBpp0297127/FBpp0271761/FBpp0072250	Nurf-38	0.25539	0.220358	0.563858	0.0107633	0.887935	0.973162
kuk	3/FBpp0297129/FBpp0082839/FBpp0082838	kuk	-0.435386	0.108812	0.409318	0.0688787	0.487596	0.909777
Nap1	3/FBpp0297132/FBpp0297131/FBpp0072128	Nap1	-0.0148735	0.934464	0.986487	0.0263191	0.693647	0.947692
l(2)06225	3/FBpp0297136/FBpp0110172/FBpp0079756	l(2)06225	-0.0624505	0.809345	0.942114	0.0320127	0.737652	0.957758
SC35	3/FBpp0297362/FBpp0292041/FBpp0088838	SC35	-0.276557	0.289305	0.631139	0.0236067	0.805467	0.965473
larp(ent1)	3/FBpp0297482/FBpp0297481/FBpp0290398	larp	0.00469145	0.979823	0.994877	0.0246918	0.718567	0.956132
su(f)	3/FBpp0297503/FBpp0297502/FBpp0112456	su(f)	-0.066283	0.669635	0.884162	0.0301956	0.59868	0.939154
Rpn6	3/FBpp0297513/FBpp0086604/FBpp0086603	Rpn6	0.0909912	0.322572	0.665142	0.00956151	0.777329	0.962828
cype	3/FBpp0297878/FBpp0297877/FBpp0078707	cype	0.00783057	0.971545	0.993825	-0.0435562	0.591419	0.939154
Lam	3/FBpp0297902/FBpp0297901/FBpp0078733	Lam	-0.332519	0.0271348	0.217468	0.0236238	0.663609	0.942007
CG14207(ent2)	3/FBpp0297990/FBpp0074503/FBpp0074502	CG14207	-0.271514	0.705642	0.895825	0.166103	0.52854	0.932626
l(1)G0156	3/FBpp0300338/FBpp0307649/FBpp0074549	l(1)G0156	-0.00758875	0.94755	0.990621	0.0372713	0.383146	0.88282
CG10602	3/FBpp0300412/FBpp0088357/FBpp0088356	CG10602	0.520889	0.0123194	0.164464	-0.047185	0.527546	0.932327
RpS10b	3/FBpp0300512/FBpp0074501/FBpp0074500	RpS10b	0.231851	0.0668296	0.32216	-0.0784415	0.0921645	0.720978
RpS3A(ent2)	3/FBpp0300615/FBpp0088243/FBpp0088242	RpS3A	-0.129177	0.316005	0.660017	0.0260555	0.582498	0.939154
CG11961	3/FBpp0300747/FBpp0085708/FBpp0085707	CG11961	-0.912686	0.0003853	0.0239623	0.154338	0.0882143	0.71729
Mpcp	3/FBpp0300819/FBpp0075462/FBpp0075461	Mpcp	-0.226767	0.25979	0.608824	0.0483064	0.5138	0.929152
Rab7	3/FBpp0300836/FBpp0300835/FBpp0083891	Rab7	0.0697962	0.443015	0.742292	-0.0292934	0.38349	0.88282
LSm7	3/FBpp0300961/FBpp0310328/FBpp0080488	LSm7	0.0455904	0.813377	0.942114	0.027011	0.704877	0.950462
Rab8	3/FBpp0300990/FBpp0300989/FBpp0074690	Rab8	-0.751508	0.1898	0.525048	0.119947	0.568551	0.939154
hts(ent5)	3/FBpp0301118/FBpp0301117/FBpp0301114	hts	0.00546529	0.979165	0.994877	0.0170941	0.823718	0.966977
RpL13	3/FBpp0302626/FBpp0099517/FBpp0079484	RpL13	-0.0714972	0.470698	0.754072	0.00988425	0.786598	0.962828
row(ent2)	3/FBpp0302971/FBpp0086534/FBpp0086533	row	-0.200851	0.219195	0.562844	-0.00974467	0.870805	0.971222
Rack1(ent3)	3/FBpp0303680/FBpp0303679/FBpp0079187	Rack1	0.103429	0.553554	0.795734	-0.0376018	0.559548	0.939154
CG3326/Rpt1	3/FBpp0303790/FBpp0077290/FBpp0088021	CG3326/Rpt1	-0.161162	0.10688	0.407541	0.084143	0.0242274	0.520082
CG32230	3/FBpp0303825/FBpp0070040/FBpp0070039	CG32230	0.455717	0.0668889	0.32216	-0.156346	0.0878753	0.71729
Klc	3/FBpp0303946/FBpp0303945/FBpp0075683	Klc	0.0607094	0.806961	0.940773	0.0145266	0.874275	0.971222
mtacp1	3/FBpp0304248/FBpp0072570/FBpp0072569	mtacp1	-0.00854106	0.97222	0.993825	0.0166125	0.854435	0.967176
AGO2	3/FBpp0304266/FBpp0075313/FBpp0075312	AGO2	0.0446786	0.781241	0.933084	0.000361461	0.995148	0.999069
CG1513	3/FBpp0304288/FBpp0291386/FBpp0087535	CG1513	0.328178	0.159033	0.475828	-0.070174	0.411689	0.88282
Jafrac2	3/FBpp0304422/FBpp0072853/FBpp0072852	Jafrac2	-0.532056	0.243972	0.590058	0.259941	0.124851	0.724765
Ubc12	3/FBpp0304449/FBpp0304448/FBpp0076445	Ubc12	0.485995	0.000568364	0.0295182	-0.0571373	0.247989	0.826476
Rpt3R/Rpt3	3/FBpp0304481/FBpp0290751/FBpp0073292	Rpt3R/Rpt3	-0.009414	0.954601	0.99103	0.0574338	0.348759	0.877854
capt	3/FBpp0304563/FBpp0099390/FBpp0099391	capt	0.701568	9.85768e-05	0.0144281	-0.131927	0.0364877	0.562265
CG3887	3/FBpp0304685/FBpp0304684/FBpp0078639	CG3887	0.255195	0.211197	0.552569	-0.0841403	0.263387	0.830314
NTPase	3/FBpp0304733/FBpp0304732/FBpp0077367	NTPase	-0.0147439	0.958417	0.99103	0.01946	0.850948	0.967176
RpL5	3/FBpp0304879/FBpp0110424/FBpp0110421	RpL5	-0.0896001	0.276529	0.62442	0.0145752	0.630016	0.939659
R	3/FBpp0304917/FBpp0292253/FBpp0072746	R	-0.199353	0.425111	0.733579	0.0856488	0.35376	0.877854
Nopp140(ent2)	3/FBpp0305035/FBpp0088542/FBpp0305034	Nopp140	0.0145903	0.972939	0.993929	-0.120585	0.445691	0.889589
Hsp83/Gp93	3/FBpp0305095/FBpp0084623/FBpp0072904	Hsp83/Gp93	0.105584	0.61792	0.851756	0.0502522	0.520462	0.929152
Aats-asp	3/FBpp0305104/FBpp0308483/FBpp0086897	Aats-asp	0.103163	0.346676	0.674092	0.00874445	0.828241	0.966977
Rpn8	3/FBpp0305141/FBpp0303270/FBpp0072197	Rpn8	-0.212066	0.247128	0.590322	0.034055	0.612788	0.939659
CG10077(ent2)	3/FBpp0305296/FBpp0290159/FBpp0076649	CG10077	-0.266234	0.0185637	0.187936	0.0581147	0.156771	0.738616
Elf	3/FBpp0305303/FBpp0305302/FBpp0079951	Elf	-0.363621	0.181605	0.51567	0.262208	0.0107455	0.368191
CG1091	3/FBpp0305518/FBpp0081155/FBpp0081154	CG1091	-0.238761	0.111296	0.412874	0.103487	0.0626793	0.662264
comt/Nsf2	3/FBpp0305521/FBpp0073585/FBpp0082346	comt/Nsf2	0.324311	0.107128	0.407541	-0.12751	0.0866435	0.71729
vkg	3/FBpp0305721/FBpp0305720/FBpp0078672	vkg	-0.34527	0.125043	0.432015	0.0175182	0.831189	0.966977
RAF2	3/FBpp0305773/FBpp0075145/FBpp0075144	RAF2	-0.60741	0.015826	0.169937	0.152134	0.0966083	0.724765
CG9705	3/FBpp0305784/FBpp0075084/FBpp0075083	CG9705	0.692478	0.0192514	0.188992	-0.151111	0.159588	0.738616
ms(3)72Dt/ATPsyn-beta	3/FBpp0305828/FBpp0075203/FBpp0088250	ms(3)72Dt/ATPsyn-beta	0.49971	0.0236568	0.209272	-0.0641465	0.421445	0.88282
ATPsyn-beta(ent2)	3/FBpp0305828/FBpp0088251/FBpp0088250	ATPsyn-beta	-0.0155553	0.921338	0.982704	-0.005474	0.924997	0.979411
Rad23	3/FBpp0305835/FBpp0088191/FBpp0088190	Rad23	0.162265	0.458321	0.752123	0.0151007	0.851326	0.967176
RpL26/CG33140	3/FBpp0305858/FBpp0088117/FBpp0074833	RpL26/CG33140	-0.033628	0.926485	0.9839	-0.00539697	0.968	0.989154
MSBP	3/FBpp0305868/FBpp0290813/FBpp0073959	MSBP	0.113619	0.446151	0.743585	0.0164506	0.762951	0.961151
Tom40	3/FBpp0305890/FBpp0089237/FBpp0071031	Tom40	-0.284385	0.0515062	0.278262	0.125521	0.0208327	0.520082
Ntf-2(ent1)	3/FBpp0305904/FBpp0305902/FBpp0076934	Ntf-2	0.534253	0.00171119	0.0516997	0.0812516	0.179148	0.745291
825-Oak/CG32214	3/FBpp0305977/FBpp0271919/FBpp0271914	825-Oak/CG32214	0.709535	0.154657	0.469926	-0.421605	0.0239774	0.520082
CG12519/CG18294	3/FBpp0305978/FBpp0074699/FBpp0074752	CG12519/CG18294	0.205383	0.748326	0.915457	-0.112972	0.630437	0.939659
path	3/FBpp0305998/FBpp0305997/FBpp0076156	path	0.235955	0.447614	0.744482	-0.0792152	0.489571	0.909777
RpL10	3/FBpp0306039/FBpp0289148/FBpp0289147	RpL10	0.000541809	0.998163	0.99879	-0.0058666	0.946168	0.983985
Aats-gly	3/FBpp0306062/FBpp0075386/FBpp0075385	Aats-gly	0.162133	0.342127	0.674092	0.0777531	0.218483	0.803547
RanGAP	3/FBpp0306292/FBpp0306291/FBpp0080775	RanGAP	-0.345473	0.0936354	0.391566	0.0611865	0.416387	0.88282
Map205(ent2)	3/FBpp0306414/FBpp0085235/FBpp0085234	Map205	-0.360104	0.102201	0.406522	0.119589	0.140958	0.724765
Pp1-87B/Pp1alpha-96A	3/FBpp0306442/FBpp0084026/FBpp0082067	Pp1-87B/Pp1alpha-96A	-0.613888	0.156365	0.472321	0.183712	0.248973	0.826476
beta-Spec(ent2)	3/FBpp0306508/FBpp0306507/FBpp0074228	beta-Spec	-0.233583	0.00480558	0.0899649	0.0496969	0.0956293	0.724765
CG6891	3/FBpp0306529/FBpp0074403/FBpp0074402	CG6891	0.613985	0.0035672	0.0755795	0.0428363	0.566725	0.939154
CG11790	3/FBpp0306570/FBpp0084136/FBpp0084135	CG11790	-0.00599899	0.97508	0.994877	-0.00569931	0.935924	0.983575
Rpn2	3/FBpp0306599/FBpp0303405/FBpp0084754	Rpn2	0.0825247	0.390286	0.712427	0.00966154	0.784596	0.962828
NAT1	3/FBpp0306828/FBpp0086899/FBpp0086900	NAT1	-0.393777	0.365354	0.689863	0.167624	0.297155	0.834938
RFeSP	3/FBpp0306868/FBpp0306867/FBpp0077581	RFeSP	-0.260525	0.22064	0.563858	0.0366473	0.638636	0.940356
CoVa	3/FBpp0306911/FBpp0081948/FBpp0081947	CoVa	0.074308	0.786661	0.933178	-0.0784733	0.439892	0.886523
Nup98-96	3/FBpp0306915/FBpp0293109/FBpp0083851	Nup98-96	-0.34965	0.329288	0.665142	0.207532	0.119326	0.724765
caz(ent1)	3/FBpp0307001/FBpp0307000/FBpp0073996	caz	-0.249815	0.217599	0.560534	0.0989277	0.186414	0.757894
ND42	3/FBpp0307181/FBpp0083571/FBpp0083570	ND42	-0.35726	0.0789626	0.354583	0.0383523	0.604583	0.939154
CG6455	3/FBpp0307187/FBpp0307186/FBpp0288710	CG6455	-0.344987	0.0263379	0.217468	0.0104134	0.852487	0.967176
AnxB9(ent1)	3/FBpp0307770/FBpp0307769/FBpp0088986	AnxB9	-2.16803	0.000207104	0.019614	0.336871	0.0993068	0.724765
Acn	3/FBpp0307803/FBpp0080688/FBpp0080689	Acn	-0.166658	0.416212	0.724433	0.0113149	0.880774	0.971931
eff	3/FBpp0307824/FBpp0302691/FBpp0082477	eff	-1.31386	0.279968	0.628995	0.610562	0.172282	0.738616
eIF-2gamma	3/FBpp0307983/FBpp0302538/FBpp0302537	eIF-2gamma	0.0416601	0.727385	0.90476	0.0623993	0.160873	0.738616
nito	3/FBpp0308267/FBpp0087933/FBpp0087934	nito	-0.00210459	0.992273	0.997851	-0.0155386	0.846442	0.967176
Sec31	3/FBpp0308410/FBpp0087724/FBpp0087723	Sec31	-0.0773924	0.726264	0.90476	0.075771	0.354794	0.877854
CG1648	3/FBpp0308495/FBpp0087578/FBpp0087577	CG1648	-0.593255	0.011857	0.160982	0.195784	0.023639	0.520082
CG1440	3/FBpp0308525/FBpp0111875/FBpp0071144	CG1440	0.3308	0.0334822	0.239584	0.0245993	0.661883	0.942007
qkr58E-1	3/FBpp0308620/FBpp0308619/FBpp0071754	qkr58E-1	-0.628021	0.00136046	0.048335	0.102104	0.142318	0.724765
qkr58E-3	3/FBpp0308621/FBpp0288693/FBpp0298043	qkr58E-3	-0.529479	0.362487	0.688598	0.310312	0.151204	0.738616
Gie	3/FBpp0308780/FBpp0308779/FBpp0081290	Gie	-0.406584	0.0464506	0.264141	-0.0137349	0.852687	0.967176
TppII	3/FBpp0308802/FBpp0086888/FBpp0086887	TppII	-0.00862832	0.935631	0.986487	0.058974	0.138896	0.724765
ssx	3/FBpp0308821/FBpp0308820/FBpp0089110	ssx	-0.312177	0.123318	0.430524	-0.570991	2.71654e-10	4.37363e-07
CG1737	3/FBpp0309057/FBpp0309056/FBpp0073309	CG1737	-0.280531	0.104133	0.407148	0.039324	0.532748	0.934948
Ran	3/FBpp0309150/FBpp0073328/FBpp0073327	Ran	0.762421	0.0107658	0.150722	-0.113055	0.293074	0.830314
Nup154	3/FBpp0309200/FBpp0309199/FBpp0088820	Nup154	-1.06997	0.0148507	0.169937	0.224413	0.158352	0.738616
RpL9	3/FBpp0309201/FBpp0079753/FBpp0079752	RpL9	-0.0939152	0.466343	0.752123	0.0468722	0.325677	0.860985
Akap200(ent1)	3/FBpp0309214/FBpp0079281/FBpp0079280	Akap200	-0.310097	0.3105	0.655184	-0.0271369	0.809132	0.966323
Spase25	3/FBpp0309255/FBpp0309254/FBpp0073355	Spase25	-0.0269108	0.895368	0.971646	0.100955	0.184995	0.756926
CG9281	3/FBpp0309269/FBpp0073873/FBpp0073872	CG9281	0.315849	0.231931	0.578407	0.0891559	0.359307	0.877854
RpL30	3/FBpp0309280/FBpp0080723/FBpp0291653	RpL30	-0.123049	0.256057	0.602708	0.0183525	0.644608	0.942007
Pp4-19C	3/FBpp0309349/FBpp0077017/FBpp0077016	Pp4-19C	0.169368	0.51381	0.779265	0.0103303	0.913919	0.977512
Cbs	3/FBpp0309380/FBpp0076938/FBpp0076937	Cbs	0.259113	0.388025	0.712286	-0.157391	0.15795	0.738616
cora(ent2)	3/FBpp0309411/FBpp0309410/FBpp0085697	cora	-0.29281	0.0432531	0.258876	0.0251245	0.632229	0.939659
RpS9(ent1)	3/FBpp0309532/FBpp0076154/FBpp0076152	RpS9	-0.00612193	0.971646	0.993825	-0.0142691	0.822458	0.966977
SdhBL/SdhB	3/FBpp0309679/FBpp0074419/FBpp0085489	SdhBL/SdhB	0.0200223	0.952707	0.99103	0.0484773	0.694386	0.947692
HmgZ	3/FBpp0309731/FBpp0071591/FBpp0071590	HmgZ	0.0955937	0.81054	0.942114	0.0615092	0.674102	0.942225
Idgf4	3/FBpp0309782/FBpp0071329/FBpp0071328	Idgf4	0.588073	0.0325937	0.235317	-0.171599	0.0885797	0.71729
ras	3/FBpp0309791/FBpp0071424/FBpp0071423	ras	-0.225754	0.415613	0.724433	0.254995	0.0151372	0.477861
CG9135	3/FBpp0309821/FBpp0078817/FBpp0078816	CG9135	0.118201	0.650908	0.875847	-0.0621156	0.519866	0.929152
CG11423/CG9140	3/FBpp0309828/FBpp0086012/FBpp0078847	CG11423/CG9140	-0.0934799	0.54643	0.793284	0.0127976	0.821535	0.966977
RpS5a	3/FBpp0309958/FBpp0309957/FBpp0074180	RpS5a	-0.558997	0.0445613	0.261167	0.167433	0.100896	0.724765
CG9634	3/FBpp0310021/FBpp0310020/FBpp0074133	CG9634	-0.168374	0.187248	0.523384	-0.0824508	0.0820821	0.71729
mts	3/FBpp0310063/FBpp0310062/FBpp0079148	mts	-0.00538156	0.966977	0.992722	0.053893	0.264203	0.830314
barr	3/FBpp0310394/FBpp0080881/FBpp0080880	barr	-0.183449	0.181567	0.51567	0.00966723	0.847496	0.967176
TER94(ent1)	3/FBpp0310395/FBpp0111818/FBpp0087479	TER94	-0.218044	0.453753	0.74774	0.0909528	0.397574	0.88282
Acon	3/FBpp0310408/FBpp0289654/FBpp0081002	Acon	0.496697	4.24056e-05	0.00751094	-0.100317	0.0179592	0.5054
eIF-1A	3/FBpp0310418/FBpp0089421/FBpp0082994	eIF-1A	0.298311	0.0990588	0.402739	-0.0505605	0.444204	0.889589
His3(ent2)	30/FBpp0091058/FBpp0091088/FBpp0091106/FBpp0091094/FBpp0091103/FBpp0091091/FBpp0091067/FBpp0091056/FBpp0091097/FBpp0091051/FBpp0091082/FBpp0091112/FBpp0305717/FBpp0305716/FBpp0078649/FBpp0309302/FBpp0071281/FBpp0071282/FBpp0071280/FBpp0091061/FBpp0091109/FBpp0085250/FBpp0091076/FBpp0091064/FBpp0091070/FBpp0091100/FBpp0091073/FBpp0091085/FBpp0091053/FBpp0091079	His3:CG31613/His3.3B/His3:CG33824/His3:CG33860/His3:CG33848/His3:CG33851/His3:CG33854/His3:CG33857/His3:CG33863/His3:CG33866/His3:CG33827/His3:CG33830/His3:CG33833/His3:CG33836/His3:CG33839/His3:CG33842/His3:CG33845/His3.3A/His3:CG33806/His3:CG33809/His3:CG33812/His3:CG33815/His3:CG33818/His3:CG33821/His3:CG33803	-0.533992	0.465165	0.752123	0.157442	0.559284	0.939154
His3(ent3)	30/FBpp0091058/FBpp0091088/FBpp0091106/FBpp0091094/FBpp0091103/FBpp0091091/FBpp0091067/FBpp0091056/FBpp0091097/FBpp0091051/FBpp0091082/FBpp0091112/FBpp0305717/FBpp0305716/FBpp0078649/FBpp0309302/FBpp0071281/FBpp0071282/FBpp0091061/FBpp0091109/FBpp0085250/FBpp0091076/FBpp0091064/FBpp0091070/FBpp0091100/FBpp0091073/FBpp0091085/FBpp0091053/FBpp0091079/FBpp0071280	His3:CG31613/His3.3B/His3:CG33824/His3:CG33860/His3:CG33848/His3:CG33851/His3:CG33854/His3:CG33857/His3:CG33863/His3:CG33866/His3:CG33827/His3:CG33830/His3:CG33833/His3:CG33836/His3:CG33839/His3:CG33842/His3:CG33845/His3.3A/His3:CG33806/His3:CG33809/His3:CG33812/His3:CG33815/His3:CG33818/His3:CG33821/His3:CG33803	-0.37338	0.130701	0.436575	-0.109875	0.22644	0.815591
Rab(ent2)	31/FBpp0301227/FBpp0079056/FBpp0079055/FBpp0079054/FBpp0298273/FBpp0071030/FBpp0304216/FBpp0076428/FBpp0072029/FBpp0079943/FBpp0304180/FBpp0304179/FBpp0290744/FBpp0111590/FBpp0111589/FBpp0310268/FBpp0080200/FBpp0080199/FBpp0300990/FBpp0300989/FBpp0074690/FBpp0086009/FBpp0086008/FBpp0292350/FBpp0305729/FBpp0305728/FBpp0070027/FBpp0077029/FBpp0087352/FBpp0084111/FBpp0083503	Rab39/Rab19/Rab35/Rab10/Rab4/RabX1/Rab3/Rab14/Rab8/Rab30/RabX4/Rab1/Rab26/Rab6	0.345133	0.234571	0.581608	-0.191924	0.0757617	0.71729
mod(mdg4)(ent1)	31/FBpp0310324/FBpp0300271/FBpp0300270/FBpp0112910/FBpp0112909/FBpp0112908/FBpp0083464/FBpp0083463/FBpp0083462/FBpp0083461/FBpp0083460/FBpp0083459/FBpp0083484/FBpp0083483/FBpp0083482/FBpp0083481/FBpp0083479/FBpp0083478/FBpp0083477/FBpp0083476/FBpp0083474/FBpp0083473/FBpp0083472/FBpp0083471/FBpp0083470/FBpp0083469/FBpp0083468/FBpp0083467/FBpp0083466/FBpp0083465/FBpp0083480	mod(mdg4)	-0.402243	0.302447	0.648388	0.151873	0.291648	0.830314
mod(mdg4)(ent2)	31/FBpp0310324/FBpp0300271/FBpp0300270/FBpp0112910/FBpp0112909/FBpp0112908/FBpp0083464/FBpp0083463/FBpp0083462/FBpp0083461/FBpp0083460/FBpp0083459/FBpp0083484/FBpp0083483/FBpp0083482/FBpp0083481/FBpp0083480/FBpp0083479/FBpp0083478/FBpp0083477/FBpp0083476/FBpp0083474/FBpp0083473/FBpp0083472/FBpp0083471/FBpp0083470/FBpp0083469/FBpp0083468/FBpp0083467/FBpp0083466/FBpp0083465	mod(mdg4)	-0.336783	0.332121	0.665142	0.0878527	0.492143	0.910855
CG6800/Src42A/Cdk5/CG42366/htl/btl/Cdk9/Cdk12/Eip63E/cdc2c	32/FBpp0307255/FBpp0083530/FBpp0071848/FBpp0304962/FBpp0078014/FBpp0078013/FBpp0086483/FBpp0082972/FBpp0082971/FBpp0082970/FBpp0291160/FBpp0303101/FBpp0291754/FBpp0072994/FBpp0072993/FBpp0072992/FBpp0072991/FBpp0072990/FBpp0110225/FBpp0110224/FBpp0110223/FBpp0110222/FBpp0110221/FBpp0110220/FBpp0100143/FBpp0075520/FBpp0304023/FBpp0289242/FBpp0289675/FBpp0083330/FBpp0083329/FBpp0307254	CG6800/Src42A/Cdk5/CG42366/htl/btl/Cdk9/Cdk12/Eip63E/cdc2c	0.126371	0.651173	0.875847	-0.0513283	0.618909	0.939659
CkIIalpha	4/FBpp0070041/FBpp0070043/FBpp0070042/FBpp0110433	CkIIalpha	-0.532987	0.103723	0.407148	0.174361	0.148227	0.729804
RpL36	4/FBpp0070153/FBpp0070152/FBpp0070151/FBpp0070150	RpL36	0.0923439	0.412893	0.723511	-0.0293525	0.480399	0.909777
l(1)G0334	4/FBpp0070678/FBpp0070677/FBpp0070676/FBpp0070679	l(1)G0334	0.587657	0.117266	0.421935	-0.259915	0.059903	0.653136
spoon	4/FBpp0070760/FBpp0300895/FBpp0300894/FBpp0070761	spoon	-0.114194	0.646919	0.875334	0.096445	0.293403	0.830314
RpL17	4/FBpp0070943/FBpp0070942/FBpp0070941/FBpp0070940	RpL17	-0.0429768	0.882402	0.965695	0.0879122	0.413803	0.88282
nocte	4/FBpp0071395/FBpp0071394/FBpp0298823/FBpp0305169	nocte	0.0197361	0.812963	0.942114	0.0665517	0.0343331	0.562265
sesB	4/FBpp0073280/FBpp0073279/FBpp0073278/FBpp0073277	sesB	0.140053	0.396864	0.719237	0.00835075	0.890787	0.974093
Hsc70-3	4/FBpp0073448/FBpp0073447/FBpp0073446/FBpp0073445	Hsc70-3	0.0152065	0.887519	0.967728	-0.0596756	0.136734	0.724765
Tango4/Rack1	4/FBpp0073459/FBpp0303680/FBpp0303679/FBpp0079187	Tango4/Rack1	0.196565	0.517643	0.779612	-0.153109	0.175098	0.738616
Pp1-13C/Pp1-87B/Pp1alpha-96A	4/FBpp0073834/FBpp0306442/FBpp0084026/FBpp0082067	Pp1-13C/Pp1-87B/Pp1alpha-96A	0.241783	0.227931	0.572494	-0.0510235	0.488622	0.909777
CG9911	4/FBpp0074023/FBpp0074022/FBpp0074021/FBpp0074020	CG9911	-0.0012345	0.994347	0.998337	0.0319299	0.619966	0.939659
RpS19a	4/FBpp0074086/FBpp0074088/FBpp0074087/FBpp0309135	RpS19a	0.114127	0.518225	0.77976	-0.0329593	0.612957	0.939659
bnb	4/FBpp0074430/FBpp0074429/FBpp0074428/FBpp0074427	bnb	0.572409	0.0270675	0.217468	-0.369875	0.00021083	0.0424296
Rpt5/Rpt6R/Rpt6/Rpt2	4/FBpp0076890/FBpp0085042/FBpp0083906/FBpp0083843	Rpt5/Rpt6R/Rpt6/Rpt2	-0.211534	0.0955873	0.394604	0.0566096	0.224055	0.810224
papi	4/FBpp0077511/FBpp0077510/FBpp0077509/FBpp0077508	papi	-0.767796	3.97737e-05	0.00751094	0.136727	0.0351062	0.562265
Trxr-1/Trxr-2	4/FBpp0078166/FBpp0071117/FBpp0071116/FBpp0071115	Trxr-1/Trxr-2	0.293212	0.275217	0.623577	0.0265055	0.788212	0.962828
dUTPase	4/FBpp0079746/FBpp0079745/FBpp0303623/FBpp0303622	dUTPase	0.503912	0.0142544	0.166336	-0.0525125	0.477453	0.909777
vig	4/FBpp0080280/FBpp0080279/FBpp0080278/FBpp0080277	vig	-0.0654177	0.658763	0.879045	0.0151313	0.781872	0.962828
alphaTub(ent3)	4/FBpp0081062/FBpp0081565/FBpp0076122/FBpp0081153	alphaTub84B/alphaTub85E/alphaTub84D/alphaTub67C	0.45136	0.159961	0.475828	-0.00658131	0.955317	0.984674
CG5103/CG8036	4/FBpp0081372/FBpp0081371/FBpp0074898/FBpp0081370	CG5103/CG8036	0.555082	0.0220414	0.200489	0.0209189	0.810608	0.966634
CG4706/Acon	4/FBpp0081812/FBpp0310408/FBpp0289654/FBpp0081002	CG4706/Acon	0.553046	0.000880359	0.0383075	-0.122898	0.0384895	0.568515
sqd(ent1)	4/FBpp0082321/FBpp0301102/FBpp0082319/FBpp0082320	sqd	-0.041241	0.794403	0.936332	0.00607858	0.917104	0.979411
RpS5a/RpS5b(ent1)	4/FBpp0082465/FBpp0309958/FBpp0309957/FBpp0074180	RpS5a/RpS5b	0.181391	0.443064	0.742292	-0.0790564	0.365658	0.881302
14-3-3epsilon	4/FBpp0082990/FBpp0082989/FBpp0082988/FBpp0082987	14-3-3epsilon	0.221024	0.187954	0.523502	0.0128241	0.834738	0.966977
ste24a/ste24c	4/FBpp0086207/FBpp0307819/FBpp0100159/FBpp0100158	ste24a/ste24c	-0.865186	0.0395356	0.248911	0.0322982	0.831791	0.966977
CG8839	4/FBpp0087069/FBpp0087068/FBpp0087071/FBpp0087070	CG8839	-0.0816938	0.770346	0.925564	-0.0139972	0.89102	0.974093
Prosalpha1/CG30382	4/FBpp0087969/FBpp0087970/FBpp0291433/FBpp0087968	Prosalpha1/CG30382	0.0369845	0.720841	0.903154	0.068389	0.0776199	0.71729
Ef1alpha100E	4/FBpp0089104/FBpp0089103/FBpp0085194/FBpp0085193	Ef1alpha100E	2.54365	0.4546	0.74837	-0.253907	0.838259	0.966977
sea	4/FBpp0099892/FBpp0099890/FBpp0099889/FBpp0099888	sea	-0.63447	0.0789033	0.354583	0.133005	0.313554	0.847017
Gapdh1/Gapdh2	4/FBpp0099914/FBpp0087977/FBpp0304864/FBpp0073922	Gapdh1/Gapdh2	0.907926	0.000321454	0.0235246	0.0937244	0.286687	0.830314
Act5C	4/FBpp0100125/FBpp0100124/FBpp0070787/FBpp0070788	Act5C	0.28568	0.539782	0.790085	0.143124	0.406015	0.88282
CalpA	4/FBpp0111782/FBpp0309435/FBpp0085715/FBpp0085714	CalpA	-0.0934252	0.672419	0.884717	0.00234382	0.977081	0.989883
Gpo-1	4/FBpp0111813/FBpp0086444/FBpp0086443/FBpp0086442	Gpo-1	0.390883	0.401978	0.719894	-0.0457931	0.787936	0.962828
CG5028	4/FBpp0112203/FBpp0112202/FBpp0112201/FBpp0084275	CG5028	-0.110324	0.427496	0.734544	0.0714446	0.166498	0.738616
CG1646	4/FBpp0112211/FBpp0084694/FBpp0084692/FBpp0084691	CG1646	0.0224129	0.908866	0.978124	-0.0414704	0.566699	0.939154
vig2	4/FBpp0112266/FBpp0084152/FBpp0084151/FBpp0084150	vig2	0.182107	0.287618	0.631139	-0.0402954	0.522421	0.929152
RpL32	4/FBpp0113047/FBpp0084960/FBpp0084959/FBpp0084958	RpL32	0.0522892	0.722886	0.90403	-0.0186186	0.732299	0.95646
CkIalpha	4/FBpp0289609/FBpp0309354/FBpp0073515/FBpp0073513	CkIalpha	0.0561457	0.818663	0.942114	-0.118066	0.192031	0.761194
Mapmodulin	4/FBpp0289639/FBpp0112004/FBpp0086002/FBpp0086001	Mapmodulin	-0.517391	0.00505429	0.0935334	0.0150977	0.818005	0.966977
Ank	4/FBpp0289724/FBpp0088239/FBpp0088238/FBpp0088240	Ank	-0.226266	0.196927	0.534433	0.109195	0.0934019	0.724765
grh(ent1)	4/FBpp0289766/FBpp0289765/FBpp0288984/FBpp0288983	grh	0.0516503	0.932981	0.986487	-0.283392	0.215323	0.798779
CG8963	4/FBpp0289800/FBpp0309119/FBpp0086168/FBpp0086167	CG8963	0.154217	0.346218	0.674092	0.0229363	0.703303	0.950243
ATPCL	4/FBpp0289825/FBpp0289824/FBpp0289823/FBpp0309030	ATPCL	-0.63056	0.105742	0.407283	0.293123	0.0433952	0.577408
CG17544	4/FBpp0290046/FBpp0080759/FBpp0080758/FBpp0080757	CG17544	-0.660411	0.00015743	0.0168975	0.0271012	0.652791	0.942007
Nop60B(ent1)	4/FBpp0290083/FBpp0289464/FBpp0099583/FBpp0072166	Nop60B	-0.0760147	0.534988	0.787166	0.0374595	0.408197	0.88282
nyo/neo	4/FBpp0290098/FBpp0290097/FBpp0084852/FBpp0084851	nyo/neo	0.467892	0.051386	0.278262	-0.13995	0.11221	0.724765
CG11148	4/FBpp0290108/FBpp0290107/FBpp0290106/FBpp0290104	CG11148	0.0439544	0.79485	0.936332	0.011332	0.85587	0.967662
NDUFA8	4/FBpp0290258/FBpp0072233/FBpp0072232/FBpp0072231	NDUFA8	-0.14788	0.514959	0.779265	-0.0439472	0.59987	0.939154
Kap-alpha3	4/FBpp0290407/FBpp0081586/FBpp0081585/FBpp0081584	Kap-alpha3	0.119307	0.282898	0.629997	-0.0070952	0.86192	0.971222
sn	4/FBpp0290893/FBpp0290891/FBpp0071058/FBpp0071057	sn	0.564449	0.00880016	0.134936	-0.0292439	0.704124	0.950243
UGP	4/FBpp0290913/FBpp0290912/FBpp0099884/FBpp0099885	UGP	0.569393	0.253818	0.601836	-0.218383	0.232811	0.821444
Ppn(ent2)	4/FBpp0291053/FBpp0291052/FBpp0289566/FBpp0291051	Ppn	-0.60319	0.000201871	0.019614	0.12458	0.0296993	0.562265
Ppn(ent3)	4/FBpp0291053/FBpp0291052/FBpp0291051/FBpp0289566	Ppn	-0.59511	0.00130717	0.048335	0.0872584	0.183227	0.755986
eIF2B-delta	4/FBpp0291521/FBpp0071924/FBpp0071923/FBpp0071922	eIF2B-delta	-0.0530598	0.855738	0.952986	0.000125644	0.999069	0.999069
Cctgamma	4/FBpp0291566/FBpp0291565/FBpp0082788/FBpp0082787	Cctgamma	0.176901	0.11946	0.422704	0.0726037	0.0842421	0.71729
CG7971	4/FBpp0292226/FBpp0301191/FBpp0072688/FBpp0072689	CG7971	-0.158101	0.535859	0.787166	0.0733397	0.437621	0.886523
prtp	4/FBpp0292398/FBpp0292397/FBpp0305170/FBpp0073396	prtp	0.269614	0.006711	0.113734	-0.165616	1.9201e-05	0.0154568
Cp1	4/FBpp0292990/FBpp0308977/FBpp0086719/FBpp0086718	Cp1	-0.198368	0.30981	0.654586	0.0176051	0.806212	0.965473
vas/bel	4/FBpp0293394/FBpp0304748/FBpp0306433/FBpp0081374	vas/bel	-0.236931	0.183599	0.518586	0.0436134	0.504573	0.922091
Cam	4/FBpp0293503/FBpp0293502/FBpp0087110/FBpp0087109	Cam	0.125486	0.297406	0.640995	-0.0169802	0.701208	0.950243
Pep(ent2)	4/FBpp0293516/FBpp0089253/FBpp0074962/FBpp0074963	Pep	-0.199418	0.318392	0.661433	-0.0196086	0.789502	0.962828
GstE12	4/FBpp0293853/FBpp0293852/FBpp0310103/FBpp0072341	GstE12	1.42286	0.0866945	0.371586	-0.241079	0.426602	0.88282
AGO1	4/FBpp0294043/FBpp0086739/FBpp0086740/FBpp0086738	AGO1	-0.0921467	0.719734	0.90247	0.0244319	0.796557	0.962828
Tm1(ent4)	4/FBpp0296936/FBpp0291172/FBpp0088899/FBpp0089024	Tm1	-0.204314	0.245986	0.590219	0.0818806	0.208345	0.786489
larp(ent2)	4/FBpp0297482/FBpp0297481/FBpp0297480/FBpp0290398	larp	-0.248794	0.116595	0.421935	0.0659484	0.257121	0.830314
ctp	4/FBpp0297908/FBpp0070675/FBpp0070674/FBpp0070672	ctp	-0.0692196	0.742735	0.911552	-0.110751	0.158538	0.738616
U2af50	4/FBpp0298007/FBpp0298006/FBpp0298005/FBpp0074013	U2af50	-0.35049	0.222655	0.565069	0.0705193	0.504124	0.922091
CG2118	4/FBpp0300204/FBpp0300203/FBpp0085214/FBpp0085215	CG2118	-0.611764	0.0127573	0.164464	0.0783433	0.370619	0.88282
Fmr1(ent1)	4/FBpp0300445/FBpp0081676/FBpp0081678/FBpp0081677	Fmr1	-0.236509	0.188591	0.523502	0.0298154	0.651064	0.942007
RpS10a/RpS10b	4/FBpp0300512/FBpp0074501/FBpp0084564/FBpp0074500	RpS10a/RpS10b	-0.307721	0.0917465	0.387695	0.0675681	0.311622	0.844632
CoVIb	4/FBpp0300889/FBpp0074586/FBpp0074585/FBpp0074584	CoVIb	0.00368534	0.989594	0.997851	-0.0786249	0.452202	0.894798
CG4729(ent1)	4/FBpp0300976/FBpp0075177/FBpp0075176/FBpp0075175	CG4729	-0.380083	0.264667	0.61398	0.0266159	0.831472	0.966977
eIF5B(ent1)	4/FBpp0301573/FBpp0301571/FBpp0301570/FBpp0073003	eIF5B	-0.304936	0.12145	0.426917	0.0660798	0.359678	0.877854
eIF5B(ent2)	4/FBpp0301573/FBpp0301572/FBpp0301570/FBpp0073003	eIF5B	-0.0521068	0.667009	0.883707	0.0363171	0.417618	0.88282
plexA(ent1)	4/FBpp0301599/FBpp0088287/FBpp0088288/FBpp0088289	plexA	-0.394127	0.0134908	0.164547	0.0471296	0.41191	0.88282
plexA(ent2)	4/FBpp0301599/FBpp0088288/FBpp0088289/FBpp0088287	plexA	-0.0186203	0.926376	0.9839	0.0434361	0.557178	0.939154
lwr	4/FBpp0301732/FBpp0301731/FBpp0077742/FBpp0077741	lwr	0.564593	0.00950748	0.141732	-0.0863017	0.270153	0.830314
Zn72D(ent1)	4/FBpp0302719/FBpp0302718/FBpp0305489/FBpp0075249	Zn72D	-0.112073	0.466057	0.752123	-0.000952408	0.986578	0.994495
gammaCOP(ent2)	4/FBpp0303129/FBpp0290505/FBpp0085155/FBpp0085154	gammaCOP	-0.113673	0.488343	0.762592	0.0950038	0.12007	0.724765
jbug	4/FBpp0303267/FBpp0303266/FBpp0290588/FBpp0291569	jbug	0.0441243	0.882395	0.965695	-0.0451114	0.680146	0.944017
MTA1-like	4/FBpp0303347/FBpp0288645/FBpp0078383/FBpp0078382	MTA1-like	-0.579879	0.200044	0.537682	0.0163615	0.921366	0.979411
CG17078	4/FBpp0303500/FBpp0303499/FBpp0303498/FBpp0290028	CG17078	0.0779033	0.694364	0.894348	0.0393516	0.58846	0.939154
Cpr	4/FBpp0303666/FBpp0303665/FBpp0078881/FBpp0078880	Cpr	-0.0127397	0.927677	0.9839	0.0219743	0.671718	0.942225
CD98hc	4/FBpp0303762/FBpp0303760/FBpp0304466/FBpp0081314	CD98hc	-0.00901395	0.967038	0.992722	-0.0578278	0.473723	0.909777
RpL27	4/FBpp0303780/FBpp0303779/FBpp0303778/FBpp0084306	RpL27	-0.0761757	0.695321	0.894348	-0.00967849	0.892699	0.975044
mRpL23	4/FBpp0303833/FBpp0303832/FBpp0288404/FBpp0072778	mRpL23	0.0803545	0.650458	0.875847	-0.0556624	0.396297	0.88282
PpV	4/FBpp0303849/FBpp0303848/FBpp0303847/FBpp0070883	PpV	0.235722	0.0777949	0.353813	0.0111757	0.818209	0.966977
RpS26	4/FBpp0303872/FBpp0080639/FBpp0080641/FBpp0080640	RpS26	0.266471	0.243604	0.590058	-0.059055	0.482087	0.909777
CG6084(ent2)	4/FBpp0303937/FBpp0303936/FBpp0075870/FBpp0075869	CG6084	0.820692	0.0284984	0.218488	-0.103192	0.446452	0.889589
Hel25E(ent2)	4/FBpp0304066/FBpp0078756/FBpp0078755/FBpp0078754	Hel25E	0.181503	0.245728	0.590219	0.0385867	0.501967	0.921916
Chro	4/FBpp0304363/FBpp0078221/FBpp0078220/FBpp0078219	Chro	-0.0703024	0.533705	0.787166	-0.0059903	0.88557	0.972894
ImpL3	4/FBpp0304377/FBpp0304376/FBpp0304375/FBpp0076716	ImpL3	1.33571	0.0562728	0.291316	-0.420576	0.101863	0.724765
Mi-2	4/FBpp0304462/FBpp0291256/FBpp0099808/FBpp0074688	Mi-2	-0.278369	0.00705308	0.116403	0.0262553	0.476973	0.909777
CoIV	4/FBpp0304538/FBpp0304537/FBpp0080836/FBpp0080835	CoIV	-0.22775	0.353085	0.678361	0.0237821	0.792022	0.962828
Inx2	4/FBpp0304593/FBpp0291074/FBpp0070966/FBpp0070965	Inx2	-0.147553	0.503557	0.774093	0.0968606	0.236357	0.821444
Clc	4/FBpp0305007/FBpp0290348/FBpp0290037/FBpp0074599	Clc	0.099883	0.503103	0.774093	-0.0812556	0.14324	0.724765
Rac1/Rac2	4/FBpp0305023/FBpp0076577/FBpp0304252/FBpp0072614	Rac1/Rac2	-0.313974	0.0235033	0.209272	0.0349833	0.484477	0.909777
Nopp140(ent3)	4/FBpp0305035/FBpp0088542/FBpp0089003/FBpp0305034	Nopp140	-0.948782	0.0191472	0.188992	0.344744	0.0201801	0.520082
Nopp140(ent4)	4/FBpp0305035/FBpp0305034/FBpp0088542/FBpp0089003	Nopp140	-0.534462	0.00323584	0.0755795	0.110328	0.0903642	0.720085
alpha-Spec	4/FBpp0305102/FBpp0305101/FBpp0305100/FBpp0072672	alpha-Spec	-0.157045	0.015482	0.169937	0.0192736	0.40928	0.88282
Dek(ent1)	4/FBpp0305164/FBpp0099857/FBpp0099855/FBpp0099856	Dek	-0.128778	0.42482	0.733579	0.022363	0.706664	0.951279
CG2004	4/FBpp0305176/FBpp0305174/FBpp0305173/FBpp0071218	CG2004	0.130797	0.444599	0.742536	0.0665675	0.288055	0.830314
Cdc23/CG31687	4/FBpp0305185/FBpp0080894/FBpp0291434/FBpp0305184	Cdc23/CG31687	-0.496383	0.188328	0.523502	0.158408	0.254424	0.830314
Trn	4/FBpp0305273/FBpp0076710/FBpp0076709/FBpp0076708	Trn	-0.0377643	0.910793	0.978372	0.145291	0.24591	0.826476
tou	4/FBpp0305284/FBpp0305283/FBpp0111979/FBpp0087193	tou	-0.202307	0.673239	0.884828	0.045357	0.796141	0.962828
GstS1	4/FBpp0305731/FBpp0099646/FBpp0086156/FBpp0086157	GstS1	-0.0880996	0.815711	0.942114	0.249937	0.0775273	0.71729
Tom40/tomboy40	4/FBpp0305890/FBpp0089237/FBpp0085338/FBpp0071031	Tom40/tomboy40	-0.192319	0.351059	0.678361	0.105871	0.166421	0.738616
Ntf-2(ent2)	4/FBpp0305904/FBpp0305902/FBpp0111920/FBpp0076934	Ntf-2	0.0515491	0.899225	0.971646	0.220141	0.146893	0.729804
HIP/HIP-R	4/FBpp0305905/FBpp0070572/FBpp0070573/FBpp0070575	HIP/HIP-R	0.532419	4.66518e-05	0.00751094	-0.0490315	0.273457	0.830314
Hcf	4/FBpp0306551/FBpp0298368/FBpp0088195/FBpp0088194	Hcf	-0.258095	0.0680064	0.324897	0.0461377	0.371026	0.88282
Hrb87F	4/FBpp0306562/FBpp0302741/FBpp0289817/FBpp0082316	Hrb87F	-0.0460785	0.782634	0.933153	-0.030813	0.617514	0.939659
CG1607	4/FBpp0306617/FBpp0306616/FBpp0085147/FBpp0085146	CG1607	-0.186398	0.534788	0.787166	0.00579403	0.958285	0.98479
Sep5/Sep2	4/FBpp0306646/FBpp0087952/FBpp0087953/FBpp0083352	Sep5/Sep2	0.245146	0.177639	0.510712	-0.0280039	0.674154	0.942225
woc(ent1)	4/FBpp0306779/FBpp0306778/FBpp0111770/FBpp0084548	woc	-0.335017	0.00146227	0.048335	0.0414871	0.265105	0.830314
Cnx99A	4/FBpp0306896/FBpp0110209/FBpp0084804/FBpp0084803	Cnx99A	-0.0857594	0.734216	0.906456	-0.030195	0.746043	0.959573
sas	4/FBpp0306906/FBpp0306905/FBpp0081090/FBpp0081089	sas	-0.465069	0.0139127	0.166336	0.0929843	0.174027	0.738616
Bacc	4/FBpp0307124/FBpp0297923/FBpp0077398/FBpp0077397	Bacc	0.474986	0.0863369	0.371586	-0.280469	0.00720298	0.313427
Gdh(ent3)	4/FBpp0307192/FBpp0088496/FBpp0088988/FBpp0088990	Gdh	0.317484	0.179452	0.513175	-0.0669489	0.440516	0.886523
CG9775	4/FBpp0307563/FBpp0078535/FBpp0078534/FBpp0290512	CG9775	-0.352801	0.0430496	0.258619	0.00594792	0.924927	0.979411
Trap1/Hsp83	4/FBpp0307647/FBpp0085482/FBpp0305095/FBpp0072904	Trap1/Hsp83	0.368407	0.105188	0.407148	-0.0172109	0.835546	0.966977
bl(ent1)	4/FBpp0307711/FBpp0290974/FBpp0089363/FBpp0089365	bl	0.144218	0.306662	0.651513	-0.0245833	0.635567	0.939659
Kdm2	4/FBpp0307736/FBpp0307735/FBpp0307734/FBpp0289915	Kdm2	-0.225463	0.459911	0.752123	0.0731011	0.516031	0.929152
RpL3(ent2)	4/FBpp0307759/FBpp0291742/FBpp0081823/FBpp0081822	RpL3	0.0936757	0.699808	0.894348	-0.132214	0.144181	0.724765
PPP4R2r(ent2)	4/FBpp0307839/FBpp0089154/FBpp0071387/FBpp0071386	PPP4R2r	0.261079	0.0672063	0.32216	0.00174358	0.973158	0.989657
CG1354(ent1)	4/FBpp0307859/FBpp0088408/FBpp0088410/FBpp0088409	CG1354	0.200476	0.262205	0.611853	0.0611758	0.353091	0.877854
eIF-2gamma/Su(var)3-9	4/FBpp0307983/FBpp0302538/FBpp0302536/FBpp0302537	eIF-2gamma/Su(var)3-9	0.126502	0.266544	0.616574	0.0301009	0.472352	0.909674
CG17556/CG3678	4/FBpp0307992/FBpp0082818/FBpp0307993/FBpp0082819	CG17556/CG3678	-0.220029	0.736165	0.906456	0.119928	0.619049	0.939659
RpL34b	4/FBpp0308319/FBpp0308318/FBpp0081528/FBpp0081527	RpL34b	-0.790238	0.0529639	0.281425	0.217304	0.143454	0.724765
RpS7	4/FBpp0308324/FBpp0088440/FBpp0088439/FBpp0088970	RpS7	-0.17781	0.101346	0.405888	0.0669672	0.0947723	0.724765
CG3760(ent2)	4/FBpp0308385/FBpp0301181/FBpp0072298/FBpp0072299	CG3760	0.420399	0.0413669	0.252422	0.0448995	0.547823	0.939154
CG3760(ent3)	4/FBpp0308385/FBpp0301181/FBpp0072299/FBpp0072298	CG3760	0.652555	0.00299785	0.0748485	-0.0460355	0.554628	0.939154
Sod3	4/FBpp0308571/FBpp0110197/FBpp0088877/FBpp0088878	Sod3	0.295391	0.529606	0.785144	-0.0408907	0.813343	0.966977
wap	4/FBpp0308582/FBpp0293677/FBpp0301179/FBpp0077060	wap	-0.0749002	0.763516	0.922869	0.0304666	0.737558	0.957758
sqh	4/FBpp0308588/FBpp0308587/FBpp0308586/FBpp0070842	sqh	0.156573	0.192052	0.529459	-0.0837306	0.0609866	0.65459
sta	4/FBpp0308666/FBpp0308665/FBpp0070278/FBpp0070277	sta	-0.0115264	0.922912	0.982704	0.0158308	0.718971	0.956132
Jafrac1	4/FBpp0308757/FBpp0308756/FBpp0073595/FBpp0073594	Jafrac1	0.582964	0.00041916	0.0239623	-0.0506607	0.379454	0.88282
CG2943(ent1)	4/FBpp0308772/FBpp0308770/FBpp0081262/FBpp0308771	CG2943	0.028361	0.935505	0.986487	0.0328318	0.79837	0.962828
CG2943(ent2)	4/FBpp0308772/FBpp0308771/FBpp0308770/FBpp0081262	CG2943	-0.153223	0.334865	0.665596	0.00340412	0.953511	0.984674
Opa1	4/FBpp0308807/FBpp0308806/FBpp0086700/FBpp0086699	Opa1	-0.237652	0.306652	0.651513	-0.00809854	0.924442	0.979411
CG1677	4/FBpp0308853/FBpp0308852/FBpp0292476/FBpp0088653	CG1677	0.0121959	0.976464	0.994877	-0.0033927	0.982262	0.991779
Ef1_	4/FBpp0308925/FBpp0291632/FBpp0084762/FBpp0084761	Ef1_	0.013715	0.927241	0.9839	0.0718412	0.198549	0.770697
mys	4/FBpp0309123/FBpp0309122/FBpp0309121/FBpp0071061	mys	-0.439925	0.0091057	0.137011	0.0151067	0.802119	0.96446
r	4/FBpp0309142/FBpp0309141/FBpp0309140/FBpp0088675	r	-0.139046	0.200379	0.537683	0.03463	0.385613	0.88282
Akap200(ent2)	4/FBpp0309215/FBpp0309213/FBpp0079282/FBpp0079279	Akap200	-0.155458	0.664003	0.882051	0.0976594	0.459861	0.901798
nonA	4/FBpp0309274/FBpp0100043/FBpp0074011/FBpp0074012	nonA	-0.152497	0.282322	0.629997	-0.0777501	0.139493	0.724765
Lsd-2	4/FBpp0309374/FBpp0309373/FBpp0073784/FBpp0110268	Lsd-2	0.397248	0.0412584	0.252422	-0.074268	0.29419	0.830314
cora(ent3)	4/FBpp0309411/FBpp0309410/FBpp0085696/FBpp0085697	cora	-0.121537	0.401165	0.719237	-0.00112454	0.983154	0.991779
RpS9(ent2)	4/FBpp0309532/FBpp0076154/FBpp0076153/FBpp0076152	RpS9	-0.175893	0.100882	0.405037	0.0435014	0.268326	0.830314
Vap-33A	4/FBpp0309607/FBpp0089170/FBpp0089169/FBpp0070589	Vap-33A	-0.41647	0.10081	0.405037	0.00358988	0.969039	0.989154
RpL7A	4/FBpp0309987/FBpp0309986/FBpp0070878/FBpp0070877	RpL7A	-0.0322916	0.765116	0.923416	0.0414206	0.301429	0.836726
mgl	4/FBpp0310028/FBpp0310027/FBpp0310026/FBpp0291363	mgl	-0.353108	0.232706	0.579066	0.0292287	0.787664	0.962828
cib(ent1)	4/FBpp0310070/FBpp0298035/FBpp0070609/FBpp0070607	cib	0.49728	0.0276305	0.217468	-0.0348689	0.668766	0.942007
betaTub(ent3)	4/FBpp0310087/FBpp0072177/FBpp0085721/FBpp0085720	betaTub56D/betaTub60D	0.486644	0.117109	0.421935	-0.141972	0.213551	0.798779
TER94(ent2)	4/FBpp0310395/FBpp0111819/FBpp0111818/FBpp0087479	TER94	-0.0821277	0.64708	0.875334	0.118257	0.0781785	0.71729
CG14476	5/FBpp0070058/FBpp0070060/FBpp0070061/FBpp0070059/FBpp0070057	CG14476	0.123275	0.275786	0.623617	0.0364034	0.382322	0.88282
Klp10A	5/FBpp0073335/FBpp0073334/FBpp0073333/FBpp0073332/FBpp0073331	Klp10A	-0.0238002	0.804485	0.939928	0.0346066	0.331538	0.867929
vnc	5/FBpp0076078/FBpp0076079/FBpp0076081/FBpp0076080/FBpp0076077	vnc	-0.141079	0.587988	0.824617	0.126754	0.190295	0.761194
lark	5/FBpp0076555/FBpp0076556/FBpp0076554/FBpp0076552/FBpp0076553	lark	-0.37971	8.85685e-06	0.00475317	0.0686717	0.0194788	0.514114
RpS21	5/FBpp0077308/FBpp0271801/FBpp0077309/FBpp0077307/FBpp0307130	RpS21	-0.182856	0.393814	0.716323	0.0329374	0.676529	0.942225
Hsp60C/Hsp60	5/FBpp0078744/FBpp0078743/FBpp0078742/FBpp0073291/FBpp0073290	Hsp60C/Hsp60	0.191283	0.369176	0.690686	0.0288486	0.712816	0.954359
sip2	5/FBpp0078989/FBpp0078988/FBpp0078987/FBpp0078986/FBpp0078985	sip2	-0.136939	0.370292	0.691613	0.117346	0.0407192	0.569668
betaTub(ent4)	5/FBpp0081524/FBpp0310087/FBpp0072177/FBpp0085721/FBpp0085720	betaTub56D/betaTub60D/betaTub85D	0.358067	0.0467696	0.264141	-0.117154	0.0768263	0.71729
Rbp1-like/Rbp1	5/FBpp0081754/FBpp0308870/FBpp0292970/FBpp0073621/FBpp0081752	Rbp1-like/Rbp1	-0.287482	0.0367883	0.247853	-0.0415453	0.405418	0.88282
CtBP(ent4)	5/FBpp0082167/FBpp0082169/FBpp0099514/FBpp0082170/FBpp0082168	CtBP	-0.0948508	0.75412	0.915636	0.0361114	0.746671	0.959573
Droj2	5/FBpp0082223/FBpp0082222/FBpp0082221/FBpp0082220/FBpp0082219	Droj2	0.176976	0.146609	0.461016	0.0471357	0.29262	0.830314
sqd(ent2)	5/FBpp0082321/FBpp0301102/FBpp0082319/FBpp0089309/FBpp0082320	sqd	-1.4679	0.135165	0.445282	0.583182	0.108417	0.724765
twin(ent1)	5/FBpp0083956/FBpp0083954/FBpp0083953/FBpp0083952/FBpp0083951	twin	0.19153	0.280736	0.628995	-0.103736	0.116275	0.724765
Act(ent1)	5/FBpp0085365/FBpp0100125/FBpp0100124/FBpp0070787/FBpp0070788	Act42A/Act5C	0.549437	0.004341	0.0857918	-0.0625041	0.362543	0.877854
Arf51F	5/FBpp0086511/FBpp0086510/FBpp0086509/FBpp0086508/FBpp0086507	Arf51F	-0.82642	0.193397	0.529538	0.185005	0.426771	0.88282
Rbp2	5/FBpp0089381/FBpp0074056/FBpp0074055/FBpp0310226/FBpp0310225	Rbp2	0.0325293	0.783037	0.933153	0.0612675	0.163748	0.738616
14-3-3zeta(ent3)	5/FBpp0099539/FBpp0087501/FBpp0087505/FBpp0089337/FBpp0087500	14-3-3zeta	-0.0941918	0.573994	0.813495	0.166528	0.00905977	0.331505
Adh	5/FBpp0100047/FBpp0100048/FBpp0100050/FBpp0100051/FBpp0100045	Adh	0.531503	0.468201	0.75305	-0.203875	0.44795	0.89037
fdy/vig2	5/FBpp0112266/FBpp0084152/FBpp0084151/FBpp0291440/FBpp0084150	fdy/vig2	0.0993234	0.643854	0.874034	0.0585623	0.460942	0.902819
CG10320	5/FBpp0289904/FBpp0289903/FBpp0112015/FBpp0112014/FBpp0071580	CG10320	-0.0992472	0.654125	0.877002	0.032668	0.689453	0.946116
RpS15Aa	5/FBpp0290052/FBpp0073626/FBpp0073625/FBpp0073624/FBpp0073623	RpS15Aa	-0.232356	0.0790653	0.354583	0.0220901	0.646561	0.942007
msps	5/FBpp0290695/FBpp0290694/FBpp0293343/FBpp0293342/FBpp0293341	msps	-0.22741	0.291069	0.633271	0.0503017	0.525559	0.930647
P5CDh1	5/FBpp0292150/FBpp0305036/FBpp0078101/FBpp0078100/FBpp0078099	P5CDh1	0.0556289	0.860196	0.952986	0.040575	0.727943	0.956132
Ptp99A	5/FBpp0292507/FBpp0292247/FBpp0084792/FBpp0089274/FBpp0084791	Ptp99A	-0.28367	0.426403	0.734076	-0.129978	0.324291	0.85873
CG11089	5/FBpp0292531/FBpp0292530/FBpp0292529/FBpp0292528/FBpp0084087	CG11089	0.693278	0.00444649	0.0857918	-0.0533155	0.538508	0.935094
Nop60B(ent2)	5/FBpp0293141/FBpp0290083/FBpp0289464/FBpp0099583/FBpp0072166	Nop60B	0.107131	0.519607	0.779823	-0.0254681	0.678	0.943457
mbf1	5/FBpp0294020/FBpp0075152/FBpp0075151/FBpp0294021/FBpp0303170	mbf1	0.313696	0.100094	0.404904	-0.011102	0.873128	0.971222
Fs(2)Ket	5/FBpp0294038/FBpp0294036/FBpp0294035/FBpp0080922/FBpp0294037	Fs(2)Ket	-0.343065	0.111189	0.412874	0.116527	0.141997	0.724765
CG43164(ent2)	5/FBpp0296985/FBpp0296984/FBpp0296982/FBpp0296981/FBpp0296983	CG43164	0.151038	0.531602	0.786654	-0.0754502	0.397963	0.88282
Pp2A-29B(ent2)	5/FBpp0297239/FBpp0308836/FBpp0293227/FBpp0099975/FBpp0099974	Pp2A-29B	-0.0725294	0.796125	0.936332	0.0570325	0.582484	0.939154
RanBPM	5/FBpp0297357/FBpp0303464/FBpp0099887/FBpp0087357/FBpp0087358	RanBPM	-0.157772	0.333674	0.665596	0.031644	0.598246	0.939154
RpS5a/RpS5b(ent2)	5/FBpp0300392/FBpp0082465/FBpp0309958/FBpp0309957/FBpp0074180	RpS5a/RpS5b	-0.0336512	0.833313	0.948864	0.050824	0.390756	0.88282
Top1	5/FBpp0300905/FBpp0309379/FBpp0073823/FBpp0099689/FBpp0073822	Top1	-0.30187	0.221901	0.565069	0.191545	0.0382942	0.568515
CG4729(ent2)	5/FBpp0300976/FBpp0075178/FBpp0075177/FBpp0075176/FBpp0075175	CG4729	-0.468085	0.12033	0.423918	0.0691551	0.53017	0.932867
Cdc42	5/FBpp0301155/FBpp0301154/FBpp0301153/FBpp0074521/FBpp0074520	Cdc42	-0.536629	0.13064	0.436575	0.00738298	0.954581	0.984674
eIF5B(ent3)	5/FBpp0301573/FBpp0301572/FBpp0301571/FBpp0301570/FBpp0073003	eIF5B	-0.52063	0.0279602	0.217468	0.117845	0.171618	0.738616
Ptp61F(ent3)	5/FBpp0301846/FBpp0072603/FBpp0072602/FBpp0072600/FBpp0072601	Ptp61F	-0.291377	0.0907519	0.385516	0.0515699	0.412487	0.88282
Ars2	5/FBpp0302787/FBpp0302785/FBpp0085354/FBpp0085357/FBpp0085356	Ars2	-0.252943	0.0266091	0.217468	0.00407928	0.921001	0.979411
simj	5/FBpp0303964/FBpp0303963/FBpp0075993/FBpp0075992/FBpp0075991	simj	-0.322186	0.0188365	0.188365	0.0214077	0.664486	0.942007
porin	5/FBpp0304343/FBpp0293784/FBpp0100039/FBpp0079772/FBpp0079771	porin	-0.293219	0.330213	0.665142	0.0454789	0.681334	0.944017
Fer2LCH	5/FBpp0304478/FBpp0304477/FBpp0084988/FBpp0084987/FBpp0084986	Fer2LCH	0.863626	0.0795805	0.355902	-0.251072	0.165042	0.738616
CG5261(ent1)	5/FBpp0304797/FBpp0304796/FBpp0304795/FBpp0304794/FBpp0079072	CG5261	0.385602	0.182382	0.516963	-0.0611012	0.559947	0.939154
TRAM	5/FBpp0304840/FBpp0298011/FBpp0070164/FBpp0070163/FBpp0070162	TRAM	0.139848	0.597633	0.833064	-0.0687174	0.482757	0.909777
ben	5/FBpp0305067/FBpp0305066/FBpp0289793/FBpp0298297/FBpp0073686	ben	0.350405	0.316285	0.660017	-0.040765	0.751097	0.959573
14-3-3zeta(ent4)	5/FBpp0305137/FBpp0305136/FBpp0099540/FBpp0087503/FBpp0087502	14-3-3zeta	0.180857	0.34792	0.675696	0.0754186	0.289534	0.830314
Eb1(ent1)	5/FBpp0305157/FBpp0089088/FBpp0085464/FBpp0085463/FBpp0085461	Eb1	0.495449	0.0130492	0.164464	-0.0346997	0.627961	0.939659
Dek(ent2)	5/FBpp0305164/FBpp0099858/FBpp0099857/FBpp0099855/FBpp0099856	Dek	-0.401446	0.00063703	0.0320505	0.0464495	0.2602	0.830314
Pfk	5/FBpp0305281/FBpp0293464/FBpp0087508/FBpp0087507/FBpp0087506	Pfk	0.808537	0.000873436	0.0383075	-0.122257	0.154269	0.738616
Galphaq	5/FBpp0305314/FBpp0293494/FBpp0086946/FBpp0086944/FBpp0086942	Galphaq	-0.397994	0.154281	0.469926	0.0807129	0.430737	0.88282
smid	5/FBpp0305596/FBpp0304234/FBpp0304233/FBpp0290826/FBpp0089153	smid	-0.144985	0.431271	0.735537	0.0666164	0.32805	0.861599
stai	5/FBpp0305598/FBpp0293447/FBpp0078829/FBpp0078828/FBpp0078827	stai	-0.0322334	0.91608	0.979345	0.125331	0.269779	0.830314
CG9674(ent1)	5/FBpp0305785/FBpp0297083/FBpp0075103/FBpp0075102/FBpp0075100	CG9674	-0.234254	0.40422	0.719987	0.177608	0.0899864	0.720085
Pgk	5/FBpp0306279/FBpp0303562/FBpp0303561/FBpp0303560/FBpp0077419	Pgk	0.576006	0.0126203	0.164464	-0.0164739	0.8422	0.967176
CG30159/CG9839	5/FBpp0306440/FBpp0081416/FBpp0290927/FBpp0088702/FBpp0088701	CG30159/CG9839	0.307408	0.450537	0.745493	-0.221387	0.141348	0.724765
CG42724	5/FBpp0306612/FBpp0292139/FBpp0292137/FBpp0292136/FBpp0292135	CG42724	-0.440515	0.0591421	0.302282	0.0817442	0.336688	0.877131
woc(ent2)	5/FBpp0306779/FBpp0306778/FBpp0300754/FBpp0111770/FBpp0084548	woc	-0.0471632	0.849611	0.951233	-0.0419062	0.648357	0.942007
mask	5/FBpp0306961/FBpp0306960/FBpp0293580/FBpp0083948/FBpp0083947	mask	-0.759655	0.0534328	0.282983	0.132713	0.354059	0.877854
vari	5/FBpp0307469/FBpp0307145/FBpp0088885/FBpp0088884/FBpp0088886	vari	0.0608996	0.801715	0.939411	0.0466532	0.602607	0.939154
bl(ent2)	5/FBpp0307711/FBpp0290974/FBpp0089363/FBpp0085537/FBpp0089365	bl	0.112361	0.398347	0.719237	-0.0344776	0.482179	0.909777
CG1354(ent2)	5/FBpp0307859/FBpp0088408/FBpp0088411/FBpp0088410/FBpp0088409	CG1354	0.2672	0.0502428	0.277024	0.00983216	0.842461	0.967176
Syb	5/FBpp0308541/FBpp0271783/FBpp0271782/FBpp0087451/FBpp0087450	Syb	-0.236992	0.0308716	0.229047	0.031235	0.431958	0.88282
cora(ent4)	5/FBpp0309411/FBpp0290494/FBpp0085694/FBpp0085696/FBpp0085697	cora	-0.174902	0.37571	0.697686	0.0150485	0.835851	0.966977
Galphas	5/FBpp0309944/FBpp0290625/FBpp0072053/FBpp0072052/FBpp0072051	Galphas	-0.150718	0.416095	0.724433	0.113431	0.101121	0.724765
cib(ent2)	5/FBpp0310070/FBpp0298035/FBpp0070609/FBpp0070608/FBpp0070607	cib	0.562986	0.0268468	0.217468	-0.0470804	0.608098	0.939659
Nipsnap	5/FBpp0310192/FBpp0310191/FBpp0074034/FBpp0074035/FBpp0074036	Nipsnap	-0.128553	0.793515	0.936332	0.110618	0.539567	0.935094
Rpt6R/Rpt6/Rpt3R/Rpt2/Rpt3	6/FBpp0073292/FBpp0076890/FBpp0304481/FBpp0290751/FBpp0085042/FBpp0083906	Rpt6R/Rpt6/Rpt3R/Rpt2/Rpt3	0.271776	0.230266	0.577458	-0.0486964	0.558293	0.939154
CG1924/Cnx99A/Cnx14D	6/FBpp0074074/FBpp0073467/FBpp0306896/FBpp0110209/FBpp0084804/FBpp0084803	CG1924/Cnx99A/Cnx14D	0.348567	0.173845	0.504308	-0.14129	0.134702	0.724765
PpD6/Pp1-13C/Pp1-87B/Pp1alpha-96A	6/FBpp0077344/FBpp0302590/FBpp0073834/FBpp0306442/FBpp0084026/FBpp0082067	PpD6/Pp1-13C/Pp1-87B/Pp1alpha-96A	-0.0438059	0.773053	0.927458	-0.00804515	0.885878	0.972894
twin(ent2)	6/FBpp0083956/FBpp0083955/FBpp0083954/FBpp0083953/FBpp0083952/FBpp0083951	twin	-0.144046	0.465157	0.752123	0.0334419	0.645468	0.942007
wdb	6/FBpp0084575/FBpp0084579/FBpp0084578/FBpp0084577/FBpp0084574/FBpp0084573	wdb	-0.140087	0.480327	0.758863	0.0779003	0.289116	0.830314
Hrb98DE	6/FBpp0084672/FBpp0084670/FBpp0084668/FBpp0084667/FBpp0084669/FBpp0084671	Hrb98DE	-0.229704	0.359372	0.686377	-0.0364092	0.692951	0.947692
Rho1	6/FBpp0086353/FBpp0089130/FBpp0089129/FBpp0086356/FBpp0086355/FBpp0086354	Rho1	-0.0900071	0.349924	0.677952	-0.00415544	0.906552	0.975044
RpS15Ab/RpS15Aa	6/FBpp0087321/FBpp0290052/FBpp0073626/FBpp0073625/FBpp0073624/FBpp0073623	RpS15Ab/RpS15Aa	-0.103998	0.474571	0.755	0.0276528	0.606075	0.939154
Phb2	6/FBpp0111776/FBpp0111775/FBpp0111774/FBpp0085798/FBpp0085797/FBpp0085796	Phb2	-0.163358	0.341427	0.674092	0.0295355	0.640143	0.940356
Rpn13	6/FBpp0112987/FBpp0112986/FBpp0112985/FBpp0308980/FBpp0086737/FBpp0086736	Rpn13	0.359506	0.109942	0.410864	-0.0849066	0.30299	0.838168
cg(ent2)	6/FBpp0288474/FBpp0288473/FBpp0111707/FBpp0308984/FBpp0308983/FBpp0086656	cg	0.230309	0.503882	0.774093	-0.105725	0.403182	0.88282
CG11984	6/FBpp0289972/FBpp0289971/FBpp0289970/FBpp0289969/FBpp0289968/FBpp0289967	CG11984	0.762565	0.0127449	0.164464	-0.160978	0.142637	0.724765
HmgD/HmgZ	6/FBpp0290624/FBpp0071626/FBpp0309731/FBpp0071591/FBpp0071590/FBpp0071625	HmgD/HmgZ	0.412611	0.175124	0.506194	-0.230998	0.0419621	0.569668
Eno	6/FBpp0291325/FBpp0077575/FBpp0077574/FBpp0077573/FBpp0077572/FBpp0077571	Eno	0.538878	0.0945182	0.392202	0.047157	0.688122	0.946116
Not1	6/FBpp0291332/FBpp0293496/FBpp0308486/FBpp0111586/FBpp0111585/FBpp0111584	Not1	-0.132428	0.519338	0.779823	0.0690856	0.363412	0.877854
uif	6/FBpp0291372/FBpp0308723/FBpp0288558/FBpp0297917/FBpp0297916/FBpp0297915	uif	-0.741217	0.124924	0.432015	0.126103	0.475929	0.909777
CG43102	6/FBpp0293550/FBpp0293549/FBpp0293548/FBpp0293547/FBpp0293546/FBpp0303065	CG43102	-0.106594	0.452245	0.746784	0.00889273	0.864761	0.971222
Mtch	6/FBpp0293997/FBpp0293996/FBpp0293995/FBpp0072381/FBpp0072380/FBpp0072379	Mtch	-0.237313	0.3237	0.665142	0.0262371	0.766596	0.962828
Tm1(ent5)	6/FBpp0296936/FBpp0291172/FBpp0306046/FBpp0306045/FBpp0088899/FBpp0089024	Tm1	-0.0494459	0.829289	0.946683	0.0633728	0.45518	0.894798
RpL28	6/FBpp0297522/FBpp0291507/FBpp0291506/FBpp0072960/FBpp0072959/FBpp0072957	RpL28	-0.217029	0.107581	0.407541	0.0692303	0.163055	0.738616
aralar1	6/FBpp0297541/FBpp0303322/FBpp0085055/FBpp0085054/FBpp0085057/FBpp0085056	aralar1	0.344634	0.0575171	0.295637	-0.117731	0.0780692	0.71729
B52(ent2)	6/FBpp0300517/FBpp0300516/FBpp0300515/FBpp0082274/FBpp0082270/FBpp0082269	B52	-0.0887494	0.61029	0.845416	-0.0769204	0.234012	0.821444
kis	6/FBpp0300575/FBpp0300574/FBpp0300573/FBpp0289115/FBpp0077804/FBpp0077803	kis	0.0679486	0.852109	0.951384	-0.0941073	0.485196	0.909777
CG9090/Mpcp	6/FBpp0300819/FBpp0075462/FBpp0309580/FBpp0309579/FBpp0085615/FBpp0075461	CG9090/Mpcp	0.229452	0.465933	0.752123	-0.126824	0.27644	0.830314
chic	6/FBpp0301152/FBpp0301151/FBpp0089196/FBpp0078866/FBpp0078865/FBpp0078864	chic	0.693751	0.00456255	0.08642	-0.0500337	0.56519	0.939154
gw	6/FBpp0302680/FBpp0302679/FBpp0088169/FBpp0088170/FBpp0088165/FBpp0088166	gw	-0.00652357	0.954235	0.99103	-0.00248505	0.952774	0.984574
Zn72D(ent2)	6/FBpp0302719/FBpp0302718/FBpp0305489/FBpp0305488/FBpp0075248/FBpp0075249	Zn72D	-0.143714	0.172466	0.503027	-0.0167413	0.66429	0.942007
mew	6/FBpp0302768/FBpp0302767/FBpp0303424/FBpp0309167/FBpp0073563/FBpp0073562	mew	-0.33214	0.224304	0.566922	0.0339474	0.73487	0.95646
fax(ent2)	6/FBpp0303603/FBpp0303602/FBpp0075171/FBpp0075170/FBpp0099913/FBpp0099912	fax	0.0397802	0.899114	0.971646	0.0126098	0.913303	0.977512
eIF-4a	6/FBpp0303628/FBpp0297911/FBpp0078809/FBpp0078808/FBpp0078807/FBpp0078806	eIF-4a	0.285775	0.178816	0.512267	0.0466215	0.549645	0.939154
Argk	6/FBpp0303940/FBpp0111703/FBpp0076273/FBpp0076272/FBpp0076271/FBpp0076270	Argk	0.366552	0.334765	0.665596	-0.0729339	0.601978	0.939154
Gbeta13F	6/FBpp0303987/FBpp0089185/FBpp0089184/FBpp0089182/FBpp0073921/FBpp0073920	Gbeta13F	-0.35268	0.0518163	0.278262	0.0508226	0.440803	0.886523
Ef1alpha100E/Ef1alpha48D	6/FBpp0304260/FBpp0089104/FBpp0089103/FBpp0085194/FBpp0085193/FBpp0087142	Ef1alpha100E/Ef1alpha48D	0.154813	0.351977	0.678361	0.077605	0.2078	0.786489
nrv2(ent2)	6/FBpp0304645/FBpp0099794/FBpp0099793/FBpp0079010/FBpp0079009/FBpp0079011	nrv2	-0.342865	0.129143	0.436575	-0.00734306	0.929072	0.981123
CG5261(ent2)	6/FBpp0304797/FBpp0304796/FBpp0304795/FBpp0304794/FBpp0079073/FBpp0079072	CG5261	0.0582439	0.67208	0.884717	-0.0539698	0.290133	0.830314
arm	6/FBpp0304835/FBpp0089031/FBpp0089032/FBpp0089035/FBpp0089034/FBpp0089033	arm	-0.262029	0.0705566	0.335092	0.0194135	0.712554	0.954359
Eb1(ent2)	6/FBpp0305157/FBpp0289513/FBpp0089088/FBpp0085464/FBpp0085463/FBpp0085461	Eb1	0.114763	0.42093	0.730278	0.0545341	0.301155	0.836726
brm	6/FBpp0305757/FBpp0303193/FBpp0075281/FBpp0075280/FBpp0075279/FBpp0075278	brm	-0.119402	0.541881	0.790959	0.0139556	0.846611	0.967176
CG9674(ent2)	6/FBpp0305786/FBpp0305785/FBpp0297083/FBpp0297082/FBpp0075103/FBpp0075100	CG9674	-0.0682792	0.829671	0.946683	-0.0140954	0.903871	0.975044
nonA/nonA-l	6/FBpp0305874/FBpp0082785/FBpp0309274/FBpp0100043/FBpp0074011/FBpp0074012	nonA/nonA-l	-0.177888	0.328135	0.665142	0.0864643	0.195897	0.767381
Ncc69	6/FBpp0305976/FBpp0305975/FBpp0305974/FBpp0305973/FBpp0305972/FBpp0075719	Ncc69	-0.267769	0.332158	0.665142	-0.0163319	0.872143	0.971222
CG6767	6/FBpp0305990/FBpp0305989/FBpp0302783/FBpp0302782/FBpp0076145/FBpp0076144	CG6767	0.394912	0.0277832	0.217468	-0.0115406	0.858523	0.968621
skap	6/FBpp0306437/FBpp0306436/FBpp0291001/FBpp0291000/FBpp0112118/FBpp0081437	skap	-0.0561672	0.788108	0.933667	0.0654356	0.39774	0.88282
ogre	6/FBpp0306903/FBpp0301609/FBpp0301608/FBpp0301607/FBpp0070996/FBpp0070995	ogre	0.0137711	0.949377	0.99103	0.0675505	0.400427	0.88282
osa	6/FBpp0307031/FBpp0307030/FBpp0088543/FBpp0088962/FBpp0088544/FBpp0290702	osa	-0.0184926	0.843979	0.949551	-0.0390252	0.26329	0.830314
Vha68-2	6/FBpp0307597/FBpp0307596/FBpp0294002/FBpp0080001/FBpp0080000/FBpp0079999	Vha68-2	0.283031	0.204449	0.542278	0.0846147	0.302807	0.838168
AnxB9(ent2)	6/FBpp0307770/FBpp0307769/FBpp0088506/FBpp0088505/FBpp0088985/FBpp0088986	AnxB9	-0.421727	0.061903	0.312426	0.0327542	0.689806	0.946116
unk	6/FBpp0307981/FBpp0294024/FBpp0294023/FBpp0294022/FBpp0083795/FBpp0083794	unk	-0.424224	0.0931108	0.391179	0.0802921	0.384557	0.88282
cher(ent2)	6/FBpp0308016/FBpp0308015/FBpp0308014/FBpp0288453/FBpp0292427/FBpp0088478	cher	-0.120614	0.293915	0.637964	0.0321722	0.447065	0.889708
Dp1	6/FBpp0309290/FBpp0089202/FBpp0089201/FBpp0085862/FBpp0085861/FBpp0085860	Dp1	0.140208	0.294888	0.637964	0.0400472	0.41668	0.88282
Pp4-19C/mts	6/FBpp0309349/FBpp0077017/FBpp0077016/FBpp0310063/FBpp0310062/FBpp0079148	Pp4-19C/mts	0.236837	0.226887	0.570763	0.00821822	0.908935	0.975044
cora(ent5)	6/FBpp0309411/FBpp0309410/FBpp0290494/FBpp0085694/FBpp0085696/FBpp0085697	cora	-0.150932	0.356583	0.683068	-0.0317167	0.598715	0.939154
Fas3	6/FBpp0309467/FBpp0290605/FBpp0111717/FBpp0111716/FBpp0080605/FBpp0080604	Fas3	-0.20467	0.25751	0.605244	-0.0916742	0.170672	0.738616
betaTub(ent6)	6/FBpp0310087/FBpp0072177/FBpp0306927/FBpp0289838/FBpp0085721/FBpp0085720	betaTub56D/betaTub60D/betaTub97EF	0.815876	0.0501433	0.277024	-0.182444	0.230025	0.82031
sesB/Ant2	7/FBpp0073280/FBpp0073279/FBpp0073278/FBpp0306086/FBpp0073282/FBpp0073281/FBpp0073277	sesB/Ant2	0.488909	0.0375931	0.248687	-0.101191	0.237079	0.821444
kra	7/FBpp0078399/FBpp0078398/FBpp0078397/FBpp0078396/FBpp0078395/FBpp0078394/FBpp0078393	kra	0.338167	0.202999	0.541127	-0.0110299	0.909751	0.975044
eIF4AIII/eIF-4a	7/FBpp0081324/FBpp0303628/FBpp0297911/FBpp0078809/FBpp0078808/FBpp0078807/FBpp0078806	eIF4AIII/eIF-4a	0.512099	0.00981698	0.143685	-0.0400449	0.572774	0.939154
betaTub(ent5)	7/FBpp0081524/FBpp0310087/FBpp0072177/FBpp0306927/FBpp0289838/FBpp0085721/FBpp0085720	betaTub56D/betaTub60D/betaTub85D/betaTub97EF	0.319864	0.094333	0.392202	-0.0430439	0.53725	0.934948
Act(ent4)	7/FBpp0082597/FBpp0306215/FBpp0078131/FBpp0290168/FBpp0082254/FBpp0082253/FBpp0071448	Act88F/Act57B/Act79B/Act87E	1.12332	0.000152827	0.0168975	-0.299297	0.00479857	0.309028
CG11266(ent2)	7/FBpp0088579/FBpp0088578/FBpp0088577/FBpp0088582/FBpp0088581/FBpp0088580/FBpp0088583	CG11266	-0.412114	0.286479	0.631139	-0.000224863	0.998736	0.999069
eIF5	7/FBpp0089139/FBpp0089140/FBpp0073948/FBpp0089138/FBpp0073947/FBpp0089136/FBpp0089137	eIF5	0.120121	0.702377	0.894348	0.0214651	0.853168	0.967176
Sema-2a/Sema-2b	7/FBpp0099865/FBpp0303026/FBpp0303027/FBpp0288448/FBpp0086238/FBpp0086237/FBpp0086236	Sema-2a/Sema-2b	0.529648	0.00133705	0.048335	-0.165771	0.00553032	0.313427
svr	7/FBpp0288456/FBpp0288455/FBpp0309133/FBpp0089126/FBpp0070080/FBpp0070082/FBpp0089123	svr	-0.345335	0.203006	0.541127	0.0312561	0.753206	0.959586
RpL34a/RpL34b	7/FBpp0291564/FBpp0084346/FBpp0084345/FBpp0308319/FBpp0308318/FBpp0081528/FBpp0081527	RpL34a/RpL34b	-0.126628	0.271555	0.620927	0.0740718	0.0840626	0.71729
CG4199	7/FBpp0291627/FBpp0289483/FBpp0289482/FBpp0070323/FBpp0070322/FBpp0070321/FBpp0070320	CG4199	-0.126377	0.563679	0.802408	0.106469	0.190495	0.761194
lolal	7/FBpp0293794/FBpp0289711/FBpp0289710/FBpp0085958/FBpp0085957/FBpp0085956/FBpp0085955	lolal	-0.0734567	0.70278	0.894348	-0.0279034	0.694582	0.947692
Cdlc2/ctp	7/FBpp0294004/FBpp0077591/FBpp0077590/FBpp0297908/FBpp0070675/FBpp0070674/FBpp0070672	Cdlc2/ctp	0.266102	0.0749412	0.34473	-0.0786126	0.151892	0.738616
CG1969	7/FBpp0297241/FBpp0303328/FBpp0301950/FBpp0305955/FBpp0305954/FBpp0084841/FBpp0084840	CG1969	0.082756	0.753404	0.915457	-0.053418	0.58313	0.939154
larp(ent3)	7/FBpp0297482/FBpp0297481/FBpp0297480/FBpp0290399/FBpp0088622/FBpp0088624/FBpp0290398	larp	-0.307459	0.00164829	0.0516997	0.0604571	0.0829954	0.71729
Fer1HCH	7/FBpp0297543/FBpp0297542/FBpp0304479/FBpp0084998/FBpp0084997/FBpp0084996/FBpp0084995	Fer1HCH	0.521582	0.185758	0.521026	-0.162856	0.261902	0.830314
grh(ent2)	7/FBpp0297580/FBpp0289768/FBpp0289766/FBpp0289765/FBpp0288985/FBpp0288984/FBpp0288983	grh	-0.142672	0.272238	0.620927	0.006772	0.887098	0.973148
CG5174(ent2)	7/FBpp0297592/FBpp0297591/FBpp0309317/FBpp0290371/FBpp0085869/FBpp0085863/FBpp0085865	CG5174	0.0313112	0.876272	0.963002	0.0573566	0.44097	0.886523
pod1	7/FBpp0300548/FBpp0111869/FBpp0070928/FBpp0070927/FBpp0070926/FBpp0070925/FBpp0070929	pod1	-0.0705816	0.685877	0.894139	0.112812	0.0840208	0.71729
kst	7/FBpp0304367/FBpp0304366/FBpp0289294/FBpp0292863/FBpp0089204/FBpp0089203/FBpp0072934	kst	-0.479128	0.026583	0.217468	0.0796387	0.308995	0.843191
fz2	7/FBpp0304981/FBpp0303228/FBpp0303227/FBpp0288861/FBpp0111803/FBpp0074796/FBpp0074795	fz2	-0.198783	0.481816	0.758863	-0.0134126	0.896755	0.975044
Pp2B-14D(ent2)	7/FBpp0305092/FBpp0293728/FBpp0074068/FBpp0074067/FBpp0294044/FBpp0301546/FBpp0074069	Pp2B-14D	0.176353	0.327556	0.665142	-0.00650984	0.921655	0.979411
Cka	7/FBpp0305309/FBpp0297143/FBpp0297142/FBpp0079161/FBpp0079160/FBpp0079159/FBpp0079158	Cka	0.00272598	0.990615	0.997851	-0.0283367	0.740602	0.959573
rhea	7/FBpp0305320/FBpp0305319/FBpp0305318/FBpp0305317/FBpp0293742/FBpp0293741/FBpp0293740	rhea	-0.0952109	0.735312	0.906456	0.065554	0.528874	0.932626
Fas1	7/FBpp0305873/FBpp0111715/FBpp0082783/FBpp0082784/FBpp0289314/FBpp0289313/FBpp0082782	Fas1	-0.250878	0.102162	0.406522	0.00869232	0.876533	0.971222
AnxB11	7/FBpp0306158/FBpp0306157/FBpp0306156/FBpp0306155/FBpp0306154/FBpp0074078/FBpp0074077	AnxB11	-0.750288	0.000136986	0.0168975	0.291933	6.55242e-05	0.0351647
Fmr1(ent2)	7/FBpp0307053/FBpp0300445/FBpp0290600/FBpp0081676/FBpp0081675/FBpp0081678/FBpp0081677	Fmr1	0.151882	0.547999	0.794846	-0.114132	0.224447	0.810224
Jupiter	7/FBpp0307219/FBpp0081933/FBpp0081932/FBpp0081931/FBpp0081930/FBpp0081929/FBpp0081928	Jupiter	-0.118078	0.597198	0.833064	0.134473	0.106884	0.724765
scrib(ent2)	7/FBpp0307488/FBpp0300857/FBpp0300855/FBpp0300853/FBpp0300852/FBpp0300851/FBpp0300850	scrib	-0.510738	0.272821	0.620927	0.177666	0.297808	0.834988
coro	7/FBpp0307640/FBpp0307639/FBpp0307638/FBpp0307637/FBpp0089194/FBpp0085527/FBpp0085526	coro	0.450114	0.0671452	0.32216	-0.142605	0.114619	0.724765
Hsc70-4	7/FBpp0307982/FBpp0082519/FBpp0082518/FBpp0082517/FBpp0082516/FBpp0082515/FBpp0082514	Hsc70-4	0.104528	0.262408	0.611853	0.0322269	0.348379	0.877854
Sec23	7/FBpp0308424/FBpp0303346/FBpp0078360/FBpp0078359/FBpp0301949/FBpp0293334/FBpp0301099	Sec23	-0.0727395	0.750982	0.915457	0.119167	0.162694	0.738616
Chc	7/FBpp0308531/FBpp0111710/FBpp0111709/FBpp0089398/FBpp0089397/FBpp0073967/FBpp0073966	Chc	0.0212395	0.846817	0.951233	-0.0183826	0.65085	0.942007
Dsp1	7/FBpp0308813/FBpp0288398/FBpp0089258/FBpp0089257/FBpp0088320/FBpp0088319/FBpp0088318	Dsp1	0.143122	0.345955	0.674092	0.0628715	0.262873	0.830314
CG1640	7/FBpp0308869/FBpp0073605/FBpp0073604/FBpp0073603/FBpp0073602/FBpp0073601/FBpp0073600	CG1640	0.105195	0.511967	0.778345	0.0646324	0.27677	0.830314
Akap200(ent3)	7/FBpp0309215/FBpp0309214/FBpp0309213/FBpp0079282/FBpp0079281/FBpp0079280/FBpp0079279	Akap200	-0.237158	0.0975996	0.398821	0.00791068	0.879459	0.971222
CG33129(ent2)	7/FBpp0309450/FBpp0309449/FBpp0309448/FBpp0079761/FBpp0079760/FBpp0079759/FBpp0079758	CG33129	0.171854	0.474029	0.755	-0.150848	0.0922494	0.720978
tws	8/FBpp0081671/FBpp0081670/FBpp0081669/FBpp0081668/FBpp0081667/FBpp0081666/FBpp0081665/FBpp0081664	tws	-0.202523	0.607522	0.843926	0.202413	0.167643	0.738616
CG32495/GS(ent2)	8/FBpp0290201/FBpp0290200/FBpp0290197/FBpp0088741/FBpp0290196/FBpp0290195/FBpp0290194/FBpp0290191	CG32495/GS	0.341229	0.465608	0.752123	-0.144887	0.398469	0.88282
Hrb27C	8/FBpp0290618/FBpp0290617/FBpp0297875/FBpp0297874/FBpp0297873/FBpp0078976/FBpp0078975/FBpp0078974	Hrb27C	-0.0431379	0.842913	0.949551	-0.0484285	0.547331	0.939154
Rm62(ent2)	8/FBpp0291159/FBpp0291753/FBpp0078303/FBpp0078302/FBpp0078301/FBpp0078300/FBpp0078299/FBpp0078298	Rm62	-0.13263	0.384211	0.709381	0.0190608	0.733996	0.95646
Msp300(ent3)	8/FBpp0292451/FBpp0292450/FBpp0292447/FBpp0304679/FBpp0304678/FBpp0304677/FBpp0304676/FBpp0292449	Msp300	-0.410592	0.116244	0.421935	0.187869	0.0533091	0.630511
zip(ent1)	8/FBpp0297531/FBpp0291730/FBpp0291729/FBpp0291728/FBpp0099896/FBpp0099894/FBpp0072306/FBpp0072305	zip	0.415069	0.0669432	0.32216	-0.142797	0.087081	0.71729
CG5174(ent3)	8/FBpp0297592/FBpp0297591/FBpp0309317/FBpp0290372/FBpp0290371/FBpp0085869/FBpp0085866/FBpp0085865	CG5174	0.73602	0.00327084	0.0755795	-0.210042	0.020855	0.520082
RpL15	8/FBpp0300655/FBpp0300654/FBpp0300653/FBpp0300652/FBpp0291015/FBpp0112467/FBpp0112466/FBpp0112465	RpL15	0.11991	0.504369	0.774104	-0.0329635	0.618716	0.939659
spen	8/FBpp0303503/FBpp0303502/FBpp0297434/FBpp0304614/FBpp0304613/FBpp0077782/FBpp0077780/FBpp0077781	spen	-0.523236	0.199531	0.537682	0.00600612	0.967928	0.989154
eRF1	8/FBpp0304202/FBpp0304201/FBpp0077836/FBpp0077835/FBpp0077834/FBpp0077833/FBpp0077832/FBpp0077831	eRF1	0.0606935	0.700119	0.894348	-0.0484345	0.403049	0.88282
Arf79F	8/FBpp0304364/FBpp0289185/FBpp0289184/FBpp0111771/FBpp0078226/FBpp0078225/FBpp0078224/FBpp0078222	Arf79F	-0.0603859	0.859932	0.952986	-0.00766733	0.951593	0.983985
fd68A	8/FBpp0304900/FBpp0304899/FBpp0304898/FBpp0291179/FBpp0290010/FBpp0290009/FBpp0290008/FBpp0290007	fd68A	-0.00173995	0.99449	0.998337	0.114327	0.222258	0.805934
Dhc64C	8/FBpp0304991/FBpp0304990/FBpp0304989/FBpp0304988/FBpp0304987/FBpp0304986/FBpp0073215/FBpp0271878	Dhc64C	-0.0114401	0.916692	0.979345	-0.0152565	0.705679	0.950747
Hsc70Cb	8/FBpp0305265/FBpp0293000/FBpp0292999/FBpp0292998/FBpp0292997/FBpp0075515/FBpp0075514/FBpp0075513	Hsc70Cb	0.227247	0.151515	0.468214	0.0832506	0.154571	0.738616
Nc73EF(ent2)	8/FBpp0305416/FBpp0111773/FBpp0075027/FBpp0075026/FBpp0075024/FBpp0075023/FBpp0075029/FBpp0075028	Nc73EF	-0.132456	0.482516	0.758863	0.0854237	0.222044	0.805934
Ubi-p63E/RpS27A/RpL40/Ubi-p5E	8/FBpp0306837/FBpp0077159/FBpp0070894/FBpp0305348/FBpp0073035/FBpp0089269/FBpp0073034/FBpp0079606	Ubi-p63E/RpS27A/RpL40/Ubi-p5E	0.834138	0.138822	0.450936	-0.0984839	0.632726	0.939659
jar	8/FBpp0306895/FBpp0306894/FBpp0290585/FBpp0290584/FBpp0290583/FBpp0290582/FBpp0290581/FBpp0084020	jar	-0.492987	0.0035	0.0755795	0.159369	0.0098632	0.352883
alt	8/FBpp0307033/FBpp0307032/FBpp0088963/FBpp0088435/FBpp0088434/FBpp0088433/FBpp0088432/FBpp0088431	alt	-0.146519	0.360035	0.686796	-0.00552068	0.92527	0.979411
Vha68-2/Vha68-1	8/FBpp0307601/FBpp0080010/FBpp0307597/FBpp0307596/FBpp0294002/FBpp0080001/FBpp0080000/FBpp0079999	Vha68-2/Vha68-1	0.1445	0.71204	0.897717	0.112389	0.437734	0.886523
Fas2	8/FBpp0310128/FBpp0310127/FBpp0307832/FBpp0307831/FBpp0307830/FBpp0070635/FBpp0070634/FBpp0070633	Fas2	-0.225308	0.443531	0.742292	0.0611065	0.572956	0.939154
Vha68-3/Vha68-2/Vha68-1	9/FBpp0080002/FBpp0307601/FBpp0080010/FBpp0307597/FBpp0307596/FBpp0294002/FBpp0080001/FBpp0080000/FBpp0079999	Vha68-3/Vha68-2/Vha68-1	0.613571	0.00144328	0.048335	-0.0490817	0.469507	0.908542
CG7611	9/FBpp0290416/FBpp0290415/FBpp0078022/FBpp0078021/FBpp0078020/FBpp0078019/FBpp0078018/FBpp0078017/FBpp0078015	CG7611	0.293588	0.366681	0.689863	-0.0239703	0.839865	0.967176
zip(ent2)	9/FBpp0297531/FBpp0291731/FBpp0291730/FBpp0291729/FBpp0291728/FBpp0099896/FBpp0099894/FBpp0072306/FBpp0072305	zip	-0.0095539	0.942237	0.989564	-0.0150607	0.75709	0.960472
CG42668	9/FBpp0297589/FBpp0297588/FBpp0292619/FBpp0291810/FBpp0291809/FBpp0291808/FBpp0291807/FBpp0291806/FBpp0291813	CG42668	-0.16471	0.466442	0.752123	-0.0732056	0.381088	0.88282
slgA(ent2)	9/FBpp0300184/FBpp0300182/FBpp0300181/FBpp0300180/FBpp0076904/FBpp0076902/FBpp0089306/FBpp0089305/FBpp0089304	slgA	0.0398236	0.886153	0.967259	0.013177	0.897504	0.975044
CoRest	9/FBpp0300336/FBpp0300335/FBpp0292004/FBpp0292003/FBpp0292002/FBpp0292001/FBpp0292000/FBpp0291999/FBpp0307648	CoRest	0.0826364	0.667446	0.883707	0.0145537	0.837656	0.966977
Rab5	9/FBpp0303520/FBpp0303519/FBpp0303518/FBpp0077474/FBpp0077473/FBpp0077472/FBpp0077471/FBpp0077470/FBpp0077475	Rab5	0.0431755	0.752311	0.915457	-0.0247243	0.624656	0.939659
tral	9/FBpp0304888/FBpp0304887/FBpp0304886/FBpp0304885/FBpp0304884/FBpp0304883/FBpp0304882/FBpp0304881/FBpp0075691	tral	-0.209449	0.244086	0.590058	0.0723742	0.275155	0.830314
Rac1/Rac2/Cdc42	9/FBpp0305023/FBpp0076577/FBpp0301155/FBpp0301154/FBpp0301153/FBpp0074521/FBpp0304252/FBpp0072614/FBpp0074520	Rac1/Rac2/Cdc42	0.198692	0.356808	0.683068	-0.118254	0.139867	0.724765
Idh	9/FBpp0305272/FBpp0113041/FBpp0113040/FBpp0076396/FBpp0076394/FBpp0076393/FBpp0076392/FBpp0076391/FBpp0076390	Idh	0.236797	0.329758	0.665142	-0.0192035	0.829737	0.966977
fs(1)h	9/FBpp0305501/FBpp0305500/FBpp0305499/FBpp0290524/FBpp0089299/FBpp0089298/FBpp0089297/FBpp0071074/FBpp0071073	fs(1)h	-0.165154	0.367574	0.689863	0.0379963	0.572713	0.939154
Nrg	9/FBpp0305703/FBpp0305702/FBpp0297081/FBpp0290978/FBpp0290977/FBpp0290976/FBpp0089326/FBpp0071155/FBpp0071154	Nrg	-0.190008	0.238317	0.584349	-0.0617171	0.298729	0.834988
Actn	9/FBpp0305936/FBpp0305935/FBpp0302779/FBpp0302778/FBpp0302777/FBpp0292167/FBpp0070330/FBpp0070329/FBpp0070331	Actn	-0.150499	0.37948	0.702256	0.180094	0.00583575	0.313427
eIF-4E	9/FBpp0306017/FBpp0306016/FBpp0076217/FBpp0076216/FBpp0076215/FBpp0076221/FBpp0076220/FBpp0076219/FBpp0076218	eIF-4E	0.0915228	0.404466	0.719987	0.01496	0.711277	0.954359
Ubi-p63E/CG11700/RpS27A/RpL40/Ubi-p5E	9/FBpp0306837/FBpp0077159/FBpp0070894/FBpp0305700/FBpp0305348/FBpp0073035/FBpp0089269/FBpp0073034/FBpp0079606	Ubi-p63E/CG11700/RpS27A/RpL40/Ubi-p5E	-0.299437	0.253374	0.601836	0.172924	0.0765094	0.71729
Fmr1(ent3)	9/FBpp0307053/FBpp0307052/FBpp0300445/FBpp0290600/FBpp0081676/FBpp0081675/FBpp0081674/FBpp0081678/FBpp0081677	Fmr1	-0.112399	0.305116	0.651513	0.0406151	0.315328	0.84896
Piezo	9/FBpp0307176/FBpp0307175/FBpp0307174/FBpp0307173/FBpp0307172/FBpp0307171/FBpp0307170/FBpp0307169/FBpp0307168	Piezo	0.953743	0.0450923	0.261167	-0.282705	0.102418	0.724765
Sin3A	9/FBpp0308713/FBpp0308712/FBpp0293225/FBpp0292599/FBpp0292598/FBpp0087003/FBpp0087002/FBpp0087001/FBpp0087000	Sin3A	-0.208477	0.05185	0.278262	0.0426293	0.275477	0.830314
l(2)k09913	9/FBpp0309884/FBpp0309883/FBpp0309882/FBpp0309881/FBpp0309880/FBpp0071872/FBpp0071871/FBpp0071870/FBpp0071869	l(2)k09913	-0.0392259	0.884109	0.966337	0.0436737	0.660447	0.942007
Ca-P60A	9/FBpp0309946/FBpp0072127/FBpp0072125/FBpp0072126/FBpp0072123/FBpp0072120/FBpp0072124/FBpp0072122/FBpp0072121	Ca-P60A	-0.297479	0.0813165	0.358684	0.0381756	0.539379	0.935094

## Sheet: ANCOVA on relCS
Trait-protein expression assopciation studies (protein levels regressed on sex and relCS)
protein.entry	FlyBase.polypeptideID	gene.symbol	slope (protein in log2 / CS)	P-value on wing size	FDR on wing size	protein level difference between sex (M-F)	P-value on sex	FDR on sex
CG9577	1/FBpp0070006	CG9577	-0.371131	0.121888	0.490899	0.10768	0.0245933	0.124513
alpha-Cat(ent1)	1/FBpp0070037	alpha-Cat	-0.0914853	0.616727	0.874829	-0.0231555	0.520812	0.757342
RpL22	1/FBpp0070143	RpL22	0.16235	0.404791	0.766147	0.00803717	0.833781	0.937392
CG8636	1/FBpp0070430	CG8636	-0.0294748	0.71421	0.90958	0.038584	0.0178519	0.104896
ttm50	1/FBpp0070474	ttm50	0.0441739	0.840796	0.953305	-0.0321166	0.459873	0.709871
VhaAC39-1	1/FBpp0070584	VhaAC39-1	0.231296	0.299119	0.67601	-0.00907908	0.83541	0.937392
CG3527	1/FBpp0070646	CG3527	-0.179587	0.488216	0.814278	0.0234416	0.645844	0.827214
Torsin	1/FBpp0070658	Torsin	0.407022	0.0595396	0.344816	0.0761251	0.073368	0.255124
snf	1/FBpp0070716	snf	-0.0599007	0.643985	0.885254	-0.000667764	0.97913	0.989207
GAA1	1/FBpp0070795	GAA1	-0.309751	0.267765	0.654959	-0.0768825	0.164341	0.406283
Mcm6	1/FBpp0070913	Mcm6	-0.268078	0.0687399	0.377718	0.0449066	0.12035	0.339341
CG3226	1/FBpp0070953	CG3226	0.369411	0.355856	0.728917	0.232753	0.00438138	0.0398532
Upf2	1/FBpp0071072	Upf2	0.469286	0.606757	0.87034	-0.176866	0.326561	0.590083
CG10777	1/FBpp0071084	CG10777	-0.0090266	0.974477	0.991413	0.0354723	0.524422	0.760573
RpS6(ent1)	1/FBpp0071087	RpS6	-0.065661	0.681892	0.89655	0.0242605	0.443271	0.694905
CG10932	1/FBpp0071095	CG10932	0.128931	0.646376	0.885254	0.112638	0.0458474	0.187248
CG11190	1/FBpp0071123	CG11190	0.160367	0.531915	0.838235	-0.0974872	0.0576774	0.216383
CG2263	1/FBpp0071138	CG2263	0.00440009	0.979554	0.992572	0.0494459	0.148066	0.380966
Ppt1	1/FBpp0071170	Ppt1	0.527299	0.177998	0.555059	-0.0579898	0.449723	0.699569
CG7033	1/FBpp0071226	CG7033	0.207766	0.257528	0.649875	0.108381	0.00378972	0.0372956
dalao	1/FBpp0071235	dalao	-0.415893	0.183164	0.560635	0.0448909	0.463268	0.711695
Ost48	1/FBpp0071279	Ost48	-0.37167	0.0194042	0.195038	-0.0819952	0.00933052	0.0658865
l(1)G0289	1/FBpp0071404	l(1)G0289	-0.114259	0.514181	0.82949	-0.0124029	0.719064	0.87373
Prosalpha3	1/FBpp0071451	Prosalpha3	0.0110219	0.919733	0.975475	0.0942194	5.4328e-05	0.00232325
cpa	1/FBpp0071461	cpa	0.210724	0.416238	0.766309	0.0443393	0.385755	0.637058
CG10527	1/FBpp0071470	CG10527	-0.431635	0.238612	0.624679	-0.0924239	0.20107	0.45853
mago	1/FBpp0071497	mago	-0.154912	0.335598	0.713756	-0.00658563	0.834821	0.937392
CG4038	1/FBpp0071562	CG4038	-0.162771	0.312777	0.688569	0.00757358	0.810843	0.923237
CG10306	1/FBpp0071587	CG10306	0.249937	0.187508	0.568529	0.0319428	0.390598	0.643008
Rae1	1/FBpp0071600	Rae1	0.103965	0.480877	0.81323	0.0281193	0.334496	0.596388
CG4554	1/FBpp0071744	CG4554	0.00237276	0.992713	0.996721	0.0235079	0.646581	0.8275
mRpS29	1/FBpp0071753	mRpS29	-0.143642	0.71467	0.90958	0.0310761	0.691277	0.857817
blw	1/FBpp0071794	blw	-0.024591	0.861978	0.962293	-0.00494174	0.859332	0.944327
RpL23	1/FBpp0071808	RpL23	-0.0887661	0.458237	0.801914	-0.0326942	0.16852	0.410182
CG3501	1/FBpp0071818	CG3501	0.0421771	0.82992	0.952155	-0.0284771	0.463916	0.711695
CG2852	1/FBpp0071844	CG2852	0.490242	0.00119904	0.0448941	0.0554055	0.0549324	0.211552
RpS24	1/FBpp0071846	RpS24	-0.0919443	0.767473	0.932446	-0.0108241	0.859808	0.944327
Fib	1/FBpp0071892	Fib	0.080768	0.486857	0.814278	-0.0122855	0.591272	0.798615
Nup214	1/FBpp0071905	Nup214	0.375208	0.236062	0.624679	0.0489639	0.432337	0.682414
CG30185	1/FBpp0071969	CG30185	-0.131197	0.221575	0.607727	0.00608196	0.772291	0.902421
Tal	1/FBpp0072050	Tal	-0.368807	0.428195	0.776945	0.162479	0.0801085	0.268697
Adk2	1/FBpp0072072	Adk2	-0.272675	0.381989	0.75368	-0.0129076	0.833166	0.937392
RpL39	1/FBpp0072094	RpL39	0.700649	0.112606	0.480891	-0.0261875	0.760892	0.895494
tsr	1/FBpp0072097	tsr	0.665299	0.0107408	0.143928	0.117483	0.021524	0.118201
Thiolase	1/FBpp0072135	Thiolase	0.186663	0.126722	0.490899	0.0245747	0.304834	0.570677
eIF6	1/FBpp0072144	eIF6	0.331563	0.0965654	0.45295	0.0432174	0.268372	0.53343
Ssrp	1/FBpp0072151	Ssrp	-0.0899868	0.632639	0.883753	-0.102484	0.00755559	0.0571103
spag	1/FBpp0072164	spag	-0.299203	0.0580906	0.342585	-0.0063327	0.836061	0.937392
CG3548	1/FBpp0072222	CG3548	-0.493261	0.0151216	0.173083	-0.200827	3.43845e-06	0.00036906
CG3760(ent1)	1/FBpp0072299	CG3760	-0.199113	0.410199	0.766309	0.0428804	0.371048	0.627105
Tina-1	1/FBpp0072317	Tina-1	0.253377	0.451141	0.797297	0.0795761	0.232897	0.490851
Lsp1gamma	1/FBpp0072365	Lsp1gamma	2.10989	0.0151211	0.173083	-0.308808	0.0678197	0.241037
MED14	1/FBpp0072453	MED14	-0.000608765	0.997614	0.999226	0.0276303	0.492019	0.736199
CG32344	1/FBpp0072475	CG32344	-0.245217	0.482581	0.81323	0.0401572	0.55926	0.781605
CG13900	1/FBpp0072494	CG13900	-0.0514091	0.720306	0.910714	-0.016076	0.570421	0.787676
pUf68(ent1)	1/FBpp0072593	pUf68	-0.50503	0.110052	0.478873	-0.139838	0.0264876	0.130094
Klp61F	1/FBpp0072616	Klp61F	0.0370689	0.776235	0.935908	0.00673714	0.79328	0.910864
Cdc37	1/FBpp0072660	Cdc37	0.0377903	0.944901	0.981875	0.133298	0.219536	0.475071
CG2021	1/FBpp0072674	CG2021	0.312987	0.680161	0.89655	0.217414	0.150015	0.383373
RpL23A	1/FBpp0072687	RpL23A	0.0425695	0.748761	0.923105	0.0262118	0.319192	0.584534
CG8993	1/FBpp0072767	CG8993	-0.15474	0.394231	0.762876	-0.0813495	0.0259909	0.128952
CG1240	1/FBpp0072839	CG1240	-0.107704	0.713482	0.909506	-0.0752022	0.196688	0.452383
scramb2	1/FBpp0072875	scramb2	-0.313247	0.180308	0.555059	-0.0552225	0.230078	0.488688
NDUFS3	1/FBpp0072975	NDUFS3	-0.066336	0.785072	0.941151	-0.0234191	0.625548	0.817013
ImpE2	1/FBpp0073000	ImpE2	0.0170486	0.977402	0.991567	0.11328	0.341779	0.600932
CG32267	1/FBpp0073001	CG32267	-0.118712	0.701882	0.90258	-0.0684981	0.272707	0.534202
Sc2	1/FBpp0073017	Sc2	-0.116227	0.590978	0.862624	-0.0729812	0.0908576	0.29024
Cpr64Ad	1/FBpp0073079	Cpr64Ad	0.383981	0.195451	0.575276	-0.210274	0.000614952	0.0103133
pav	1/FBpp0073083	pav	-0.216795	0.327473	0.706744	-0.0313737	0.471316	0.719942
CG1316	1/FBpp0073089	CG1316	0.156501	0.194353	0.575236	0.0138417	0.557883	0.781036
CG11583	1/FBpp0073098	CG11583	0.13343	0.568292	0.853609	-0.0291771	0.526953	0.760656
RfC4	1/FBpp0073120	RfC4	-0.16461	0.406711	0.766309	0.0153707	0.693586	0.85898
Chd64(ent1)	1/FBpp0073126	Chd64	-0.0372214	0.903053	0.974463	0.0880912	0.147657	0.380966
Rpd3	1/FBpp0073173	Rpd3	-0.0850917	0.653275	0.887089	-0.0522039	0.165576	0.406989
Rpt3	1/FBpp0073292	Rpt3	-0.0422207	0.766992	0.932446	0.0480295	0.0915111	0.291327
l(1)10Bb	1/FBpp0073316	l(1)10Bb	0.150177	0.681949	0.89655	-0.0542796	0.453133	0.70216
Gtp-bp	1/FBpp0073336	Gtp-bp	0.0139791	0.964341	0.991084	0.0749739	0.226973	0.484486
HP5	1/FBpp0073348	HP5	-0.668146	0.0745242	0.388298	-0.25028	0.0012525	0.0171397
CG1749	1/FBpp0073354	CG1749	-0.204217	0.426563	0.776007	-0.00429862	0.932144	0.972048
RpII215	1/FBpp0073387	RpII215	-0.0715962	0.583937	0.861421	-0.0130605	0.612254	0.812637
CG2025	1/FBpp0073438	CG2025	-0.713442	0.161561	0.536314	0.168093	0.0963238	0.300545
CG15735	1/FBpp0073458	CG15735	-0.111572	0.443802	0.792153	-0.00918072	0.748683	0.889174
Tango4	1/FBpp0073459	Tango4	0.146256	0.877098	0.965888	0.291842	0.13071	0.355511
Lsp1alpha	1/FBpp0073484	Lsp1alpha	4.57618	2.93861e-05	0.0118279	0.291584	0.145431	0.379487
Bap60	1/FBpp0073572	Bap60	0.0166198	0.906654	0.974463	-0.0156449	0.576076	0.788799
CG14407	1/FBpp0073806	CG14407	-0.347261	0.104926	0.46994	0.161132	0.000288092	0.00653279
Tcp-1zeta	1/FBpp0073902	Tcp-1zeta	0.152077	0.185272	0.565283	0.0988231	4.85119e-05	0.00216956
mRpL3	1/FBpp0073906	mRpL3	0.00739049	0.976469	0.991413	0.0546137	0.271495	0.534202
mRpS30	1/FBpp0073910	mRpS30	0.0929303	0.78431	0.941151	-0.0134657	0.840531	0.938457
CG8939	1/FBpp0073943	CG8939	-0.185212	0.13963	0.506316	-0.0285427	0.2463	0.509696
Aats-arg	1/FBpp0073965	Aats-arg	0.000101295	0.999226	0.999226	0.0538255	0.0111943	0.0738639
Prosalpha4	1/FBpp0073989	Prosalpha4	0.200351	0.461767	0.803068	0.105139	0.0536735	0.20873
CG3560	1/FBpp0073995	CG3560	-0.446496	0.0700888	0.380772	-0.0830438	0.0869353	0.282189
Cyp1	1/FBpp0074017	Cyp1	0.476123	0.0502506	0.324914	0.124793	0.0102146	0.0699811
mRpL22	1/FBpp0074104	mRpL22	0.63715	0.0420662	0.295749	-0.00540632	0.928889	0.972048
Rrp45	1/FBpp0074129	Rrp45	0.280299	0.589208	0.862387	0.0660855	0.520802	0.757342
CG5010	1/FBpp0074161	CG5010	0.10158	0.655989	0.88768	-0.0147008	0.744043	0.887341
CG8142	1/FBpp0074246	CG8142	0.173044	0.332811	0.712217	0.0737407	0.039347	0.170607
scu(ent1)	1/FBpp0074285	scu	0.12171	0.522651	0.835464	0.187674	5.89889e-06	0.000456732
betaCOP	1/FBpp0074348	betaCOP	0.223341	0.0978501	0.455314	0.0648975	0.0161956	0.0994567
CG6617	1/FBpp0074386	CG6617	-0.0599752	0.808368	0.94975	0.0478687	0.33326	0.594974
Nat1	1/FBpp0074480	Nat1	0.140412	0.346678	0.718815	0.134052	2.68235e-05	0.001661
CG12203	1/FBpp0074481	CG12203	-0.27585	0.16775	0.541606	-0.0776652	0.0509157	0.201411
AP-1-2beta	1/FBpp0074558	AP-1-2beta	0.354125	0.293337	0.671791	0.13473	0.0454933	0.186848
alphaSnap	1/FBpp0074609	alphaSnap	-0.210071	0.248457	0.641052	0.0351455	0.326508	0.590083
Pex23	1/FBpp0074615	Pex23	0.313872	0.138134	0.504297	0.00736657	0.858436	0.944327
Kap-alpha1	1/FBpp0074650	Kap-alpha1	0.177713	0.471086	0.809443	0.101176	0.0408372	0.174759
Rpn1	1/FBpp0074662	Rpn1	-0.0833714	0.47188	0.809716	0.0415026	0.0729142	0.254095
Grasp65	1/FBpp0074664	Grasp65	-0.160849	0.387344	0.757746	-0.00799202	0.826961	0.935634
CG14095	1/FBpp0074755	CG14095	0.140256	0.727506	0.915412	0.189434	0.020471	0.114311
CG11577	1/FBpp0074801	CG11577	-0.066443	0.796947	0.944118	-0.0343308	0.500857	0.745957
Cat	1/FBpp0074825	Cat	-0.407703	0.0028178	0.0810118	-0.0725791	0.00657635	0.0528513
Ugt	1/FBpp0074831	Ugt	0.0474072	0.730009	0.916782	-0.0350676	0.19861	0.454853
CG3902	1/FBpp0074843	CG3902	-0.173008	0.497307	0.821409	0.138181	0.00773345	0.057911
Capr	1/FBpp0074865	Capr	-0.145502	0.260231	0.652605	-0.0287492	0.259162	0.52287
NUCB1	1/FBpp0074937	NUCB1	-0.0302765	0.856357	0.960144	-0.00543486	0.869078	0.947762
CG7484	1/FBpp0074949	CG7484	0.157377	0.390894	0.759156	-0.0357696	0.323112	0.586484
CG7603	1/FBpp0074982	CG7603	-0.144533	0.552996	0.845359	-0.052243	0.278566	0.542545
Rpn12	1/FBpp0075068	Rpn12	0.0336684	0.812182	0.950266	0.00975835	0.726913	0.878626
CG9692	1/FBpp0075076	CG9692	0.440914	0.521806	0.835464	-0.204584	0.135014	0.362891
TSG101	1/FBpp0075088	TSG101	-0.0140967	0.958108	0.989451	0.0963681	0.0728478	0.254095
Int6	1/FBpp0075104	Int6	-0.0261135	0.808316	0.94975	-0.0214934	0.313321	0.580744
Prosbeta6	1/FBpp0075119	Prosbeta6	-0.0625985	0.822894	0.9509	0.0843701	0.130033	0.354837
Aats-tyr	1/FBpp0075168	Aats-tyr	0.173534	0.313727	0.689087	0.0440636	0.195828	0.451048
SsRbeta	1/FBpp0075209	SsRbeta	-0.0667729	0.74308	0.921515	-0.107836	0.00930429	0.0658865
CG13044	1/FBpp0075225	CG13044	0.859272	0.24744	0.639451	-0.0642199	0.660123	0.834105
CG13049	1/FBpp0075232	CG13049	1.52897	0.000583955	0.0304085	-0.0916805	0.270773	0.534202
Arl1	1/FBpp0075272	Arl1	0.354333	0.175526	0.552741	-0.0127252	0.803781	0.919096
DNApol-delta	1/FBpp0075277	DNApol-delta	-0.324898	0.39999	0.763014	-0.0441338	0.561266	0.781801
l(3)72Ab	1/FBpp0075282	l(3)72Ab	-0.0154138	0.95403	0.986505	-0.00178456	0.972992	0.987716
CG16979	1/FBpp0075316	CG16979	0.0830959	0.718907	0.910714	0.00415171	0.927277	0.972048
Prosbeta2	1/FBpp0075382	Prosbeta2	-0.0262284	0.880919	0.966806	0.0879267	0.0133625	0.0857118
Pdi(ent1)	1/FBpp0075401	Pdi	0.274828	0.0648429	0.36249	-0.0200154	0.489109	0.734227
Gl	1/FBpp0075498	Gl	-0.683128	0.152546	0.522551	-0.0182775	0.844587	0.940984
26-29-p	1/FBpp0075508	26-29-p	0.11739	0.421147	0.769634	-0.0801594	0.00695892	0.054306
Nplp2	1/FBpp0075575	Nplp2	1.02573	0.1497	0.516096	-0.0418879	0.763218	0.896921
CG11267	1/FBpp0075609	CG11267	0.349719	0.0144284	0.173083	0.0431939	0.118951	0.33753
RpS12	1/FBpp0075612	RpS12	-0.0214904	0.927762	0.979387	0.0252308	0.589746	0.798563
SRm160	1/FBpp0075617	SRm160	-0.186902	0.663626	0.888129	0.103125	0.229976	0.488688
SmD1	1/FBpp0075684	SmD1	0.0693815	0.740292	0.921515	0.0197282	0.632774	0.821585
CG10418	1/FBpp0075686	CG10418	0.150615	0.593057	0.86385	0.0576849	0.300962	0.56672
CG4069	1/FBpp0075697	CG4069	-0.36274	0.548112	0.844194	-0.0362783	0.760305	0.895458
Tsf2	1/FBpp0075698	Tsf2	-0.22875	0.169322	0.541606	-0.116319	0.000713691	0.0115572
eIF-2beta	1/FBpp0075700	eIF-2beta	0.105693	0.366215	0.737931	0.0754923	0.00172232	0.020295
CG5642	1/FBpp0075754	CG5642	0.110974	0.0644091	0.361319	0.0589162	4.89606e-06	0.000414877
yps(ent1)	1/FBpp0075759	yps	0.112368	0.565939	0.853609	0.0555919	0.152946	0.387244
RpL10Ab(ent1)	1/FBpp0075764	RpL10Ab	0.272518	0.640804	0.884815	0.0703547	0.54149	0.770821
Sgs7	1/FBpp0075826	Sgs7	1.91913	0.0472825	0.315802	0.299839	0.115016	0.33134
crim	1/FBpp0075854	crim	-0.00571752	0.97071	0.991413	-0.139047	3.15175e-05	0.00175938
mRpL2	1/FBpp0075941	mRpL2	0.15976	0.521382	0.835464	-0.0481835	0.327856	0.591758
Sod(ent1)	1/FBpp0075958	Sod	0.749426	0.0166425	0.179829	0.0871684	0.150452	0.383878
CG6310	1/FBpp0075968	CG6310	0.291772	0.450641	0.797287	-0.0124949	0.869503	0.947762
CG32069	1/FBpp0075970	CG32069	-0.470162	0.0629534	0.356884	0.0291017	0.553185	0.777841
CG11811	1/FBpp0075994	CG11811	0.306937	0.226695	0.614814	0.00699542	0.888028	0.952515
LanB2	1/FBpp0076111	LanB2	-0.232848	0.252078	0.645905	-0.03483	0.383574	0.635431
ATPsyn-b	1/FBpp0076134	ATPsyn-b	0.0377268	0.840902	0.953305	-0.0152386	0.681037	0.851996
Hsp27	1/FBpp0076182	Hsp27	0.540378	0.0525257	0.331438	0.239986	4.18213e-05	0.00209229
RpS17	1/FBpp0076207	RpS17	-0.0796055	0.755953	0.927656	-0.0585895	0.248687	0.511366
Hsp67Ba	1/FBpp0076223	Hsp67Ba	0.679566	0.107365	0.472288	0.312461	0.000351777	0.00735535
Hsp26	1/FBpp0076224	Hsp26	0.0251385	0.929917	0.979387	0.249431	4.47813e-05	0.00209229
mRpL12	1/FBpp0076238	mRpL12	0.220515	0.218134	0.605102	0.0536637	0.129876	0.354837
Srp68	1/FBpp0076244	Srp68	-0.0636882	0.685055	0.89655	0.0235401	0.447896	0.69807
Mcm7	1/FBpp0076312	Mcm7	0.0246786	0.881359	0.966806	0.0748197	0.0250312	0.125607
RpL14	1/FBpp0076359	RpL14	-0.14884	0.431388	0.779501	-0.0111116	0.765156	0.897233
GstO2	1/FBpp0076377	GstO2	0.456523	0.197174	0.578959	0.164951	0.0202475	0.113599
msk	1/FBpp0076408	msk	0.071555	0.811806	0.950266	0.0398382	0.502115	0.74645
Nmt	1/FBpp0076451	Nmt	0.275935	0.109799	0.478873	0.143794	7.3795e-05	0.00270023
Uba2	1/FBpp0076457	Uba2	-0.143227	0.560872	0.850286	0.0748344	0.12683	0.350465
CG8209	1/FBpp0076470	CG8209	1.29142	1.17114e-05	0.00942769	0.161229	0.00343096	0.0345241
CG8042	1/FBpp0076481	CG8042	-0.0365393	0.826301	0.951108	0.0178746	0.587277	0.796974
CG12262	1/FBpp0076520	CG12262	0.53296	0.312819	0.688569	-0.113807	0.274489	0.536971
Sec63	1/FBpp0076558	Sec63	-0.325677	0.148769	0.516096	-0.0446668	0.312659	0.580601
Srp19	1/FBpp0076589	Srp19	0.215342	0.193747	0.575236	0.0158704	0.624695	0.817013
Galphai	1/FBpp0076643	Galphai	-0.404235	0.030664	0.250472	-0.0572	0.116877	0.33364
LanA	1/FBpp0076722	LanA	-0.214986	0.397454	0.763014	-0.00911124	0.855187	0.943564
CG32409	1/FBpp0076738	CG32409	0.0364427	0.908192	0.974463	0.00177149	0.977313	0.988564
Txl	1/FBpp0076804	Txl	0.125701	0.387204	0.757746	0.0925162	0.00197742	0.0222632
CG10576	1/FBpp0076827	CG10576	0.477717	0.000936545	0.0407524	0.091326	0.00129022	0.0174559
Sucb	1/FBpp0076840	Sucb	0.201461	0.264658	0.654457	0.0497419	0.163795	0.405706
Uev1A	1/FBpp0076859	Uev1A	0.967781	0.00490409	0.106958	-0.0324191	0.619488	0.815516
Srp54k	1/FBpp0076872	Srp54k	-0.130159	0.621181	0.877282	-0.0884532	0.0932489	0.294952
Rpt6	1/FBpp0076890	Rpt6	-0.0279762	0.841964	0.953305	0.0346556	0.21354	0.468858
dod	1/FBpp0076894	dod	-0.0827068	0.869932	0.963999	0.064634	0.517051	0.756088
Sep1	1/FBpp0076897	Sep1	0.384577	0.135374	0.497632	0.0940288	0.0655193	0.23546
Pen(ent2)	1/FBpp0076918	pen	0.00157756	0.993006	0.996721	0.00227941	0.948776	0.977975
Mgstl(ent1)	1/FBpp0076936	Mgstl	0.23221	0.705683	0.904578	0.113337	0.35144	0.611696
CG1518	1/FBpp0076956	CG1518	-0.293117	0.0693385	0.378423	-0.0218513	0.486361	0.73267
l(1)G0004	1/FBpp0076990	l(1)G0004	0.173252	0.333132	0.712217	0.0396946	0.263872	0.528879
Rab10	1/FBpp0077029	Rab10	-0.278186	0.20588	0.594026	-0.0499109	0.249013	0.511366
CG33123	1/FBpp0077251	CG33123	-0.363178	0.268086	0.654959	-0.00506089	0.937239	0.974598
gammaTub23C	1/FBpp0077326	gammaTub23C	-0.0370782	0.739913	0.921515	0.00191238	0.930755	0.972048
Npc2a	1/FBpp0077492	Npc2a	0.981317	0.00753457	0.12342	-0.011103	0.8739	0.949034
Rrp40	1/FBpp0077551	Rrp40	-0.0349254	0.782385	0.940732	0.00287969	0.908001	0.962398
MFS3	1/FBpp0077623	MFS3	0.352005	0.261646	0.653956	0.0102222	0.867833	0.947762
Clp	1/FBpp0077676	Clp	-0.205233	0.524027	0.835464	0.115739	0.0738755	0.256335
Lsp1beta	1/FBpp0077690	Lsp1beta	2.1879	0.00983891	0.136557	-0.165236	0.309579	0.57621
RpI135	1/FBpp0077714	RpI135	0.538963	0.0936982	0.441094	0.0563911	0.369867	0.626827
ebi	1/FBpp0077715	ebi	-0.635619	0.000817034	0.0396092	-0.0766203	0.0344484	0.157116
CG2789	1/FBpp0077726	CG2789	-0.505849	0.156204	0.529448	-0.116681	0.0982555	0.303693
Hop	1/FBpp0077790	Hop	0.368043	0.0179135	0.188501	0.0937296	0.0026336	0.0278953
mRpL15	1/FBpp0077885	mRpL15	0.17349	0.39066	0.759156	0.00255692	0.948651	0.977975
Pex14	1/FBpp0077909	Pex14	-0.425665	0.345556	0.718815	-0.15084	0.0929709	0.294652
CG7338	1/FBpp0077998	CG7338	-0.186636	0.340175	0.718815	-0.0199247	0.604382	0.810351
CG7172	1/FBpp0078032	CG7172	-0.408248	0.122919	0.490899	-0.117474	0.0265035	0.130094
CycH	1/FBpp0078093	CycH	1.73016	0.276938	0.663152	0.168179	0.593889	0.800805
CG7407	1/FBpp0078094	CG7407	-0.433313	0.0092747	0.134525	0.0192316	0.545404	0.773754
Hem	1/FBpp0078162	Hem	-0.348796	0.145871	0.513787	0.00410785	0.930069	0.972048
CG11137	1/FBpp0078227	CG11137	0.216219	0.48115	0.81323	0.0265172	0.661642	0.834831
Rpn5	1/FBpp0078278	Rpn5	0.103695	0.31416	0.689097	0.0431183	0.0366886	0.164282
CG2046	1/FBpp0078317	CG2046	0.480184	0.0256581	0.223295	0.163702	0.000217338	0.00564377
CG2091	1/FBpp0078327	CG2091	0.0545606	0.89458	0.970893	0.0541026	0.50593	0.747977
Snr1	1/FBpp0078331	Snr1	-0.091676	0.663083	0.888129	-0.0319365	0.442253	0.693984
RpL13A(ent1)	1/FBpp0078354	RpL13A	-0.19193	0.204648	0.591674	0.00163898	0.955846	0.981503
CG1236	1/FBpp0078370	CG1236	0.0343564	0.905671	0.974463	-0.0259049	0.650554	0.829932
CG31548	1/FBpp0078385	CG31548	0.349634	0.126913	0.490899	0.034153	0.446428	0.697815
mRpL44	1/FBpp0078415	mRpL44	0.021759	0.955136	0.987015	-0.00914505	0.904536	0.960622
RpL35A	1/FBpp0078416	RpL35A	-0.0449357	0.821925	0.9509	-0.0204992	0.602867	0.810197
Mms19	1/FBpp0078425	Mms19	0.0599223	0.799927	0.944195	-0.0089172	0.84902	0.940984
CG11999	1/FBpp0078450	CG11999	0.0133292	0.911492	0.974696	-0.0308401	0.195558	0.451048
CG9769	1/FBpp0078532	CG9769	0.2513	0.271046	0.659191	-0.00831202	0.852673	0.941567
Cont	1/FBpp0078557	Cont	-0.033668	0.806333	0.948974	-0.110615	0.000139746	0.00424513
eIF3-S10	1/FBpp0078584	eIF3-S10	-0.00801132	0.942908	0.981875	0.0176054	0.42607	0.676501
Vps24	1/FBpp0078598	Vps24	0.00144431	0.998095	0.999226	0.196677	0.10471	0.31452
Rpn11	1/FBpp0078664	Rpn11	0.33192	0.0225675	0.211895	0.0413027	0.14402	0.376415
Rtnl1(ent1)	1/FBpp0078678	Rtnl1	0.0424571	0.896116	0.970893	0.0629971	0.328956	0.592415
Trip1	1/FBpp0078689	Trip1	0.083611	0.481472	0.81323	0.0210349	0.369709	0.626827
Arpc4	1/FBpp0078831	Arpc4	0.168995	0.224344	0.610992	0.0863329	0.00241904	0.0259643
epsilonCOP	1/FBpp0078891	epsilonCOP	-0.228568	0.272768	0.660385	0.0154038	0.706309	0.864759
Sec61alpha	1/FBpp0078896	Sec61alpha	-0.263031	0.319346	0.697621	-0.030934	0.551262	0.777173
l(2)k09022	1/FBpp0078971	l(2)k09022	0.0204541	0.930722	0.979387	0.0249957	0.590448	0.798615
Coprox	1/FBpp0078980	Coprox	0.0778367	0.744135	0.921515	0.015993	0.733736	0.883556
smt3	1/FBpp0078984	smt3	0.45181	0.106292	0.470535	0.101807	0.0658827	0.235714
nop5	1/FBpp0078997	nop5	0.187539	0.168442	0.541606	-0.000139806	0.995807	0.996174
Mcr	1/FBpp0079165	Mcr	-0.0755941	0.590517	0.862624	-0.112859	0.000142675	0.00425384
RpL36A	1/FBpp0079168	RpL36A	-0.0191101	0.904134	0.974463	0.0266112	0.396488	0.64663
SmE	1/FBpp0079182	SmE	-0.225795	0.219491	0.605102	-0.0790197	0.0317517	0.14782
Rack1(ent1)	1/FBpp0079187	Rack1	0.102389	0.68543	0.89655	-0.0297592	0.550736	0.777113
Ssb-c31a	1/FBpp0079211	Ssb-c31a	-0.579073	0.0386169	0.282605	-0.11988	0.0301943	0.142979
Ostgamma	1/FBpp0079233	Ostgamma	-0.112759	0.56787	0.853609	-0.0735867	0.0625114	0.228735
emb	1/FBpp0079278	emb	0.513381	0.123745	0.490899	0.046098	0.479326	0.727347
PIG-U	1/FBpp0079294	PIG-U	0.521318	0.239008	0.624679	0.00607243	0.944168	0.976935
l(2)k12914	1/FBpp0079324	l(2)k12914	-0.107278	0.429508	0.776976	-0.0514278	0.0582101	0.21694
CG4364	1/FBpp0079445	CG4364	-0.646577	0.00416737	0.102772	-0.0306287	0.474911	0.723496
Srp54	1/FBpp0079471	Srp54	-0.205013	0.440909	0.787862	-0.0482038	0.35858	0.616733
yip2	1/FBpp0079472	yip2	0.0928604	0.605141	0.87034	0.0119986	0.734518	0.883837
CG5885	1/FBpp0079495	CG5885	-0.481469	0.0891916	0.427882	-0.076458	0.168913	0.410182
Pen(ent1)	1/FBpp0079527	Pen	0.135261	0.607617	0.87034	0.129756	0.0150238	0.0939858
eEF1delta(ent1)	1/FBpp0079542	eEF1delta	0.19516	0.27974	0.666244	0.0354951	0.318254	0.584251
CG4972	1/FBpp0079578	CG4972	0.179297	0.459825	0.803068	-0.00971164	0.838995	0.937392
RpS27A	1/FBpp0079606	RpS27A	-0.0086837	0.968282	0.991413	0.00876777	0.838656	0.937392
RfC3	1/FBpp0079609	RfC3	-0.153946	0.385742	0.756449	-0.0255801	0.464267	0.711695
CG5355	1/FBpp0079637	CG5355	-0.162006	0.455536	0.799666	0.088887	0.0412264	0.175131
Mdh1	1/FBpp0079640	Mdh1	0.644977	0.0465798	0.315802	0.0626568	0.31986	0.584534
cdc2	1/FBpp0079641	cdc2	0.100695	0.684275	0.89655	0.0485115	0.322226	0.586239
RnrL	1/FBpp0079648	RnrL	0.555996	0.175993	0.552741	-0.0375039	0.642276	0.824662
CG5676	1/FBpp0079675	CG5676	-0.0389	0.862198	0.962293	-0.0594133	0.182323	0.431471
Dpy-30L1	1/FBpp0079701	Dpy-30L1	-0.313529	0.670549	0.892217	0.188683	0.197236	0.452562
Nup107	1/FBpp0079710	Nup107	-0.211079	0.143843	0.512129	-0.0202384	0.473735	0.722951
CG6287	1/FBpp0079809	CG6287	0.964623	0.00636154	0.117725	0.0680886	0.3136	0.580744
RfC38	1/FBpp0079812	RfC38	-0.316383	0.129361	0.492368	0.00118724	0.976715	0.988564
CG6230	1/FBpp0079815	CG6230	-0.390806	0.306102	0.683528	0.0604834	0.421723	0.674255
CG6746	1/FBpp0079897	CG6746	-0.220845	0.551182	0.845359	0.0914206	0.214375	0.469252
crok	1/FBpp0079924	crok	-0.0841802	0.772414	0.934326	-0.188969	0.00168165	0.0202049
CG6712	1/FBpp0079946	CG6712	-0.0607811	0.772067	0.934326	-0.0648912	0.120793	0.339994
CG6180	1/FBpp0079979	CG6180	1.09504	0.0539872	0.336897	0.195569	0.0799226	0.268633
CG5525	1/FBpp0079992	CG5525	0.0634795	0.710779	0.907927	0.121377	0.000667175	0.0110737
CG6523	1/FBpp0080044	CG6523	0.168372	0.508461	0.829378	0.137916	0.00779003	0.0580646
beta'COP	1/FBpp0080048	beta'COP	0.00747542	0.939087	0.981773	0.0411172	0.0367861	0.164282
Nnp-1	1/FBpp0080052	Nnp-1	-0.130924	0.371219	0.743361	-0.00151824	0.957892	0.982509
CG4278	1/FBpp0080392	CG4278	-0.0535834	0.831555	0.952208	0.0452808	0.366231	0.623289
CaBP1	1/FBpp0080395	CaBP1	0.351802	0.0830772	0.412822	0.00645376	0.870057	0.947762
mRpL4	1/FBpp0080401	mRpL4	-0.0292199	0.934391	0.9795	0.123912	0.0817028	0.272343
Cyt-c-p	1/FBpp0080446	Cyt-c-p	-0.597663	0.106382	0.470535	0.0944841	0.193418	0.448063
Cas	1/FBpp0080484	Cas	0.626666	0.147527	0.51411	0.32023	0.000363434	0.00750166
glu	1/FBpp0080489	glu	-0.0176236	0.892587	0.970893	-0.0465834	0.074527	0.257785
CG12288	1/FBpp0080510	CG12288	0.10058	0.679415	0.89655	0.0226438	0.637046	0.824062
Aac11	1/FBpp0080554	Aac11	0.0770955	0.643236	0.885254	0.0820285	0.0150004	0.0939858
bsf	1/FBpp0080637	bsf	-0.0124618	0.945152	0.981875	0.0537837	0.136147	0.364052
ScpX	1/FBpp0080659	ScpX	-0.178903	0.445284	0.793039	-0.073824	0.113394	0.329537
CG17597	1/FBpp0080666	CG17597	-0.0437787	0.896883	0.97107	0.0743337	0.285674	0.548629
CG15168	1/FBpp0080679	CG15168	0.325515	0.506916	0.827723	-0.17452	0.0758899	0.25993
CG10470	1/FBpp0080690	CG10470	-0.312307	0.158814	0.535834	-0.121632	0.00667696	0.0529552
CG10166	1/FBpp0080817	CG10166	-0.195611	0.134872	0.497632	-0.0752726	0.00454472	0.0408771
La	1/FBpp0080906	La	0.129233	0.625534	0.881872	0.0750902	0.15383	0.388193
CG1234	1/FBpp0081117	CG1234	-0.24873	0.226832	0.614814	-0.0304579	0.450903	0.700508
Ref1	1/FBpp0081156	Ref1	-0.233582	0.0760623	0.388791	-0.0433181	0.0945887	0.296396
CG1105	1/FBpp0081159	CG1105	0.00839064	0.979937	0.992572	0.127303	0.0577908	0.216383
twr	1/FBpp0081185	twr	-0.0609968	0.717796	0.910679	-0.0260826	0.434142	0.684592
Ccp84Ag	1/FBpp0081187	Ccp84Ag	0.621615	0.0839248	0.414066	-0.214875	0.00319784	0.0329747
Ccp84Ae	1/FBpp0081192	Ccp84Ae	0.596685	0.102388	0.465664	-0.213432	0.00392872	0.0374274
SmD2	1/FBpp0081234	SmD2	0.164405	0.323116	0.703946	-0.0582545	0.0787317	0.26574
CG2767	1/FBpp0081312	CG2767	0.658709	0.0180953	0.189178	0.0685637	0.203355	0.459365
Mcm2	1/FBpp0081317	Mcm2	-0.203705	0.125594	0.490899	0.0184795	0.477041	0.725246
eIF4AIII	1/FBpp0081324	eIF4AIII	0.302655	0.160446	0.535834	-0.0235448	0.576656	0.788799
CG9684	1/FBpp0081342	CG9684	-0.285613	0.133817	0.497632	0.0527244	0.159811	0.399528
Sgt1	1/FBpp0081351	Sgt1	0.164227	0.649117	0.885254	0.132476	0.0666471	0.237394
RpA-70	1/FBpp0081356	RpA-70	-0.369248	0.127051	0.490899	-0.00463485	0.921747	0.969943
mRpL19	1/FBpp0081384	mRpL19	-0.158517	0.383767	0.755315	0.0499854	0.170368	0.41247
CG8223	1/FBpp0081398	CG8223	0.212226	0.255081	0.648285	0.0592661	0.109065	0.321602
Tcp-1eta	1/FBpp0081401	Tcp-1eta	0.289563	0.00754023	0.12342	0.103279	6.04265e-06	0.000456732
M1BP	1/FBpp0081428	M1BP	-0.235808	0.284199	0.667049	0.0675485	0.122713	0.344184
Aats-trp	1/FBpp0081461	Aats-trp	0.471504	0.0153513	0.174054	0.0904354	0.0181876	0.106094
CG9740	1/FBpp0081464	CG9740	-0.139317	0.530493	0.838235	-0.0799907	0.0715272	0.251989
Prosbeta3	1/FBpp0081488	Prosbeta3	0.331695	0.05653	0.34028	0.0783118	0.0233734	0.121001
CG8149	1/FBpp0081539	CG8149	0.186872	0.36129	0.733277	0.0915595	0.0261108	0.128952
RnpS1	1/FBpp0081544	RnpS1	-0.155153	0.293489	0.671791	-0.0707539	0.0174293	0.103931
Ras85D	1/FBpp0081600	Ras85D	-0.115217	0.432438	0.780522	-0.0563273	0.0550561	0.211552
rump(ent1)	1/FBpp0081601	rump	-0.294649	0.0614928	0.349835	-0.0688435	0.0276756	0.13421
CG3909	1/FBpp0081650	CG3909	0.0203989	0.883732	0.966806	-0.0100784	0.714135	0.871028
pont	1/FBpp0081704	pont	0.00175576	0.988944	0.996313	0.007081	0.776889	0.906371
Mcm5	1/FBpp0081756	Mcm5	-0.168238	0.172019	0.544311	0.0304457	0.209314	0.465993
Fdh	1/FBpp0081767	Fdh	0.283808	0.341015	0.718815	0.140623	0.0192233	0.109362
Art1	1/FBpp0081780	Art1	0.3414	0.0535475	0.335453	0.0956793	0.00698219	0.054306
Tctp	1/FBpp0081820	Tctp	0.487448	0.0420653	0.295749	0.153747	0.00157123	0.01961
CG5214	1/FBpp0081834	CG5214	0.343694	0.127908	0.490899	-0.00124074	0.977512	0.988564
RpL24-like	1/FBpp0081879	RpL24-like	0.39841	0.00715599	0.123407	0.0496401	0.0827651	0.273618
CG14715	1/FBpp0081899	CG14715	0.0410976	0.91945	0.975475	-0.031449	0.694854	0.859258
Prosalpha2	1/FBpp0082062	Prosalpha2	-0.162293	0.618455	0.876317	0.0692836	0.282878	0.547395
CG5844	1/FBpp0082063	CG5844	-0.583098	0.163412	0.536535	0.0908441	0.269066	0.534152
Aos1	1/FBpp0082065	Aos1	0.15252	0.478815	0.81323	0.104651	0.0162467	0.0994567
CG5641	1/FBpp0082066	CG5641	0.125885	0.788125	0.942705	0.0331166	0.720727	0.875091
GstD9	1/FBpp0082078	GstD9	-0.00760259	0.990744	0.996313	0.0386366	0.766152	0.897747
MBD-R2	1/FBpp0082081	MBD-R2	-0.131632	0.50999	0.829378	-0.0599335	0.133664	0.361074
Arp1	1/FBpp0082121	Arp1	0.0725385	0.63854	0.884361	-0.00630232	0.835854	0.937392
mbo	1/FBpp0082137	mbo	-0.654501	0.285959	0.667238	-0.0176004	0.884199	0.951531
pic	1/FBpp0082177	pic	-0.0600712	0.732737	0.918059	-0.0269553	0.438044	0.69007
CG9796	1/FBpp0082228	CG9796	0.0300278	0.947369	0.981875	-0.101588	0.260146	0.524199
Nsf2	1/FBpp0082346	Nsf2	0.286384	0.593428	0.86385	0.0663953	0.530311	0.763463
RpII140	1/FBpp0082353	RpII140	-1.83629	0.0336581	0.264339	-0.135026	0.423366	0.675255
mRpL11	1/FBpp0082412	mRpL11	-0.203796	0.517509	0.831527	0.0387397	0.533359	0.763975
CG3817	1/FBpp0082462	CG3817	0.113292	0.560529	0.850286	0.0465718	0.227197	0.484486
Nup93-2	1/FBpp0082467	Nup93-2	-0.363623	0.014367	0.173083	0.00179871	0.949595	0.977975
Caf1(ent1)	1/FBpp0082511	Caf1	0.0543929	0.813225	0.950266	-0.0793102	0.0848226	0.278135
Oscp	1/FBpp0082522	Oscp	-0.210076	0.325807	0.705039	-0.0462859	0.272666	0.534202
FK506-bp1	1/FBpp0082574	FK506-bp1	-0.0663701	0.711115	0.907927	-0.038944	0.272742	0.534202
Rpb7	1/FBpp0082591	Rpb7	-0.132902	0.416472	0.766309	-0.0109762	0.73277	0.883053
ND23	1/FBpp0082645	ND23	0.0780903	0.794039	0.944118	0.0929351	0.119079	0.33753
CG3303	1/FBpp0082654	CG3303	-0.0415931	0.909095	0.974463	-0.0320271	0.657555	0.833593
Bin1	1/FBpp0082731	Bin1	-0.519884	0.00149373	0.0501174	-0.032979	0.2859	0.548629
CG5903	1/FBpp0082733	CG5903	0.0115379	0.95877	0.9895	-0.00387982	0.929733	0.972048
AdSL	1/FBpp0082816	AdSL	0.0886364	0.793469	0.944118	0.109283	0.105748	0.315323
Ns1	1/FBpp0082867	Ns1	0.00803571	0.931818	0.9795	-0.00131521	0.943371	0.976737
Sgs5	1/FBpp0082902	Sgs5	2.27128	0.0107092	0.143928	0.00495214	0.97679	0.988564
CG7655	1/FBpp0082912	CG7655	-0.460596	0.292869	0.671791	0.145473	0.09569	0.299147
Prx3	1/FBpp0082927	Prx3	0.259997	0.285368	0.667049	0.0647829	0.178306	0.423793
CG7993	1/FBpp0082984	CG7993	-0.0681161	0.654008	0.887089	-0.00384441	0.897809	0.959996
Mdh2	1/FBpp0082985	Mdh2	-0.280298	0.272457	0.660385	0.0415114	0.408533	0.659718
Dlc90F	1/FBpp0082996	Dlc90F	0.057988	0.872946	0.965277	-0.0193803	0.786352	0.909383
Nup43	1/FBpp0082998	Nup43	-0.436618	0.14683	0.513905	0.0367927	0.531804	0.763463
CG12321	1/FBpp0083036	CG12321	0.248849	0.404261	0.766147	0.125167	0.0370357	0.164404
CstF-64	1/FBpp0083075	CstF-64	-0.329593	0.0367978	0.273701	0.0351552	0.251649	0.514156
Cpsf73	1/FBpp0083105	Cpsf73	-0.183	0.582951	0.861421	-0.0337649	0.607981	0.810351
NP15.6	1/FBpp0083126	NP15.6	-0.174324	0.480914	0.81323	-0.112258	0.0242969	0.123401
Srp72	1/FBpp0083319	Srp72	-0.390307	0.0264608	0.226606	0.0459541	0.178467	0.423793
Sep2	1/FBpp0083352	Sep2	0.337221	0.093327	0.440635	-0.0895085	0.0253377	0.126688
RpS20	1/FBpp0083371	RpS20	-0.0708159	0.769113	0.932579	-0.0229886	0.629078	0.818768
AdSS	1/FBpp0083395	AdSS	-1.09723	0.194748	0.575276	-0.254609	0.132008	0.358402
CG17271	1/FBpp0083397	CG17271	0.00873912	0.947719	0.981875	0.00460484	0.86089	0.944327
Oga	1/FBpp0083452	Oga	-1.00872	0.00873967	0.128558	0.0330253	0.653261	0.830307
Rab1	1/FBpp0083503	Rab1	-0.00552002	0.972424	0.991413	-0.0525974	0.0990957	0.304474
CG6028	1/FBpp0083584	CG6028	0.266818	0.329207	0.709536	0.111162	0.0422637	0.177882
Nop56	1/FBpp0083625	Nop56	-0.025734	0.856377	0.960144	-0.00781286	0.780498	0.909055
CG6937	1/FBpp0083659	CG6937	-0.0422171	0.838742	0.953305	0.0019145	0.962655	0.983531
Rpn7	1/FBpp0083687	Rpn7	0.138089	0.251103	0.645905	0.0152656	0.518055	0.756124
CG12499	1/FBpp0083688	CG12499	-1.23475	0.0214128	0.207678	-0.0784732	0.447678	0.69807
Nup133	1/FBpp0083695	Nup133	0.217458	0.27868	0.664704	0.0235066	0.552854	0.777841
Sec13	1/FBpp0083801	Sec13	0.0866784	0.464703	0.805352	0.0549349	0.0215845	0.118201
RpS3	1/FBpp0083802	RpS3	0.0079862	0.9476	0.981875	-0.0157441	0.511892	0.751958
Rpt5	1/FBpp0083843	Rpt5	-0.0315263	0.910736	0.974696	0.0184318	0.739641	0.887083
Ndc1	1/FBpp0083879	Ndc1	-0.344642	0.0415619	0.295749	-0.045588	0.166915	0.40869
CG5854	1/FBpp0083882	CG5854	0.418506	0.447725	0.796199	0.0536766	0.620794	0.815901
Aats-glupro(ent1)	1/FBpp0083898	Aats-glupro	-0.0414225	0.653811	0.887089	0.0369821	0.046078	0.187248
Rpt2	1/FBpp0083906	Rpt2	0.0468918	0.692337	0.89655	0.032216	0.171391	0.414125
Apc2	1/FBpp0083937	Apc2	0.041505	0.871702	0.964564	0.0471702	0.354794	0.614875
CG5728	1/FBpp0084016	CG5728	-0.125143	0.62909	0.88245	-0.0407789	0.425532	0.676315
CG5706	1/FBpp0084021	CG5706	-0.0272525	0.865675	0.962947	0.138344	5.68603e-05	0.00234731
Rpb10	1/FBpp0084067	Rpb10	-0.0651734	0.765888	0.932446	-0.0848701	0.0532529	0.207596
bai	1/FBpp0084133	bai	-0.294633	0.127117	0.490899	-0.03249	0.389868	0.642465
OstStt3	1/FBpp0084161	OstStt3	-0.54621	0.0707389	0.380772	-0.140761	0.019414	0.109672
CG11781	1/FBpp0084172	CG11781	-0.112733	0.410099	0.766309	-0.0311367	0.24993	0.512595
CG11857	1/FBpp0084189	CG11857	-0.450369	0.0542513	0.337238	-0.0697318	0.128041	0.351786
Aats-gln	1/FBpp0084240	Aats-gln	0.110636	0.513816	0.82949	0.101715	0.00341553	0.0345241
CG5886	1/FBpp0084281	CG5886	0.111134	0.509823	0.829378	0.0105614	0.750302	0.889174
CG14544	1/FBpp0084342	CG14544	0.181663	0.641899	0.885254	0.0963549	0.213753	0.468858
CG31075(ent1)	1/FBpp0084452	CG31075	1.20453	0.000473575	0.0293252	0.035954	0.575027	0.788799
Hmu	1/FBpp0084534	Hmu	-0.0804454	0.634859	0.883777	-0.111317	0.00148232	0.0190641
CG5590	1/FBpp0084585	CG5590	0.704265	0.000270885	0.0218063	0.0551847	0.126851	0.350465
ALiX	1/FBpp0084610	ALiX	0.369367	0.0562753	0.34028	0.106749	0.00602942	0.0500379
mRpS22	1/FBpp0084616	mRpS22	0.0574265	0.830326	0.952155	-0.0739202	0.165534	0.406989
RpL4	1/FBpp0084617	RpL4	-0.0948666	0.578866	0.858962	0.00627623	0.852043	0.941516
Gp93	1/FBpp0084623	Gp93	0.111284	0.48426	0.81384	0.00525626	0.866617	0.947219
CG4849	1/FBpp0084626	CG4849	-0.144194	0.352543	0.726348	-0.00731767	0.810141	0.92313
Moca-cyp	1/FBpp0084655	Moca-cyp	-0.0359508	0.929717	0.979387	0.156444	0.0579699	0.216546
CG1458	1/FBpp0084774	CG1458	-0.369584	0.0316928	0.253858	-0.0696826	0.0395551	0.170734
CG1907	1/FBpp0084813	CG1907	-0.694663	0.416083	0.766309	-0.0195623	0.907192	0.962174
eIF2B-alpha	1/FBpp0084874	eIF2B-alpha	-0.370968	0.41511	0.766309	0.0919479	0.311359	0.578855
mRpS18C	1/FBpp0084989	mRpS18C	-0.0250659	0.935088	0.9795	-0.0116193	0.849224	0.940984
dj-1beta	1/FBpp0085065	dj-1beta	0.442464	0.41204	0.766309	0.103759	0.329806	0.593283
l(3)03670	1/FBpp0085107	l(3)03670	-0.208727	0.293584	0.671791	0.0117699	0.762747	0.896921
CG1542	1/FBpp0085119	CG1542	0.30146	0.0590304	0.344003	0.00158137	0.959216	0.982509
mey	1/FBpp0085151	mey	-0.447615	0.211903	0.599156	-0.0114931	0.869832	0.947762
Acf1	1/FBpp0085204	Acf1	-0.852559	0.235342	0.624679	-0.125107	0.376532	0.630796
Lamp1	1/FBpp0085251	Lamp1	-0.308421	0.439333	0.786608	0.0117398	0.881207	0.951531
CG17337	1/FBpp0085374	CG17337	0.0395593	0.862975	0.962293	0.193516	7.27481e-05	0.00270023
CG17508	1/FBpp0085407	CG17508	-0.525199	0.333976	0.712217	-0.12378	0.248969	0.511366
SdhB	1/FBpp0085489	SdhB	0.0197794	0.891207	0.970384	-0.00406842	0.88652	0.951531
rig	1/FBpp0085564	rig	-0.133015	0.428518	0.776945	-0.0211939	0.521803	0.757531
CG11208	1/FBpp0085630	CG11208	-0.401609	0.0240861	0.220654	-0.0843384	0.0166018	0.101246
CG7137	1/FBpp0085693	CG7137	-0.0697321	0.871419	0.964564	-0.0561764	0.510439	0.750509
FK506-bp2	1/FBpp0085703	FK506-bp2	1.00245	0.00292171	0.0825255	0.146355	0.0247605	0.124967
Spt5	1/FBpp0085716	Spt5	-0.381572	0.414438	0.766309	-0.0542572	0.555495	0.779973
betaTub(ent1)	1/FBpp0085720	betaTub56D	0.0299898	0.913824	0.974988	0.111671	0.0449402	0.185999
CG15100	1/FBpp0085809	CG15100	-0.0494165	0.824574	0.9509	0.018056	0.681355	0.851996
Eip55E	1/FBpp0085889	Eip55E	0.36612	0.150841	0.51866	0.0221455	0.656524	0.832942
Prp19	1/FBpp0085902	Prp19	0.106955	0.444941	0.793039	-0.0287034	0.299526	0.565342
Ote	1/FBpp0085947	Ote	-0.253364	0.243885	0.633315	-0.0412327	0.335059	0.596544
CG5726	1/FBpp0085951	CG5726	-0.0270954	0.866054	0.962947	-0.00421302	0.894158	0.958452
Nup75	1/FBpp0085954	Nup75	0.906873	0.361782	0.733277	-0.0142702	0.941897	0.975862
P32	1/FBpp0086051	P32	-0.272012	0.236574	0.624679	-0.000801732	0.985787	0.991948
Ns2	1/FBpp0086063	Ns2	-0.514882	0.362539	0.733277	-0.0724144	0.51496	0.755088
Sip1	1/FBpp0086065	Sip1	-0.103043	0.687521	0.89655	-0.0294336	0.560358	0.781801
robl	1/FBpp0086076	robl	0.15242	0.646703	0.885254	0.0365663	0.577176	0.78884
RpL18A	1/FBpp0086103	RpL18A	0.117278	0.51368	0.82949	-0.00759544	0.829803	0.936958
Bap55	1/FBpp0086115	Bap55	-0.220917	0.194365	0.575236	-0.0112421	0.735724	0.884627
Sod2	1/FBpp0086226	Sod2	0.0247774	0.898513	0.972182	0.0145758	0.703683	0.862808
RpLP2	1/FBpp0086252	RpLP2	-0.371101	0.291536	0.671791	-0.0108755	0.874762	0.949034
CG8306	1/FBpp0086266	CG8306	-0.504076	2.667e-05	0.0118279	-0.101918	1.77774e-05	0.00119256
Khc	1/FBpp0086328	Khc	-0.0462428	0.725105	0.913503	0.0347152	0.183963	0.433647
Rrp42	1/FBpp0086348	Rrp42	-0.361106	0.344593	0.718815	0.0280683	0.709744	0.868304
CG8397	1/FBpp0086399	CG8397	0.729588	0.127306	0.490899	-0.00591571	0.949437	0.977975
Prosbeta1	1/FBpp0086400	Prosbeta1	0.107959	0.4636	0.804306	0.0730126	0.0143135	0.0914476
Vha36-1	1/FBpp0086468	Vha36-1	0.218665	0.390025	0.759156	0.048129	0.337617	0.59792
CG7639	1/FBpp0086555	CG7639	-0.538662	0.0708097	0.380772	-0.0807716	0.166618	0.40869
CG12859	1/FBpp0086570	CG12859	-0.4526	0.0717096	0.382293	-0.139284	0.00590405	0.0495079
SMC2	1/FBpp0086591	SMC2	-0.0854982	0.558663	0.850101	-0.0091813	0.749775	0.889174
Sec61beta	1/FBpp0086627	Sec61beta	-0.412391	0.0345628	0.264982	-0.0263448	0.485145	0.73267
LamC(ent1)	1/FBpp0086641	LamC	-0.620546	0.0198913	0.197589	-0.000588593	0.990826	0.995153
CG30069	1/FBpp0086659	CG30069	-0.386943	0.0254396	0.223295	-0.0208446	0.532448	0.763463
tum	1/FBpp0086767	tum	-0.0913823	0.482021	0.81323	-0.0425387	0.100437	0.305101
Roe1	1/FBpp0086795	Roe1	0.0656233	0.649125	0.885254	0.080981	0.00597656	0.0498563
Mp20	1/FBpp0086858	Mp20	0.321095	0.638684	0.884361	0.00391578	0.97685	0.988564
CG4679	1/FBpp0086872	CG4679	-0.344622	0.461733	0.803068	0.029942	0.745146	0.887998
mRpL18	1/FBpp0086965	mRpL18	-0.257561	0.404963	0.766147	-0.0131834	0.82829	0.93648
CG8778	1/FBpp0086993	CG8778	0.10123	0.721218	0.910714	-0.0553859	0.325466	0.58983
Cpr49Ag	1/FBpp0087033	Cpr49Ag	0.881231	0.0520104	0.330975	0.0149497	0.864829	0.945907
Lac	1/FBpp0087044	Lac	-0.00442416	0.976109	0.991413	-0.0555328	0.0607824	0.223424
CG8545	1/FBpp0087045	CG8545	-0.119275	0.419991	0.769266	-0.0213598	0.46358	0.711695
128up	1/FBpp0087084	128up	0.197214	0.347431	0.718978	0.108044	0.0110217	0.0733263
CG8378	1/FBpp0087091	CG8378	-0.0534381	0.907443	0.974463	0.0968337	0.290413	0.553986
SmD3	1/FBpp0087094	SmD3	-0.0691689	0.469396	0.807841	-0.0239858	0.205492	0.463363
RpS11(ent1)	1/FBpp0087115	RpS11	0.0359623	0.833924	0.953108	0.00524938	0.876613	0.949762
Prp8	1/FBpp0087124	Prp8	0.0797582	0.71178	0.908055	0.000440593	0.991734	0.995444
RnrS	1/FBpp0087152	RnrS	0.297031	0.327036	0.706744	0.0509948	0.392837	0.643779
ERp60	1/FBpp0087164	ERp60	0.145824	0.284089	0.667049	0.0284313	0.289359	0.55263
wal	1/FBpp0087186	wal	-0.109702	0.586568	0.861421	0.0447875	0.262254	0.527127
Tapdelta	1/FBpp0087250	Tapdelta	-0.38113	0.0258888	0.224091	-0.117122	0.000760909	0.0118938
CG12384	1/FBpp0087252	CG12384	0.0654978	0.845511	0.955279	-0.0117834	0.859145	0.944327
Fpps	1/FBpp0087266	Fpps	-0.0328279	0.875549	0.965732	0.0579266	0.164784	0.406283
CG13217	1/FBpp0087290	CG13217	-0.429275	0.252491	0.645905	-0.0947662	0.202077	0.459365
RpS15Ab	1/FBpp0087321	RpS15Ab	0.0113211	0.976559	0.991413	0.173179	0.0259793	0.128952
nclb	1/FBpp0087323	nclb	0.36228	0.187396	0.568529	0.0734191	0.17554	0.418806
CG7637	1/FBpp0087347	CG7637	-0.822852	0.172083	0.544311	-0.0529187	0.653416	0.830307
CG17765	1/FBpp0087367	CG17765	0.582975	0.0215641	0.207893	0.0872169	0.0780229	0.26497
CG12909	1/FBpp0087437	CG12909	-0.0987446	0.692885	0.89655	-0.199104	0.000177539	0.00484472
RpLP0-like	1/FBpp0087511	RpLP0-like	0.016244	0.924722	0.977546	-0.00131919	0.969108	0.986884
CG1371	1/FBpp0087514	CG1371	-0.219631	0.0342863	0.264688	-0.0115693	0.563983	0.78277
GstT1	1/FBpp0087548	GstT1	0.115712	0.744834	0.921515	-0.0184886	0.791909	0.910864
CG1665	1/FBpp0087562	CG1665	0.301257	0.284132	0.667049	0.0151988	0.783308	0.909055
Map60	1/FBpp0087613	Map60	-0.317189	0.0610499	0.349835	-0.0613911	0.0657522	0.235714
tsu	1/FBpp0087648	tsu	0.162161	0.338511	0.718815	-0.0092054	0.782003	0.909055
shrb	1/FBpp0087704	shrb	0.0395982	0.720067	0.910714	-0.039207	0.0760416	0.25993
Mys45A	1/FBpp0087709	Mys45A	-1.09349	0.069294	0.378423	0.0421771	0.718225	0.873629
Dmn	1/FBpp0087722	Dmn	-0.112379	0.45517	0.799666	0.011404	0.700102	0.861635
CG30349	1/FBpp0087731	CG30349	-0.0270951	0.808762	0.94975	-0.0207206	0.349675	0.610015
proPO45	1/FBpp0087744	proPO45	1.15749	0.0732296	0.387668	-0.051507	0.681597	0.851996
CG8235	1/FBpp0087757	CG8235	-0.0652856	0.721152	0.910714	0.0526092	0.148352	0.380966
CG8258	1/FBpp0087764	CG8258	0.195652	0.212565	0.599156	0.129513	9.08623e-05	0.00311252
CSN7	1/FBpp0087821	CSN7	0.617525	0.0212264	0.207118	0.068152	0.189442	0.440753
Nup50	1/FBpp0087861	Nup50	-0.0970866	0.537453	0.839178	0.0175839	0.570911	0.787676
Rs1	1/FBpp0087865	Rs1	-0.284785	0.201633	0.586441	0.0155332	0.721963	0.875931
cathD	1/FBpp0087972	cathD	3.03057	0.0020392	0.0656621	-0.0109397	0.952847	0.979619
Rpt1	1/FBpp0088021	Rpt1	0.0914635	0.629226	0.88245	0.0324683	0.385796	0.637058
dpa	1/FBpp0088055	dpa	-0.287293	0.0572041	0.34028	0.0346998	0.238925	0.499571
p47	1/FBpp0088069	p47	-0.0876193	0.857251	0.960455	-0.00482209	0.959929	0.982509
CG1707	1/FBpp0088085	CG1707	0.204843	0.501414	0.825437	0.0551927	0.36008	0.616733
Tsp42Ef	1/FBpp0088094	Tsp42Ef	-0.44594	0.139532	0.506316	-0.0715943	0.231721	0.490851
CG31997	1/FBpp0088221	CG31997	0.860386	0.123364	0.490899	0.185024	0.0941667	0.296396
CG10638	1/FBpp0088362	CG10638	0.256948	0.28442	0.667049	0.0234504	0.618703	0.815175
Lsp2	1/FBpp0088363	Lsp2	2.7334	0.00654089	0.118025	0.0665239	0.728088	0.879386
Atpalpha(ent1)	1/FBpp0088502	Atpalpha	-0.0575842	0.832411	0.95251	-0.139925	0.0114093	0.0746709
CG5033	1/FBpp0088519	CG5033	-0.0623689	0.812121	0.950266	-0.058752	0.258676	0.522545
OstDelta(ent1)	1/FBpp0088527	OstDelta	-0.150699	0.65138	0.887089	0.0448592	0.495439	0.739801
eIF-3p66	1/FBpp0088565	eIF-3p66	-0.0810072	0.760036	0.930538	0.0246019	0.638176	0.82461
Prosalpha7	1/FBpp0089041	Prosalpha7	0.0699826	0.524804	0.835464	0.0841426	0.000268797	0.00636417
CG33977	1/FBpp0099388	CG33977	-0.472355	0.0527006	0.331438	-0.0566974	0.232926	0.490851
mRpL53	1/FBpp0099679	mRpL53	-0.386062	0.275907	0.663152	0.0781468	0.264768	0.528879
mt:CoII	1/FBpp0100177	mt:CoII	-0.125937	0.762727	0.931001	-0.110058	0.184275	0.433748
mt:ATPase8	1/FBpp0100178	mt:ATPase8	0.0227279	0.947041	0.981875	-0.0614482	0.364036	0.620867
mt:ND3	1/FBpp0100181	mt:ND3	-0.0738652	0.716137	0.910064	-0.0566589	0.16768	0.40911
mt:Cyt-b	1/FBpp0100186	mt:Cyt-b	0.41445	0.125699	0.490899	0.0209965	0.690892	0.857817
CG34132	1/FBpp0110179	CG34132	1.03488	0.00358194	0.0943153	-0.0073924	0.912455	0.965846
CG34200	1/FBpp0111308	CG34200	0.23479	0.422566	0.771351	-0.0151137	0.793258	0.910864
CG17514	1/FBpp0112471	CG17514	0.0597565	0.68441	0.89655	0.11112	0.000314796	0.00694277
kl-3	1/FBpp0112479	kl-3	-0.893424	0.14368	0.512129	0.0693861	0.561226	0.781801
CG40042	1/FBpp0112504	CG40042	0.150482	0.455959	0.799666	-0.0209826	0.597498	0.804997
Tim17b	1/FBpp0112618	Tim17b	-0.186811	0.534227	0.83831	-0.0591994	0.319118	0.584534
CG12050	1/FBpp0113107	CG12050	-0.155506	0.571535	0.853609	0.012836	0.812501	0.924471
CG13047	1/FBpp0288402	CG13047	0.327776	0.224663	0.610992	-0.195524	0.000486296	0.00901154
CG42232	1/FBpp0288574	CG42232	0.184718	0.307653	0.684146	-0.0534763	0.136297	0.364052
CG7461	1/FBpp0289511	CG7461	-0.22229	0.262188	0.653956	0.0203805	0.600342	0.808152
Zasp52	1/FBpp0290528	Zasp52	0.585075	0.0785706	0.397795	-0.0417722	0.518485	0.756124
mRpS35	1/FBpp0290840	mRpS35	-0.113929	0.835893	0.953108	0.155007	0.158092	0.396573
CG31195	1/FBpp0291398	CG31195	-0.0501258	0.831106	0.952208	-0.118136	0.0132717	0.0854699
Ccdc56	1/FBpp0291477	Ccdc56	-0.366896	0.159473	0.535834	-0.0364713	0.474991	0.723496
proPO-A1	1/FBpp0291497	proPO-A1	1.22185	0.0768875	0.391737	-0.0065862	0.96084	0.982816
SmB	1/FBpp0293061	SmB	-0.161759	0.527355	0.836494	-0.0423569	0.401851	0.651541
Rpt4	1/FBpp0293948	Rpt4	-0.326449	0.0804021	0.404261	0.0184341	0.611769	0.812637
CG43675	1/FBpp0302550	CG43675	0.0647678	0.804829	0.947897	0.0546544	0.292586	0.554844
CG42255	1/FBpp0304441	CG42255	-0.128976	0.640436	0.884815	-0.0105463	0.847011	0.940984
Ef1beta	1/FBpp0305165	Ef1beta	-0.16319	0.605134	0.87034	0.0406281	0.514106	0.754523
CtBP(ent1)	1/FBpp0306583	CtBP	0.207733	0.267259	0.654959	0.0870673	0.0207507	0.114806
Src42A(ent1)	1/FBpp0307254	Src42A	-0.129197	0.572976	0.854159	-0.124894	0.00748091	0.0570818
PIG-S	1/FBpp0308257	PIG-S	-0.281495	0.169068	0.541606	-0.0830241	0.04252	0.178274
Jwa	1/FBpp0309815	Jwa	-0.259441	0.277001	0.663152	0.000337196	0.99426	0.996116
pHCl	1/FBpp0310359	pHCl	-0.389288	0.361959	0.733277	-0.0412431	0.623209	0.817013
Hsc70-4/Hsc70-1	10/FBpp0075505/FBpp0075504/FBpp0075503/FBpp0307982/FBpp0082519/FBpp0082518/FBpp0082517/FBpp0082516/FBpp0082515/FBpp0082514	Hsc70-4/Hsc70-1	0.0896128	0.733715	0.91857	0.08801	0.09429	0.296396
Bsg	10/FBpp0079188/FBpp0079194/FBpp0079193/FBpp0079189/FBpp0079195/FBpp0079196/FBpp0079191/FBpp0079190/FBpp0079192/FBpp0304774	Bsg	-0.25458	0.111475	0.480007	-0.0821661	0.0105891	0.0719345
Act(ent2)	10/FBpp0082597/FBpp0290168/FBpp0071448/FBpp0082254/FBpp0082253/FBpp0085365/FBpp0100125/FBpp0100124/FBpp0070787/FBpp0070788	Act88F/Act42A/Act57B/Act5C/Act87E	0.385874	0.216799	0.603886	0.033213	0.587525	0.796974
Galphao/Galphai	10/FBpp0089316/FBpp0089315/FBpp0087365/FBpp0087364/FBpp0087363/FBpp0087362/FBpp0087361/FBpp0087360/FBpp0087359/FBpp0076643	Galphao/Galphai	-0.508681	0.00605216	0.114635	-0.0361988	0.306623	0.572695
cg(ent1)	10/FBpp0288474/FBpp0288473/FBpp0111707/FBpp0308984/FBpp0308983/FBpp0308982/FBpp0086658/FBpp0086657/FBpp0086656/FBpp0086655	cg	-0.195859	0.273981	0.662327	-0.0219452	0.532528	0.763463
PMCA(ent1)	10/FBpp0289786/FBpp0289785/FBpp0289784/FBpp0289783/FBpp0289782/FBpp0289781/FBpp0293012/FBpp0293011/FBpp0293009/FBpp0293013	PMCA	-0.118796	0.61916	0.876317	-0.0929744	0.0529558	0.206939
CG1516	10/FBpp0290074/FBpp0087546/FBpp0087545/FBpp0087544/FBpp0087543/FBpp0087542/FBpp0087541/FBpp0087540/FBpp0087539/FBpp0087547	CG1516	0.0528613	0.822072	0.9509	0.0381789	0.411391	0.663003
pUf68(ent2)	10/FBpp0290738/FBpp0289649/FBpp0289648/FBpp0289647/FBpp0289646/FBpp0289645/FBpp0072594/FBpp0072592/FBpp0072591/FBpp0072593	pUf68	-0.487106	0.000967852	0.0410064	-0.0752185	0.0084137	0.0612944
CG5174(ent1)	10/FBpp0297592/FBpp0297591/FBpp0309317/FBpp0290372/FBpp0290371/FBpp0085869/FBpp0085868/FBpp0085866/FBpp0085863/FBpp0085865	CG5174	0.407567	0.00412627	0.102772	0.0289117	0.285506	0.548629
CkIIbeta	10/FBpp0300428/FBpp0300427/FBpp0300330/FBpp0305406/FBpp0288844/FBpp0073406/FBpp0073405/FBpp0099985/FBpp0089135/FBpp0073403	CkIIbeta	-0.128847	0.570252	0.853609	0.0566348	0.208336	0.464571
B52(ent1)	10/FBpp0300517/FBpp0300516/FBpp0300515/FBpp0289815/FBpp0289813/FBpp0082274/FBpp0082271/FBpp0082272/FBpp0082270/FBpp0082269	B52	-0.305299	0.0614112	0.349835	-0.109253	0.00104553	0.0150295
lig(ent1)	10/FBpp0303481/FBpp0293224/FBpp0293223/FBpp0291131/FBpp0291130/FBpp0291129/FBpp0087853/FBpp0087852/FBpp0100030/FBpp0087854	lig	-0.198511	0.346791	0.718815	0.0950712	0.0250433	0.125607
Arf79F/Arf102F	10/FBpp0304364/FBpp0289185/FBpp0289184/FBpp0111771/FBpp0078226/FBpp0078225/FBpp0078224/FBpp0305852/FBpp0088256/FBpp0078222	Arf79F/Arf102F	0.168726	0.586927	0.861421	0.0239865	0.695019	0.859258
Acsl	10/FBpp0305216/FBpp0087780/FBpp0087781/FBpp0099849/FBpp0099845/FBpp0099847/FBpp0099850/FBpp0087779/FBpp0099848/FBpp0099846	Acsl	-0.0262982	0.850589	0.957398	-0.0518639	0.0637373	0.2306
Trl	10/FBpp0305260/FBpp0305259/FBpp0099867/FBpp0099866/FBpp0089415/FBpp0089416/FBpp0089419/FBpp0089411/FBpp0089418/FBpp0089417	Trl	0.117514	0.539472	0.839178	-0.0560856	0.14078	0.371502
Atpalpha(ent2)	10/FBpp0305517/FBpp0305516/FBpp0289428/FBpp0088981/FBpp0088982/FBpp0088983/FBpp0088984/FBpp0088501/FBpp0088503/FBpp0088502	Atpalpha	0.195748	0.533363	0.83831	-0.101284	0.105761	0.315323
Hrb98DE/Hrb87F	10/FBpp0306562/FBpp0302741/FBpp0289817/FBpp0084672/FBpp0084670/FBpp0084668/FBpp0084667/FBpp0084669/FBpp0084671/FBpp0082316	Hrb98DE/Hrb87F	-0.248849	0.0372548	0.275138	-0.0799788	0.00100075	0.0145154
CtBP(ent2)	10/FBpp0306584/FBpp0306582/FBpp0306581/FBpp0306580/FBpp0082167/FBpp0082169/FBpp0099514/FBpp0082170/FBpp0082168/FBpp0306583	CtBP	0.418993	0.0161009	0.178775	0.0445487	0.185685	0.434995
CtBP(ent3)	10/FBpp0306584/FBpp0306583/FBpp0306582/FBpp0306581/FBpp0306580/FBpp0082167/FBpp0082169/FBpp0099514/FBpp0082170/FBpp0082168	CtBP	0.238957	0.0584424	0.343402	0.00541733	0.824838	0.933888
cher(ent1)	10/FBpp0308016/FBpp0308015/FBpp0308014/FBpp0288454/FBpp0288453/FBpp0288452/FBpp0304476/FBpp0292427/FBpp0088480/FBpp0088478	cher	0.177377	0.313064	0.688569	0.0303924	0.380024	0.632314
Ald	10/FBpp0308680/FBpp0297612/FBpp0302781/FBpp0302780/FBpp0113036/FBpp0089214/FBpp0084373/FBpp0084372/FBpp0084368/FBpp0084367	Ald	0.812872	0.0079728	0.12342	0.0798644	0.175134	0.418806
gro	10/FBpp0308932/FBpp0307986/FBpp0293584/FBpp0292078/FBpp0292077/FBpp0089115/FBpp0084339/FBpp0084338/FBpp0084337/FBpp0084336	gro	1.04663	0.00337522	0.0905684	0.0221497	0.743052	0.887083
Rab(ent1)	11/FBpp0071419/FBpp0073258/FBpp0071434/FBpp0300990/FBpp0074690/FBpp0071436/FBpp0292350/FBpp0305729/FBpp0070027/FBpp0077029/FBpp0083503	Rab35/Rab9Db/Rab10/Rab9E/Rab9Fa/Rab9D/Rab8/Rab1	-0.199523	0.0880404	0.42715	-0.0759222	0.00147481	0.0190641
Hsc70-3/Hsc70-4	11/FBpp0073448/FBpp0073447/FBpp0073446/FBpp0073445/FBpp0307982/FBpp0082519/FBpp0082518/FBpp0082517/FBpp0082516/FBpp0082515/FBpp0082514	Hsc70-3/Hsc70-4	-0.0497027	0.745373	0.921515	0.0453005	0.137172	0.364433
Act(ent5)	11/FBpp0082597/FBpp0290168/FBpp0071448/FBpp0082254/FBpp0082253/FBpp0085365/FBpp0309075/FBpp0100125/FBpp0100124/FBpp0070787/FBpp0070788	Act88F/Arp53D/Act42A/Act57B/Act5C/Act87E	0.327259	0.220354	0.605739	0.130748	0.0150295	0.0939858
PMCA(ent2)	11/FBpp0289786/FBpp0289785/FBpp0289784/FBpp0289783/FBpp0289782/FBpp0289781/FBpp0293012/FBpp0293011/FBpp0293010/FBpp0293009/FBpp0293013	PMCA	-0.452531	0.0555605	0.340123	-0.10691	0.0227551	0.120335
Msp300(ent1)	11/FBpp0292451/FBpp0292450/FBpp0292448/FBpp0292447/FBpp0292446/FBpp0292445/FBpp0304679/FBpp0304678/FBpp0304677/FBpp0304676/FBpp0292449	Msp300	0.546862	0.0205772	0.202008	0.068564	0.135445	0.363445
Imp(ent1)	11/FBpp0293680/FBpp0073275/FBpp0293679/FBpp0073276/FBpp0073269/FBpp0290623/FBpp0073274/FBpp0073272/FBpp0073270/FBpp0073273/FBpp0073271	Imp	-0.311707	0.10508	0.46994	-0.131427	0.000877499	0.0130812
psq	11/FBpp0303457/FBpp0100067/FBpp0087368/FBpp0087372/FBpp0100066/FBpp0089330/FBpp0087373/FBpp0087371/FBpp0087374/FBpp0087370/FBpp0087369	psq	0.573009	0.522888	0.835464	0.306823	0.0875544	0.283057
lig(ent2)	11/FBpp0303481/FBpp0303480/FBpp0293224/FBpp0293223/FBpp0291131/FBpp0291130/FBpp0291129/FBpp0087853/FBpp0087852/FBpp0100030/FBpp0087854	lig	-0.0986773	0.644611	0.885254	0.0672267	0.114831	0.33134
l(2)gl	11/FBpp0303505/FBpp0297547/FBpp0297546/FBpp0297545/FBpp0297544/FBpp0077829/FBpp0077828/FBpp0077827/FBpp0077826/FBpp0077825/FBpp0077824	l(2)gl	0.210642	0.284528	0.667049	0.00791688	0.837486	0.937392
Rtnl1(ent2)	11/FBpp0304686/FBpp0290755/FBpp0290754/FBpp0290753/FBpp0078675/FBpp0078680/FBpp0078679/FBpp0078678/FBpp0078677/FBpp0078676/FBpp0078674	Rtnl1	0.120855	0.630926	0.883753	-0.0499745	0.31538	0.580869
mub	11/FBpp0304982/FBpp0293519/FBpp0293518/FBpp0078122/FBpp0293521/FBpp0293520/FBpp0290578/FBpp0089422/FBpp0293517/FBpp0110316/FBpp0305424	mub	-0.350548	0.243083	0.63225	-0.0848519	0.152973	0.387244
Atpalpha(ent3)	11/FBpp0305517/FBpp0305516/FBpp0289428/FBpp0088504/FBpp0088981/FBpp0088982/FBpp0088983/FBpp0088984/FBpp0088501/FBpp0088503/FBpp0088502	Atpalpha	-0.315223	0.1175	0.490899	-0.138556	0.000822337	0.0126665
Amun	11/FBpp0305931/FBpp0305930/FBpp0292402/FBpp0292401/FBpp0292400/FBpp0292399/FBpp0073456/FBpp0073455/FBpp0073454/FBpp0073453/FBpp0073452	Amun	0.100191	0.707835	0.905894	0.00755153	0.885956	0.951531
Flo2	12/FBpp0073766/FBpp0289664/FBpp0289663/FBpp0073767/FBpp0073770/FBpp0073769/FBpp0073771/FBpp0303249/FBpp0303250/FBpp0073768/FBpp0303248/FBpp0303247	Flo2	-0.738174	0.0327001	0.259345	-0.297639	3.93551e-05	0.00204392
Act(ent3)	12/FBpp0082597/FBpp0306215/FBpp0078131/FBpp0290168/FBpp0071448/FBpp0082254/FBpp0082253/FBpp0085365/FBpp0100125/FBpp0100124/FBpp0070787/FBpp0070788	Act88F/Act42A/Act57B/Act79B/Act5C/Act87E	0.264274	0.215519	0.601361	0.100952	0.0185662	0.107138
Rm62(ent1)	12/FBpp0291159/FBpp0291753/FBpp0301226/FBpp0301225/FBpp0301224/FBpp0301223/FBpp0078303/FBpp0078302/FBpp0078301/FBpp0078300/FBpp0078299/FBpp0078298	Rm62	-0.210911	0.213631	0.599156	-0.0370401	0.267185	0.531729
Atpalpha(ent4)	12/FBpp0291443/FBpp0305517/FBpp0305516/FBpp0289428/FBpp0088504/FBpp0088981/FBpp0088982/FBpp0088983/FBpp0088984/FBpp0088501/FBpp0088503/FBpp0088502	Atpalpha	-0.349717	0.112078	0.480007	-0.100866	0.0217777	0.118625
14-3-3zeta(ent1)	12/FBpp0305137/FBpp0305136/FBpp0099540/FBpp0099539/FBpp0087501/FBpp0087505/FBpp0089338/FBpp0089337/FBpp0087504/FBpp0087500/FBpp0087503/FBpp0087502	14-3-3zeta	-0.166375	0.880197	0.966806	0.132262	0.544834	0.773754
14-3-3zeta(ent2)	12/FBpp0305137/FBpp0305136/FBpp0099540/FBpp0099539/FBpp0087501/FBpp0087505/FBpp0089338/FBpp0089337/FBpp0087504/FBpp0087503/FBpp0087502/FBpp0087500	14-3-3zeta	0.18364	0.189651	0.571263	0.108849	0.00020089	0.00530218
hts(ent1)	12/FBpp0309427/FBpp0301123/FBpp0301122/FBpp0301121/FBpp0301120/FBpp0301119/FBpp0301118/FBpp0301117/FBpp0301116/FBpp0301112/FBpp0301110/FBpp0301114	hts	0.135961	0.413238	0.766309	0.0158183	0.628467	0.818768
hts(ent2)	12/FBpp0309427/FBpp0301123/FBpp0301122/FBpp0301121/FBpp0301120/FBpp0301119/FBpp0301118/FBpp0301117/FBpp0301116/FBpp0301114/FBpp0301112/FBpp0301110	hts	-0.0496952	0.821904	0.9509	-0.061377	0.162263	0.403153
Act(ent6)	13/FBpp0082597/FBpp0306215/FBpp0078131/FBpp0290168/FBpp0071448/FBpp0082254/FBpp0082253/FBpp0085365/FBpp0309075/FBpp0100125/FBpp0100124/FBpp0070787/FBpp0070788	Act88F/Arp53D/Act42A/Act57B/Act79B/Act5C/Act87E	0.203435	0.415637	0.766309	0.145913	0.00428316	0.0396194
Tm1(ent1)	13/FBpp0296936/FBpp0296934/FBpp0291172/FBpp0291171/FBpp0306046/FBpp0306045/FBpp0088903/FBpp0088899/FBpp0088898/FBpp0088904/FBpp0088906/FBpp0088896/FBpp0089024	Tm1	0.615997	0.00431923	0.102772	0.0223068	0.586147	0.796974
Moe	13/FBpp0300514/FBpp0300513/FBpp0303991/FBpp0071213/FBpp0071212/FBpp0089236/FBpp0089235/FBpp0089234/FBpp0089233/FBpp0089232/FBpp0089231/FBpp0071215/FBpp0071214	Moe	0.628677	0.00112977	0.0433079	0.13582	0.000407602	0.008203
gish	13/FBpp0306673/FBpp0293609/FBpp0293608/FBpp0303074/FBpp0099738/FBpp0099737/FBpp0099736/FBpp0082718/FBpp0082719/FBpp0082715/FBpp0082717/FBpp0082716/FBpp0290519	gish	-0.27322	0.406375	0.766309	-0.0367688	0.570178	0.787676
Aldh-III	13/FBpp0307851/FBpp0300518/FBpp0302797/FBpp0302796/FBpp0302795/FBpp0302794/FBpp0289708/FBpp0289707/FBpp0289706/FBpp0289705/FBpp0289704/FBpp0089176/FBpp0088066	Aldh-III	-0.165327	0.262988	0.654422	-0.0776262	0.00941773	0.066212
CG9270/l(2)03659/CG7627/CG31792/CG31793/Mrp4/CG4562	13/FBpp0309279/FBpp0080682/FBpp0303069/FBpp0303067/FBpp0083268/FBpp0297935/FBpp0305214/FBpp0291666/FBpp0291237/FBpp0297173/FBpp0302855/FBpp0302854/FBpp0079228	CG9270/l(2)03659/CG7627/CG31792/CG31793/Mrp4/CG4562	-0.118533	0.739246	0.921515	0.0199662	0.775984	0.905971
Hsp70(ent3)	14/FBpp0082107/FBpp0083974/FBpp0307982/FBpp0082519/FBpp0082518/FBpp0082517/FBpp0082516/FBpp0082515/FBpp0081956/FBpp0082105/FBpp0082106/FBpp0082147/FBpp0081986/FBpp0082514	Hsp70Bbb/Hsp70Bb/Hsc70-4/Hsp70Ba/Hsp70Ab/Hsp70Aa/Hsp70Bc/Hsp68	0.512725	0.0849419	0.416941	0.0916363	0.117426	0.334609
CG32495/GS(ent1)	14/FBpp0290201/FBpp0290200/FBpp0290199/FBpp0290198/FBpp0290197/FBpp0309328/FBpp0088741/FBpp0290196/FBpp0290195/FBpp0290194/FBpp0290193/FBpp0290192/FBpp0290191/FBpp0309327	CG32495/GS	-0.0866771	0.908704	0.974463	-0.0407034	0.78471	0.909055
slgA(ent1)	14/FBpp0300184/FBpp0300183/FBpp0300182/FBpp0300181/FBpp0300180/FBpp0300179/FBpp0076905/FBpp0076904/FBpp0076903/FBpp0076902/FBpp0089306/FBpp0089305/FBpp0076906/FBpp0089304	slgA	0.113722	0.841299	0.953305	-0.0861303	0.445334	0.697459
br	14/FBpp0300638/FBpp0292597/FBpp0292596/FBpp0292595/FBpp0304572/FBpp0303432/FBpp0289658/FBpp0289657/FBpp0289656/FBpp0070256/FBpp0070255/FBpp0070253/FBpp0070252/FBpp0070251	br	-0.10577	0.491193	0.81612	-0.031401	0.301238	0.56672
sgg(ent1)	14/FBpp0304141/FBpp0304140/FBpp0304139/FBpp0111741/FBpp0070453/FBpp0070452/FBpp0070451/FBpp0070450/FBpp0070449/FBpp0089160/FBpp0089159/FBpp0089158/FBpp0089162/FBpp0070454	sgg	0.546844	0.0118964	0.153226	0.0296738	0.476488	0.72509
Syp(ent1)	14/FBpp0306772/FBpp0306771/FBpp0306770/FBpp0306769/FBpp0306768/FBpp0306766/FBpp0306765/FBpp0306763/FBpp0112168/FBpp0083370/FBpp0083369/FBpp0083368/FBpp0083366/FBpp0083365	Syp	0.685394	0.00252522	0.0797178	0.0996942	0.0230975	0.121001
CG10077/Rm62	15/FBpp0305296/FBpp0290159/FBpp0076649/FBpp0291159/FBpp0291753/FBpp0301226/FBpp0301225/FBpp0301224/FBpp0301223/FBpp0078303/FBpp0078302/FBpp0078301/FBpp0078300/FBpp0078299/FBpp0078298	CG10077/Rm62	-0.323275	0.0494042	0.323304	-0.05605	0.0826764	0.273618
hts(ent3)	15/FBpp0309427/FBpp0301123/FBpp0301122/FBpp0301121/FBpp0301120/FBpp0301119/FBpp0301118/FBpp0301117/FBpp0301116/FBpp0301115/FBpp0301113/FBpp0301112/FBpp0301111/FBpp0301110/FBpp0301114	hts	-0.338193	0.436013	0.784298	-0.0176293	0.83638	0.937392
hts(ent4)	15/FBpp0309427/FBpp0301123/FBpp0301122/FBpp0301121/FBpp0301120/FBpp0301119/FBpp0301118/FBpp0301117/FBpp0301116/FBpp0301115/FBpp0301114/FBpp0301113/FBpp0301112/FBpp0301111/FBpp0301110	hts	-0.0159659	0.95311	0.986187	-0.0314984	0.556862	0.780965
dp	16/FBpp0304632/FBpp0304631/FBpp0304630/FBpp0304629/FBpp0304628/FBpp0304627/FBpp0304626/FBpp0304625/FBpp0304624/FBpp0304623/FBpp0304622/FBpp0304621/FBpp0304620/FBpp0293675/FBpp0293672/FBpp0293671	dp	-0.397336	0.00979259	0.136557	-0.0954072	0.00192639	0.0218414
14-3-3zeta/14-3-3epsilon	16/FBpp0305137/FBpp0305136/FBpp0099540/FBpp0099539/FBpp0087501/FBpp0087505/FBpp0089338/FBpp0089337/FBpp0087504/FBpp0087500/FBpp0087503/FBpp0087502/FBpp0082990/FBpp0082989/FBpp0082988/FBpp0082987	14-3-3zeta/14-3-3epsilon	0.0195912	0.915616	0.975475	0.0416451	0.25613	0.521102
CG10777/CG10077/Rm62	16/FBpp0305296/FBpp0290159/FBpp0076649/FBpp0071084/FBpp0291159/FBpp0291753/FBpp0301226/FBpp0301225/FBpp0301224/FBpp0301223/FBpp0078303/FBpp0078302/FBpp0078301/FBpp0078300/FBpp0078299/FBpp0078298	CG10777/CG10077/Rm62	-0.463365	0.0446672	0.308644	-0.0523331	0.243975	0.506185
CG2246	16/FBpp0307424/FBpp0307423/FBpp0307422/FBpp0291519/FBpp0291766/FBpp0291765/FBpp0291764/FBpp0291763/FBpp0291762/FBpp0291761/FBpp0085037/FBpp0085036/FBpp0085035/FBpp0085040/FBpp0085039/FBpp0085038	CG2246	0.298305	0.197421	0.578959	0.0699352	0.126534	0.350465
trol(ent1)	16/FBpp0309662/FBpp0309658/FBpp0309656/FBpp0309655/FBpp0309654/FBpp0309653/FBpp0309652/FBpp0309651/FBpp0309650/FBpp0309649/FBpp0309648/FBpp0309647/FBpp0309645/FBpp0309644/FBpp0309643/FBpp0309642	trol	-0.169965	0.559723	0.850145	-0.0936876	0.106678	0.317471
MRP	17/FBpp0089068/FBpp0089069/FBpp0089070/FBpp0089066/FBpp0089072/FBpp0089071/FBpp0089058/FBpp0089059/FBpp0089060/FBpp0089062/FBpp0089061/FBpp0089063/FBpp0089064/FBpp0089065/FBpp0089067/FBpp0089056/FBpp0089057	MRP	-0.842928	0.0188447	0.192025	-0.180903	0.0109307	0.0730223
Tm1(ent2)	17/FBpp0296936/FBpp0296935/FBpp0296934/FBpp0291172/FBpp0291171/FBpp0306046/FBpp0306045/FBpp0088903/FBpp0088902/FBpp0088901/FBpp0088900/FBpp0088899/FBpp0088898/FBpp0088904/FBpp0088906/FBpp0088896/FBpp0089024	Tm1	0.449695	0.0108169	0.143928	0.0356208	0.29329	0.555525
sgg(ent2)	17/FBpp0304141/FBpp0304140/FBpp0304139/FBpp0291395/FBpp0291178/FBpp0111741/FBpp0070453/FBpp0070452/FBpp0070451/FBpp0070450/FBpp0070449/FBpp0089161/FBpp0089160/FBpp0089159/FBpp0089158/FBpp0089162/FBpp0070454	sgg	0.485063	0.169883	0.541606	0.089396	0.199804	0.456937
Syp(ent2)	17/FBpp0306772/FBpp0306771/FBpp0306770/FBpp0306769/FBpp0306768/FBpp0306767/FBpp0306766/FBpp0306765/FBpp0306764/FBpp0306763/FBpp0112168/FBpp0083370/FBpp0083369/FBpp0083368/FBpp0083367/FBpp0083366/FBpp0083365	Syp	0.0818067	0.512137	0.82949	0.012585	0.608688	0.810351
Galphao/Galphas/Galphai/cta	18/FBpp0089316/FBpp0089315/FBpp0087365/FBpp0087364/FBpp0087363/FBpp0087362/FBpp0087361/FBpp0087360/FBpp0087359/FBpp0300610/FBpp0309944/FBpp0290625/FBpp0072053/FBpp0072052/FBpp0072051/FBpp0306274/FBpp0110418/FBpp0076643	Galphao/Galphas/Galphai/cta	-0.285897	0.212871	0.599156	-0.0981344	0.0325325	0.15051
scrib(ent1)	18/FBpp0307490/FBpp0307489/FBpp0307488/FBpp0300858/FBpp0300857/FBpp0300856/FBpp0300855/FBpp0300854/FBpp0300853/FBpp0300852/FBpp0300851/FBpp0300849/FBpp0300848/FBpp0300847/FBpp0300846/FBpp0300845/FBpp0300844/FBpp0300850	scrib	-0.0241737	0.904023	0.974463	-0.0323328	0.414743	0.666893
shot(ent1)	19/FBpp0293393/FBpp0293392/FBpp0293391/FBpp0293390/FBpp0293389/FBpp0293388/FBpp0293387/FBpp0290808/FBpp0290807/FBpp0290806/FBpp0271734/FBpp0271733/FBpp0271732/FBpp0271731/FBpp0271730/FBpp0086742/FBpp0086745/FBpp0086743/FBpp0086747	shot	-0.214494	0.468174	0.807841	0.0190795	0.74292	0.887083
ab/br	19/FBpp0304820/FBpp0304819/FBpp0304818/FBpp0304816/FBpp0304815/FBpp0300638/FBpp0292597/FBpp0292596/FBpp0292595/FBpp0304572/FBpp0303432/FBpp0289658/FBpp0289657/FBpp0289656/FBpp0070256/FBpp0070255/FBpp0070253/FBpp0070252/FBpp0070251	ab/br	-0.013741	0.911763	0.974696	-0.051498	0.0389914	0.170388
CG17896	2/FBpp0070088/FBpp0070087	CG17896	0.00521112	0.976634	0.991413	0.0560352	0.114399	0.331263
Cbp80	2/FBpp0070652/FBpp0070651	Cbp80	-0.149993	0.178827	0.555059	-0.0071837	0.741954	0.887083
RpL35	2/FBpp0070767/FBpp0070766	RpL35	-0.192423	0.463389	0.804306	-0.0136457	0.791498	0.910864
Prosbeta2R1/Prosbeta2	2/FBpp0070782/FBpp0075382	Prosbeta2R1/Prosbeta2	-0.030586	0.869211	0.963999	0.0465344	0.207185	0.463932
kdn	2/FBpp0070872/FBpp0070871	kdn	0.0657934	0.745269	0.921515	0.0695655	0.0856264	0.279066
schlank	2/FBpp0070899/FBpp0070898	schlank	-0.545339	0.00559811	0.11006	-0.0897388	0.0194127	0.109672
l(1)G0255	2/FBpp0070915/FBpp0070914	l(1)G0255	0.607464	0.024579	0.223171	0.263249	4.89158e-06	0.000414877
RpS6(ent2)	2/FBpp0071088/FBpp0071087	RpS6	0.087949	0.604462	0.87034	-0.0316308	0.346079	0.607619
ND75	2/FBpp0071129/FBpp0071128	ND75	-0.220133	0.146158	0.513787	-0.0735474	0.0155641	0.0963776
CG16892	2/FBpp0071254/FBpp0308972	CG16892	-0.279464	0.302589	0.678359	-0.00530139	0.921339	0.969943
Vps35	2/FBpp0071686/FBpp0071685	Vps35	-0.453003	0.401181	0.763493	0.167848	0.117633	0.334609
CG30415	2/FBpp0071940/FBpp0071939	CG30415	-0.125199	0.626599	0.881872	0.0386954	0.446346	0.697815
CG13551	2/FBpp0071943/FBpp0071942	CG13551	-0.0164597	0.936321	0.980154	0.0378133	0.35379	0.614458
pita	2/FBpp0072022/FBpp0072021	pita	0.156322	0.842199	0.953305	0.0420785	0.78621	0.909383
eIF-5A	2/FBpp0072082/FBpp0072081	eIF-5A	0.234274	0.302316	0.678359	0.153175	0.00109223	0.0154253
CG4692	2/FBpp0072247/FBpp0072246	CG4692	0.10207	0.649056	0.885254	-0.0322143	0.466954	0.714636
CG13887(ent1)	2/FBpp0072481/FBpp0072480	CG13887	-0.394981	0.0246736	0.223171	-0.0737652	0.0329022	0.151784
alphaCOP	2/FBpp0072694/FBpp0072693	alphaCOP	0.226922	0.0737077	0.387668	0.0381196	0.125958	0.350246
dre4	2/FBpp0072743/FBpp0072744	dre4	0.0339939	0.863506	0.962293	-0.0819291	0.0394198	0.170607
RpL8	2/FBpp0072802/FBpp0072801	RpL8	-0.0432546	0.827641	0.951108	-0.0153184	0.695843	0.859258
CG12006	2/FBpp0073009/FBpp0073008	CG12006	-0.257351	0.14055	0.507366	-0.0449954	0.190225	0.441937
mge	2/FBpp0073033/FBpp0073032	mge	-0.0231919	0.92213	0.976088	0.0531853	0.25836	0.522545
CG14997	2/FBpp0073082/FBpp0073081	CG14997	0.215662	0.125735	0.490899	-0.0193774	0.481403	0.729811
Hsp60	2/FBpp0073291/FBpp0073290	Hsp60	0.0529428	0.751373	0.925227	0.0197133	0.550045	0.777113
Lsp1alpha/Lsp1gamma	2/FBpp0073484/FBpp0072365	Lsp1alpha/Lsp1gamma	3.24889	0.000571465	0.0304085	-0.0787674	0.653949	0.83033
Lsp1alpha/Lsp1beta	2/FBpp0073484/FBpp0077690	Lsp1alpha/Lsp1beta	1.85781	0.0349034	0.266325	-0.0070182	0.967062	0.986661
Pp1-13C/Pp1-87B	2/FBpp0073834/FBpp0082067	Pp1-13C/Pp1-87B	0.364322	0.000166213	0.0167252	0.00802271	0.652571	0.830307
sun	2/FBpp0073964/FBpp0073963	sun	-0.0642255	0.745519	0.921515	-0.0152475	0.695973	0.859258
GalNAc-T2	2/FBpp0074396/FBpp0074395	GalNAc-T2	-0.413061	0.259132	0.650863	-0.100336	0.168858	0.410182
CG6961/CG18259	2/FBpp0074432/FBpp0074431	CG6961/CG18259	0.146148	0.561681	0.850712	-0.0743189	0.137876	0.3657
CG14207(ent1)	2/FBpp0074503/FBpp0074502	CG14207	1.53526	4.85818e-05	0.0130361	-0.100794	0.146608	0.380966
Nup205	2/FBpp0074567/FBpp0074568	Nup205	-0.141424	0.353182	0.726348	0.0422983	0.161155	0.40102
CG15881	2/FBpp0074649/FBpp0074648	CG15881	0.264936	0.29873	0.67601	0.0243824	0.626207	0.817013
CG6512	2/FBpp0075012/FBpp0075013	CG6512	-0.193036	0.227865	0.615541	-0.0692311	0.0307543	0.145204
Nc73EF(ent1)	2/FBpp0075027/FBpp0075029	Nc73EF	-0.129078	0.665092	0.888129	0.0193134	0.742392	0.887083
zetaCOP	2/FBpp0075110/FBpp0075111	zetaCOP	0.146036	0.742008	0.921515	0.0565829	0.518242	0.756124
fax(ent1)	2/FBpp0075170/FBpp0099912	fax	0.541849	0.0494794	0.323304	0.119701	0.0284247	0.136373
CG12304	2/FBpp0075319/FBpp0075318	CG12304	0.197237	0.294153	0.671791	0.0133032	0.71841	0.873629
CTPsyn	2/FBpp0075389/FBpp0075387	CTPsyn	-0.445098	0.212789	0.599156	0.117595	0.100387	0.305101
Pdi(ent2)	2/FBpp0075403/FBpp0075401	Pdi	0.272043	0.0452911	0.311618	0.0282717	0.284651	0.548192
Cyp1/CG7768	2/FBpp0075479/FBpp0074017	Cyp1/CG7768	-0.153664	0.796258	0.944118	0.0997226	0.396814	0.64663
flr	2/FBpp0075582/FBpp0075581	flr	0.168127	0.556647	0.848676	0.0852405	0.134096	0.361631
RpS4	2/FBpp0075619/FBpp0075618	RpS4	-0.186482	0.127522	0.490899	-0.0204432	0.393148	0.643779
Nrx-IV(ent1)	2/FBpp0075730/FBpp0075731	Nrx-IV	-0.15184	0.285464	0.667049	-0.0678408	0.0178204	0.104896
Nrx-IV(ent2)	2/FBpp0075731/FBpp0075730	Nrx-IV	0.0171401	0.882057	0.966806	-0.0158921	0.486273	0.73267
Rpt4/Rpt4R	2/FBpp0075772/FBpp0293948	Rpt4/Rpt4R	-0.627023	0.359284	0.733277	0.18368	0.175176	0.418806
[truncated: 968 more rows]

## Sheet: ANOVA on sex
Trait-protein expression assopciation studies (protein levels regressed on sex)
[truncated: 1,611 more rows]
