# Supplementary material for: Sex‐dependent and sex‐independent regulatory systems of size variation in natural populations
Source: Mol Syst Biol. 2019 Nov 26;15(11):e9012. doi: 10.15252/msb.20199012 (PMC6878047; doi:10.15252/msb.20199012)
Supplement: Supplementary file 7 — Dataset EV5 [file MSB-15-e9012-s007.xlsx]

## Sheet: Description
Dataset EV5: List of canonical growth regulator genes
The canonical growth genes in Drosophila were defined using AmiGO 2 gene ontology database by collecting genes in the following categories:
1	“imaginal disc-derived wing morphogenesis”
2	“imaginal disc-derived wing growth”
3	“imaginal disc-derived wing size”
4	“regulation of growth”
5	“regulation of multicellular organism growth”
6	“growth factor activity”
Column	Description
FlyBase_ID	gene ID in FlyBase
gene.symbol	gene symbol
gene.name	gene name
chromosome	chromosome on which the gene resides
gene.biotype	gene type

## Sheet: growth regulators
FlyBase_ID	gene.symbol	gene.name	chromosome	gene.biotype
FBgn0000099	ap	apterous	2R	protein_coding
FBgn0000139	ash2	absent, small, or homeotic discs 2	3R	protein_coding
FBgn0000179	bi	bifid	X	protein_coding
FBgn0000180	bib	big brain	2L	protein_coding
FBgn0000242	Bx	Beadex	X	protein_coding
FBgn0000244	by	blistery	3R	protein_coding
FBgn0000273	Pka-C1	Protein kinase, cAMP-dependent, catalytic subunit 1	2L	protein_coding
FBgn0000289	cg	combgap	2R	protein_coding
FBgn0000319	Chc	Clathrin heavy chain	X	protein_coding
FBgn0000352	cos	costa	2R	protein_coding
FBgn0000395	cv-2	crossveinless 2	2R	protein_coding
FBgn0000463	Dl	Delta	3R	protein_coding
FBgn0000489	Pka-C3	Protein kinase, cAMP-dependent, catalytic subunit 3	3L	protein_coding
FBgn0000490	dpp	decapentaplegic	2L	protein_coding
FBgn0000492	Dr	Drop	3R	protein_coding
FBgn0000497	ds	dachsous	2L	protein_coding
FBgn0000546	EcR	Ecdysone receptor	2R	protein_coding
FBgn0000547	ed	echinoid	2L	protein_coding
FBgn0000575	emc	extra macrochaetae	3L	protein_coding
FBgn0000658	fj	four-jointed	2R	protein_coding
FBgn0000711	flw	flapwing	X	protein_coding
FBgn0000719	fog	folded gastrulation	X	protein_coding
FBgn0001075	ft	fat	2L	protein_coding
FBgn0001083	fw	furrowed	X	protein_coding
FBgn0001123	G-salpha60A	G protein α s subunit	2R	protein_coding
FBgn0001169	H	Hairless	3R	protein_coding
FBgn0001179	hay	haywire	3L	protein_coding
FBgn0001235	hth	homothorax	3R	protein_coding
FBgn0001250	if	inflated	X	protein_coding
FBgn0001319	kn	knot	2R	protein_coding
FBgn0001942	eIF-4a	eukaryotic translation initiation factor 4A	2L	protein_coding
FBgn0002413	dco	discs overgrown	3R	protein_coding
FBgn0002431	hyd	hyperplastic discs	3R	protein_coding
FBgn0002577	m	miniature	X	protein_coding
FBgn0002643	mam	mastermind	2R	protein_coding
FBgn0002932	neur	neuralized	3R	protein_coding
FBgn0003079	phl	Raf oncogene	X	protein_coding
FBgn0003089	pip	pipe	3L	protein_coding
FBgn0003118	pnt	pointed	3R	protein_coding
FBgn0003130	Poxn	Pox neuro	2R	protein_coding
FBgn0003205	Ras85D	Ras oncogene at 85D	3R	protein_coding
FBgn0003256	rl	rolled	2RHet	protein_coding
FBgn0003310	S	Star	2L	protein_coding
FBgn0003317	sax	saxophone	2R	protein_coding
FBgn0003345	sd	scalloped	X	protein_coding
FBgn0003392	shi	shibire	X	protein_coding
FBgn0003396	shn	schnurri	2R	protein_coding
FBgn0003495	spz	spatzle	3R	protein_coding
FBgn0003502	Btk29A	Btk family kinase at 29A	2L	protein_coding
FBgn0003612	Su(var)2-10	Suppressor of variegation 2-10	2R	protein_coding
FBgn0003716	tkv	thickveins	2L	protein_coding
FBgn0003731	Egfr	Epidermal growth factor receptor	2R	protein_coding
FBgn0003744	trc	tricornered	3L	protein_coding
FBgn0003866	tsh	teashirt	2L	protein_coding
FBgn0003892	ptc	patched	2R	protein_coding
FBgn0003969	vap	vacuolar peduncle	X	protein_coding
FBgn0003975	vg	vestigial	2R	protein_coding
FBgn0003984	vn	vein	3L	protein_coding
FBgn0004003	wbl	windbeutel	2R	protein_coding
FBgn0004009	wg	wingless	2L	protein_coding
FBgn0004101	bs	blistered	2R	protein_coding
FBgn0004197	Ser	Serrate	3R	protein_coding
FBgn0004390	Gap1	Ras GTPase activating protein 1	3L	protein_coding
FBgn0004395	unk	unkempt	3R	protein_coding
FBgn0004456	mew	multiple edematous wings	X	protein_coding
FBgn0004511	dy	dusky	X	protein_coding
FBgn0004569	aos	argos	3L	protein_coding
FBgn0004583	ex	expanded	2L	protein_coding
FBgn0004603	Src42A	Src oncogene at 42A	2R	protein_coding
FBgn0004607	zfh2	Zn finger homeodomain 2	4	protein_coding
FBgn0004635	rho	rhomboid	3L	protein_coding
FBgn0004638	drk	downstream of receptor kinase	2R	protein_coding
FBgn0004644	hh	hedgehog	3R	protein_coding
FBgn0004647	N	Notch	X	protein_coding
FBgn0004648	svr	silver	X	protein_coding
FBgn0004652	fru	fruitless	3R	protein_coding
FBgn0004864	hop	hopscotch	X	protein_coding
FBgn0004956	os	unpaired 1	X	protein_coding
FBgn0005630	lola	longitudinals lacking	2R	protein_coding
FBgn0005672	spi	spitz	2L	protein_coding
FBgn0010379	Akt1	Akt1	3R	protein_coding
FBgn0010382	CycE	Cyclin E	2L	protein_coding
FBgn0010575	sbb	scribbler	2R	protein_coding
FBgn0011205	fbl	fumble	3L	protein_coding
FBgn0011300	babo	baboon	2R	protein_coding
FBgn0011591	fng	fringe	3L	protein_coding
FBgn0011648	Mad	Mothers against dpp	2L	protein_coding
FBgn0011655	Med	Medea	3R	protein_coding
FBgn0011739	wts	warts	3R	protein_coding
FBgn0011760	ctp	cut up	X	protein_coding
FBgn0011817	nmo	nemo	3L	protein_coding
FBgn0013263	Trl	Trithorax-like	3L	protein_coding
FBgn0013764	Chi	Chip	2R	protein_coding
FBgn0014135	bnl	branchless	3R	protein_coding
FBgn0014343	mirr	mirror	3L	protein_coding
FBgn0015269	Nf1	Neurofibromin 1	3R	protein_coding
FBgn0015279	Pi3K92E	Pi3K92E	3R	protein_coding
FBgn0015396	jumu	jumeau	3R	protein_coding
FBgn0015402	ksr	kinase suppressor of ras	3R	protein_coding
FBgn0015615	Cap	Structural maintenance of chromosomes 3	X	protein_coding
FBgn0015904	ara	araucan	3L	protein_coding
FBgn0015905	ast	asteroid	2L	protein_coding
FBgn0016081	fry	furry	3L	protein_coding
FBgn0016917	Stat92E	Signal-transducer and activator of transcription protein at 92E	3R	protein_coding
FBgn0017581	Lk6	Lk6 kinase	3R	protein_coding
FBgn0019948	Phm	Peptidylglycine-alpha-hydroxylatinPeptidylglycine-α-hydroxylating monooxygenaseg	2R	protein_coding
FBgn0020224	Cbl	Cbl proto-oncogene	3L	protein_coding
FBgn0020238	14-3-3epsilon	14-3-3epsilon	3R	protein_coding
FBgn0020261	pcm	pacman	X	protein_coding
FBgn0020307	dve	defective proventriculus	2R	protein_coding
FBgn0020309	crol	crooked legs	2L	protein_coding
FBgn0020493	Dad	Daughters against dpp	3R	protein_coding
FBgn0021818	cnk	connector enhancer of ksr	2R	protein_coding
FBgn0023143	Uba1	Ubiquitin activating enzyme 1	2R	protein_coding
FBgn0024234	gbb	glass bottom boat	2R	protein_coding
FBgn0024250	brk	brinker	X	protein_coding
FBgn0024846	p38b	p38b MAP kinase	2L	protein_coding
FBgn0024913	Actbeta	Activin-β	4	protein_coding
FBgn0025800	Smox	Smad on X	X	protein_coding
FBgn0026077	Gasp	Gasp	3R	protein_coding
FBgn0026199	myo	myoglianin	4	protein_coding
FBgn0026252	msk	moleskin	3L	protein_coding
FBgn0026261	bonsai	bonsai	2R	protein_coding
FBgn0026379	Pten	Phosphatase and tensin homolog	2L	protein_coding
FBgn0026597	Axn	Axin	3R	protein_coding
FBgn0027111	miple	midkine and pleiotrophin 1	3L	protein_coding
FBgn0027581	CG6191	CG6191	2R	protein_coding
FBgn0028717	Lnk	Lnk	3R	protein_coding
FBgn0029002	miple2	midkine and pleiotrophin 2	3L	protein_coding
FBgn0029006	lack	SMAD specific E3 ubiquitin protein ligase	2R	protein_coding
FBgn0029944	Dok	Downstream of kinase	X	protein_coding
FBgn0030766	mthl1	methuselah-like 1	X	protein_coding
FBgn0030964	Pvf1	PDGF- and VEGF-related factor 1	X	protein_coding
FBgn0031005	Hs3st-B	Heparan sulfate 3-O sulfotransferase-B	X	protein_coding
FBgn0031097	obst-A	obstructor-A	X	protein_coding
FBgn0031461	daw	dawdle	2L	protein_coding
FBgn0031464	Duox	Dual oxidase	2L	protein_coding
FBgn0031888	Pvf2	PDGF- and VEGF-related factor 2	2L	protein_coding
FBgn0031902	Wnt6	Wnt oncogene analog 6	2L	protein_coding
FBgn0031959	spz3	spatzle 3	2L	protein_coding
FBgn0032230	lft	lowfat	2L	protein_coding
FBgn0032330	Samuel	SAM-motif ubiquitously expressed punctatedly localized protein	2L	protein_coding
FBgn0032362	spz4	spatzle 4	2L	protein_coding
FBgn0032475	Sfmbt	Scm-related gene containing four mbt domains	2L	protein_coding
FBgn0033266	Socs44A	Suppressor of Cytokine Signaling at 44A	2R	protein_coding
FBgn0033466	Pal1	Peptidyl-α-hydroxyglycine-α-amidating lyase 1	2R	protein_coding
FBgn0033649	pyr	pyramus	2R	protein_coding
FBgn0033652	ths	thisbe	2R	protein_coding
FBgn0034876	wmd	wing morphogenesis defect	2R	protein_coding
FBgn0034970	yki	yorkie	2R	protein_coding
FBgn0035056	spz6	spatzle 6	2R	protein_coding
FBgn0035300	CG1139	CG1139	3L	protein_coding
FBgn0035379	spz5	spatzle 5	3L	protein_coding
FBgn0035539	slow	slowdown	3L	protein_coding
FBgn0035632	Ppat-Dpck	Bifunctional Phosphopantetheine adenylyltransferase - Dephospho-CoA kinase	3L	protein_coding
FBgn0036007	path	pathetic	3L	protein_coding
FBgn0036141	wls	wntless	3L	protein_coding
FBgn0036448	mop	myopic	3L	protein_coding
FBgn0036752	Adgf-A	Adenosine deaminase-related growth factor A	3L	protein_coding
FBgn0036801	MYPT-75D	MYPT-75D	3L	protein_coding
FBgn0036919	Grasp65	Grasp65	3L	protein_coding
FBgn0036934	sNPF-R	short neuropeptide F receptor	3L	protein_coding
FBgn0037203	slif	slimfast	3L	protein_coding
FBgn0038197	foxo	forkhead box, sub-group O	3R	protein_coding
FBgn0038473	ns1	Nucleostemin 1	3R	protein_coding
FBgn0039257	tnc	tenectin	3R	protein_coding
FBgn0039861	pasha	partner of drosha	3R	protein_coding
FBgn0039914	mav	maverick	4	protein_coding
FBgn0040087	p115	p115	X	protein_coding
FBgn0040319	Gclc	Glutamate-cysteine ligase catalytic subunit	X	protein_coding
FBgn0040505	Alk	Anaplastic lymphoma kinase	2R	protein_coding
FBgn0041342	Cct1	Phosphocholine cytidylyltransferase 1	3L	protein_coding
FBgn0045073	Stim	Stromal interaction molecule	X	protein_coding
FBgn0052296	Mrtf	Myocardin-related transcription factor	3L	protein_coding
FBgn0052372	ltl	larval translucida	3L	protein_coding
FBgn0052666	Drak	Death-associated protein kinase related	X	protein_coding
FBgn0053196	dp	DP transcription factor	2L	protein_coding
FBgn0053542	upd3	unpaired 3	X	protein_coding
FBgn0083167	Neb-cGP	Neb-cGP	X	protein_coding
FBgn0085407	Pvf3	PDGF- and VEGF-related factor 3	2L	protein_coding
FBgn0085432	pan	pangolin	4	protein_coding
FBgn0086361	alph	alphabet	3R	protein_coding
FBgn0086902	kis	kismet	2L	protein_coding
FBgn0250786	Chd1	Chromodomain-helicase-DNA-binding protein 1	2L	protein_coding
FBgn0259789	vfl	zelda	X	protein_coding
FBgn0261259	Fhos	Formin homology 2 domain containing	3L	protein_coding
FBgn0261268	Cul-3	Cullin 3	2L	protein_coding
FBgn0261285	Ppcs	Phosphopantothenoylcysteine synthetase	3R	protein_coding
FBgn0261437	CSN8	COP9 signalosome subunit 8	2L	protein_coding
FBgn0261526	NT1	Neurotrophin 1	3L	protein_coding
FBgn0261885	osa	osa	3R	protein_coding
FBgn0262169	magu	magu	2R	protein_coding
FBgn0262370	mir-7	mir-7 stem loop	2R	pre_miRNA
FBgn0262373	mir-9a	mir-9a stem loop	3L	pre_miRNA
FBgn0262656	dm	Myc	X	protein_coding
FBgn0263102	psq	pipsqueak	2R	protein_coding
FBgn0263598	Vha68-2	Vacuolar H+ ATPase 68 kDa subunit 2	2L	protein_coding
FBgn0263930	dally	division abnormally delayed	3L	protein_coding
FBgn0264270	Sxl	Sex lethal	X	protein_coding
FBgn0264272	mwh	multiple wing hairs	3L	protein_coding
FBgn0264442	ab	abrupt	2L	protein_coding
FBgn0283499	InR	Insulin-like receptor	3R	protein_coding
FBgn0283508	CG43164	narrow	2R	protein_coding
