# Supplementary material for: Sex‐dependent and sex‐independent regulatory systems of size variation in natural populations
Source: Mol Syst Biol. 2019 Nov 26;15(11):e9012. doi: 10.15252/msb.20199012 (PMC6878047; doi:10.15252/msb.20199012)
Supplement: Supplementary file 8 — Dataset EV6 [file MSB-15-e9012-s008.xlsx]

## Sheet: Description
Dataset EV6: RNAi validation of novel growth genes
Sheet	Column	Description
RNAi in Fig 3C	RNAi case ID	RNAi case ID
	Gene knocked down	symbols of genes that were knocked down
	RNAi line type	type of UAS-RNAi lines (KK, GD, or TP=TRiP)
	RNAi_lineID	line ID (VDRC=Vienna Drosophila Resource Center, BDSC=Bloomington Drosophila Stock Center)
	Sample number	number of wings measured
	Control case compared	RNAi case used as control in statistical analysis
	Mean of P/A ratio	mean of wing compartment size ratios
	s.d. of P/A ratio	standard deviation of wing compartment size ratios
	Wilcoxon P value	P values evaluated by Wilcoxon rank sum test
RNAi in Fig 5C	RNAi case ID	RNAi case ID
	Gene knocked down	symbols of genes that were knocked down
	RNAi line type	type of UAS-RNAi lines (TP=TRiP)
	RNAi_lineID	line ID in BDSC (Bloomington Drosophila Stock Cente)
	Sample number	number of wings measured
	Mean of P/A ratio	mean of wing compartment size ratios
	s.d. of P/A ratio	standard deviation of wing compartment size ratios
	Wilcoxon P value	P values evaluated by Wilcoxon rank sum test

## Sheet: RNAi in Fig 3C
RNAi case ID	Gene knocked down	RNAi line type	RNAi_lineID	Sample number	Control case compared	Mean of P/A ratio	s.d. of P/A ratio**	Wilcoxon P value
CG11089_GD	CG11089	GD	VDRC_31420	7	control_GD1	1.11883	0.0209432	9.82415e-07
CG11089_TP1	CG11089	TRiP	BDSC_53332	18	control_TP	1.16564	0.020467	3.99553e-06
CG11089_TP2*	CG11089	TRiP	BDSC_58121	5	control_TP	0.75756	0.0437083	0.000128999
CG14207_GD1	CG14207	GD	VDRC_31800	22	control_GD1	1.2157	0.0182798	0.171178
CG14207_GD2	CG14207	GD	VDRC_31802	17	control_GD2	1.20006	0.0346756	0.000975009
CG14207_GD3	CG14207	GD	VDRC_44831	15	control_GD2	1.21633	0.0152288	0.0502905
CG31075_GD	CG31075	GD	VDRC_25676	21	control_GD2	1.13142	0.0235901	7.43138e-12
CG31075_KK	CG31075	KK	VDRC_101809	6	control_KK	1.09842	0.0219439	1.98124e-05
CG31075_TP	CG31075	TRiP	BDSC_50654	19	control_TP	1.14909	0.0112658	1.07761e-09
CG5590_GD	CG5590	GD	VDRC_45462	24	control_GD2	1.04612	0.0227029	1.13569e-12
CG5590_KK	CG5590	KK	VDRC_109310	5	control_KK	1.08775	0.0176725	7.59474e-05
CG5590_TP	CG5590	TRiP	BDSC_66929	7	control_TP	1.05511	0.0269338	1.17272e-05
CG7173_GD*	CG7173	GD	VDRC_15134	6	control_GD2	0.75243	0.0472215	8.68697e-06
CG7173_KK	CG7173	KK	VDRC_107756	13	control_KK	1.23446	0.0217233	0.0119169
CG7519_GD	CG7519	GD	VDRC_21652	23	control_GD2	1.14902	0.0155113	2.0821e-12
CG7519_KK	CG7519	KK	VDRC_110613	21	control_KK	0.968869	0.0661162	6.94899e-11
control_GD1	CG1315	GD	VDRC_47097	23	NA	1.22388	0.0169526	NA
control_GD2	CG1315	GD	VDRC_47097	20	NA	1.23182	0.0225315	NA
control_KK	CG33290	KK	VDRC_103447	17	NA	1.21198	0.0235712	NA
control_TP	mCherry	TRiP	BDSC_35785	15	NA	1.20082	0.014881	NA
CtsB1_GD	CtsB1	GD	VDRC_45345	22	control_GD2	1.15748	0.0151032	3.89263e-12
CtsB1_KK	CtsB1	KK	VDRC_108315	12	control_KK	1.15369	0.0164049	1.54155e-07
CtsB1_TP	CtsB1	TRiP	BDSC_33953	12	control_TP	1.15991	0.0144371	3.45148e-06
Dr_GD	Dr	GD	VDRC_7791	15	control_GD2	1.13706	0.0189756	6.15774e-10
Dr_KK	Dr	KK	VDRC_110625	14	control_KK	0.892099	0.0287038	7.54198e-09
Dr_TP	Dr	TRiP	BDSC_42891	13	control_TP	1.14616	0.0188492	5.34157e-08
Jafrac1_KK	Jafrac1	KK	VDRC_109514	17	control_KK	1.12975	0.0389815	8.31331e-08
Jafrac1_TP1	Jafrac1	TRiP	BDSC_34971	22	control_TP	1.11624	0.0192942	2.13579e-10
Jafrac1_TP2	Jafrac1	TRiP	BDSC_32498	14	control_TP	1.08253	0.0251422	2.57869e-08
LM408_GD	LM408	GD	VDRC_49352	18	control_GD2	1.17653	0.0128491	4.1694e-10
LM408_KK	LM408	KK	VDRC_108218	17	control_KK	1.01857	0.0162284	8.57043e-10
Ppn_GD	Ppn	GD	VDRC_16523	24	control_GD2	1.73824	0.0337382	1.13569e-12
Ppn_KK	Ppn	KK	VDRC_108005	18	control_KK	1.1466	0.0163001	1.32229e-08
spirit_GD	spirit	GD	VDRC_5497	7	control_GD2	1.15152	0.012165	2.25218e-06
spirit_KK	spirit	KK	VDRC_107936	9	control_KK	0.90739	0.058795	6.40092e-07
spirit_TP	spirit	TRiP	BDSC_42882	13	control_TP	1.16003	0.0106649	5.34157e-08
Tpi_GD1	Tpi	GD	VDRC_25643	3	control_GD1	1.16084	0.0101824	0.000769231
Tpi_GD2	Tpi	GD	VDRC_25644	19	control_GD2	1.14308	0.0117379	2.90178e-11
Tpi_TP	Tpi	TRiP	BDSC_51829	23	control_TP	1.1672	0.0203038	5.20487e-06
yip2_GD	yip2	GD	VDRC_26562	19	control_GD1	1.24984	0.0199223	5.78888e-05
yip2_TP	yip2	TRiP	BDSC_36874	15	control_TP	1.13573	0.0177393	1.28935e-08
* Wing structure is relatively fragile by RNAi.
** s.d. = standard deviation

## Sheet: RNAi in Fig 5C
RNAi case ID	Gene knocked down	RNAi line type	RNAi_lineID	Sample number	Mean of P/A ratio	s.d. of P/A ratio*	Wilcoxon P value
CG34015_F	CG34015	TRiP	BDSC_54031	11	1.15967	0.0167616	0.000545826
control_F	mCherry	TRiP	BDSC_103447	12	1.20101	0.0279755	1
CG34015_M	CG34015	TRiP	BDSC_54031	12	1.09802	0.0104101	4.79357e-08
control_M	mCherry	TRiP	BDSC_103447	24	1.14361	0.0204826	1
* s.d. = standard deviation
