# Supplementary material for: Sex‐dependent and sex‐independent regulatory systems of size variation in natural populations
Source: Mol Syst Biol. 2019 Nov 26;15(11):e9012. doi: 10.15252/msb.20199012 (PMC6878047; doi:10.15252/msb.20199012)
Supplement: Supplementary file 9 — Dataset EV7 [file MSB-15-e9012-s009.xlsx]

## Sheet: Description
Dataset EV7: eQTL/pQTL mapping
e/p-QTLs and the corresponding RNAs/proteins are listed for each sex at the indicated FDR levels.
Column	Description
FlyBase_ID	gene ID in FlyBase
gene.symbol	gene symbol
gene.type	gene type
chromosome	chromosome on which the gene is located
snp_ID	SNP ID that specifies the chromosome and position
location.BDGP5	SNP location defined in Drosophila melanogaster genome assembly (BDGP Release 5)
ref.allele	reference SNP variant
alt.allele	alternate SNP variant
Pvalue	nominal P value from linear modeling (RNA/protein = SNP + e)
beta	expression difference between SNP variants
Corrected.Pvalue	permutation-based correction of the nominal P values

## Sheet: Female eQTL_FDR10%
Female eQTLs at FDR < 10%
FlyBase_ID	gene.symbol	gene.type	chromosome	snp_ID	location.BDGP5	ref.allele	alt.allele	Pvalue	beta	Corrected.Pvalue
FBgn0000015	Abd-B	protein_coding	3R	3R_12668672_SNP	12668672	A	C	1.07391e-06	-0.823886	0.0018
FBgn0000046	Act87E	protein_coding	3R	3R_9254455_SNP	9254455	T	G	6.79431e-07	1.05031	0.0008
FBgn0000139	ash2	protein_coding	3R	3R_20475974_SNP	20475974	A	G	6.03158e-07	-0.493518	0.0005
FBgn0000139	ash2	protein_coding	3R	3R_20476139_SNP	20476139	C	T	6.03158e-07	-0.493518	0.0005
FBgn0000139	ash2	protein_coding	3R	3R_20476223_SNP	20476223	T	C	6.03158e-07	-0.493518	0.0005
FBgn0000139	ash2	protein_coding	3R	3R_20476577_SNP	20476577	C	A	6.03158e-07	-0.493518	0.0005
FBgn0000139	ash2	protein_coding	3R	3R_20476833_SNP	20476833	C	G	6.03158e-07	-0.493518	0.0005
FBgn0000139	ash2	protein_coding	3R	3R_20475899_SNP	20475899	C	G	8.59503e-07	-0.48681	0.0008
FBgn0000139	ash2	protein_coding	3R	3R_20475902_SNP	20475902	T	A	8.59503e-07	-0.48681	0.0008
FBgn0000139	ash2	protein_coding	3R	3R_20475919_SNP	20475919	C	G	8.59503e-07	-0.48681	0.0008
FBgn0000221	brn	protein_coding	X	X_3992879_SNP	3992879	T	C	3.27736e-06	-0.421615	0.0029
FBgn0000259	CkIIbeta	protein_coding	X	X_11692034_SNP	11692034	C	T	2.51209e-07	0.279855	0.0003
FBgn0000259	CkIIbeta	protein_coding	X	X_11692037_SNP	11692037	A	T	2.51209e-07	0.279855	0.0003
FBgn0000259	CkIIbeta	protein_coding	X	X_11692036_SNP	11692036	A	T	5.59958e-07	0.281226	0.0007
FBgn0000447	Dhod	protein_coding	3R	3R_4514342_SNP	4514342	C	T	7.76266e-07	0.472811	0.0003
FBgn0000447	Dhod	protein_coding	3R	3R_4478482_SNP	4478482	C	T	1.13221e-05	0.42305	0.0025
FBgn0001122	G-oalpha47A	protein_coding	2R	2R_6348144_SNP	6348144	G	A	1.04757e-09	-0.561662	0.0007
FBgn0001122	G-oalpha47A	protein_coding	2R	2R_6348157_SNP	6348157	G	A	1.04757e-09	-0.561662	0.0007
FBgn0001122	G-oalpha47A	protein_coding	2R	2R_6349011_SNP	6349011	G	A	1.04757e-09	-0.561662	0.0007
FBgn0001125	Got2	protein_coding	2L	2L_1984617_SNP	1984617	A	T	2.91225e-10	-0.533655	0.0001
FBgn0001125	Got2	protein_coding	2L	2L_1984621_SNP	1984621	T	C	1.44395e-08	-0.500821	0.0001
FBgn0001125	Got2	protein_coding	2L	2L_1992980_SNP	1992980	C	T	7.22207e-07	-0.477224	0.0003
FBgn0001217	Hsc70-2	protein_coding	3R	3R_8949734_SNP	8949734	G	C	3.05439e-06	4.44123	0.0019
FBgn0001217	Hsc70-2	protein_coding	3R	3R_8949828_SNP	8949828	C	T	3.05439e-06	4.44123	0.0019
FBgn0001217	Hsc70-2	protein_coding	3R	3R_8886860_SNP	8886860	C	T	4.39413e-06	4.73072	0.0028
FBgn0001311	kkv	protein_coding	3R	3R_1160180_SNP	1160180	C	T	1.08782e-05	0.262423	0.0026
FBgn0001961	Sop2	protein_coding	2L	2L_13827038_SNP	13827038	A	G	1.64384e-12	1.42371	0.0001
FBgn0002354	l(3)87Df	protein_coding	3R	3R_8857244_SNP	8857244	T	C	3.20872e-08	0.830975	0.0001
FBgn0002413	dco	protein_coding	3R	3R_26878414_SNP	26878414	C	T	1.78586e-08	-0.655884	0.0005
FBgn0002631	HLHm5	protein_coding	3R	3R_21889501_SNP	21889501	T	A	3.77597e-07	-1.69093	0.0002
FBgn0002631	HLHm5	protein_coding	3R	3R_21889502_SNP	21889502	C	A	2.90435e-06	-1.7626	0.0021
FBgn0002775	msl-3	protein_coding	3L	3L_7120761_SNP	7120761	C	A	2.06367e-08	-0.859429	0.0003
FBgn0002775	msl-3	protein_coding	3L	3L_7126060_SNP	7126060	T	A	2.74082e-08	-0.857917	0.0005
FBgn0002775	msl-3	protein_coding	3L	3L_7124390_SNP	7124390	C	A	3.36158e-08	-0.857738	0.0006
FBgn0002775	msl-3	protein_coding	3L	3L_7117794_SNP	7117794	G	A	6.31078e-08	-0.842034	0.0012
FBgn0002775	msl-3	protein_coding	3L	3L_7118969_SNP	7118969	C	A	6.31078e-08	-0.842034	0.0012
FBgn0002775	msl-3	protein_coding	3L	3L_7124318_SNP	7124318	T	C	6.31078e-08	-0.842034	0.0012
FBgn0002775	msl-3	protein_coding	3L	3L_7124351_SNP	7124351	C	T	6.31078e-08	-0.842034	0.0012
FBgn0002775	msl-3	protein_coding	3L	3L_7128430_SNP	7128430	G	T	6.31078e-08	-0.842034	0.0012
FBgn0002775	msl-3	protein_coding	3L	3L_7128526_SNP	7128526	G	T	7.76218e-08	-0.922373	0.0012
FBgn0002973	numb	protein_coding	2L	2L_9450395_SNP	9450395	A	C	1.60792e-06	-0.372949	0.0028
FBgn0003028	ovo	protein_coding	X	X_4942821_SNP	4942821	C	T	1.72181e-11	0.519559	0.0001
FBgn0003028	ovo	protein_coding	X	X_4942575_SNP	4942575	A	T	6.64219e-11	0.519528	0.0001
FBgn0003117	pnr	protein_coding	3R	3R_11866875_SNP	11866875	A	G	1.1063e-07	-0.669342	0.0013
FBgn0003169	put	protein_coding	3R	3R_10394550_SNP	10394550	A	G	2.12822e-06	-0.25558	0.002
FBgn0003254	rib	protein_coding	2R	2R_15160214_SNP	15160214	G	T	9.79384e-08	-1.81407	0.0023
FBgn0003371	sgg	protein_coding	X	X_2534732_SNP	2534732	C	G	4.76686e-07	0.311914	0.0016
FBgn0003371	sgg	protein_coding	X	X_2534758_SNP	2534758	G	T	5.14569e-07	0.306877	0.0017
FBgn0003482	spn-D	protein_coding	3R	3R_22945617_SNP	22945617	T	G	3.84709e-06	0.943688	0.0026
FBgn0003567	su(Hw)	protein_coding	3R	3R_10130681_SNP	10130681	G	T	4.43263e-07	0.523511	0.0002
FBgn0003890	betaTub97EF	protein_coding	3R	3R_23813378_SNP	23813378	C	T	7.09545e-08	2.0789	0.0003
FBgn0003890	betaTub97EF	protein_coding	3R	3R_23807005_SNP	23807005	A	G	7.49211e-07	2.10142	0.0018
FBgn0003890	betaTub97EF	protein_coding	3R	3R_23797388_SNP	23797388	A	T	9.27789e-07	2.08372	0.0026
FBgn0003890	betaTub97EF	protein_coding	3R	3R_23803941_SNP	23803941	A	G	9.27789e-07	2.08372	0.0026
FBgn0003890	betaTub97EF	protein_coding	3R	3R_23807753_SNP	23807753	C	A	9.27789e-07	2.08372	0.0026
FBgn0003890	betaTub97EF	protein_coding	3R	3R_23813469_SNP	23813469	A	T	9.27789e-07	2.08372	0.0026
FBgn0003890	betaTub97EF	protein_coding	3R	3R_23813581_SNP	23813581	A	G	9.27789e-07	2.08372	0.0026
FBgn0003890	betaTub97EF	protein_coding	3R	3R_23813976_SNP	23813976	T	A	9.27789e-07	2.08372	0.0026
FBgn0003944	Ubx	protein_coding	3R	3R_12559368_SNP	12559368	G	T	1.08604e-06	0.618468	0.0024
FBgn0004465	Su(P)	protein_coding	3L	3L_16603835_SNP	16603835	G	T	1.48547e-11	0.61139	0.0001
FBgn0004465	Su(P)	protein_coding	3L	3L_16606541_SNP	16606541	G	C	1.43795e-10	0.614501	0.0001
FBgn0004618	gl	protein_coding	3R	3R_14194025_SNP	14194025	T	G	9.23193e-08	-2.16041	0.0006
FBgn0004618	gl	protein_coding	3R	3R_14193616_SNP	14193616	A	G	1.26437e-07	1.99192	0.0006
FBgn0004618	gl	protein_coding	3R	3R_14193945_SNP	14193945	T	C	1.26437e-07	1.99192	0.0006
FBgn0004618	gl	protein_coding	3R	3R_14194014_SNP	14194014	C	G	1.26437e-07	1.99192	0.0006
FBgn0004618	gl	protein_coding	3R	3R_14194174_SNP	14194174	C	A	6.13369e-07	1.99675	0.0027
FBgn0004618	gl	protein_coding	3R	3R_14193568_SNP	14193568	T	G	6.68784e-07	1.91779	0.0028
FBgn0004832	Xpac	protein_coding	X	X_3997731_SNP	3997731	T	A	1.32025e-08	0.530512	0.0001
FBgn0004832	Xpac	protein_coding	X	X_3998167_SNP	3998167	T	C	4.53617e-08	0.535596	0.0001
FBgn0004832	Xpac	protein_coding	X	X_3998309_SNP	3998309	A	T	4.53617e-08	0.535596	0.0001
FBgn0004832	Xpac	protein_coding	X	X_3998326_SNP	3998326	G	T	4.53617e-08	0.535596	0.0001
FBgn0004832	Xpac	protein_coding	X	X_3998125_SNP	3998125	A	C	1.93227e-07	0.500962	0.0004
FBgn0004832	Xpac	protein_coding	X	X_3996943_SNP	3996943	G	A	4.77148e-07	0.476003	0.0006
FBgn0004832	Xpac	protein_coding	X	X_3999706_SNP	3999706	G	T	1.90938e-06	0.51716	0.0016
FBgn0004832	Xpac	protein_coding	X	X_3996961_SNP	3996961	A	T	2.2712e-06	0.47403	0.0018
FBgn0004832	Xpac	protein_coding	X	X_3997614_SNP	3997614	C	T	2.74948e-06	0.494985	0.0022
FBgn0005322	nmd	protein_coding	2L	2L_10355894_SNP	10355894	A	T	6.95391e-08	0.216359	0.0011
FBgn0005322	nmd	protein_coding	2L	2L_10349061_SNP	10349061	T	A	2.76902e-07	-0.199692	0.0026
FBgn0005564	Shal	protein_coding	3L	3L_19574511_SNP	19574511	C	A	5.41069e-06	-0.963148	0.0019
FBgn0010313	corto	protein_coding	3R	3R_846803_SNP	846803	G	A	6.25324e-07	-0.525257	0.0003
FBgn0010313	corto	protein_coding	3R	3R_846812_SNP	846812	C	T	6.25324e-07	-0.525257	0.0003
FBgn0010313	corto	protein_coding	3R	3R_856545_SNP	856545	T	A	6.25324e-07	-0.525257	0.0003
FBgn0010313	corto	protein_coding	3R	3R_867012_SNP	867012	G	A	6.25324e-07	-0.525257	0.0003
FBgn0010313	corto	protein_coding	3R	3R_867183_SNP	867183	T	C	6.25324e-07	-0.525257	0.0003
FBgn0010313	corto	protein_coding	3R	3R_928272_SNP	928272	A	T	6.25324e-07	-0.525257	0.0003
FBgn0010313	corto	protein_coding	3R	3R_908214_SNP	908214	T	C	8.67819e-07	-0.48823	0.0003
FBgn0010313	corto	protein_coding	3R	3R_943228_SNP	943228	C	T	9.33888e-07	-0.501426	0.0003
FBgn0010313	corto	protein_coding	3R	3R_866716_SNP	866716	T	A	1.07442e-06	-0.483211	0.0004
FBgn0010313	corto	protein_coding	3R	3R_919015_SNP	919015	A	C	1.08188e-06	-0.521833	0.0004
FBgn0010313	corto	protein_coding	3R	3R_849248_SNP	849248	G	T	1.3702e-06	-0.475987	0.0004
FBgn0010313	corto	protein_coding	3R	3R_932325_SNP	932325	C	G	1.50983e-06	-0.493118	0.0005
FBgn0010313	corto	protein_coding	3R	3R_861880_SNP	861880	C	T	1.82458e-06	-0.553296	0.0005
FBgn0010313	corto	protein_coding	3R	3R_839639_SNP	839639	A	G	1.84891e-06	-0.49036	0.0005
FBgn0010313	corto	protein_coding	3R	3R_839640_SNP	839640	A	G	1.84891e-06	-0.49036	0.0005
FBgn0010313	corto	protein_coding	3R	3R_856548_SNP	856548	G	A	2.18307e-06	-0.529849	0.0006
FBgn0010313	corto	protein_coding	3R	3R_866704_SNP	866704	A	C	2.75371e-06	-0.462546	0.0011
FBgn0010313	corto	protein_coding	3R	3R_974014_SNP	974014	G	A	2.75554e-06	-0.517132	0.0011
FBgn0010313	corto	protein_coding	3R	3R_921164_SNP	921164	A	G	2.85065e-06	-0.522453	0.0011
FBgn0010313	corto	protein_coding	3R	3R_926815_SNP	926815	T	A	2.96959e-06	-0.548475	0.0012
FBgn0010313	corto	protein_coding	3R	3R_970006_SNP	970006	G	C	2.96959e-06	-0.548475	0.0012
FBgn0010313	corto	protein_coding	3R	3R_972499_SNP	972499	T	A	3.32108e-06	-0.613305	0.0015
FBgn0010313	corto	protein_coding	3R	3R_882937_SNP	882937	C	A	3.36104e-06	-0.54645	0.0015
FBgn0010313	corto	protein_coding	3R	3R_909920_SNP	909920	T	A	3.36104e-06	-0.54645	0.0015
FBgn0010313	corto	protein_coding	3R	3R_900306_SNP	900306	A	G	3.60311e-06	-0.613632	0.0016
FBgn0010313	corto	protein_coding	3R	3R_917319_SNP	917319	T	C	3.69419e-06	-0.496841	0.0017
FBgn0010313	corto	protein_coding	3R	3R_906577_SNP	906577	G	T	3.83367e-06	-0.57496	0.0018
FBgn0010313	corto	protein_coding	3R	3R_861617_SNP	861617	T	C	3.91353e-06	-0.514489	0.0018
FBgn0010313	corto	protein_coding	3R	3R_921187_SNP	921187	T	G	3.91353e-06	-0.514489	0.0018
FBgn0010313	corto	protein_coding	3R	3R_879237_SNP	879237	T	C	4.24621e-06	-0.516198	0.0019
FBgn0010313	corto	protein_coding	3R	3R_908506_SNP	908506	G	A	5.16378e-06	-0.457839	0.0027
FBgn0010313	corto	protein_coding	3R	3R_934059_SNP	934059	G	A	5.30908e-06	-0.515834	0.0027
FBgn0010313	corto	protein_coding	3R	3R_935291_SNP	935291	A	G	5.30908e-06	-0.515834	0.0027
FBgn0010313	corto	protein_coding	3R	3R_979969_SNP	979969	G	A	5.63507e-06	-0.565611	0.003
FBgn0010741	l(3)01239	protein_coding	3L	3L_11066584_SNP	11066584	A	C	4.20446e-07	-0.207934	0.0021
FBgn0010772	Xe7	protein_coding	3R	3R_1502643_SNP	1502643	G	C	1.19313e-06	0.521209	0.0004
FBgn0010772	Xe7	protein_coding	3R	3R_1461106_SNP	1461106	A	G	1.27569e-06	0.518607	0.0004
FBgn0010772	Xe7	protein_coding	3R	3R_1486517_SNP	1486517	C	T	1.27569e-06	0.518607	0.0004
FBgn0010772	Xe7	protein_coding	3R	3R_1491751_SNP	1491751	A	G	1.27569e-06	0.518607	0.0004
FBgn0010772	Xe7	protein_coding	3R	3R_1505855_SNP	1505855	T	C	1.27569e-06	0.518607	0.0004
FBgn0010772	Xe7	protein_coding	3R	3R_1491726_SNP	1491726	T	A	1.56285e-06	0.517419	0.0006
FBgn0010772	Xe7	protein_coding	3R	3R_1513398_SNP	1513398	T	C	2.88144e-06	0.450409	0.0008
FBgn0010772	Xe7	protein_coding	3R	3R_1470254_SNP	1470254	C	A	5.4206e-06	0.462781	0.0015
FBgn0010772	Xe7	protein_coding	3R	3R_1550437_SNP	1550437	A	T	6.99399e-06	-0.433686	0.0022
FBgn0010772	Xe7	protein_coding	3R	3R_1550441_SNP	1550441	A	G	6.99399e-06	-0.433686	0.0022
FBgn0010772	Xe7	protein_coding	3R	3R_1498952_SNP	1498952	C	T	7.16502e-06	0.43334	0.0023
FBgn0010772	Xe7	protein_coding	3R	3R_1473562_SNP	1473562	C	A	7.24002e-06	0.458446	0.0023
FBgn0010772	Xe7	protein_coding	3R	3R_1539878_SNP	1539878	C	T	7.24002e-06	0.458446	0.0023
FBgn0010772	Xe7	protein_coding	3R	3R_1532157_SNP	1532157	C	A	7.6237e-06	0.413219	0.0026
FBgn0010808	l(3)03670	protein_coding	3R	3R_26878322_SNP	26878322	C	A	7.04493e-09	-0.533635	0.0002
FBgn0010808	l(3)03670	protein_coding	3R	3R_26878326_SNP	26878326	G	C	7.04493e-09	-0.533635	0.0002
FBgn0010808	l(3)03670	protein_coding	3R	3R_26877831_SNP	26877831	G	T	8.34644e-09	-0.529807	0.0002
FBgn0010808	l(3)03670	protein_coding	3R	3R_26878150_SNP	26878150	A	T	8.34644e-09	-0.529807	0.0002
FBgn0010808	l(3)03670	protein_coding	3R	3R_26878222_SNP	26878222	G	A	8.34644e-09	-0.529807	0.0002
FBgn0010808	l(3)03670	protein_coding	3R	3R_26879816_SNP	26879816	T	C	8.34644e-09	0.529807	0.0002
FBgn0010808	l(3)03670	protein_coding	3R	3R_26879766_SNP	26879766	T	A	6.4295e-08	0.488026	0.0008
FBgn0010808	l(3)03670	protein_coding	3R	3R_26879769_SNP	26879769	C	T	6.4295e-08	0.488026	0.0008
FBgn0010808	l(3)03670	protein_coding	3R	3R_26879026_SNP	26879026	C	T	8.91431e-08	-0.539954	0.0009
FBgn0010825	Gug	protein_coding	3L	3L_8443472_SNP	8443472	G	A	7.68595e-08	0.40563	0.0006
FBgn0011476	l(3)neo43	protein_coding	3R	3R_11104505_SNP	11104505	A	T	8.00388e-10	0.554436	0.0001
FBgn0011476	l(3)neo43	protein_coding	3R	3R_11103886_SNP	11103886	A	G	1.05271e-09	0.54257	0.0001
FBgn0011476	l(3)neo43	protein_coding	3R	3R_11103911_SNP	11103911	T	A	1.05271e-09	0.54257	0.0001
FBgn0011476	l(3)neo43	protein_coding	3R	3R_11103931_SNP	11103931	G	T	1.48316e-09	0.532368	0.0001
FBgn0011476	l(3)neo43	protein_coding	3R	3R_11103871_SNP	11103871	G	A	1.69817e-09	0.548968	0.0001
FBgn0011476	l(3)neo43	protein_coding	3R	3R_11103666_SNP	11103666	T	A	9.07714e-09	0.517394	0.0001
FBgn0011476	l(3)neo43	protein_coding	3R	3R_11102183_SNP	11102183	C	G	3.2102e-08	0.510415	0.0002
FBgn0011476	l(3)neo43	protein_coding	3R	3R_11101473_SNP	11101473	A	G	4.45499e-08	0.513839	0.0002
FBgn0011476	l(3)neo43	protein_coding	3R	3R_11098481_SNP	11098481	C	T	1.12745e-07	0.510511	0.0002
FBgn0011476	l(3)neo43	protein_coding	3R	3R_11102613_SNP	11102613	T	G	2.92398e-07	0.508954	0.0002
FBgn0011476	l(3)neo43	protein_coding	3R	3R_11100563_SNP	11100563	G	C	9.71865e-07	0.494304	0.0006
FBgn0011476	l(3)neo43	protein_coding	3R	3R_11101054_SNP	11101054	G	A	9.71865e-07	0.494304	0.0006
FBgn0011476	l(3)neo43	protein_coding	3R	3R_11102301_SNP	11102301	T	G	9.71865e-07	0.494304	0.0006
FBgn0011476	l(3)neo43	protein_coding	3R	3R_11106842_SNP	11106842	A	G	1.2556e-06	0.507622	0.0007
FBgn0011476	l(3)neo43	protein_coding	3R	3R_11098768_SNP	11098768	G	T	1.27525e-06	0.493124	0.0008
FBgn0011476	l(3)neo43	protein_coding	3R	3R_11076320_SNP	11076320	C	G	1.65511e-06	0.487298	0.001
FBgn0011476	l(3)neo43	protein_coding	3R	3R_11098694_SNP	11098694	T	C	2.16871e-06	0.490672	0.0013
FBgn0011476	l(3)neo43	protein_coding	3R	3R_11074122_SNP	11074122	G	A	2.42712e-06	0.477932	0.0016
FBgn0011476	l(3)neo43	protein_coding	3R	3R_11076592_SNP	11076592	C	T	2.80969e-06	0.482296	0.0019
FBgn0011606	Klp3A	protein_coding	X	X_2491548_SNP	2491548	T	C	1.47574e-08	0.675658	0.0013
FBgn0011606	Klp3A	protein_coding	X	X_2491713_SNP	2491713	C	T	2.33951e-08	0.672012	0.0022
FBgn0011770	Gip	protein_coding	X	X_10223900_SNP	10223900	C	G	5.7077e-06	0.642552	0.0019
FBgn0013305	Nmda1	protein_coding	2R	2R_8765211_SNP	8765211	G	A	5.59158e-08	0.660572	0.0007
FBgn0013305	Nmda1	protein_coding	2R	2R_8764233_SNP	8764233	T	C	8.05507e-07	0.53158	0.0028
FBgn0013988	Strn-Mlck	protein_coding	2R	2R_11879194_SNP	11879194	C	T	3.43228e-07	0.730242	0.0011
FBgn0014469	Cyp4e2	protein_coding	2R	2R_4332147_SNP	4332147	G	A	4.44659e-09	1.19525	0.0002
FBgn0014859	Hr38	protein_coding	2L	2L_20778905_SNP	20778905	C	A	7.95738e-07	1.25007	0.0029
FBgn0015286	Rala	protein_coding	X	X_3611313_SNP	3611313	G	A	4.45928e-09	-1.51173	0.0001
FBgn0015286	Rala	protein_coding	X	X_3608208_SNP	3608208	C	T	5.68297e-09	-1.5006	0.0001
FBgn0015286	Rala	protein_coding	X	X_3608218_SNP	3608218	T	C	5.68297e-09	-1.5006	0.0001
FBgn0015286	Rala	protein_coding	X	X_3608929_SNP	3608929	T	C	5.68297e-09	-1.5006	0.0001
FBgn0015286	Rala	protein_coding	X	X_3609713_SNP	3609713	A	G	5.68297e-09	-1.5006	0.0001
FBgn0015286	Rala	protein_coding	X	X_3610230_SNP	3610230	G	A	5.68297e-09	-1.5006	0.0001
FBgn0015286	Rala	protein_coding	X	X_3610392_SNP	3610392	T	A	5.68297e-09	-1.5006	0.0001
FBgn0015286	Rala	protein_coding	X	X_3610537_SNP	3610537	T	C	5.68297e-09	-1.5006	0.0001
FBgn0015286	Rala	protein_coding	X	X_3609158_SNP	3609158	A	T	7.06144e-09	-1.41206	0.0002
FBgn0015286	Rala	protein_coding	X	X_3609824_SNP	3609824	A	T	7.89885e-09	-1.50457	0.0002
FBgn0015286	Rala	protein_coding	X	X_3618614_SNP	3618614	A	C	1.05124e-08	-1.49772	0.0002
FBgn0015286	Rala	protein_coding	X	X_3607392_SNP	3607392	A	T	1.70286e-08	-1.4858	0.0003
FBgn0015286	Rala	protein_coding	X	X_3608283_SNP	3608283	T	A	2.93934e-08	-1.57455	0.0005
FBgn0015286	Rala	protein_coding	X	X_3610756_SNP	3610756	G	A	2.93934e-08	-1.57455	0.0005
FBgn0015286	Rala	protein_coding	X	X_3607956_SNP	3607956	T	C	4.51759e-08	-1.45434	0.0006
FBgn0015286	Rala	protein_coding	X	X_3608271_SNP	3608271	G	C	4.51759e-08	-1.45434	0.0006
FBgn0015286	Rala	protein_coding	X	X_3609358_SNP	3609358	C	T	4.72197e-08	-1.56595	0.0006
FBgn0015286	Rala	protein_coding	X	X_3607155_SNP	3607155	T	A	7.36808e-08	-1.29385	0.0007
FBgn0015286	Rala	protein_coding	X	X_3607510_SNP	3607510	A	G	7.36808e-08	-1.29385	0.0007
FBgn0015286	Rala	protein_coding	X	X_3614191_SNP	3614191	T	C	1.06954e-07	-1.34515	0.0011
FBgn0015286	Rala	protein_coding	X	X_3615066_SNP	3615066	A	G	1.06954e-07	-1.34515	0.0011
FBgn0015286	Rala	protein_coding	X	X_3615088_SNP	3615088	G	T	1.06954e-07	-1.34515	0.0011
FBgn0015286	Rala	protein_coding	X	X_3615107_SNP	3615107	G	A	1.06954e-07	-1.34515	0.0011
FBgn0015286	Rala	protein_coding	X	X_3615145_SNP	3615145	T	C	1.06954e-07	-1.34515	0.0011
FBgn0015286	Rala	protein_coding	X	X_3615738_SNP	3615738	A	T	1.06954e-07	-1.34515	0.0011
FBgn0015286	Rala	protein_coding	X	X_3616968_SNP	3616968	A	T	1.06954e-07	-1.34515	0.0011
FBgn0015286	Rala	protein_coding	X	X_3617257_SNP	3617257	C	A	1.06954e-07	-1.34515	0.0011
FBgn0015286	Rala	protein_coding	X	X_3617340_SNP	3617340	T	C	1.06954e-07	-1.34515	0.0011
FBgn0015286	Rala	protein_coding	X	X_3618438_SNP	3618438	G	T	1.06954e-07	-1.34515	0.0011
FBgn0015286	Rala	protein_coding	X	X_3617480_SNP	3617480	T	C	1.41094e-07	-1.34353	0.0012
FBgn0015286	Rala	protein_coding	X	X_3608254_SNP	3608254	T	C	1.92044e-07	-1.41252	0.0012
FBgn0015286	Rala	protein_coding	X	X_3615106_SNP	3615106	A	G	2.04942e-07	-1.33281	0.0012
FBgn0015286	Rala	protein_coding	X	X_3616998_SNP	3616998	G	T	2.6764e-07	-1.32494	0.0016
FBgn0015286	Rala	protein_coding	X	X_3608078_SNP	3608078	G	C	3.2438e-07	-1.50444	0.0019
FBgn0015286	Rala	protein_coding	X	X_3613994_SNP	3613994	T	A	5.49848e-07	-1.37872	0.0027
FBgn0015286	Rala	protein_coding	X	X_3616943_SNP	3616943	C	A	5.49848e-07	-1.37872	0.0027
FBgn0015286	Rala	protein_coding	X	X_3616996_SNP	3616996	C	T	5.49848e-07	-1.37872	0.0027
FBgn0015286	Rala	protein_coding	X	X_3609722_SNP	3609722	G	A	6.50612e-07	-1.47487	0.003
FBgn0015286	Rala	protein_coding	X	X_3610238_SNP	3610238	G	A	6.50612e-07	-1.47487	0.003
FBgn0015286	Rala	protein_coding	X	X_3610259_SNP	3610259	T	C	6.50612e-07	-1.47487	0.003
FBgn0015286	Rala	protein_coding	X	X_3610288_SNP	3610288	C	A	6.50612e-07	-1.47487	0.003
FBgn0015286	Rala	protein_coding	X	X_3610297_SNP	3610297	C	A	6.50612e-07	-1.47487	0.003
FBgn0015286	Rala	protein_coding	X	X_3610662_SNP	3610662	G	A	6.50612e-07	-1.47487	0.003
FBgn0015286	Rala	protein_coding	X	X_3610736_SNP	3610736	T	A	6.50612e-07	-1.47487	0.003
FBgn0015575	alpha-Est7	protein_coding	3R	3R_3400620_SNP	3400620	T	A	6.03936e-07	-1.20383	0.0009
FBgn0015575	alpha-Est7	protein_coding	3R	3R_3441383_SNP	3441383	T	A	3.27396e-06	-0.984116	0.0029
FBgn0015737	Hmu	protein_coding	3R	3R_23148509_SNP	23148509	A	T	2.56776e-07	-0.447834	0.0016
FBgn0015789	Rab10	protein_coding	X	X_20125457_SNP	20125457	A	G	6.82251e-08	1.6208	0.0003
FBgn0015789	Rab10	protein_coding	X	X_20125472_SNP	20125472	T	G	6.82251e-08	1.6208	0.0003
FBgn0019830	colt	protein_coding	2L	2L_2735933_SNP	2735933	G	A	1.8758e-06	-0.208524	0.0012
FBgn0020272	mst	protein_coding	X	X_21252456_SNP	21252456	C	A	1.18515e-06	-0.579154	0.0018
FBgn0020391	Nrk	protein_coding	2R	2R_9047457_SNP	9047457	T	C	1.94984e-06	1.57203	0.0016
FBgn0020391	Nrk	protein_coding	2R	2R_9047476_SNP	9047476	T	C	1.94984e-06	1.57203	0.0016
FBgn0020626	Osbp	protein_coding	3R	3R_20846946_SNP	20846946	C	T	6.62738e-07	-0.836715	0.0014
FBgn0020626	Osbp	protein_coding	3R	3R_20846861_SNP	20846861	A	G	6.92421e-07	-0.830083	0.0014
FBgn0021856	l(2)k14505	protein_coding	2L	2L_21345228_SNP	21345228	A	G	3.23157e-09	-0.455688	0.0001
FBgn0021856	l(2)k14505	protein_coding	2L	2L_21291970_SNP	21291970	C	T	4.52159e-09	-0.438572	0.0001
FBgn0021856	l(2)k14505	protein_coding	2L	2L_21299007_SNP	21299007	T	C	5.65831e-08	-0.425258	0.0001
FBgn0021856	l(2)k14505	protein_coding	2L	2L_21291286_SNP	21291286	G	T	7.10751e-08	-0.423385	0.0001
FBgn0021856	l(2)k14505	protein_coding	2L	2L_21280615_SNP	21280615	C	T	5.87514e-07	-0.43089	0.0001
FBgn0021856	l(2)k14505	protein_coding	2L	2L_21260277_SNP	21260277	T	G	8.57715e-07	-0.44862	0.0001
FBgn0021856	l(2)k14505	protein_coding	2L	2L_21258204_SNP	21258204	G	A	1.27307e-06	-0.443999	0.0001
FBgn0021856	l(2)k14505	protein_coding	2L	2L_21292097_SNP	21292097	A	G	3.12043e-06	-0.377936	0.0004
FBgn0021856	l(2)k14505	protein_coding	2L	2L_21292105_SNP	21292105	T	C	3.12043e-06	-0.377936	0.0004
FBgn0021856	l(2)k14505	protein_coding	2L	2L_21242562_SNP	21242562	G	T	3.14467e-06	-0.428407	0.0004
FBgn0021856	l(2)k14505	protein_coding	2L	2L_21246805_SNP	21246805	T	C	3.14467e-06	-0.428407	0.0004
FBgn0021856	l(2)k14505	protein_coding	2L	2L_21254223_SNP	21254223	A	G	3.14467e-06	-0.428407	0.0004
FBgn0021856	l(2)k14505	protein_coding	2L	2L_21273069_SNP	21273069	G	T	3.14467e-06	-0.428407	0.0004
FBgn0021856	l(2)k14505	protein_coding	2L	2L_21331017_SNP	21331017	C	G	3.14467e-06	-0.428407	0.0004
FBgn0021856	l(2)k14505	protein_coding	2L	2L_21259781_SNP	21259781	T	C	3.66471e-06	-0.428524	0.0006
FBgn0021856	l(2)k14505	protein_coding	2L	2L_21263771_SNP	21263771	A	G	3.66471e-06	-0.428524	0.0006
FBgn0021856	l(2)k14505	protein_coding	2L	2L_21239979_SNP	21239979	G	A	5.7862e-06	-0.422444	0.0011
FBgn0021856	l(2)k14505	protein_coding	2L	2L_21289112_SNP	21289112	T	C	6.51809e-06	-0.420815	0.0013
FBgn0021856	l(2)k14505	protein_coding	2L	2L_21292883_SNP	21292883	T	A	6.51809e-06	-0.420815	0.0013
FBgn0021856	l(2)k14505	protein_coding	2L	2L_21342653_SNP	21342653	C	A	6.84356e-06	-0.404385	0.0014
FBgn0021856	l(2)k14505	protein_coding	2L	2L_21260861_SNP	21260861	A	T	8.59519e-06	-0.419167	0.0015
FBgn0021856	l(2)k14505	protein_coding	2L	2L_21295712_SNP	21295712	A	G	1.23107e-05	-0.391574	0.002
FBgn0021967	Pdsw	protein_coding	2L	2L_3465958_SNP	3465958	C	T	8.94863e-09	-0.475738	0.0001
FBgn0021967	Pdsw	protein_coding	2L	2L_3466346_SNP	3466346	G	A	2.54402e-08	-0.462954	0.0002
FBgn0021967	Pdsw	protein_coding	2L	2L_3466343_SNP	3466343	A	G	5.46477e-08	-0.450447	0.0005
FBgn0021967	Pdsw	protein_coding	2L	2L_3466443_SNP	3466443	G	T	5.46477e-08	-0.450447	0.0005
FBgn0021967	Pdsw	protein_coding	2L	2L_3466474_SNP	3466474	A	T	5.46477e-08	-0.450447	0.0005
FBgn0022238	lolal	protein_coding	2R	2R_14042642_SNP	14042642	G	C	2.22886e-09	-0.847146	0.0026
FBgn0023001	melt	protein_coding	3L	3L_7127663_SNP	7127663	A	G	1.65493e-07	0.806513	0.0007
FBgn0023001	melt	protein_coding	3L	3L_7127351_SNP	7127351	T	A	4.12912e-07	0.773363	0.0018
FBgn0023001	melt	protein_coding	3L	3L_7127191_SNP	7127191	C	A	6.4624e-07	0.758925	0.0021
FBgn0023001	melt	protein_coding	3L	3L_7127554_SNP	7127554	G	A	6.4624e-07	0.758925	0.0021
FBgn0023083	fray	protein_coding	3R	3R_14403949_SNP	14403949	C	A	7.33037e-16	-2.29969	0.0003
FBgn0023083	fray	protein_coding	3R	3R_14403970_SNP	14403970	G	T	7.33037e-16	-2.29969	0.0003
FBgn0023083	fray	protein_coding	3R	3R_14403983_SNP	14403983	A	G	7.33037e-16	-2.29969	0.0003
FBgn0023083	fray	protein_coding	3R	3R_14418767_SNP	14418767	T	C	7.33037e-16	-2.29969	0.0003
FBgn0023083	fray	protein_coding	3R	3R_14420681_SNP	14420681	T	A	7.33037e-16	-2.29969	0.0003
FBgn0023083	fray	protein_coding	3R	3R_14420683_SNP	14420683	G	A	7.33037e-16	-2.29969	0.0003
FBgn0023083	fray	protein_coding	3R	3R_14420685_SNP	14420685	A	G	7.33037e-16	-2.29969	0.0003
FBgn0023083	fray	protein_coding	3R	3R_14420783_SNP	14420783	A	T	7.33037e-16	-2.29969	0.0003
FBgn0023083	fray	protein_coding	3R	3R_14420801_SNP	14420801	T	A	7.33037e-16	-2.29969	0.0003
FBgn0023083	fray	protein_coding	3R	3R_14420819_SNP	14420819	A	G	7.33037e-16	-2.29969	0.0003
FBgn0023083	fray	protein_coding	3R	3R_14304305_SNP	14304305	G	A	8.4623e-16	-2.29391	0.0003
FBgn0023083	fray	protein_coding	3R	3R_14405235_SNP	14405235	G	A	8.4623e-16	-2.29391	0.0003
FBgn0023083	fray	protein_coding	3R	3R_14406307_SNP	14406307	C	A	8.4623e-16	-2.29391	0.0003
FBgn0023083	fray	protein_coding	3R	3R_14406317_SNP	14406317	C	T	8.4623e-16	-2.29391	0.0003
FBgn0023083	fray	protein_coding	3R	3R_14406607_SNP	14406607	G	A	8.4623e-16	-2.29391	0.0003
FBgn0023083	fray	protein_coding	3R	3R_14421382_SNP	14421382	G	A	8.4623e-16	-2.29391	0.0003
FBgn0023083	fray	protein_coding	3R	3R_14420782_SNP	14420782	C	A	9.27147e-16	-2.29303	0.0004
FBgn0023130	a6	protein_coding	X	X_1628990_SNP	1628990	A	C	1.25507e-05	-0.742059	0.0023
FBgn0023507	CG3835	protein_coding	X	X_1959257_SNP	1959257	T	A	6.14089e-06	-1.16939	0.0027
FBgn0023507	CG3835	protein_coding	X	X_1959771_SNP	1959771	G	A	6.14089e-06	-1.16939	0.0027
FBgn0023507	CG3835	protein_coding	X	X_1959857_SNP	1959857	C	G	6.14089e-06	-1.16939	0.0027
FBgn0023537	CG17896	protein_coding	X	X_387933_SNP	387933	C	T	3.02311e-07	0.306198	0.0001
FBgn0023537	CG17896	protein_coding	X	X_386729_SNP	386729	G	T	5.16111e-07	0.299432	0.0001
FBgn0023537	CG17896	protein_coding	X	X_386838_SNP	386838	G	C	5.16111e-07	0.299432	0.0001
FBgn0023537	CG17896	protein_coding	X	X_388956_SNP	388956	C	G	5.16111e-07	0.299432	0.0001
FBgn0023537	CG17896	protein_coding	X	X_387288_SNP	387288	A	G	6.77349e-07	0.300359	0.0001
FBgn0023537	CG17896	protein_coding	X	X_371682_SNP	371682	G	C	7.21609e-07	0.310172	0.0001
FBgn0023537	CG17896	protein_coding	X	X_375678_SNP	375678	G	A	1.72717e-06	0.310487	0.0002
FBgn0023537	CG17896	protein_coding	X	X_375679_SNP	375679	A	C	1.72717e-06	0.310487	0.0002
FBgn0023537	CG17896	protein_coding	X	X_373003_SNP	373003	G	T	2.2095e-06	0.308339	0.0002
FBgn0023537	CG17896	protein_coding	X	X_377682_SNP	377682	C	T	2.99856e-06	0.291524	0.0004
FBgn0023537	CG17896	protein_coding	X	X_366327_SNP	366327	C	T	4.20821e-06	0.278681	0.0011
FBgn0023537	CG17896	protein_coding	X	X_376716_SNP	376716	T	C	4.20821e-06	0.278681	0.0011
FBgn0023537	CG17896	protein_coding	X	X_378486_SNP	378486	C	G	4.20821e-06	0.278681	0.0011
FBgn0023537	CG17896	protein_coding	X	X_382816_SNP	382816	G	T	4.20821e-06	0.278681	0.0011
FBgn0023537	CG17896	protein_coding	X	X_382903_SNP	382903	T	C	4.20821e-06	0.278681	0.0011
FBgn0023537	CG17896	protein_coding	X	X_385336_SNP	385336	A	G	4.20821e-06	0.278681	0.0011
FBgn0023537	CG17896	protein_coding	X	X_385387_SNP	385387	T	G	4.20821e-06	0.278681	0.0011
FBgn0023537	CG17896	protein_coding	X	X_385933_SNP	385933	C	T	4.20821e-06	0.278681	0.0011
FBgn0023537	CG17896	protein_coding	X	X_390165_SNP	390165	T	A	4.20821e-06	0.278681	0.0011
FBgn0023537	CG17896	protein_coding	X	X_371414_SNP	371414	C	T	6.23737e-06	0.281952	0.0017
FBgn0023537	CG17896	protein_coding	X	X_402095_SNP	402095	C	T	7.84726e-06	0.300277	0.002
FBgn0023540	CG3630	protein_coding	X	X_2065179_SNP	2065179	A	G	1.63084e-08	0.626001	0.0001
FBgn0023540	CG3630	protein_coding	X	X_2064765_SNP	2064765	C	T	1.51478e-07	0.58906	0.0003
FBgn0023540	CG3630	protein_coding	X	X_2064802_SNP	2064802	G	T	1.51478e-07	0.58906	0.0003
FBgn0023540	CG3630	protein_coding	X	X_2065115_SNP	2065115	T	C	1.51478e-07	0.58906	0.0003
FBgn0023540	CG3630	protein_coding	X	X_2060996_SNP	2060996	T	G	1.65953e-07	0.596466	0.0004
FBgn0023540	CG3630	protein_coding	X	X_2069384_SNP	2069384	T	C	1.89069e-07	0.605657	0.0004
FBgn0023540	CG3630	protein_coding	X	X_2061260_SNP	2061260	T	C	3.1161e-07	0.588205	0.0006
FBgn0023540	CG3630	protein_coding	X	X_2064491_SNP	2064491	T	G	3.32744e-07	0.589781	0.0006
FBgn0023540	CG3630	protein_coding	X	X_2065781_SNP	2065781	G	T	8.3677e-07	0.576723	0.0016
FBgn0024183	vig	protein_coding	2L	2L_15088346_SNP	15088346	A	G	1.61911e-06	0.184182	0.0007
FBgn0024191	sip1	protein_coding	2L	2L_5724040_SNP	5724040	C	A	1.66915e-06	-0.619134	0.0005
FBgn0024191	sip1	protein_coding	2L	2L_5730001_SNP	5730001	T	G	3.29658e-06	-0.599908	0.0011
FBgn0024191	sip1	protein_coding	2L	2L_5730036_SNP	5730036	A	G	6.48242e-06	-0.56544	0.0028
FBgn0024191	sip1	protein_coding	2L	2L_5730041_SNP	5730041	C	A	6.48242e-06	-0.56544	0.0028
FBgn0024222	ird5	protein_coding	3R	3R_11872089_SNP	11872089	T	C	4.26488e-08	-1.5116	0.0022
FBgn0024222	ird5	protein_coding	3R	3R_11864302_SNP	11864302	C	A	4.82569e-08	-1.50438	0.0022
FBgn0024222	ird5	protein_coding	3R	3R_11867261_SNP	11867261	C	T	4.82569e-08	-1.50438	0.0022
FBgn0024222	ird5	protein_coding	3R	3R_11867359_SNP	11867359	G	A	4.82569e-08	-1.50438	0.0022
FBgn0024222	ird5	protein_coding	3R	3R_11868682_SNP	11868682	C	G	4.82569e-08	-1.50438	0.0022
FBgn0024989	CG3777	protein_coding	X	X_79016_SNP	79016	C	T	7.31755e-08	-0.629313	0.0002
FBgn0024989	CG3777	protein_coding	X	X_229459_SNP	229459	A	G	2.21231e-07	-0.633584	0.0004
FBgn0024989	CG3777	protein_coding	X	X_235802_SNP	235802	A	C	2.61656e-07	-0.608496	0.0004
FBgn0024989	CG3777	protein_coding	X	X_92412_SNP	92412	A	G	2.75215e-07	-0.590183	0.0004
FBgn0024989	CG3777	protein_coding	X	X_233706_SNP	233706	A	T	3.38646e-07	-0.58307	0.0004
FBgn0024989	CG3777	protein_coding	X	X_218859_SNP	218859	T	G	4.76641e-07	-0.569287	0.0004
FBgn0024989	CG3777	protein_coding	X	X_226217_SNP	226217	G	A	4.76641e-07	-0.569287	0.0004
FBgn0024989	CG3777	protein_coding	X	X_140574_SNP	140574	A	G	4.9056e-07	-0.608309	0.0004
FBgn0024989	CG3777	protein_coding	X	X_219278_SNP	219278	G	A	6.81068e-07	-0.598961	0.0005
FBgn0024989	CG3777	protein_coding	X	X_80639_SNP	80639	G	A	7.74237e-07	-0.592948	0.0005
FBgn0024989	CG3777	protein_coding	X	X_86073_SNP	86073	G	A	7.74237e-07	-0.592948	0.0005
FBgn0024989	CG3777	protein_coding	X	X_208565_SNP	208565	A	G	7.74237e-07	-0.592948	0.0005
FBgn0024989	CG3777	protein_coding	X	X_178497_SNP	178497	G	A	9.9781e-07	-0.572015	0.0005
FBgn0024989	CG3777	protein_coding	X	X_149898_SNP	149898	A	G	1.16457e-06	-0.569695	0.0007
FBgn0024989	CG3777	protein_coding	X	X_176658_SNP	176658	C	A	1.16457e-06	-0.569695	0.0007
FBgn0024989	CG3777	protein_coding	X	X_219261_SNP	219261	G	C	1.16457e-06	-0.569695	0.0007
FBgn0024989	CG3777	protein_coding	X	X_228934_SNP	228934	T	C	1.16457e-06	-0.569695	0.0007
FBgn0024989	CG3777	protein_coding	X	X_77529_SNP	77529	A	G	1.25676e-06	-0.550754	0.0007
FBgn0024989	CG3777	protein_coding	X	X_91354_SNP	91354	C	T	1.25676e-06	-0.550754	0.0007
FBgn0024989	CG3777	protein_coding	X	X_92157_SNP	92157	A	G	1.25676e-06	-0.550754	0.0007
FBgn0024989	CG3777	protein_coding	X	X_95415_SNP	95415	A	T	1.25676e-06	-0.550754	0.0007
FBgn0024989	CG3777	protein_coding	X	X_142167_SNP	142167	A	G	1.25676e-06	-0.550754	0.0007
FBgn0024989	CG3777	protein_coding	X	X_153084_SNP	153084	T	C	1.25676e-06	-0.550754	0.0007
FBgn0024989	CG3777	protein_coding	X	X_155350_SNP	155350	C	G	1.25676e-06	-0.550754	0.0007
FBgn0024989	CG3777	protein_coding	X	X_157269_SNP	157269	G	T	1.25676e-06	-0.550754	0.0007
FBgn0024989	CG3777	protein_coding	X	X_179437_SNP	179437	T	A	1.25676e-06	-0.550754	0.0007
FBgn0024989	CG3777	protein_coding	X	X_185762_SNP	185762	T	A	1.25676e-06	-0.550754	0.0007
FBgn0024989	CG3777	protein_coding	X	X_186463_SNP	186463	T	C	1.25676e-06	-0.550754	0.0007
FBgn0024989	CG3777	protein_coding	X	X_198996_SNP	198996	C	G	1.25676e-06	-0.550754	0.0007
FBgn0024989	CG3777	protein_coding	X	X_199208_SNP	199208	A	G	1.25676e-06	-0.550754	0.0007
FBgn0024989	CG3777	protein_coding	X	X_203313_SNP	203313	A	C	1.25676e-06	-0.550754	0.0007
FBgn0024989	CG3777	protein_coding	X	X_204108_SNP	204108	C	T	1.25676e-06	-0.550754	0.0007
FBgn0024989	CG3777	protein_coding	X	X_218166_SNP	218166	T	C	1.25676e-06	-0.550754	0.0007
FBgn0024989	CG3777	protein_coding	X	X_218743_SNP	218743	C	T	1.25676e-06	-0.550754	0.0007
FBgn0024989	CG3777	protein_coding	X	X_221813_SNP	221813	C	G	1.25676e-06	-0.550754	0.0007
FBgn0024989	CG3777	protein_coding	X	X_222311_SNP	222311	C	G	1.25676e-06	-0.550754	0.0007
FBgn0024989	CG3777	protein_coding	X	X_228308_SNP	228308	C	G	1.25676e-06	-0.550754	0.0007
FBgn0024989	CG3777	protein_coding	X	X_89430_SNP	89430	C	T	1.39343e-06	-0.583888	0.0008
FBgn0024989	CG3777	protein_coding	X	X_97614_SNP	97614	T	G	1.39343e-06	-0.583888	0.0008
FBgn0024989	CG3777	protein_coding	X	X_165157_SNP	165157	C	A	1.39343e-06	-0.583888	0.0008
FBgn0024989	CG3777	protein_coding	X	X_220590_SNP	220590	C	T	1.39343e-06	-0.583888	0.0008
FBgn0024989	CG3777	protein_coding	X	X_98077_SNP	98077	G	A	1.47845e-06	-0.586964	0.0008
FBgn0024989	CG3777	protein_coding	X	X_158084_SNP	158084	T	G	1.51089e-06	-0.565712	0.0008
FBgn0024989	CG3777	protein_coding	X	X_204964_SNP	204964	T	C	1.53124e-06	-0.586401	0.0008
FBgn0024989	CG3777	protein_coding	X	X_176301_SNP	176301	A	C	1.65896e-06	-0.564259	0.0009
FBgn0024989	CG3777	protein_coding	X	X_219030_SNP	219030	C	G	1.65896e-06	-0.564259	0.0009
FBgn0024989	CG3777	protein_coding	X	X_236620_SNP	236620	C	T	1.73169e-06	-0.580415	0.0009
FBgn0024989	CG3777	protein_coding	X	X_179480_SNP	179480	A	C	1.81322e-06	-0.562866	0.0009
FBgn0024989	CG3777	protein_coding	X	X_162942_SNP	162942	G	C	1.83181e-06	-0.554877	0.0009
FBgn0024989	CG3777	protein_coding	X	X_157064_SNP	157064	A	T	1.87899e-06	-0.566821	0.0009
FBgn0024989	CG3777	protein_coding	X	X_77836_SNP	77836	A	T	2.06948e-06	-0.54788	0.0009
FBgn0024989	CG3777	protein_coding	X	X_143725_SNP	143725	T	A	2.42712e-06	-0.545383	0.0012
FBgn0024989	CG3777	protein_coding	X	X_217895_SNP	217895	G	T	2.42712e-06	-0.545383	0.0012
FBgn0024989	CG3777	protein_coding	X	X_204967_SNP	204967	T	C	2.51958e-06	-0.544792	0.0012
FBgn0024989	CG3777	protein_coding	X	X_198499_SNP	198499	C	T	2.65407e-06	-0.577341	0.0012
FBgn0024989	CG3777	protein_coding	X	X_161046_SNP	161046	A	C	2.68852e-06	-0.601843	0.0012
FBgn0024989	CG3777	protein_coding	X	X_161834_SNP	161834	A	G	3.20824e-06	-0.570183	0.0014
FBgn0024989	CG3777	protein_coding	X	X_82581_SNP	82581	C	G	3.64295e-06	-0.547476	0.0015
FBgn0024989	CG3777	protein_coding	X	X_84640_SNP	84640	C	T	3.64295e-06	-0.547476	0.0015
FBgn0024989	CG3777	protein_coding	X	X_85421_SNP	85421	G	C	3.64295e-06	-0.547476	0.0015
FBgn0024989	CG3777	protein_coding	X	X_97714_SNP	97714	A	G	3.64295e-06	-0.547476	0.0015
FBgn0024989	CG3777	protein_coding	X	X_139366_SNP	139366	A	G	3.64295e-06	-0.547476	0.0015
FBgn0024989	CG3777	protein_coding	X	X_147172_SNP	147172	A	T	3.64295e-06	-0.547476	0.0015
FBgn0024989	CG3777	protein_coding	X	X_147188_SNP	147188	C	T	3.64295e-06	-0.547476	0.0015
FBgn0024989	CG3777	protein_coding	X	X_150845_SNP	150845	G	A	3.64295e-06	-0.547476	0.0015
FBgn0024989	CG3777	protein_coding	X	X_154992_SNP	154992	A	G	3.64295e-06	-0.547476	0.0015
FBgn0024989	CG3777	protein_coding	X	X_155643_SNP	155643	A	G	3.64295e-06	-0.547476	0.0015
FBgn0024989	CG3777	protein_coding	X	X_161464_SNP	161464	A	T	3.64295e-06	-0.547476	0.0015
FBgn0024989	CG3777	protein_coding	X	X_162365_SNP	162365	G	A	3.64295e-06	-0.547476	0.0015
FBgn0024989	CG3777	protein_coding	X	X_171131_SNP	171131	T	A	3.64295e-06	-0.547476	0.0015
FBgn0024989	CG3777	protein_coding	X	X_174272_SNP	174272	G	C	3.64295e-06	-0.547476	0.0015
FBgn0024989	CG3777	protein_coding	X	X_175071_SNP	175071	G	A	3.64295e-06	-0.547476	0.0015
FBgn0024989	CG3777	protein_coding	X	X_178496_SNP	178496	T	A	3.64295e-06	-0.547476	0.0015
FBgn0024989	CG3777	protein_coding	X	X_179270_SNP	179270	T	C	3.64295e-06	-0.547476	0.0015
FBgn0024989	CG3777	protein_coding	X	X_183390_SNP	183390	A	G	3.64295e-06	-0.547476	0.0015
FBgn0024989	CG3777	protein_coding	X	X_183391_SNP	183391	A	C	3.64295e-06	-0.547476	0.0015
FBgn0024989	CG3777	protein_coding	X	X_185877_SNP	185877	G	A	3.64295e-06	-0.547476	0.0015
FBgn0024989	CG3777	protein_coding	X	X_218342_SNP	218342	T	A	3.64295e-06	-0.547476	0.0015
FBgn0024989	CG3777	protein_coding	X	X_219159_SNP	219159	T	C	3.64295e-06	-0.547476	0.0015
FBgn0024989	CG3777	protein_coding	X	X_223377_SNP	223377	G	T	4.0568e-06	-0.542075	0.0017
FBgn0024989	CG3777	protein_coding	X	X_79434_SNP	79434	G	C	4.10098e-06	-0.590516	0.0017
FBgn0024989	CG3777	protein_coding	X	X_198737_SNP	198737	G	T	4.21155e-06	-0.59003	0.0018
FBgn0024989	CG3777	protein_coding	X	X_173924_SNP	173924	T	G	4.54502e-06	-0.557011	0.0018
FBgn0024989	CG3777	protein_coding	X	X_159194_SNP	159194	G	A	4.76179e-06	-0.546989	0.0019
FBgn0024989	CG3777	protein_coding	X	X_165840_SNP	165840	G	A	4.76179e-06	-0.546989	0.0019
FBgn0024989	CG3777	protein_coding	X	X_97682_SNP	97682	A	G	4.96065e-06	-0.562595	0.0019
FBgn0024989	CG3777	protein_coding	X	X_209375_SNP	209375	A	G	5.03142e-06	-0.54604	0.0021
FBgn0024989	CG3777	protein_coding	X	X_176081_SNP	176081	C	A	5.70058e-06	-0.543871	0.0024
FBgn0024989	CG3777	protein_coding	X	X_203229_SNP	203229	A	T	5.70058e-06	-0.543871	0.0024
FBgn0024989	CG3777	protein_coding	X	X_218075_SNP	218075	A	G	6.73688e-06	-0.54093	0.0025
FBgn0024989	CG3777	protein_coding	X	X_234083_SNP	234083	A	T	7.62858e-06	-0.558617	0.0028
FBgn0024989	CG3777	protein_coding	X	X_211711_SNP	211711	C	T	8.49124e-06	-0.556612	0.0029
FBgn0024989	CG3777	protein_coding	X	X_233516_SNP	233516	A	G	8.77396e-06	-0.576163	0.003
FBgn0024989	CG3777	protein_coding	X	X_203894_SNP	203894	A	C	9.18655e-06	-0.539644	0.003
FBgn0025582	Int6	protein_coding	3L	3L_16780227_SNP	16780227	A	G	7.39739e-07	0.223524	0.0028
FBgn0025592	Gyk	protein_coding	3L	3L_161961_SNP	161961	A	T	4.20905e-09	1.43077	0.0004
FBgn0025621	CG16989	protein_coding	X	X_651588_SNP	651588	C	T	3.35983e-06	-0.546294	0.0021
FBgn0025621	CG16989	protein_coding	X	X_651778_SNP	651778	C	T	3.35983e-06	-0.546294	0.0021
FBgn0025621	CG16989	protein_coding	X	X_657373_SNP	657373	G	C	3.35983e-06	-0.546294	0.0021
FBgn0025878	wrapper	protein_coding	2R	2R_18261538_SNP	18261538	A	G	2.09285e-07	1.70443	0.0004
FBgn0025878	wrapper	protein_coding	2R	2R_18261615_SNP	18261615	T	A	2.09285e-07	1.70443	0.0004
FBgn0025878	wrapper	protein_coding	2R	2R_18261322_SNP	18261322	T	G	2.78469e-07	1.74419	0.0004
FBgn0025878	wrapper	protein_coding	2R	2R_18261737_SNP	18261737	G	T	2.78469e-07	1.74419	0.0004
FBgn0025878	wrapper	protein_coding	2R	2R_18264358_SNP	18264358	A	G	2.78469e-07	1.74419	0.0004
FBgn0025878	wrapper	protein_coding	2R	2R_18266315_SNP	18266315	A	T	2.78469e-07	1.74419	0.0004
FBgn0025878	wrapper	protein_coding	2R	2R_18262117_SNP	18262117	G	C	3.68637e-07	1.67036	0.0007
FBgn0025878	wrapper	protein_coding	2R	2R_18262141_SNP	18262141	A	T	3.68637e-07	1.67036	0.0007
FBgn0025878	wrapper	protein_coding	2R	2R_18262380_SNP	18262380	G	A	4.54931e-07	1.71349	0.0007
FBgn0025878	wrapper	protein_coding	2R	2R_18262966_SNP	18262966	C	T	4.54931e-07	1.71349	0.0007
FBgn0025878	wrapper	protein_coding	2R	2R_18263350_SNP	18263350	G	A	4.54931e-07	1.71349	0.0007
FBgn0025878	wrapper	protein_coding	2R	2R_18264097_SNP	18264097	C	T	4.54931e-07	1.71349	0.0007
FBgn0025878	wrapper	protein_coding	2R	2R_18266365_SNP	18266365	C	A	4.54931e-07	1.71349	0.0007
FBgn0025878	wrapper	protein_coding	2R	2R_18268373_SNP	18268373	C	G	6.59576e-07	1.70887	0.0007
FBgn0025878	wrapper	protein_coding	2R	2R_18268400_SNP	18268400	G	T	6.59576e-07	1.70887	0.0007
FBgn0025878	wrapper	protein_coding	2R	2R_18265499_SNP	18265499	G	A	1.00948e-06	1.76382	0.0011
FBgn0025878	wrapper	protein_coding	2R	2R_18267420_SNP	18267420	G	A	1.0354e-06	1.67862	0.0013
FBgn0025878	wrapper	protein_coding	2R	2R_18267450_SNP	18267450	G	A	1.0354e-06	1.67862	0.0013
FBgn0025878	wrapper	protein_coding	2R	2R_18267527_SNP	18267527	G	C	1.0354e-06	1.67862	0.0013
FBgn0025878	wrapper	protein_coding	2R	2R_18262240_SNP	18262240	A	T	1.31667e-06	1.67857	0.0022
FBgn0025878	wrapper	protein_coding	2R	2R_18261166_SNP	18261166	G	T	1.47699e-06	1.67335	0.0024
FBgn0025878	wrapper	protein_coding	2R	2R_18261198_SNP	18261198	A	G	1.47699e-06	1.67335	0.0024
FBgn0025878	wrapper	protein_coding	2R	2R_18261623_SNP	18261623	G	A	1.76819e-06	1.72725	0.0028
FBgn0025878	wrapper	protein_coding	2R	2R_18264359_SNP	18264359	C	A	1.88413e-06	1.73427	0.003
FBgn0026324	Taf10b	protein_coding	2L	2L_2765436_SNP	2765436	A	G	7.55906e-09	-0.557167	0.0001
FBgn0026324	Taf10b	protein_coding	2L	2L_2766003_SNP	2766003	T	C	3.04151e-07	-0.51947	0.0006
FBgn0026324	Taf10b	protein_coding	2L	2L_2765874_SNP	2765874	A	T	5.80208e-07	-0.496758	0.0007
FBgn0026324	Taf10b	protein_coding	2L	2L_2763304_SNP	2763304	C	T	6.86324e-07	0.496116	0.0009
FBgn0026324	Taf10b	protein_coding	2L	2L_2761961_SNP	2761961	A	G	2.78472e-06	0.483214	0.0025
FBgn0026417	Hus1-like	protein_coding	3R	3R_723882_SNP	723882	C	G	1.56988e-05	-0.520904	0.0015
FBgn0026753	Vha13	protein_coding	3R	3R_15421556_SNP	15421556	A	G	2.04924e-09	0.516476	0.003
FBgn0027055	CSN3	protein_coding	3L	3L_20831676_SNP	20831676	G	A	8.24324e-10	0.555781	0.0001
FBgn0027055	CSN3	protein_coding	3L	3L_20824635_SNP	20824635	A	C	6.21032e-09	0.54026	0.0001
FBgn0027055	CSN3	protein_coding	3L	3L_20834136_SNP	20834136	T	G	6.21032e-09	0.54026	0.0001
FBgn0027055	CSN3	protein_coding	3L	3L_20834666_SNP	20834666	A	C	6.21032e-09	0.54026	0.0001
FBgn0027082	Aats-pro	protein_coding	3L	3L_2652268_SNP	2652268	A	T	2.60091e-07	0.854856	0.003
FBgn0027082	Aats-pro	protein_coding	3L	3L_2652281_SNP	2652281	C	A	2.60091e-07	0.854856	0.003
FBgn0027082	Aats-pro	protein_coding	3L	3L_2652376_SNP	2652376	C	T	2.60091e-07	0.854856	0.003
FBgn0027101	Dyrk3	protein_coding	4	4_1146504_SNP	1146504	G	A	4.11851e-10	-0.880775	0.0002
FBgn0027101	Dyrk3	protein_coding	4	4_1208691_SNP	1208691	A	G	5.83148e-10	-0.878736	0.0002
FBgn0027101	Dyrk3	protein_coding	4	4_1236231_SNP	1236231	C	T	1.83029e-09	-0.865731	0.001
FBgn0027101	Dyrk3	protein_coding	4	4_1144073_SNP	1144073	A	T	1.90334e-09	-0.865266	0.0011
FBgn0027101	Dyrk3	protein_coding	4	4_1226562_SNP	1226562	T	C	5.36971e-09	-0.850747	0.0017
FBgn0027507	CG1344	protein_coding	2R	2R_1548066_SNP	1548066	C	T	2.81104e-08	0.778437	0.0001
FBgn0027507	CG1344	protein_coding	2R	2R_1548067_SNP	1548067	T	A	3.80676e-08	0.787879	0.0001
FBgn0027507	CG1344	protein_coding	2R	2R_1549341_SNP	1549341	C	T	8.38268e-07	-0.774556	0.0003
FBgn0027507	CG1344	protein_coding	2R	2R_1549464_SNP	1549464	A	T	8.38268e-07	-0.774556	0.0003
FBgn0027565	CG5498	protein_coding	3L	3L_20375625_SNP	20375625	G	A	6.14954e-06	-0.395156	0.0008
FBgn0027903	CG12018	protein_coding	3L	3L_1776983_SNP	1776983	T	C	3.39002e-07	0.436602	0.0005
FBgn0028372	isopeptidase-T-3	protein_coding	2R	2R_15558249_SNP	15558249	G	T	4.13228e-09	-1.91541	0.0001
FBgn0028372	isopeptidase-T-3	protein_coding	2R	2R_15557153_SNP	15557153	A	G	5.26225e-08	-1.83892	0.0001
FBgn0028372	isopeptidase-T-3	protein_coding	2R	2R_15557855_SNP	15557855	A	T	5.42345e-08	-1.92796	0.0001
FBgn0028372	isopeptidase-T-3	protein_coding	2R	2R_15557328_SNP	15557328	G	A	6.53423e-07	-1.77364	0.0011
FBgn0028401	Snap24	protein_coding	3R	3R_5571741_SNP	5571741	T	A	1.59502e-06	1.75528	0.0008
FBgn0028401	Snap24	protein_coding	3R	3R_5562712_SNP	5562712	A	G	1.74321e-06	1.74395	0.001
FBgn0028436	ECSIT	protein_coding	3R	3R_1740458_SNP	1740458	C	A	3.20627e-06	0.26893	0.0026
FBgn0028563	sut1	protein_coding	2R	2R_3976487_SNP	3976487	G	A	1.29729e-07	-0.807376	0.0008
FBgn0028563	sut1	protein_coding	2R	2R_3978780_SNP	3978780	T	C	1.29729e-07	-0.807376	0.0008
FBgn0028563	sut1	protein_coding	2R	2R_3979815_SNP	3979815	G	A	1.29729e-07	-0.807376	0.0008
FBgn0028563	sut1	protein_coding	2R	2R_3980120_SNP	3980120	A	G	1.29729e-07	-0.807376	0.0008
FBgn0028563	sut1	protein_coding	2R	2R_3980372_SNP	3980372	T	A	1.29729e-07	-0.807376	0.0008
FBgn0028563	sut1	protein_coding	2R	2R_3980822_SNP	3980822	C	T	1.29729e-07	-0.807376	0.0008
FBgn0028671	Vha100-1	protein_coding	3R	3R_24968968_SNP	24968968	C	T	7.23932e-17	-1.84595	0.0005
FBgn0028671	Vha100-1	protein_coding	3R	3R_24970341_SNP	24970341	C	T	7.23932e-17	-1.84595	0.0005
FBgn0028671	Vha100-1	protein_coding	3R	3R_24974473_SNP	24974473	C	A	7.23932e-17	-1.84595	0.0005
FBgn0028671	Vha100-1	protein_coding	3R	3R_24975278_SNP	24975278	T	C	7.23932e-17	-1.84595	0.0005
FBgn0028671	Vha100-1	protein_coding	3R	3R_24972801_SNP	24972801	T	C	7.23932e-17	1.84595	0.0005
FBgn0028671	Vha100-1	protein_coding	3R	3R_24972993_SNP	24972993	A	G	7.23932e-17	1.84595	0.0005
FBgn0028671	Vha100-1	protein_coding	3R	3R_24964071_SNP	24964071	T	C	8.89163e-17	-1.84036	0.0007
FBgn0028671	Vha100-1	protein_coding	3R	3R_24964170_SNP	24964170	C	T	8.89163e-17	-1.84036	0.0007
FBgn0028671	Vha100-1	protein_coding	3R	3R_24974155_SNP	24974155	T	C	1.54877e-16	-1.84547	0.002
FBgn0028671	Vha100-1	protein_coding	3R	3R_24961922_SNP	24961922	C	A	1.85039e-16	-1.83969	0.002
FBgn0028671	Vha100-1	protein_coding	3R	3R_24977594_SNP	24977594	A	G	3.64163e-16	-1.83946	0.0023
FBgn0028671	Vha100-1	protein_coding	3R	3R_24988215_SNP	24988215	C	A	4.18557e-16	-1.8339	0.0027
FBgn0029152	Mkrn1	protein_coding	3L	3L_21603017_SNP	21603017	G	A	1.51764e-05	-0.197357	0.0015
FBgn0029152	Mkrn1	protein_coding	3L	3L_21603076_SNP	21603076	G	C	1.51764e-05	-0.197357	0.0015
FBgn0029152	Mkrn1	protein_coding	3L	3L_21603096_SNP	21603096	C	T	1.51764e-05	-0.197357	0.0015
FBgn0029152	Mkrn1	protein_coding	3L	3L_21606697_SNP	21606697	G	C	1.51764e-05	-0.197357	0.0015
FBgn0029170	TwdlT	protein_coding	3R	3R_22906671_SNP	22906671	A	C	2.65594e-06	1.21135	0.0026
FBgn0029502	COQ7	protein_coding	X	X_6702799_SNP	6702799	G	A	1.54105e-06	0.371732	0.0001
FBgn0029648	CG3603	protein_coding	X	X_2843048_SNP	2843048	A	T	2.19102e-13	1.92626	0.0001
FBgn0029648	CG3603	protein_coding	X	X_2843217_SNP	2843217	A	C	3.56226e-10	1.82576	0.0001
FBgn0029648	CG3603	protein_coding	X	X_2843353_SNP	2843353	C	T	2.21289e-09	1.72701	0.0002
FBgn0029648	CG3603	protein_coding	X	X_2842962_SNP	2842962	G	A	8.453e-09	1.7128	0.0002
FBgn0029648	CG3603	protein_coding	X	X_2843024_SNP	2843024	A	C	8.453e-09	1.7128	0.0002
FBgn0029648	CG3603	protein_coding	X	X_2843152_SNP	2843152	T	A	1.2313e-08	1.7843	0.0002
FBgn0029648	CG3603	protein_coding	X	X_2842912_SNP	2842912	A	C	8.17466e-08	1.6613	0.0007
FBgn0029648	CG3603	protein_coding	X	X_2843417_SNP	2843417	G	T	5.23454e-07	1.57943	0.0016
FBgn0029648	CG3603	protein_coding	X	X_2843441_SNP	2843441	T	A	5.23454e-07	1.57943	0.0016
FBgn0029648	CG3603	protein_coding	X	X_2843452_SNP	2843452	T	G	1.30332e-06	1.58629	0.0029
FBgn0029666	CG10803	protein_coding	X	X_3382150_SNP	3382150	A	T	2.9416e-08	-0.446748	0.0001
FBgn0029666	CG10803	protein_coding	X	X_3383841_SNP	3383841	T	G	3.79617e-08	0.426393	0.0001
FBgn0029666	CG10803	protein_coding	X	X_3383146_SNP	3383146	C	T	3.79617e-08	-0.426393	0.0001
FBgn0029666	CG10803	protein_coding	X	X_3384252_SNP	3384252	T	A	3.79617e-08	-0.426393	0.0001
FBgn0029666	CG10803	protein_coding	X	X_3382189_SNP	3382189	C	T	4.19299e-08	-0.440104	0.0002
FBgn0029666	CG10803	protein_coding	X	X_3382120_SNP	3382120	G	A	6.27153e-08	-0.428493	0.0002
FBgn0029666	CG10803	protein_coding	X	X_3385221_SNP	3385221	T	C	1.38149e-07	-0.425529	0.0002
FBgn0029666	CG10803	protein_coding	X	X_3385248_SNP	3385248	C	T	1.75268e-07	-0.407074	0.0002
FBgn0029666	CG10803	protein_coding	X	X_3385286_SNP	3385286	T	A	1.75268e-07	-0.407074	0.0002
FBgn0029666	CG10803	protein_coding	X	X_3385182_SNP	3385182	C	T	1.76015e-07	-0.412956	0.0002
FBgn0029666	CG10803	protein_coding	X	X_3382310_SNP	3382310	G	A	5.28873e-07	0.407828	0.0003
FBgn0029666	CG10803	protein_coding	X	X_3382306_SNP	3382306	C	T	6.39851e-07	0.401422	0.0003
FBgn0029666	CG10803	protein_coding	X	X_3382281_SNP	3382281	C	A	7.12995e-07	0.410124	0.0003
FBgn0029666	CG10803	protein_coding	X	X_3381760_SNP	3381760	G	A	8.59772e-07	-0.435241	0.0003
FBgn0029666	CG10803	protein_coding	X	X_3381972_SNP	3381972	C	T	8.59772e-07	-0.435241	0.0003
FBgn0029666	CG10803	protein_coding	X	X_3382087_SNP	3382087	G	T	8.59772e-07	-0.435241	0.0003
FBgn0029666	CG10803	protein_coding	X	X_3382079_SNP	3382079	T	C	1.14048e-06	-0.434802	0.0003
FBgn0029666	CG10803	protein_coding	X	X_3384245_SNP	3384245	G	T	1.65612e-06	-0.416319	0.0003
FBgn0029666	CG10803	protein_coding	X	X_3384073_SNP	3384073	T	A	1.96075e-06	0.422993	0.0003
FBgn0029666	CG10803	protein_coding	X	X_3381915_SNP	3381915	A	G	1.98277e-06	-0.428275	0.0003
FBgn0029666	CG10803	protein_coding	X	X_3384071_SNP	3384071	A	T	2.11037e-06	0.409349	0.0004
FBgn0029666	CG10803	protein_coding	X	X_3385322_SNP	3385322	G	C	3.75269e-06	-0.381783	0.001
FBgn0029666	CG10803	protein_coding	X	X_3383948_SNP	3383948	G	A	3.82104e-06	0.414786	0.0011
FBgn0029761	SK	protein_coding	X	X_5230324_SNP	5230324	G	C	4.16885e-07	-1.17462	0.0007
FBgn0029761	SK	protein_coding	X	X_5230405_SNP	5230405	T	G	9.80202e-07	-1.08446	0.0012
FBgn0029826	CG6041	protein_coding	X	X_5836005_SNP	5836005	C	T	2.62661e-10	-1.62077	0.0015
FBgn0029905	Nf-YC	protein_coding	X	X_6713684_SNP	6713684	A	G	5.66497e-07	0.392043	0.0005
FBgn0029905	Nf-YC	protein_coding	X	X_6715198_SNP	6715198	A	G	1.39462e-06	-0.379328	0.0009
FBgn0029980	CG10778	protein_coding	X	X_7805273_SNP	7805273	T	C	9.20111e-07	-0.541727	0.0025
FBgn0030010	CG10959	protein_coding	X	X_8078761_SNP	8078761	T	A	2.35659e-05	-0.583139	0.0009
FBgn0030055	CG12772	protein_coding	X	X_8574795_SNP	8574795	T	C	9.35362e-09	-2.19989	0.0001
FBgn0030055	CG12772	protein_coding	X	X_8574256_SNP	8574256	T	G	1.69068e-08	-1.96829	0.0002
FBgn0030055	CG12772	protein_coding	X	X_8574243_SNP	8574243	A	G	4.80419e-07	-1.96703	0.0028
FBgn0030092	fh	protein_coding	X	X_9042055_SNP	9042055	A	C	1.37914e-06	-0.488144	0.0006
FBgn0030121	Cfp1	protein_coding	X	X_9240647_SNP	9240647	C	T	2.90583e-09	-1.3294	0.001
FBgn0030121	Cfp1	protein_coding	X	X_9240648_SNP	9240648	C	A	2.90583e-09	-1.3294	0.001
FBgn0030121	Cfp1	protein_coding	X	X_9240656_SNP	9240656	A	T	2.90583e-09	-1.3294	0.001
FBgn0030121	Cfp1	protein_coding	X	X_9240659_SNP	9240659	T	G	2.90583e-09	-1.3294	0.001
FBgn0030121	Cfp1	protein_coding	X	X_9240661_SNP	9240661	C	T	2.90583e-09	-1.3294	0.001
FBgn0030121	Cfp1	protein_coding	X	X_9240667_SNP	9240667	A	T	2.90583e-09	-1.3294	0.001
FBgn0030121	Cfp1	protein_coding	X	X_9240669_SNP	9240669	C	T	2.90583e-09	-1.3294	0.001
FBgn0030156	CG15247	protein_coding	X	X_9742773_SNP	9742773	A	G	1.85639e-06	1.06088	0.0011
FBgn0030156	CG15247	protein_coding	X	X_9742758_SNP	9742758	A	T	2.77452e-06	1.06396	0.0015
FBgn0030156	CG15247	protein_coding	X	X_9743598_SNP	9743598	C	T	3.27886e-06	1.10577	0.0016
FBgn0030269	CG18292	protein_coding	X	X_11033032_SNP	11033032	A	C	8.92885e-10	-0.420084	0.0001
FBgn0030467	CG1764	protein_coding	X	X_13097463_SNP	13097463	A	C	9.92918e-06	-0.400585	0.0027
FBgn0030587	CG9522	protein_coding	X	X_14743861_SNP	14743861	A	G	4.73939e-08	2.16542	0.0002
FBgn0030587	CG9522	protein_coding	X	X_14743549_SNP	14743549	A	T	2.49373e-07	2.10429	0.0004
FBgn0030587	CG9522	protein_coding	X	X_14743316_SNP	14743316	A	G	3.98209e-07	2.17871	0.0006
FBgn0030587	CG9522	protein_coding	X	X_14743325_SNP	14743325	T	A	3.98209e-07	2.17871	0.0006
FBgn0030587	CG9522	protein_coding	X	X_14744059_SNP	14744059	A	T	1.61457e-06	1.8666	0.0015
FBgn0030587	CG9522	protein_coding	X	X_14744406_SNP	14744406	A	G	1.61457e-06	1.8666	0.0015
FBgn0030744	CG9992	protein_coding	X	X_16278780_SNP	16278780	C	A	2.42172e-06	0.384812	0.0023
FBgn0030803	CG4880	protein_coding	X	X_16782494_SNP	16782494	A	G	6.10244e-15	-1.01859	0.0001
FBgn0030803	CG4880	protein_coding	X	X_16782653_SNP	16782653	A	T	2.08656e-13	-1.02118	0.0001
FBgn0030803	CG4880	protein_coding	X	X_16782511_SNP	16782511	T	G	2.15365e-12	-1.01971	0.0001
FBgn0030803	CG4880	protein_coding	X	X_16782864_SNP	16782864	C	A	9.98628e-12	-0.987691	0.0001
FBgn0030803	CG4880	protein_coding	X	X_16782693_SNP	16782693	G	A	1.26573e-10	-0.994204	0.0002
FBgn0030803	CG4880	protein_coding	X	X_16782671_SNP	16782671	T	A	1.64758e-10	-0.999998	0.0002
FBgn0030803	CG4880	protein_coding	X	X_16782696_SNP	16782696	A	T	3.6834e-08	-0.950905	0.0006
FBgn0030946	CG6659	protein_coding	X	X_18572063_SNP	18572063	A	G	4.98823e-06	0.274912	0.0013
FBgn0030958	CG6900	protein_coding	X	X_18688760_SNP	18688760	T	C	3.36584e-09	2.20292	0.0028
FBgn0031021	CG12203	protein_coding	X	X_19387327_SNP	19387327	T	C	2.89292e-07	0.243759	0.0004
FBgn0031021	CG12203	protein_coding	X	X_19393524_SNP	19393524	C	T	3.11607e-06	0.235971	0.0022
FBgn0031037	CG14207	protein_coding	X	X_19499854_SNP	19499854	G	A	8.64098e-07	-0.728896	0.0013
FBgn0031045	CG14212	protein_coding	X	X_19520853_SNP	19520853	C	T	4.32442e-07	-0.64644	0.0002
FBgn0031047	Rcd-1	protein_coding	X	X_19530562_SNP	19530562	C	T	4.0788e-07	0.287643	0.0005
FBgn0031047	Rcd-1	protein_coding	X	X_19536496_SNP	19536496	A	G	1.18712e-06	0.303401	0.0007
FBgn0031047	Rcd-1	protein_coding	X	X_19530285_SNP	19530285	C	T	1.79344e-06	0.274366	0.0022
FBgn0031049	Sec61gamma	protein_coding	X	X_19540031_SNP	19540031	T	A	8.15792e-08	-0.406979	0.0003
FBgn0031049	Sec61gamma	protein_coding	X	X_19534523_SNP	19534523	A	C	1.24281e-07	-0.407266	0.0003
FBgn0031049	Sec61gamma	protein_coding	X	X_19537568_SNP	19537568	T	A	1.83769e-07	-0.393101	0.0005
FBgn0031049	Sec61gamma	protein_coding	X	X_19540238_SNP	19540238	A	C	1.96964e-07	-0.39251	0.0005
FBgn0031049	Sec61gamma	protein_coding	X	X_19535625_SNP	19535625	T	C	2.01574e-07	-0.412063	0.0005
FBgn0031049	Sec61gamma	protein_coding	X	X_19540206_SNP	19540206	G	A	2.30702e-07	-0.395332	0.0007
FBgn0031049	Sec61gamma	protein_coding	X	X_19537713_SNP	19537713	G	C	2.47768e-07	-0.397565	0.0008
FBgn0031049	Sec61gamma	protein_coding	X	X_19535614_SNP	19535614	C	G	2.66151e-07	-0.38611	0.0009
FBgn0031049	Sec61gamma	protein_coding	X	X_19535647_SNP	19535647	C	T	2.66151e-07	-0.38611	0.0009
FBgn0031049	Sec61gamma	protein_coding	X	X_19538433_SNP	19538433	G	A	2.66151e-07	-0.38611	0.0009
FBgn0031049	Sec61gamma	protein_coding	X	X_19539525_SNP	19539525	C	T	2.66151e-07	-0.38611	0.0009
FBgn0031049	Sec61gamma	protein_coding	X	X_19539988_SNP	19539988	A	C	2.66151e-07	-0.38611	0.0009
FBgn0031049	Sec61gamma	protein_coding	X	X_19540009_SNP	19540009	A	T	2.66151e-07	-0.38611	0.0009
FBgn0031049	Sec61gamma	protein_coding	X	X_19540265_SNP	19540265	T	G	2.66151e-07	-0.38611	0.0009
FBgn0031049	Sec61gamma	protein_coding	X	X_19540339_SNP	19540339	A	T	2.66151e-07	-0.38611	0.0009
FBgn0031049	Sec61gamma	protein_coding	X	X_19540340_SNP	19540340	T	G	2.66151e-07	-0.38611	0.0009
FBgn0031049	Sec61gamma	protein_coding	X	X_19540379_SNP	19540379	A	G	2.66151e-07	-0.38611	0.0009
FBgn0031049	Sec61gamma	protein_coding	X	X_19539084_SNP	19539084	G	T	3.08688e-07	-0.379321	0.001
FBgn0031049	Sec61gamma	protein_coding	X	X_19537738_SNP	19537738	G	A	4.37981e-07	-0.449018	0.0014
FBgn0031049	Sec61gamma	protein_coding	X	X_19539012_SNP	19539012	A	G	4.90886e-07	-0.387992	0.0015
FBgn0031049	Sec61gamma	protein_coding	X	X_19539051_SNP	19539051	G	C	5.34772e-07	-0.37864	0.0017
FBgn0031049	Sec61gamma	protein_coding	X	X_19537758_SNP	19537758	C	T	8.01588e-07	-0.420444	0.0019
FBgn0031049	Sec61gamma	protein_coding	X	X_19537760_SNP	19537760	T	A	8.01588e-07	-0.420444	0.0019
FBgn0031049	Sec61gamma	protein_coding	X	X_19540391_SNP	19540391	T	A	9.4317e-07	-0.378167	0.0019
FBgn0031049	Sec61gamma	protein_coding	X	X_19538398_SNP	19538398	C	T	1.26824e-06	-0.389447	0.0025
FBgn0031049	Sec61gamma	protein_coding	X	X_19535438_SNP	19535438	T	C	1.83076e-06	-0.378168	0.0028
FBgn0031049	Sec61gamma	protein_coding	X	X_19538382_SNP	19538382	G	A	1.83076e-06	-0.378168	0.0028
FBgn0031049	Sec61gamma	protein_coding	X	X_19538393_SNP	19538393	C	A	1.83076e-06	-0.378168	0.0028
FBgn0031049	Sec61gamma	protein_coding	X	X_19540102_SNP	19540102	C	A	1.84252e-06	-0.371408	0.0029
FBgn0031062	CG14230	protein_coding	X	X_19599558_SNP	19599558	G	A	3.88697e-07	0.506321	0.0007
FBgn0031077	CG15618	protein_coding	X	X_19754253_SNP	19754253	A	G	5.09265e-06	-0.715197	0.002
FBgn0031077	CG15618	protein_coding	X	X_19754280_SNP	19754280	A	C	5.09265e-06	-0.715197	0.002
FBgn0031399	mio	protein_coding	2L	2L_2277407_SNP	2277407	C	A	9.50529e-11	-1.17684	0.001
FBgn0031451	CG9961	protein_coding	2L	2L_2742038_SNP	2742038	C	A	1.65098e-06	-1.90664	0.0017
FBgn0031451	CG9961	protein_coding	2L	2L_2748246_SNP	2748246	G	A	1.65098e-06	-1.90664	0.0017
FBgn0031470	CG18557	protein_coding	2L	2L_2845649_SNP	2845649	C	T	1.59662e-10	4.02474	0.0001
FBgn0031603	CG15432	protein_coding	2L	2L_4442414_SNP	4442414	A	C	4.35543e-07	0.585226	0.0022
FBgn0031684	CG8680	protein_coding	2L	2L_5099474_SNP	5099474	T	A	7.13129e-06	0.318052	0.003
FBgn0031703	CG12512	protein_coding	2L	2L_5342043_SNP	5342043	G	A	3.05977e-07	2.18191	0.0004
FBgn0031769	CG9135	protein_coding	2L	2L_6052529_SNP	6052529	C	A	9.42309e-09	-0.739613	0.0001
FBgn0031800	CG9497	protein_coding	2L	2L_6348143_SNP	6348143	G	T	4.61552e-09	-2.34965	0.0006
FBgn0031816	CG16947	protein_coding	2L	2L_6465432_SNP	6465432	T	G	1.69487e-07	-1.25007	0.0002
FBgn0031816	CG16947	protein_coding	2L	2L_6465435_SNP	6465435	C	A	1.69487e-07	-1.25007	0.0002
FBgn0031816	CG16947	protein_coding	2L	2L_6465439_SNP	6465439	C	T	1.7357e-07	-1.2748	0.0002
FBgn0031816	CG16947	protein_coding	2L	2L_6465340_SNP	6465340	G	A	1.50372e-06	-1.22155	0.001
FBgn0031947	CG7154	protein_coding	2L	2L_7782708_SNP	7782708	T	A	3.00087e-08	-0.383539	0.0001
FBgn0031947	CG7154	protein_coding	2L	2L_7782770_SNP	7782770	T	A	3.00087e-08	-0.383539	0.0001
FBgn0031947	CG7154	protein_coding	2L	2L_7783038_SNP	7783038	G	A	4.92533e-08	-0.385774	0.0001
FBgn0031947	CG7154	protein_coding	2L	2L_7783176_SNP	7783176	C	G	4.92533e-08	-0.385774	0.0001
FBgn0031947	CG7154	protein_coding	2L	2L_7783303_SNP	7783303	C	T	4.92533e-08	-0.385774	0.0001
FBgn0031947	CG7154	protein_coding	2L	2L_7782759_SNP	7782759	T	A	1.8993e-06	-0.341392	0.0008
FBgn0032020	CG7787	protein_coding	2L	2L_8321207_SNP	8321207	T	A	3.48425e-08	-0.832088	0.0006
FBgn0032105	borr	protein_coding	2L	2L_9251474_SNP	9251474	A	T	9.11342e-07	-0.304442	0.0003
FBgn0032429	CG5446	protein_coding	2L	2L_12428256_SNP	12428256	T	C	9.86024e-11	0.620877	0.0004
FBgn0032429	CG5446	protein_coding	2L	2L_12426989_SNP	12426989	A	C	1.16682e-10	0.61791	0.0004
FBgn0032429	CG5446	protein_coding	2L	2L_12430862_SNP	12430862	T	G	1.7531e-09	-0.562988	0.0013
FBgn0032429	CG5446	protein_coding	2L	2L_12431009_SNP	12431009	C	T	1.7531e-09	0.562988	0.0013
FBgn0032429	CG5446	protein_coding	2L	2L_12429577_SNP	12429577	C	T	2.53677e-09	0.557683	0.0014
FBgn0032429	CG5446	protein_coding	2L	2L_12430928_SNP	12430928	T	C	2.53677e-09	0.557683	0.0014
FBgn0032429	CG5446	protein_coding	2L	2L_12430964_SNP	12430964	G	T	2.53677e-09	0.557683	0.0014
FBgn0032429	CG5446	protein_coding	2L	2L_12426390_SNP	12426390	G	A	4.75364e-08	0.502774	0.0029
FBgn0032429	CG5446	protein_coding	2L	2L_12426397_SNP	12426397	C	T	4.75364e-08	0.502774	0.0029
FBgn0032429	CG5446	protein_coding	2L	2L_12426400_SNP	12426400	G	A	4.75364e-08	0.502774	0.0029
FBgn0032429	CG5446	protein_coding	2L	2L_12426505_SNP	12426505	T	A	4.75364e-08	0.502774	0.0029
FBgn0032782	Rab9	protein_coding	2L	2L_19383786_SNP	19383786	G	C	6.44861e-06	0.969193	0.0002
FBgn0032782	Rab9	protein_coding	2L	2L_19383474_SNP	19383474	C	A	1.58293e-05	-1.10823	0.0019
FBgn0032785	CG10026	protein_coding	2L	2L_19372161_SNP	19372161	C	A	1.36076e-06	-1.70384	0.0023
FBgn0032847	Taf13	protein_coding	2L	2L_20099884_SNP	20099884	C	T	1.24162e-05	0.300429	0.0027
FBgn0032907	CG9272	protein_coding	2L	2L_20925979_SNP	20925979	A	G	5.56211e-07	-0.948429	0.0005
FBgn0032907	CG9272	protein_coding	2L	2L_20925991_SNP	20925991	T	C	5.56211e-07	0.948429	0.0005
FBgn0032940	Mio	protein_coding	2L	2L_21317021_SNP	21317021	A	T	7.64675e-05	0.337961	0.0019
FBgn0032940	Mio	protein_coding	2L	2L_21317030_SNP	21317030	T	G	7.64675e-05	0.337961	0.0019
FBgn0032974	CG3651	protein_coding	2L	2L_22151524_SNP	22151524	T	G	9.78335e-06	0.421978	0.0022
FBgn0033015	d4	protein_coding	2R	2R_1180019_SNP	1180019	G	A	7.21337e-06	-0.44137	0.0006
FBgn0033015	d4	protein_coding	2R	2R_1142807_SNP	1142807	A	G	1.27628e-05	-0.430936	0.0012
FBgn0033015	d4	protein_coding	2R	2R_1244869_SNP	1244869	G	A	1.27628e-05	-0.430936	0.0012
FBgn0033015	d4	protein_coding	2R	2R_1249691_SNP	1249691	A	T	1.71912e-05	-0.424587	0.0016
FBgn0033015	d4	protein_coding	2R	2R_1185020_SNP	1185020	C	G	1.8955e-05	-0.457463	0.0018
FBgn0033015	d4	protein_coding	2R	2R_1187996_SNP	1187996	G	T	2.51621e-05	-0.420161	0.0022
FBgn0033059	CG7845	protein_coding	2R	2R_1962463_SNP	1962463	C	T	1.12829e-07	0.598495	0.0025
FBgn0033224	Nop17l	protein_coding	2R	2R_3686217_SNP	3686217	C	G	9.61296e-06	-1.34765	0.003
FBgn0033224	Nop17l	protein_coding	2R	2R_3688576_SNP	3688576	T	G	1.01832e-05	-1.34497	0.003
FBgn0033233	Kdm4A	protein_coding	2R	2R_3784390_SNP	3784390	T	C	7.97369e-07	0.699787	0.0019
FBgn0033244	CG8726	protein_coding	2R	2R_3842465_SNP	3842465	T	C	7.37541e-06	0.556203	0.0016
FBgn0033402	Myd88	protein_coding	2R	2R_5192746_SNP	5192746	G	T	8.80747e-07	0.474378	0.0004
FBgn0033402	Myd88	protein_coding	2R	2R_5196578_SNP	5196578	T	C	8.80747e-07	0.474378	0.0004
FBgn0033731	Cpr49Ah	protein_coding	2R	2R_8310980_SNP	8310980	T	C	9.73367e-07	1.48546	0.0013
FBgn0033731	Cpr49Ah	protein_coding	2R	2R_8319252_SNP	8319252	C	G	1.15468e-06	1.51771	0.0014
FBgn0033762	CG8632	protein_coding	2R	2R_8540039_SNP	8540039	A	G	2.33963e-06	-0.431938	0.0019
FBgn0033762	CG8632	protein_coding	2R	2R_8540151_SNP	8540151	A	C	2.33963e-06	-0.431938	0.0019
FBgn0033762	CG8632	protein_coding	2R	2R_8546076_SNP	8546076	C	A	2.91008e-06	-0.4389	0.002
FBgn0033889	CG6701	protein_coding	2R	2R_9866491_SNP	9866491	T	C	6.69851e-08	-2.68529	0.0001
FBgn0033889	CG6701	protein_coding	2R	2R_9867808_SNP	9867808	T	C	9.86036e-08	-2.81761	0.0001
FBgn0033889	CG6701	protein_coding	2R	2R_9867235_SNP	9867235	T	C	1.16458e-07	-2.96917	0.0001
FBgn0033889	CG6701	protein_coding	2R	2R_9869442_SNP	9869442	G	A	1.3683e-07	2.66117	0.0001
FBgn0033889	CG6701	protein_coding	2R	2R_9867321_SNP	9867321	G	A	1.82151e-07	-2.92948	0.0003
FBgn0033889	CG6701	protein_coding	2R	2R_9862400_SNP	9862400	A	T	3.7609e-07	-2.52586	0.0007
FBgn0033889	CG6701	protein_coding	2R	2R_9859283_SNP	9859283	T	C	4.74747e-07	-2.47898	0.0009
FBgn0033889	CG6701	protein_coding	2R	2R_9865977_SNP	9865977	G	A	4.74747e-07	-2.47898	0.0009
FBgn0033889	CG6701	protein_coding	2R	2R_9870771_SNP	9870771	C	T	1.13344e-06	2.66263	0.002
FBgn0033889	CG6701	protein_coding	2R	2R_9856702_SNP	9856702	C	T	1.16136e-06	-2.21543	0.0022
FBgn0033889	CG6701	protein_coding	2R	2R_9865795_SNP	9865795	T	C	1.47306e-06	-2.42356	0.0027
FBgn0033968	CG10200	protein_coding	2R	2R_10718061_SNP	10718061	C	G	8.68e-07	-1.4088	0.0014
FBgn0033978	Cyp6a23	protein_coding	2R	2R_10795680_SNP	10795680	T	C	2.27437e-07	2.62826	0.0026
FBgn0034321	CG14502	protein_coding	2R	2R_14180331_SNP	14180331	A	G	7.48204e-08	-1.8388	0.0004
FBgn0034361	mRpS28	protein_coding	2R	2R_14501836_SNP	14501836	T	C	3.60634e-09	0.333422	0.0003
FBgn0034361	mRpS28	protein_coding	2R	2R_14501854_SNP	14501854	G	C	3.60634e-09	0.333422	0.0003
FBgn0034361	mRpS28	protein_coding	2R	2R_14501860_SNP	14501860	A	T	3.60634e-09	0.333422	0.0003
FBgn0034361	mRpS28	protein_coding	2R	2R_14501866_SNP	14501866	A	G	3.60634e-09	0.333422	0.0003
FBgn0034361	mRpS28	protein_coding	2R	2R_14501817_SNP	14501817	G	A	7.71903e-09	0.333296	0.0003
FBgn0034361	mRpS28	protein_coding	2R	2R_14501848_SNP	14501848	A	G	7.71903e-09	0.333296	0.0003
FBgn0034543	CG30152	protein_coding	2R	2R_16558714_SNP	16558714	G	C	4.39465e-08	-0.633045	0.0001
FBgn0034722	Rtf1	protein_coding	2R	2R_18262117_SNP	18262117	G	C	2.63526e-08	1.59977	0.0001
FBgn0034722	Rtf1	protein_coding	2R	2R_18262141_SNP	18262141	A	T	2.63526e-08	1.59977	0.0001
FBgn0034722	Rtf1	protein_coding	2R	2R_18261538_SNP	18261538	A	G	7.30695e-08	1.58126	0.0002
FBgn0034722	Rtf1	protein_coding	2R	2R_18261615_SNP	18261615	T	A	7.30695e-08	1.58126	0.0002
FBgn0034722	Rtf1	protein_coding	2R	2R_18262240_SNP	18262240	A	T	2.3318e-07	1.58949	0.0007
FBgn0034722	Rtf1	protein_coding	2R	2R_18261166_SNP	18261166	G	T	2.91635e-07	1.58152	0.0009
FBgn0034722	Rtf1	protein_coding	2R	2R_18261198_SNP	18261198	A	G	2.91635e-07	1.58152	0.0009
FBgn0034722	Rtf1	protein_coding	2R	2R_18261313_SNP	18261313	T	C	4.50177e-07	1.44802	0.0014
FBgn0034722	Rtf1	protein_coding	2R	2R_18267420_SNP	18267420	G	A	1.192e-06	1.51801	0.003
FBgn0034722	Rtf1	protein_coding	2R	2R_18267450_SNP	18267450	G	A	1.192e-06	1.51801	0.003
FBgn0034722	Rtf1	protein_coding	2R	2R_18267527_SNP	18267527	G	C	1.192e-06	1.51801	0.003
FBgn0034753	CG2852	protein_coding	2R	2R_18533842_SNP	18533842	C	T	5.38822e-08	-0.51407	0.0003
FBgn0034753	CG2852	protein_coding	2R	2R_18533926_SNP	18533926	C	T	1.12536e-07	-0.503906	0.0003
FBgn0034888	St3	protein_coding	2R	2R_19662048_SNP	19662048	T	C	1.57739e-06	-2.63184	0.0019
FBgn0034914	CG5554	protein_coding	2R	2R_19722834_SNP	19722834	G	C	1.41798e-06	-0.204986	0.0022
FBgn0034914	CG5554	protein_coding	2R	2R_19722879_SNP	19722879	G	A	1.41798e-06	-0.204986	0.0022
FBgn0034915	eIF6	protein_coding	2R	2R_19736638_SNP	19736638	C	T	1.77637e-08	0.418197	0.0002
FBgn0034915	eIF6	protein_coding	2R	2R_19738969_SNP	19738969	C	T	3.04929e-08	0.39326	0.0004
FBgn0035120	wac	protein_coding	3L	3L_164023_SNP	164023	G	C	7.55925e-06	-0.303783	0.0016
FBgn0035120	wac	protein_coding	3L	3L_191262_SNP	191262	A	G	8.08189e-06	-0.300856	0.0016
FBgn0035120	wac	protein_coding	3L	3L_163904_SNP	163904	C	A	1.02173e-05	-0.287825	0.0021
FBgn0035120	wac	protein_coding	3L	3L_164540_SNP	164540	A	T	1.02173e-05	-0.287825	0.0021
FBgn0035120	wac	protein_coding	3L	3L_182357_SNP	182357	A	G	1.02173e-05	-0.287825	0.0021
FBgn0035120	wac	protein_coding	3L	3L_265084_SNP	265084	A	G	1.02173e-05	-0.287825	0.0021
FBgn0035120	wac	protein_coding	3L	3L_254142_SNP	254142	G	C	1.48583e-05	-0.277497	0.0026
FBgn0035120	wac	protein_coding	3L	3L_164111_SNP	164111	G	C	1.73954e-05	-0.287141	0.0028
FBgn0035169	CG13890	protein_coding	3L	3L_852587_SNP	852587	G	T	1.11746e-08	1.24841	0.0002
FBgn0035169	CG13890	protein_coding	3L	3L_852588_SNP	852588	C	A	1.11746e-08	1.24841	0.0002
FBgn0035169	CG13890	protein_coding	3L	3L_852585_SNP	852585	A	C	3.12412e-07	1.20269	0.0016
FBgn0035169	CG13890	protein_coding	3L	3L_852556_SNP	852556	C	T	5.37054e-07	1.14074	0.0023
FBgn0035206	CG9186	protein_coding	3L	3L_1316770_SNP	1316770	C	T	1.77535e-08	1.05413	0.0001
FBgn0035206	CG9186	protein_coding	3L	3L_1311934_SNP	1311934	A	C	2.66997e-08	1.02944	0.0001
FBgn0035206	CG9186	protein_coding	3L	3L_1316869_SNP	1316869	G	A	1.39382e-07	0.981345	0.0002
FBgn0035206	CG9186	protein_coding	3L	3L_1311936_SNP	1311936	A	C	1.41103e-07	1.02122	0.0002
FBgn0035206	CG9186	protein_coding	3L	3L_1309469_SNP	1309469	T	C	4.72171e-07	1.00321	0.0007
FBgn0035206	CG9186	protein_coding	3L	3L_1309812_SNP	1309812	G	T	4.72171e-07	1.00321	0.0007
FBgn0035206	CG9186	protein_coding	3L	3L_1310862_SNP	1310862	C	T	1.02115e-06	0.950198	0.0012
FBgn0035246	CG13928	protein_coding	3L	3L_1633154_SNP	1633154	G	T	4.36858e-07	2.13933	0.0001
FBgn0035246	CG13928	protein_coding	3L	3L_1633580_SNP	1633580	G	T	4.36858e-07	2.13933	0.0001
FBgn0035246	CG13928	protein_coding	3L	3L_1634298_SNP	1634298	A	G	4.36858e-07	2.13933	0.0001
FBgn0035246	CG13928	protein_coding	3L	3L_1634052_SNP	1634052	A	T	1.96788e-06	2.18739	0.0026
FBgn0035247	metl	protein_coding	3L	3L_1639981_SNP	1639981	G	C	5.06098e-09	-0.905449	0.0002
FBgn0035247	metl	protein_coding	3L	3L_1636410_SNP	1636410	G	A	1.14776e-08	-0.888347	0.0009
FBgn0035247	metl	protein_coding	3L	3L_1636674_SNP	1636674	A	G	1.14776e-08	-0.888347	0.0009
FBgn0035247	metl	protein_coding	3L	3L_1637676_SNP	1637676	A	G	1.14776e-08	-0.888347	0.0009
FBgn0035247	metl	protein_coding	3L	3L_1639664_SNP	1639664	C	T	1.14776e-08	-0.888347	0.0009
FBgn0035247	metl	protein_coding	3L	3L_1639777_SNP	1639777	G	A	1.14776e-08	-0.888347	0.0009
FBgn0035247	metl	protein_coding	3L	3L_1640078_SNP	1640078	C	T	1.14776e-08	-0.888347	0.0009
FBgn0035247	metl	protein_coding	3L	3L_1640177_SNP	1640177	T	C	1.14776e-08	-0.888347	0.0009
FBgn0035247	metl	protein_coding	3L	3L_1642691_SNP	1642691	A	T	1.14776e-08	-0.888347	0.0009
FBgn0035247	metl	protein_coding	3L	3L_1642775_SNP	1642775	G	T	1.14776e-08	-0.888347	0.0009
FBgn0035247	metl	protein_coding	3L	3L_1643849_SNP	1643849	G	A	1.14776e-08	-0.888347	0.0009
FBgn0035247	metl	protein_coding	3L	3L_1649310_SNP	1649310	T	C	1.14776e-08	-0.888347	0.0009
FBgn0035247	metl	protein_coding	3L	3L_1649581_SNP	1649581	C	G	1.14776e-08	-0.888347	0.0009
FBgn0035247	metl	protein_coding	3L	3L_1634283_SNP	1634283	C	T	1.81687e-08	-0.884205	0.0018
FBgn0035422	RpL28	protein_coding	3L	3L_3220985_SNP	3220985	T	C	1.72748e-07	-0.316542	0.0014
FBgn0035422	RpL28	protein_coding	3L	3L_3221068_SNP	3221068	G	A	2.65194e-07	-0.302217	0.0019
FBgn0035422	RpL28	protein_coding	3L	3L_3221089_SNP	3221089	A	G	2.65194e-07	-0.302217	0.0019
FBgn0035422	RpL28	protein_coding	3L	3L_3221091_SNP	3221091	A	G	2.65194e-07	-0.302217	0.0019
FBgn0035422	RpL28	protein_coding	3L	3L_3221093_SNP	3221093	C	A	2.65194e-07	-0.302217	0.0019
FBgn0035422	RpL28	protein_coding	3L	3L_3221103_SNP	3221103	G	T	2.65194e-07	-0.302217	0.0019
FBgn0035422	RpL28	protein_coding	3L	3L_3221104_SNP	3221104	T	A	2.65194e-07	-0.302217	0.0019
FBgn0035422	RpL28	protein_coding	3L	3L_3221115_SNP	3221115	C	G	2.65194e-07	-0.302217	0.0019
FBgn0035422	RpL28	protein_coding	3L	3L_3221130_SNP	3221130	T	A	2.65194e-07	-0.302217	0.0019
FBgn0035473	mge	protein_coding	3L	3L_3908004_SNP	3908004	G	A	1.16063e-06	0.26103	0.0012
FBgn0035515	CG14997	protein_coding	3L	3L_4240385_SNP	4240385	C	G	6.05305e-07	0.637755	0.0026
FBgn0035515	CG14997	protein_coding	3L	3L_4240463_SNP	4240463	C	T	6.05305e-07	0.637755	0.0026
FBgn0035534	mRpS6	protein_coding	3L	3L_4302633_SNP	4302633	C	T	1.08061e-05	-0.417735	0.0026
FBgn0035590	CG10673	protein_coding	3L	3L_5132293_SNP	5132293	T	C	8.37379e-09	0.373747	0.0001
FBgn0035590	CG10673	protein_coding	3L	3L_5132337_SNP	5132337	T	C	8.37379e-09	0.373747	0.0001
FBgn0035590	CG10673	protein_coding	3L	3L_5132425_SNP	5132425	A	G	8.37379e-09	0.373747	0.0001
FBgn0035590	CG10673	protein_coding	3L	3L_5132428_SNP	5132428	G	A	1.34385e-08	0.382308	0.0001
FBgn0035590	CG10673	protein_coding	3L	3L_5133258_SNP	5133258	A	G	1.24465e-07	0.355184	0.0001
FBgn0035590	CG10673	protein_coding	3L	3L_5132446_SNP	5132446	T	C	1.38894e-07	0.360229	0.0002
FBgn0035590	CG10673	protein_coding	3L	3L_5133189_SNP	5133189	T	C	1.65999e-07	0.35887	0.0002
FBgn0035590	CG10673	protein_coding	3L	3L_5132551_SNP	5132551	T	A	2.04487e-07	0.373141	0.0002
FBgn0035590	CG10673	protein_coding	3L	3L_5133336_SNP	5133336	A	G	4.05123e-07	0.351751	0.0003
FBgn0035590	CG10673	protein_coding	3L	3L_5133674_SNP	5133674	A	G	4.55712e-07	0.347795	0.0003
FBgn0035590	CG10673	protein_coding	3L	3L_5133459_SNP	5133459	A	G	5.20509e-07	0.349651	0.0003
FBgn0035590	CG10673	protein_coding	3L	3L_5131846_SNP	5131846	T	C	5.38126e-07	0.343688	0.0004
FBgn0035590	CG10673	protein_coding	3L	3L_5132495_SNP	5132495	A	C	1.24806e-06	0.354126	0.0014
FBgn0035590	CG10673	protein_coding	3L	3L_5132522_SNP	5132522	T	C	1.24806e-06	0.354126	0.0014
FBgn0035590	CG10673	protein_coding	3L	3L_5132527_SNP	5132527	A	G	1.24806e-06	0.354126	0.0014
FBgn0035590	CG10673	protein_coding	3L	3L_5132545_SNP	5132545	G	A	1.24806e-06	0.354126	0.0014
FBgn0035590	CG10673	protein_coding	3L	3L_5132688_SNP	5132688	T	A	1.24806e-06	0.354126	0.0014
FBgn0035590	CG10673	protein_coding	3L	3L_5132696_SNP	5132696	C	A	1.24806e-06	0.354126	0.0014
FBgn0035590	CG10673	protein_coding	3L	3L_5132697_SNP	5132697	A	C	1.24806e-06	0.354126	0.0014
FBgn0035590	CG10673	protein_coding	3L	3L_5132734_SNP	5132734	A	G	1.24806e-06	0.354126	0.0014
FBgn0035590	CG10673	protein_coding	3L	3L_5132755_SNP	5132755	C	T	1.24806e-06	0.354126	0.0014
FBgn0035590	CG10673	protein_coding	3L	3L_5132760_SNP	5132760	C	T	1.24806e-06	0.354126	0.0014
FBgn0035590	CG10673	protein_coding	3L	3L_5132680_SNP	5132680	T	G	2.52668e-06	0.35844	0.0029
FBgn0035725	Mis12	protein_coding	3L	3L_6961867_SNP	6961867	A	G	1.81404e-06	0.535237	0.0019
FBgn0035725	Mis12	protein_coding	3L	3L_6962105_SNP	6962105	A	C	2.64286e-06	0.523098	0.003
FBgn0035907	CG6662	protein_coding	3L	3L_8520298_SNP	8520298	C	A	7.52818e-06	-0.832735	0.003
FBgn0035945	CG5026	protein_coding	3L	3L_8998725_SNP	8998725	C	T	1.59959e-06	-0.526697	0.0013
FBgn0035945	CG5026	protein_coding	3L	3L_8998802_SNP	8998802	T	C	1.86325e-06	-0.52781	0.0027
FBgn0036000	CG3434	protein_coding	3L	3L_9473079_SNP	9473079	A	G	2.91173e-07	0.618385	0.002
FBgn0036058	CG6707	protein_coding	3L	3L_9888638_SNP	9888638	T	A	4.62772e-07	0.527686	0.0015
FBgn0036210	CG14130	protein_coding	3L	3L_11809372_SNP	11809372	C	T	1.94893e-08	-1.06758	0.0004
FBgn0036342	CG11279	protein_coding	3L	3L_13035461_SNP	13035461	C	A	1.38178e-06	0.561802	0.0004
FBgn0036342	CG11279	protein_coding	3L	3L_13035485_SNP	13035485	G	T	1.38178e-06	0.561802	0.0004
FBgn0036579	CG5027	protein_coding	3L	3L_16223989_SNP	16223989	T	A	1.46944e-06	0.760742	0.0024
FBgn0036579	CG5027	protein_coding	3L	3L_16224135_SNP	16224135	A	C	1.46944e-06	0.760742	0.0024
FBgn0036696	CG14057	protein_coding	3L	3L_17038346_SNP	17038346	T	C	2.43228e-06	-0.36728	0.0011
FBgn0036942	CG7328	protein_coding	3L	3L_20134096_SNP	20134096	G	C	4.50145e-07	-0.935563	0.0002
FBgn0036942	CG7328	protein_coding	3L	3L_20133893_SNP	20133893	T	G	5.3973e-06	-0.883851	0.0019
FBgn0037001	CG6020	protein_coding	3L	3L_20517990_SNP	20517990	C	A	2.67838e-06	0.296344	0.0012
FBgn0037001	CG6020	protein_coding	3L	3L_20486436_SNP	20486436	G	C	7.01594e-06	0.287607	0.0021
FBgn0037001	CG6020	protein_coding	3L	3L_20487168_SNP	20487168	T	A	7.01594e-06	0.287607	0.0021
FBgn0037001	CG6020	protein_coding	3L	3L_20488160_SNP	20488160	A	G	7.01594e-06	0.287607	0.0021
FBgn0037001	CG6020	protein_coding	3L	3L_20488299_SNP	20488299	G	A	7.01594e-06	0.287607	0.0021
FBgn0037001	CG6020	protein_coding	3L	3L_20488951_SNP	20488951	G	A	7.01594e-06	0.287607	0.0021
FBgn0037001	CG6020	protein_coding	3L	3L_20490307_SNP	20490307	T	C	7.01594e-06	0.287607	0.0021
FBgn0037001	CG6020	protein_coding	3L	3L_20517483_SNP	20517483	A	G	7.52442e-06	0.295144	0.0022
FBgn0037001	CG6020	protein_coding	3L	3L_20500869_SNP	20500869	G	A	8.07518e-06	0.284141	0.0023
FBgn0037001	CG6020	protein_coding	3L	3L_20501957_SNP	20501957	C	G	8.07518e-06	0.284141	0.0023
FBgn0037001	CG6020	protein_coding	3L	3L_20507238_SNP	20507238	C	T	8.07518e-06	0.284141	0.0023
FBgn0037001	CG6020	protein_coding	3L	3L_20509526_SNP	20509526	G	T	8.07518e-06	0.284141	0.0023
FBgn0037001	CG6020	protein_coding	3L	3L_20516693_SNP	20516693	A	G	8.07518e-06	0.284141	0.0023
FBgn0037001	CG6020	protein_coding	3L	3L_20523172_SNP	20523172	G	A	8.07518e-06	0.284141	0.0023
FBgn0037001	CG6020	protein_coding	3L	3L_20524076_SNP	20524076	C	T	8.07518e-06	0.284141	0.0023
FBgn0037001	CG6020	protein_coding	3L	3L_20497997_SNP	20497997	G	A	8.15355e-06	0.296216	0.0024
FBgn0037001	CG6020	protein_coding	3L	3L_20502071_SNP	20502071	G	A	8.15355e-06	0.296216	0.0024
FBgn0037001	CG6020	protein_coding	3L	3L_20508764_SNP	20508764	G	C	8.15355e-06	0.296216	0.0024
FBgn0037001	CG6020	protein_coding	3L	3L_20505392_SNP	20505392	G	A	9.986e-06	0.294177	0.0029
FBgn0037001	CG6020	protein_coding	3L	3L_20524754_SNP	20524754	T	A	9.986e-06	0.294177	0.0029
FBgn0037001	CG6020	protein_coding	3L	3L_20491509_SNP	20491509	C	T	1.01544e-05	0.284038	0.003
FBgn0037099	CG7173	protein_coding	3L	3L_21540320_SNP	21540320	C	T	2.37695e-09	-2.43635	0.0022
FBgn0037099	CG7173	protein_coding	3L	3L_21559836_SNP	21559836	G	A	2.37695e-09	-2.43635	0.0022
FBgn0037099	CG7173	protein_coding	3L	3L_21560206_SNP	21560206	A	G	2.37695e-09	-2.43635	0.0022
FBgn0037099	CG7173	protein_coding	3L	3L_21561919_SNP	21561919	C	T	2.37695e-09	-2.43635	0.0022
FBgn0037099	CG7173	protein_coding	3L	3L_21562144_SNP	21562144	C	A	2.37695e-09	-2.43635	0.0022
FBgn0037099	CG7173	protein_coding	3L	3L_21562654_SNP	21562654	C	T	2.37695e-09	-2.43635	0.0022
FBgn0037099	CG7173	protein_coding	3L	3L_21568113_SNP	21568113	G	A	2.37695e-09	-2.43635	0.0022
FBgn0037099	CG7173	protein_coding	3L	3L_21562714_SNP	21562714	A	C	2.85636e-09	-2.43468	0.0026
FBgn0037138	P5CDh1	protein_coding	3L	3L_21839582_SNP	21839582	C	G	7.57344e-08	-0.491557	0.0001
FBgn0037138	P5CDh1	protein_coding	3L	3L_21831575_SNP	21831575	G	T	9.45597e-08	-0.485757	0.0001
FBgn0037138	P5CDh1	protein_coding	3L	3L_21829379_SNP	21829379	T	A	1.60294e-07	-0.463348	0.0001
FBgn0037138	P5CDh1	protein_coding	3L	3L_21835987_SNP	21835987	T	C	1.60294e-07	-0.463348	0.0001
FBgn0037138	P5CDh1	protein_coding	3L	3L_21842626_SNP	21842626	A	C	4.29414e-07	-0.460823	0.0001
FBgn0037138	P5CDh1	protein_coding	3L	3L_21841111_SNP	21841111	G	A	4.61848e-07	-0.456041	0.0001
FBgn0037138	P5CDh1	protein_coding	3L	3L_21829193_SNP	21829193	T	A	5.06898e-07	-0.471574	0.0001
FBgn0037138	P5CDh1	protein_coding	3L	3L_21835937_SNP	21835937	T	C	5.92572e-07	-0.486272	0.0002
FBgn0037138	P5CDh1	protein_coding	3L	3L_21833119_SNP	21833119	C	T	8.90274e-07	-0.427171	0.0002
FBgn0037138	P5CDh1	protein_coding	3L	3L_21837013_SNP	21837013	A	T	1.61999e-06	-0.454245	0.0003
FBgn0037138	P5CDh1	protein_coding	3L	3L_21852132_SNP	21852132	A	T	2.33762e-06	-0.446498	0.0007
FBgn0037138	P5CDh1	protein_coding	3L	3L_21882522_SNP	21882522	G	C	2.33762e-06	-0.446498	0.0007
FBgn0037138	P5CDh1	protein_coding	3L	3L_21843021_SNP	21843021	T	C	5.14108e-06	-0.406293	0.0012
FBgn0037138	P5CDh1	protein_coding	3L	3L_21871529_SNP	21871529	G	A	9.66333e-06	-0.429939	0.0026
FBgn0037156	CG11523	protein_coding	3L	3L_22214747_SNP	22214747	T	A	1.95365e-06	-1.14572	0.0005
FBgn0037156	CG11523	protein_coding	3L	3L_22300125_SNP	22300125	T	A	2.59584e-06	-0.915752	0.0013
FBgn0037156	CG11523	protein_coding	3L	3L_22238918_SNP	22238918	T	G	2.85712e-06	-0.913179	0.0014
FBgn0037156	CG11523	protein_coding	3L	3L_22260378_SNP	22260378	A	C	3.82104e-06	-0.831103	0.0019
FBgn0037156	CG11523	protein_coding	3L	3L_22238884_SNP	22238884	G	A	4.34386e-06	-0.857854	0.0023
FBgn0037156	CG11523	protein_coding	3L	3L_22244763_SNP	22244763	G	A	4.34386e-06	-0.857854	0.0023
FBgn0037222	CG14642	protein_coding	3R	3R_41761_SNP	41761	A	C	5.23803e-05	1.63104	0.0012
FBgn0037370	CG1236	protein_coding	3R	3R_1563698_SNP	1563698	T	G	1.38315e-06	0.302299	0.0004
FBgn0037370	CG1236	protein_coding	3R	3R_1564743_SNP	1564743	T	G	1.37137e-05	0.273139	0.0025
FBgn0037433	CG17919	protein_coding	3R	3R_2169760_SNP	2169760	A	T	5.55335e-11	-0.94143	0.0001
FBgn0037433	CG17919	protein_coding	3R	3R_2170803_SNP	2170803	T	C	1.6842e-08	-0.844642	0.0001
FBgn0037433	CG17919	protein_coding	3R	3R_2171310_SNP	2171310	C	G	1.6842e-08	-0.844642	0.0001
FBgn0037433	CG17919	protein_coding	3R	3R_2171713_SNP	2171713	G	T	1.6842e-08	-0.844642	0.0001
FBgn0037433	CG17919	protein_coding	3R	3R_2171681_SNP	2171681	G	A	9.19405e-08	-0.831672	0.0001
FBgn0037433	CG17919	protein_coding	3R	3R_2148814_SNP	2148814	G	T	5.28052e-06	-0.818906	0.0017
FBgn0037442	CG10277	protein_coding	3R	3R_2138923_SNP	2138923	G	T	5.96622e-06	0.512018	0.0017
FBgn0037473	CG10068	protein_coding	3R	3R_2936809_SNP	2936809	G	A	5.26295e-06	-0.672274	0.0015
FBgn0037490	CG10053	protein_coding	3R	3R_3069701_SNP	3069701	T	A	1.62812e-08	1.00335	0.0002
FBgn0037490	CG10053	protein_coding	3R	3R_3072903_SNP	3072903	A	G	1.62812e-08	1.00335	0.0002
FBgn0037490	CG10053	protein_coding	3R	3R_3069280_SNP	3069280	A	G	2.66848e-07	0.999638	0.0003
FBgn0037490	CG10053	protein_coding	3R	3R_3068843_SNP	3068843	C	T	3.44074e-07	0.989356	0.0003
FBgn0037490	CG10053	protein_coding	3R	3R_3072116_SNP	3072116	T	A	3.44074e-07	0.989356	0.0003
FBgn0037490	CG10053	protein_coding	3R	3R_3074561_SNP	3074561	C	A	6.23741e-07	0.989817	0.0003
FBgn0037490	CG10053	protein_coding	3R	3R_3072189_SNP	3072189	T	C	1.89526e-06	0.947218	0.0009
FBgn0037490	CG10053	protein_coding	3R	3R_3072961_SNP	3072961	A	G	2.90642e-06	1.003	0.0011
FBgn0037661	Ada	protein_coding	3R	3R_4891100_SNP	4891100	A	G	1.16953e-06	-1.03203	0.0001
FBgn0037696	CG9362	protein_coding	3R	3R_5288669_SNP	5288669	T	C	1.14067e-09	-1.62664	0.0002
FBgn0037696	CG9362	protein_coding	3R	3R_5281317_SNP	5281317	T	C	1.40669e-09	-1.4796	0.0002
FBgn0037696	CG9362	protein_coding	3R	3R_5291401_SNP	5291401	T	C	1.67856e-09	-1.61825	0.0002
FBgn0037696	CG9362	protein_coding	3R	3R_5287565_SNP	5287565	A	G	3.11172e-09	-1.60035	0.0008
FBgn0037696	CG9362	protein_coding	3R	3R_5302355_SNP	5302355	A	C	3.11172e-09	-1.60035	0.0008
FBgn0037696	CG9362	protein_coding	3R	3R_5302522_SNP	5302522	G	T	3.11172e-09	-1.60035	0.0008
FBgn0037696	CG9362	protein_coding	3R	3R_5303051_SNP	5303051	T	A	3.11172e-09	-1.60035	0.0008
FBgn0037696	CG9362	protein_coding	3R	3R_5313947_SNP	5313947	G	A	3.11172e-09	-1.60035	0.0008
FBgn0037696	CG9362	protein_coding	3R	3R_5317966_SNP	5317966	C	T	3.11172e-09	-1.60035	0.0008
FBgn0037696	CG9362	protein_coding	3R	3R_5283572_SNP	5283572	C	G	4.42414e-09	-1.45116	0.0008
FBgn0037718	P58IPK	protein_coding	3R	3R_5414347_SNP	5414347	A	G	1.1823e-07	0.74118	0.0001
FBgn0037720	CG8312	protein_coding	3R	3R_5395488_SNP	5395488	A	G	1.21531e-06	-0.540792	0.0006
FBgn0037720	CG8312	protein_coding	3R	3R_5395722_SNP	5395722	T	A	6.66163e-06	-0.543767	0.0029
FBgn0037720	CG8312	protein_coding	3R	3R_5397338_SNP	5397338	C	G	6.66163e-06	-0.543767	0.0029
FBgn0037747	CG8481	protein_coding	3R	3R_5582618_SNP	5582618	T	A	1.23319e-14	-1.04434	0.0001
FBgn0037747	CG8481	protein_coding	3R	3R_5583494_SNP	5583494	T	C	1.23319e-14	-1.04434	0.0001
FBgn0037747	CG8481	protein_coding	3R	3R_5594746_SNP	5594746	G	A	1.23319e-14	-1.04434	0.0001
FBgn0037747	CG8481	protein_coding	3R	3R_5598186_SNP	5598186	G	A	4.07133e-10	-1.03923	0.0001
FBgn0037747	CG8481	protein_coding	3R	3R_5588597_SNP	5588597	C	T	4.59751e-10	-0.90676	0.0001
FBgn0037747	CG8481	protein_coding	3R	3R_5592715_SNP	5592715	G	A	5.81226e-08	-0.957237	0.0015
FBgn0037822	CG14683	protein_coding	3R	3R_6522768_SNP	6522768	A	G	5.92313e-11	-0.702136	0.0001
FBgn0037846	CG6574	protein_coding	3R	3R_6688397_SNP	6688397	A	G	3.02025e-08	1.01642	0.0001
FBgn0037846	CG6574	protein_coding	3R	3R_6688414_SNP	6688414	A	T	3.02025e-08	1.01642	0.0001
FBgn0037846	CG6574	protein_coding	3R	3R_6688423_SNP	6688423	G	C	3.02025e-08	1.01642	0.0001
FBgn0037846	CG6574	protein_coding	3R	3R_6688430_SNP	6688430	G	T	3.02025e-08	1.01642	0.0001
FBgn0037846	CG6574	protein_coding	3R	3R_6686497_SNP	6686497	C	A	6.703e-07	0.965721	0.0001
FBgn0037846	CG6574	protein_coding	3R	3R_6688049_SNP	6688049	T	G	2.19351e-06	0.922172	0.0002
FBgn0037852	Tpc1	protein_coding	3R	3R_6709807_SNP	6709807	G	T	1.53822e-07	-0.56345	0.0001
FBgn0037852	Tpc1	protein_coding	3R	3R_6708831_SNP	6708831	A	G	2.53799e-07	-0.498492	0.0002
FBgn0037852	Tpc1	protein_coding	3R	3R_6709771_SNP	6709771	A	G	1.04827e-06	-0.504499	0.001
FBgn0037852	Tpc1	protein_coding	3R	3R_6709775_SNP	6709775	T	C	1.04827e-06	-0.504499	0.001
FBgn0037852	Tpc1	protein_coding	3R	3R_6709847_SNP	6709847	A	G	1.04827e-06	-0.504499	0.001
FBgn0037852	Tpc1	protein_coding	3R	3R_6709994_SNP	6709994	G	C	1.04827e-06	-0.504499	0.001
FBgn0037852	Tpc1	protein_coding	3R	3R_6708626_SNP	6708626	A	T	2.96985e-06	-0.559631	0.0025
FBgn0037852	Tpc1	protein_coding	3R	3R_6709404_SNP	6709404	T	G	3.16146e-06	-0.55692	0.0027
FBgn0037852	Tpc1	protein_coding	3R	3R_6709416_SNP	6709416	A	G	3.16146e-06	-0.55692	0.0027
FBgn0037891	CG5214	protein_coding	3R	3R_7018956_SNP	7018956	C	G	1.58045e-07	0.398124	0.0013
FBgn0037943	CG14722	protein_coding	3R	3R_7599023_SNP	7599023	G	A	2.85808e-06	0.468075	0.0003
FBgn0037943	CG14722	protein_coding	3R	3R_7588450_SNP	7588450	T	C	3.19352e-06	0.465381	0.0006
FBgn0037943	CG14722	protein_coding	3R	3R_7599049_SNP	7599049	G	A	3.19352e-06	0.465381	0.0006
FBgn0037943	CG14722	protein_coding	3R	3R_7600732_SNP	7600732	T	C	3.19352e-06	0.465381	0.0006
FBgn0037943	CG14722	protein_coding	3R	3R_7604494_SNP	7604494	A	G	3.19352e-06	0.465381	0.0006
FBgn0037943	CG14722	protein_coding	3R	3R_7605540_SNP	7605540	T	C	3.19352e-06	0.465381	0.0006
FBgn0037943	CG14722	protein_coding	3R	3R_7620825_SNP	7620825	C	T	3.19352e-06	0.465381	0.0006
FBgn0037943	CG14722	protein_coding	3R	3R_7621071_SNP	7621071	A	G	3.19352e-06	0.465381	0.0006
FBgn0037943	CG14722	protein_coding	3R	3R_7621497_SNP	7621497	G	A	3.19352e-06	0.465381	0.0006
FBgn0037943	CG14722	protein_coding	3R	3R_7621621_SNP	7621621	C	G	3.19352e-06	0.465381	0.0006
FBgn0037943	CG14722	protein_coding	3R	3R_7622879_SNP	7622879	A	T	3.19352e-06	0.465381	0.0006
FBgn0037943	CG14722	protein_coding	3R	3R_7599892_SNP	7599892	C	A	5.37868e-06	0.520193	0.0017
FBgn0037943	CG14722	protein_coding	3R	3R_7622258_SNP	7622258	T	G	5.37868e-06	0.520193	0.0017
FBgn0038057	CG12267	protein_coding	3R	3R_8285573_SNP	8285573	C	T	8.28649e-06	0.606908	0.002
FBgn0038073	CG14395	protein_coding	3R	3R_8512382_SNP	8512382	G	A	1.15932e-06	-1.86093	0.0011
FBgn0038073	CG14395	protein_coding	3R	3R_8462234_SNP	8462234	T	A	1.28111e-06	-1.84363	0.0014
FBgn0038073	CG14395	protein_coding	3R	3R_8472399_SNP	8472399	T	A	1.28111e-06	-1.84363	0.0014
FBgn0038073	CG14395	protein_coding	3R	3R_8472402_SNP	8472402	A	T	1.28111e-06	-1.84363	0.0014
FBgn0038073	CG14395	protein_coding	3R	3R_8501966_SNP	8501966	G	T	1.28111e-06	-1.84363	0.0014
FBgn0038073	CG14395	protein_coding	3R	3R_8512927_SNP	8512927	G	T	1.28111e-06	-1.84363	0.0014
FBgn0038073	CG14395	protein_coding	3R	3R_8513037_SNP	8513037	C	G	1.28111e-06	-1.84363	0.0014
FBgn0038073	CG14395	protein_coding	3R	3R_8512528_SNP	8512528	A	T	1.51636e-06	-1.84114	0.0016
FBgn0038073	CG14395	protein_coding	3R	3R_8486852_SNP	8486852	C	T	2.06556e-06	-2.00116	0.0028
FBgn0038118	timeout	protein_coding	3R	3R_8820730_SNP	8820730	T	C	1.10252e-06	1.26005	0.0001
FBgn0038118	timeout	protein_coding	3R	3R_8865916_SNP	8865916	T	A	2.64537e-06	-1.14679	0.0007
FBgn0038118	timeout	protein_coding	3R	3R_8866425_SNP	8866425	G	A	2.64537e-06	-1.14679	0.0007
FBgn0038118	timeout	protein_coding	3R	3R_8867143_SNP	8867143	T	C	2.64537e-06	-1.14679	0.0007
FBgn0038118	timeout	protein_coding	3R	3R_8868030_SNP	8868030	T	A	2.64537e-06	-1.14679	0.0007
FBgn0038118	timeout	protein_coding	3R	3R_8874548_SNP	8874548	T	C	2.64537e-06	-1.14679	0.0007
FBgn0038118	timeout	protein_coding	3R	3R_8884100_SNP	8884100	G	A	2.64537e-06	-1.14679	0.0007
FBgn0038118	timeout	protein_coding	3R	3R_8889075_SNP	8889075	G	A	2.64537e-06	-1.14679	0.0007
FBgn0038118	timeout	protein_coding	3R	3R_8893012_SNP	8893012	C	T	2.64537e-06	-1.14679	0.0007
FBgn0038149	CG9796	protein_coding	3R	3R_9185754_SNP	9185754	T	G	2.74432e-11	-0.594838	0.0004
FBgn0038149	CG9796	protein_coding	3R	3R_9282172_SNP	9282172	G	A	2.74432e-11	-0.594838	0.0004
FBgn0038149	CG9796	protein_coding	3R	3R_9282715_SNP	9282715	C	A	2.82862e-11	-0.594667	0.0004
FBgn0038149	CG9796	protein_coding	3R	3R_9235868_SNP	9235868	T	A	2.91968e-11	-0.595961	0.0004
FBgn0038149	CG9796	protein_coding	3R	3R_9203204_SNP	9203204	T	A	3.02891e-11	-0.594279	0.0005
FBgn0038149	CG9796	protein_coding	3R	3R_9257290_SNP	9257290	A	G	3.65599e-11	-0.594672	0.0005
FBgn0038149	CG9796	protein_coding	3R	3R_9257560_SNP	9257560	A	T	3.65599e-11	-0.594672	0.0005
FBgn0038149	CG9796	protein_coding	3R	3R_9186175_SNP	9186175	G	A	4.51448e-11	-0.591976	0.0009
FBgn0038149	CG9796	protein_coding	3R	3R_9203145_SNP	9203145	C	A	4.51448e-11	-0.591976	0.0009
FBgn0038149	CG9796	protein_coding	3R	3R_9185046_SNP	9185046	G	A	5.19757e-11	-0.589782	0.001
FBgn0038149	CG9796	protein_coding	3R	3R_9185048_SNP	9185048	C	T	5.19757e-11	-0.589782	0.001
FBgn0038149	CG9796	protein_coding	3R	3R_9186521_SNP	9186521	T	G	5.19757e-11	-0.589782	0.001
FBgn0038149	CG9796	protein_coding	3R	3R_9189152_SNP	9189152	A	G	5.19757e-11	-0.589782	0.001
FBgn0038149	CG9796	protein_coding	3R	3R_9189604_SNP	9189604	T	A	5.19757e-11	-0.589782	0.001
FBgn0038149	CG9796	protein_coding	3R	3R_9196782_SNP	9196782	G	A	5.19757e-11	-0.589782	0.001
FBgn0038149	CG9796	protein_coding	3R	3R_9197489_SNP	9197489	G	C	5.19757e-11	-0.589782	0.001
FBgn0038149	CG9796	protein_coding	3R	3R_9199963_SNP	9199963	T	A	5.19757e-11	-0.589782	0.001
FBgn0038149	CG9796	protein_coding	3R	3R_9203110_SNP	9203110	T	A	5.19757e-11	-0.589782	0.001
FBgn0038149	CG9796	protein_coding	3R	3R_9203161_SNP	9203161	A	T	5.19757e-11	-0.589782	0.001
FBgn0038149	CG9796	protein_coding	3R	3R_9203195_SNP	9203195	A	G	5.19757e-11	-0.589782	0.001
FBgn0038149	CG9796	protein_coding	3R	3R_9203243_SNP	9203243	A	T	5.19757e-11	-0.589782	0.001
FBgn0038149	CG9796	protein_coding	3R	3R_9203721_SNP	9203721	G	A	5.19757e-11	-0.589782	0.001
FBgn0038149	CG9796	protein_coding	3R	3R_9203813_SNP	9203813	G	T	5.19757e-11	-0.589782	0.001
FBgn0038149	CG9796	protein_coding	3R	3R_9203819_SNP	9203819	C	T	5.19757e-11	-0.589782	0.001
FBgn0038149	CG9796	protein_coding	3R	3R_9208992_SNP	9208992	C	T	5.19757e-11	-0.589782	0.001
FBgn0038149	CG9796	protein_coding	3R	3R_9217965_SNP	9217965	T	G	5.19757e-11	-0.589782	0.001
FBgn0038149	CG9796	protein_coding	3R	3R_9226443_SNP	9226443	C	T	5.19757e-11	-0.589782	0.001
FBgn0038149	CG9796	protein_coding	3R	3R_9230109_SNP	9230109	T	A	5.19757e-11	-0.589782	0.001
FBgn0038149	CG9796	protein_coding	3R	3R_9234721_SNP	9234721	T	C	5.19757e-11	-0.589782	0.001
FBgn0038149	CG9796	protein_coding	3R	3R_9239852_SNP	9239852	G	T	5.19757e-11	-0.589782	0.001
FBgn0038149	CG9796	protein_coding	3R	3R_9247219_SNP	9247219	C	T	5.19757e-11	-0.589782	0.001
FBgn0038149	CG9796	protein_coding	3R	3R_9257679_SNP	9257679	C	T	5.19757e-11	-0.589782	0.001
FBgn0038149	CG9796	protein_coding	3R	3R_9261707_SNP	9261707	C	T	5.19757e-11	-0.589782	0.001
FBgn0038149	CG9796	protein_coding	3R	3R_9270525_SNP	9270525	A	C	5.19757e-11	-0.589782	0.001
FBgn0038149	CG9796	protein_coding	3R	3R_9270680_SNP	9270680	G	A	5.19757e-11	-0.589782	0.001
FBgn0038149	CG9796	protein_coding	3R	3R_9272371_SNP	9272371	T	A	5.19757e-11	-0.589782	0.001
FBgn0038149	CG9796	protein_coding	3R	3R_9272534_SNP	9272534	C	G	5.19757e-11	-0.589782	0.001
FBgn0038149	CG9796	protein_coding	3R	3R_9272931_SNP	9272931	A	T	5.19757e-11	-0.589782	0.001
FBgn0038149	CG9796	protein_coding	3R	3R_9273213_SNP	9273213	A	G	5.19757e-11	-0.589782	0.001
FBgn0038149	CG9796	protein_coding	3R	3R_9293675_SNP	9293675	G	A	5.19757e-11	-0.589782	0.001
FBgn0038149	CG9796	protein_coding	3R	3R_9229820_SNP	9229820	A	G	5.19757e-11	0.589782	0.001
FBgn0038149	CG9796	protein_coding	3R	3R_9230168_SNP	9230168	C	T	5.19757e-11	0.589782	0.001
FBgn0038149	CG9796	protein_coding	3R	3R_9199706_SNP	9199706	C	T	6.22324e-11	-0.590072	0.0012
FBgn0038149	CG9796	protein_coding	3R	3R_9271570_SNP	9271570	G	T	6.72049e-11	-0.592645	0.0012
FBgn0038149	CG9796	protein_coding	3R	3R_9271594_SNP	9271594	A	T	6.72049e-11	-0.592645	0.0012
FBgn0038149	CG9796	protein_coding	3R	3R_9271270_SNP	9271270	C	A	7.00258e-11	-0.589361	0.0012
FBgn0038149	CG9796	protein_coding	3R	3R_9186505_SNP	9186505	A	C	9.87715e-11	-0.58725	0.0016
FBgn0038149	CG9796	protein_coding	3R	3R_9271629_SNP	9271629	C	T	1.03576e-10	-0.588409	0.0017
FBgn0038149	CG9796	protein_coding	3R	3R_9272538_SNP	9272538	C	A	1.28567e-10	-0.585595	0.0018
FBgn0038149	CG9796	protein_coding	3R	3R_9203228_SNP	9203228	C	A	1.64319e-10	-0.585472	0.002
FBgn0038149	CG9796	protein_coding	3R	3R_9203210_SNP	9203210	G	T	1.96893e-10	-0.584293	0.0021
FBgn0038149	CG9796	protein_coding	3R	3R_9203235_SNP	9203235	T	A	2.13945e-10	-0.582302	0.0021
FBgn0038149	CG9796	protein_coding	3R	3R_9247098_SNP	9247098	T	C	2.42995e-10	-0.581459	0.0022
FBgn0038149	CG9796	protein_coding	3R	3R_9184168_SNP	9184168	C	A	4.72172e-10	-0.579892	0.0028
FBgn0038307	mRpS10	protein_coding	3R	3R_11056459_SNP	11056459	T	C	2.35545e-10	-0.447113	0.0001
FBgn0038307	mRpS10	protein_coding	3R	3R_11056832_SNP	11056832	A	G	2.35545e-10	-0.447113	0.0001
FBgn0038307	mRpS10	protein_coding	3R	3R_11056856_SNP	11056856	C	T	2.35545e-10	-0.447113	0.0001
FBgn0038307	mRpS10	protein_coding	3R	3R_11051160_SNP	11051160	A	G	4.16978e-09	0.439659	0.0001
FBgn0038307	mRpS10	protein_coding	3R	3R_11051196_SNP	11051196	A	T	4.16978e-09	0.439659	0.0001
FBgn0038307	mRpS10	protein_coding	3R	3R_11051262_SNP	11051262	T	A	4.16978e-09	0.439659	0.0001
FBgn0038307	mRpS10	protein_coding	3R	3R_11061086_SNP	11061086	T	C	4.91263e-09	-0.413613	0.0001
FBgn0038307	mRpS10	protein_coding	3R	3R_11064739_SNP	11064739	G	A	3.1558e-08	0.416658	0.0001
FBgn0038307	mRpS10	protein_coding	3R	3R_11067394_SNP	11067394	A	G	6.68795e-08	-0.395517	0.0001
FBgn0038307	mRpS10	protein_coding	3R	3R_11064138_SNP	11064138	C	T	7.04972e-08	-0.398514	0.0001
FBgn0038307	mRpS10	protein_coding	3R	3R_11045705_SNP	11045705	G	A	2.34616e-07	-0.400253	0.0001
FBgn0038307	mRpS10	protein_coding	3R	3R_11064305_SNP	11064305	G	A	2.43993e-07	-0.390172	0.0001
FBgn0038307	mRpS10	protein_coding	3R	3R_11064075_SNP	11064075	A	T	2.73927e-07	-0.381415	0.0001
FBgn0038307	mRpS10	protein_coding	3R	3R_11064120_SNP	11064120	T	A	2.73927e-07	-0.381415	0.0001
FBgn0038307	mRpS10	protein_coding	3R	3R_11064231_SNP	11064231	G	A	2.73927e-07	-0.381415	0.0001
FBgn0038307	mRpS10	protein_coding	3R	3R_11046444_SNP	11046444	C	T	2.74958e-07	0.4183	0.0001
FBgn0038307	mRpS10	protein_coding	3R	3R_11046948_SNP	11046948	C	T	2.74958e-07	0.4183	0.0001
FBgn0038307	mRpS10	protein_coding	3R	3R_11043454_SNP	11043454	T	C	3.98782e-07	-0.385067	0.0002
FBgn0038307	mRpS10	protein_coding	3R	3R_11043523_SNP	11043523	A	G	3.98782e-07	-0.385067	0.0002
FBgn0038307	mRpS10	protein_coding	3R	3R_11043544_SNP	11043544	T	C	3.98782e-07	-0.385067	0.0002
FBgn0038307	mRpS10	protein_coding	3R	3R_11050653_SNP	11050653	A	T	6.38582e-07	0.410041	0.0005
FBgn0038307	mRpS10	protein_coding	3R	3R_11050728_SNP	11050728	A	G	6.38582e-07	0.410041	0.0005
FBgn0038307	mRpS10	protein_coding	3R	3R_11050820_SNP	11050820	C	T	6.38582e-07	0.410041	0.0005
FBgn0038307	mRpS10	protein_coding	3R	3R_11043871_SNP	11043871	A	G	8.35933e-07	-0.388318	0.0006
FBgn0038307	mRpS10	protein_coding	3R	3R_11047074_SNP	11047074	A	T	8.89797e-07	-0.40662	0.0006
FBgn0038307	mRpS10	protein_coding	3R	3R_11054002_SNP	11054002	T	C	1.00914e-06	0.405295	0.0007
FBgn0038307	mRpS10	protein_coding	3R	3R_11045871_SNP	11045871	G	A	1.15952e-06	-0.370669	0.0008
FBgn0038307	mRpS10	protein_coding	3R	3R_11055714_SNP	11055714	T	G	1.32003e-06	-0.378007	0.001
FBgn0038307	mRpS10	protein_coding	3R	3R_11064801_SNP	11064801	G	A	1.90165e-06	0.365695	0.0017
FBgn0038307	mRpS10	protein_coding	3R	3R_11064853_SNP	11064853	C	G	1.90165e-06	0.365695	0.0017
FBgn0038307	mRpS10	protein_coding	3R	3R_11064870_SNP	11064870	G	A	1.90165e-06	0.365695	0.0017
FBgn0038307	mRpS10	protein_coding	3R	3R_11056611_SNP	11056611	T	G	3.13325e-06	-0.358022	0.0027
FBgn0038307	mRpS10	protein_coding	3R	3R_11051221_SNP	11051221	G	C	3.26939e-06	0.405943	0.0029
FBgn0038307	mRpS10	protein_coding	3R	3R_11051249_SNP	11051249	G	A	3.26939e-06	0.405943	0.0029
FBgn0038313	CG4338	protein_coding	3R	3R_11103931_SNP	11103931	G	T	3.18014e-08	-0.755676	0.0001
FBgn0038313	CG4338	protein_coding	3R	3R_11100563_SNP	11100563	G	C	6.11679e-08	-0.783105	0.0001
FBgn0038313	CG4338	protein_coding	3R	3R_11101054_SNP	11101054	G	A	6.11679e-08	-0.783105	0.0001
FBgn0038313	CG4338	protein_coding	3R	3R_11102301_SNP	11102301	T	G	6.11679e-08	-0.783105	0.0001
FBgn0038313	CG4338	protein_coding	3R	3R_11103886_SNP	11103886	A	G	9.36495e-08	-0.751033	0.0003
FBgn0038313	CG4338	protein_coding	3R	3R_11103911_SNP	11103911	T	A	9.36495e-08	-0.751033	0.0003
FBgn0038313	CG4338	protein_coding	3R	3R_11102613_SNP	11102613	T	G	4.03396e-07	-0.752233	0.0005
FBgn0038313	CG4338	protein_coding	3R	3R_11104505_SNP	11104505	A	T	6.32532e-07	-0.732794	0.0006
FBgn0038313	CG4338	protein_coding	3R	3R_11103871_SNP	11103871	G	A	7.52826e-07	-0.729611	0.0007
FBgn0038313	CG4338	protein_coding	3R	3R_11102183_SNP	11102183	C	G	7.86489e-07	-0.709657	0.0007
FBgn0038313	CG4338	protein_coding	3R	3R_11101473_SNP	11101473	A	G	2.18025e-06	-0.699266	0.0018
FBgn0038313	CG4338	protein_coding	3R	3R_11103666_SNP	11103666	T	A	2.41461e-06	-0.683016	0.002
FBgn0038420	CG10311	protein_coding	3R	3R_12179804_SNP	12179804	G	C	1.86898e-08	-2.23279	0.0021
FBgn0038492	Mur89F	protein_coding	3R	3R_12976408_SNP	12976408	T	G	2.83362e-06	-1.10945	0.0006
FBgn0038511	CG5873	protein_coding	3R	3R_13261661_SNP	13261661	C	T	1.05275e-07	1.4781	0.0002
FBgn0038540	CG14321	protein_coding	3R	3R_13559289_SNP	13559289	C	A	1.67278e-06	-3.70691	0.0016
FBgn0038540	CG14321	protein_coding	3R	3R_13559284_SNP	13559284	C	A	1.88847e-06	-3.71938	0.0018
FBgn0038540	CG14321	protein_coding	3R	3R_13559314_SNP	13559314	G	A	2.88832e-06	-3.75988	0.0027
FBgn0038638	CG7702	protein_coding	3R	3R_14470413_SNP	14470413	G	A	4.505e-09	-0.825284	0.0009
FBgn0038638	CG7702	protein_coding	3R	3R_14473755_SNP	14473755	C	G	4.505e-09	-0.825284	0.0009
FBgn0038665	CG12269	protein_coding	3R	3R_14810716_SNP	14810716	T	C	8.2288e-09	4.17553	0.0015
FBgn0038665	CG12269	protein_coding	3R	3R_14809676_SNP	14809676	T	C	1.57445e-08	-4.13155	0.0021
FBgn0038665	CG12269	protein_coding	3R	3R_14809479_SNP	14809479	T	A	1.63964e-08	-4.11547	0.0021
FBgn0038665	CG12269	protein_coding	3R	3R_14809728_SNP	14809728	G	T	1.63964e-08	-4.11547	0.0021
FBgn0038665	CG12269	protein_coding	3R	3R_14809731_SNP	14809731	A	T	1.63964e-08	-4.11547	0.0021
FBgn0038665	CG12269	protein_coding	3R	3R_14809266_SNP	14809266	A	G	1.63964e-08	4.11547	0.0021
FBgn0038675	CG6013	protein_coding	3R	3R_14858278_SNP	14858278	C	T	1.74997e-06	-0.60883	0.0017
FBgn0038675	CG6013	protein_coding	3R	3R_14785013_SNP	14785013	T	A	2.74073e-06	0.529442	0.0027
FBgn0038723	CG6195	protein_coding	3R	3R_15460729_SNP	15460729	G	C	7.16771e-07	0.188929	0.001
FBgn0038723	CG6195	protein_coding	3R	3R_15460747_SNP	15460747	A	G	7.16771e-07	0.188929	0.001
FBgn0038771	CG4390	protein_coding	3R	3R_15883339_SNP	15883339	C	G	2.90252e-08	0.385206	0.0001
FBgn0038771	CG4390	protein_coding	3R	3R_15883128_SNP	15883128	G	A	4.80321e-08	0.395766	0.0001
FBgn0038771	CG4390	protein_coding	3R	3R_15883274_SNP	15883274	G	T	4.80321e-08	0.395766	0.0001
FBgn0038771	CG4390	protein_coding	3R	3R_15883345_SNP	15883345	G	A	4.80321e-08	0.395766	0.0001
FBgn0038771	CG4390	protein_coding	3R	3R_15883138_SNP	15883138	A	C	9.20098e-08	0.407531	0.0004
FBgn0038771	CG4390	protein_coding	3R	3R_15882353_SNP	15882353	A	G	7.82051e-07	0.38585	0.0015
FBgn0038771	CG4390	protein_coding	3R	3R_15884775_SNP	15884775	A	T	9.87859e-07	0.401009	0.0017
FBgn0038771	CG4390	protein_coding	3R	3R_15881596_SNP	15881596	A	G	1.80366e-06	0.373146	0.0028
FBgn0038772	CG4973	protein_coding	3R	3R_15815751_SNP	15815751	A	G	3.65437e-06	-0.525353	0.0026
FBgn0038826	CG17838	protein_coding	3R	3R_16608909_SNP	16608909	A	G	1.06195e-10	1.4544	0.0001
FBgn0038826	CG17838	protein_coding	3R	3R_16609024_SNP	16609024	T	A	5.31475e-08	1.21315	0.0004
FBgn0038830	CG17272	protein_coding	3R	3R_16643320_SNP	16643320	C	G	1.62316e-06	-0.488377	0.0018
FBgn0038917	CG6678	protein_coding	3R	3R_17715692_SNP	17715692	T	C	7.42302e-07	2.92734	0.002
FBgn0038917	CG6678	protein_coding	3R	3R_17630325_SNP	17630325	C	A	7.48364e-07	2.91799	0.002
FBgn0038917	CG6678	protein_coding	3R	3R_17715032_SNP	17715032	T	A	7.48364e-07	-2.91799	0.002
FBgn0038917	CG6678	protein_coding	3R	3R_17715199_SNP	17715199	G	C	7.48364e-07	-2.91799	0.002
FBgn0038953	CG18596	protein_coding	3R	3R_18201734_SNP	18201734	C	T	1.41496e-07	0.847278	0.0009
FBgn0038972	CG7054	protein_coding	3R	3R_18290663_SNP	18290663	C	T	2.51146e-08	2.87841	0.0004
FBgn0038972	CG7054	protein_coding	3R	3R_18290717_SNP	18290717	G	T	2.95346e-08	2.8968	0.0004
FBgn0038972	CG7054	protein_coding	3R	3R_18290918_SNP	18290918	T	C	4.01439e-08	3.05189	0.0005
FBgn0038972	CG7054	protein_coding	3R	3R_18290694_SNP	18290694	C	G	5.02329e-08	2.8977	0.0005
FBgn0038983	CG5326	protein_coding	3R	3R_18360510_SNP	18360510	C	G	1.98897e-07	1.54668	0.001
FBgn0038983	CG5326	protein_coding	3R	3R_18461891_SNP	18461891	T	G	5.09313e-07	1.60917	0.002
FBgn0039128	CG13599	protein_coding	3R	3R_19758379_SNP	19758379	G	T	1.11188e-06	0.810513	0.0009
FBgn0039189	CG18528	protein_coding	3R	3R_20277842_SNP	20277842	G	A	8.42851e-08	-1.05637	0.0011
FBgn0039258	beta4GalT7	protein_coding	3R	3R_20848924_SNP	20848924	T	A	2.12244e-07	-0.423828	0.0004
FBgn0039258	beta4GalT7	protein_coding	3R	3R_20846189_SNP	20846189	A	G	1.60435e-06	0.377201	0.0022
FBgn0039258	beta4GalT7	protein_coding	3R	3R_20846194_SNP	20846194	A	C	1.60435e-06	0.377201	0.0022
FBgn0039265	CG11790	protein_coding	3R	3R_20864646_SNP	20864646	A	G	1.50463e-07	-0.271151	0.0005
FBgn0039328	CHKov2	protein_coding	3R	3R_21155551_SNP	21155551	T	C	1.03976e-14	-3.02253	0.0001
FBgn0039328	CHKov2	protein_coding	3R	3R_21149540_SNP	21149540	A	G	4.4453e-14	-3.01809	0.0001
FBgn0039328	CHKov2	protein_coding	3R	3R_21149705_SNP	21149705	G	T	4.4453e-14	-3.01809	0.0001
FBgn0039328	CHKov2	protein_coding	3R	3R_21149731_SNP	21149731	A	G	4.4453e-14	-3.01809	0.0001
FBgn0039328	CHKov2	protein_coding	3R	3R_21149736_SNP	21149736	C	T	4.4453e-14	-3.01809	0.0001
FBgn0039328	CHKov2	protein_coding	3R	3R_21149845_SNP	21149845	G	A	4.4453e-14	-3.01809	0.0001
FBgn0039328	CHKov2	protein_coding	3R	3R_21149866_SNP	21149866	A	G	4.4453e-14	-3.01809	0.0001
FBgn0039328	CHKov2	protein_coding	3R	3R_21149884_SNP	21149884	G	C	4.4453e-14	-3.01809	0.0001
FBgn0039328	CHKov2	protein_coding	3R	3R_21154668_SNP	21154668	T	A	4.4453e-14	-3.01809	0.0001
FBgn0039328	CHKov2	protein_coding	3R	3R_21154676_SNP	21154676	C	A	4.4453e-14	-3.01809	0.0001
FBgn0039328	CHKov2	protein_coding	3R	3R_21154682_SNP	21154682	C	T	4.4453e-14	-3.01809	0.0001
FBgn0039328	CHKov2	protein_coding	3R	3R_21154707_SNP	21154707	A	C	4.4453e-14	-3.01809	0.0001
FBgn0039328	CHKov2	protein_coding	3R	3R_21155632_SNP	21155632	A	G	4.4453e-14	-3.01809	0.0001
FBgn0039328	CHKov2	protein_coding	3R	3R_21156595_SNP	21156595	G	A	8.5566e-14	-2.98773	0.0001
FBgn0039328	CHKov2	protein_coding	3R	3R_21156481_SNP	21156481	T	C	3.21787e-10	-3.09424	0.0002
FBgn0039328	CHKov2	protein_coding	3R	3R_21155496_SNP	21155496	A	G	6.99895e-10	-2.90157	0.0002
FBgn0039328	CHKov2	protein_coding	3R	3R_21149510_SNP	21149510	C	T	4.51853e-08	-2.72145	0.0014
FBgn0039328	CHKov2	protein_coding	3R	3R_21149531_SNP	21149531	A	C	4.51853e-08	-2.72145	0.0014
FBgn0039356	CG5039	protein_coding	3R	3R_21504417_SNP	21504417	G	A	4.42959e-07	-2.12282	0.001
FBgn0039358	CG5028	protein_coding	3R	3R_21509138_SNP	21509138	T	C	3.69816e-10	-0.85822	0.0001
FBgn0039358	CG5028	protein_coding	3R	3R_21509240_SNP	21509240	C	A	7.81285e-10	-0.909831	0.0001
FBgn0039411	dys	protein_coding	3R	3R_21902417_SNP	21902417	G	A	1.09503e-06	-0.669676	0.0005
FBgn0039411	dys	protein_coding	3R	3R_21902449_SNP	21902449	G	A	1.21154e-06	-0.645544	0.0005
FBgn0039467	CG14253	protein_coding	3R	3R_22813910_SNP	22813910	G	C	9.45284e-07	-1.20383	0.003
FBgn0039538	CG12883	protein_coding	3R	3R_23542738_SNP	23542738	G	A	1.19305e-10	1.26814	0.0001
FBgn0039538	CG12883	protein_coding	3R	3R_23518205_SNP	23518205	G	A	2.02815e-10	1.35787	0.0001
FBgn0039538	CG12883	protein_coding	3R	3R_23582615_SNP	23582615	A	T	1.18075e-09	1.32017	0.0006
FBgn0039538	CG12883	protein_coding	3R	3R_23510966_SNP	23510966	T	A	1.32902e-09	1.3181	0.0007
FBgn0039538	CG12883	protein_coding	3R	3R_23547379_SNP	23547379	T	G	1.69787e-09	1.31798	0.0007
FBgn0039538	CG12883	protein_coding	3R	3R_23507849_SNP	23507849	A	T	2.41772e-09	1.30733	0.0008
FBgn0039538	CG12883	protein_coding	3R	3R_23506540_SNP	23506540	A	G	2.51766e-09	1.30268	0.0008
FBgn0039538	CG12883	protein_coding	3R	3R_23507653_SNP	23507653	G	A	2.51766e-09	1.30268	0.0008
FBgn0039538	CG12883	protein_coding	3R	3R_23511812_SNP	23511812	G	A	2.51766e-09	1.30268	0.0008
FBgn0039538	CG12883	protein_coding	3R	3R_23511819_SNP	23511819	T	C	2.51766e-09	1.30268	0.0008
FBgn0039538	CG12883	protein_coding	3R	3R_23512132_SNP	23512132	C	T	2.51766e-09	1.30268	0.0008
FBgn0039538	CG12883	protein_coding	3R	3R_23519006_SNP	23519006	T	C	2.51766e-09	1.30268	0.0008
FBgn0039538	CG12883	protein_coding	3R	3R_23526281_SNP	23526281	C	T	2.51766e-09	1.30268	0.0008
FBgn0039538	CG12883	protein_coding	3R	3R_23542159_SNP	23542159	C	A	2.51766e-09	1.30268	0.0008
FBgn0039538	CG12883	protein_coding	3R	3R_23543214_SNP	23543214	C	T	2.51766e-09	1.30268	0.0008
FBgn0039538	CG12883	protein_coding	3R	3R_23547373_SNP	23547373	C	T	2.51766e-09	1.30268	0.0008
FBgn0039538	CG12883	protein_coding	3R	3R_23548341_SNP	23548341	G	A	2.51766e-09	1.30268	0.0008
FBgn0039538	CG12883	protein_coding	3R	3R_23525764_SNP	23525764	T	C	2.54087e-09	1.30642	0.0011
FBgn0039538	CG12883	protein_coding	3R	3R_23542332_SNP	23542332	A	T	3.02004e-09	1.3032	0.0012
FBgn0039538	CG12883	protein_coding	3R	3R_23520059_SNP	23520059	A	T	3.99083e-09	1.29792	0.0012
FBgn0039538	CG12883	protein_coding	3R	3R_23520063_SNP	23520063	G	A	3.99083e-09	1.29792	0.0012
FBgn0039538	CG12883	protein_coding	3R	3R_23556961_SNP	23556961	C	T	3.99083e-09	1.29792	0.0012
FBgn0039538	CG12883	protein_coding	3R	3R_23562309_SNP	23562309	G	C	2.07183e-08	1.12342	0.0019
FBgn0039538	CG12883	protein_coding	3R	3R_23523728_SNP	23523728	A	T	3.26175e-08	1.17727	0.0021
FBgn0039538	CG12883	protein_coding	3R	3R_23530103_SNP	23530103	T	A	3.64799e-08	1.10093	0.0021
FBgn0039538	CG12883	protein_coding	3R	3R_23547005_SNP	23547005	T	C	5.56766e-08	1.09761	0.0024
FBgn0039538	CG12883	protein_coding	3R	3R_23547386_SNP	23547386	T	G	5.89013e-08	1.36419	0.0027
FBgn0039561	mfrn	protein_coding	3R	3R_23724155_SNP	23724155	C	T	6.29096e-07	-0.385447	0.0013
FBgn0039776	PH4alphaEFB	protein_coding	3R	3R_26330804_SNP	26330804	T	C	3.13645e-06	0.454884	0.0017
FBgn0039776	PH4alphaEFB	protein_coding	3R	3R_26330795_SNP	26330795	C	G	3.68847e-06	0.466781	0.0019
FBgn0039776	PH4alphaEFB	protein_coding	3R	3R_26330802_SNP	26330802	C	G	3.68847e-06	0.466781	0.0019
FBgn0039807	CG15546	protein_coding	3R	3R_26714247_SNP	26714247	C	T	1.09559e-09	-2.25228	0.0001
FBgn0039828	CG1542	protein_coding	3R	3R_27039197_SNP	27039197	T	G	6.24702e-07	0.310422	0.0005
FBgn0039828	CG1542	protein_coding	3R	3R_27059293_SNP	27059293	G	C	2.43902e-06	-0.317178	0.0019
FBgn0039932	CG11093	protein_coding	4	4_1008073_SNP	1008073	A	G	9.60265e-14	3.85447	0.0001
FBgn0039932	CG11093	protein_coding	4	4_1046585_SNP	1046585	C	T	9.60265e-14	3.85447	0.0001
FBgn0039932	CG11093	protein_coding	4	4_1046412_SNP	1046412	T	C	3.57492e-13	3.88371	0.0001
FBgn0039932	CG11093	protein_coding	4	4_1006428_SNP	1006428	T	G	5.99169e-13	3.75454	0.0001
FBgn0039932	CG11093	protein_coding	4	4_1006448_SNP	1006448	T	A	5.99169e-13	3.75454	0.0001
FBgn0039932	CG11093	protein_coding	4	4_946670_SNP	946670	C	T	1.65762e-12	3.71974	0.0001
FBgn0039932	CG11093	protein_coding	4	4_948837_SNP	948837	T	A	1.65762e-12	3.71974	0.0001
FBgn0039932	CG11093	protein_coding	4	4_948845_SNP	948845	A	C	1.65762e-12	3.71974	0.0001
FBgn0039932	CG11093	protein_coding	4	4_951006_SNP	951006	C	T	1.65762e-12	3.71974	0.0001
FBgn0039932	CG11093	protein_coding	4	4_959388_SNP	959388	C	G	1.65762e-12	3.71974	0.0001
FBgn0039932	CG11093	protein_coding	4	4_961050_SNP	961050	G	T	1.65762e-12	3.71974	0.0001
FBgn0039932	CG11093	protein_coding	4	4_962757_SNP	962757	G	A	1.65762e-12	3.71974	0.0001
FBgn0039932	CG11093	protein_coding	4	4_972663_SNP	972663	T	A	1.65762e-12	3.71974	0.0001
FBgn0039932	CG11093	protein_coding	4	4_973035_SNP	973035	T	C	1.65762e-12	3.71974	0.0001
FBgn0039932	CG11093	protein_coding	4	4_974846_SNP	974846	T	C	1.65762e-12	3.71974	0.0001
FBgn0039932	CG11093	protein_coding	4	4_980924_SNP	980924	G	A	1.65762e-12	3.71974	0.0001
FBgn0039932	CG11093	protein_coding	4	4_982210_SNP	982210	C	T	1.65762e-12	3.71974	0.0001
FBgn0039932	CG11093	protein_coding	4	4_982544_SNP	982544	T	A	1.65762e-12	3.71974	0.0001
FBgn0039932	CG11093	protein_coding	4	4_984780_SNP	984780	T	A	1.65762e-12	3.71974	0.0001
FBgn0039932	CG11093	protein_coding	4	4_994587_SNP	994587	G	A	1.65762e-12	3.71974	0.0001
FBgn0039932	CG11093	protein_coding	4	4_995107_SNP	995107	G	T	1.65762e-12	3.71974	0.0001
FBgn0039932	CG11093	protein_coding	4	4_996047_SNP	996047	T	G	1.65762e-12	3.71974	0.0001
FBgn0039932	CG11093	protein_coding	4	4_997146_SNP	997146	A	T	1.65762e-12	3.71974	0.0001
FBgn0039932	CG11093	protein_coding	4	4_999322_SNP	999322	A	T	1.65762e-12	3.71974	0.0001
FBgn0039932	CG11093	protein_coding	4	4_999326_SNP	999326	C	T	1.65762e-12	3.71974	0.0001
FBgn0039932	CG11093	protein_coding	4	4_999329_SNP	999329	G	A	1.65762e-12	3.71974	0.0001
FBgn0039932	CG11093	protein_coding	4	4_1000663_SNP	1000663	G	T	1.65762e-12	3.71974	0.0001
FBgn0039932	CG11093	protein_coding	4	4_1000833_SNP	1000833	T	G	1.65762e-12	3.71974	0.0001
FBgn0039932	CG11093	protein_coding	4	4_1001073_SNP	1001073	C	A	1.65762e-12	3.71974	0.0001
FBgn0039932	CG11093	protein_coding	4	4_1001075_SNP	1001075	A	G	1.65762e-12	3.71974	0.0001
FBgn0039932	CG11093	protein_coding	4	4_1005868_SNP	1005868	T	A	1.65762e-12	3.71974	0.0001
FBgn0039932	CG11093	protein_coding	4	4_1007647_SNP	1007647	A	C	1.65762e-12	3.71974	0.0001
FBgn0039932	CG11093	protein_coding	4	4_1007756_SNP	1007756	G	A	1.65762e-12	3.71974	0.0001
FBgn0039932	CG11093	protein_coding	4	4_1009972_SNP	1009972	A	C	1.65762e-12	3.71974	0.0001
FBgn0039932	CG11093	protein_coding	4	4_1013546_SNP	1013546	A	G	1.65762e-12	3.71974	0.0001
FBgn0039932	CG11093	protein_coding	4	4_1013978_SNP	1013978	T	C	1.65762e-12	3.71974	0.0001
FBgn0039932	CG11093	protein_coding	4	4_1021493_SNP	1021493	G	A	1.65762e-12	3.71974	0.0001
FBgn0039932	CG11093	protein_coding	4	4_1021724_SNP	1021724	A	T	1.65762e-12	3.71974	0.0001
FBgn0039932	CG11093	protein_coding	4	4_1028448_SNP	1028448	T	C	1.65762e-12	3.71974	0.0001
FBgn0039932	CG11093	protein_coding	4	4_1028953_SNP	1028953	C	G	1.65762e-12	3.71974	0.0001
FBgn0039932	CG11093	protein_coding	4	4_1037099_SNP	1037099	A	G	1.65762e-12	3.71974	0.0001
FBgn0039932	CG11093	protein_coding	4	4_1043915_SNP	1043915	C	T	1.65762e-12	3.71974	0.0001
FBgn0039932	CG11093	protein_coding	4	4_1044596_SNP	1044596	T	G	1.65762e-12	3.71974	0.0001
FBgn0039932	CG11093	protein_coding	4	4_1045770_SNP	1045770	C	T	1.65762e-12	3.71974	0.0001
FBgn0039932	CG11093	protein_coding	4	4_1046388_SNP	1046388	G	A	1.65762e-12	3.71974	0.0001
FBgn0039932	CG11093	protein_coding	4	4_1046999_SNP	1046999	T	C	1.65762e-12	3.71974	0.0001
FBgn0039932	CG11093	protein_coding	4	4_1006792_SNP	1006792	C	A	2.18383e-12	3.84222	0.0001
FBgn0039932	CG11093	protein_coding	4	4_995850_SNP	995850	A	T	3.38302e-12	3.76038	0.0001
FBgn0039932	CG11093	protein_coding	4	4_996844_SNP	996844	G	C	3.38302e-12	3.76038	0.0001
FBgn0039932	CG11093	protein_coding	4	4_999190_SNP	999190	A	C	3.38302e-12	3.76038	0.0001
FBgn0039932	CG11093	protein_coding	4	4_1006637_SNP	1006637	C	A	3.38302e-12	3.76038	0.0001
FBgn0039932	CG11093	protein_coding	4	4_942197_SNP	942197	T	G	4.00846e-12	3.81534	0.0001
FBgn0039932	CG11093	protein_coding	4	4_1008083_SNP	1008083	G	C	6.25985e-12	3.74149	0.0001
FBgn0039932	CG11093	protein_coding	4	4_988685_SNP	988685	A	G	7.32667e-12	3.86351	0.0001
FBgn0039932	CG11093	protein_coding	4	4_1000326_SNP	1000326	C	T	9.86418e-12	3.72697	0.0001
FBgn0039932	CG11093	protein_coding	4	4_956145_SNP	956145	C	G	1.24669e-11	3.7193	0.0001
FBgn0039932	CG11093	protein_coding	4	4_978573_SNP	978573	G	C	1.24669e-11	3.7193	0.0001
FBgn0039932	CG11093	protein_coding	4	4_995360_SNP	995360	T	A	1.24669e-11	3.7193	0.0001
FBgn0039932	CG11093	protein_coding	4	4_1000894_SNP	1000894	G	A	1.24669e-11	3.7193	0.0001
FBgn0039932	CG11093	protein_coding	4	4_1009604_SNP	1009604	C	T	1.24669e-11	3.7193	0.0001
FBgn0039932	CG11093	protein_coding	4	4_1019092_SNP	1019092	G	A	1.24669e-11	3.7193	0.0001
FBgn0039932	CG11093	protein_coding	4	4_1031882_SNP	1031882	G	A	1.24669e-11	3.7193	0.0001
FBgn0039932	CG11093	protein_coding	4	4_1048095_SNP	1048095	C	T	1.24669e-11	3.7193	0.0001
FBgn0039932	CG11093	protein_coding	4	4_1048261_SNP	1048261	T	G	1.24669e-11	3.7193	0.0001
FBgn0039932	CG11093	protein_coding	4	4_980135_SNP	980135	A	C	1.38954e-11	3.71571	0.0001
FBgn0039932	CG11093	protein_coding	4	4_1045262_SNP	1045262	A	T	1.38954e-11	3.71571	0.0001
FBgn0039932	CG11093	protein_coding	4	4_995939_SNP	995939	T	A	2.25268e-11	3.69932	0.0001
FBgn0039932	CG11093	protein_coding	4	4_953712_SNP	953712	T	A	2.29169e-11	3.84277	0.0001
FBgn0039932	CG11093	protein_coding	4	4_959421_SNP	959421	A	T	2.45029e-11	3.69641	0.0001
FBgn0039932	CG11093	protein_coding	4	4_955019_SNP	955019	C	T	2.59518e-11	3.69441	0.0001
FBgn0039932	CG11093	protein_coding	4	4_982151_SNP	982151	G	A	2.59518e-11	3.69441	0.0001
FBgn0039932	CG11093	protein_coding	4	4_1007667_SNP	1007667	C	T	2.59518e-11	3.69441	0.0001
FBgn0039932	CG11093	protein_coding	4	4_1007680_SNP	1007680	T	C	2.59518e-11	3.69441	0.0001
FBgn0039932	CG11093	protein_coding	4	4_971386_SNP	971386	C	T	2.64552e-11	3.69374	0.0001
FBgn0039932	CG11093	protein_coding	4	4_1008084_SNP	1008084	A	G	2.77485e-11	3.69207	0.0001
FBgn0039932	CG11093	protein_coding	4	4_998117_SNP	998117	T	G	2.83679e-11	3.6913	0.0001
FBgn0039932	CG11093	protein_coding	4	4_948848_SNP	948848	G	T	3.81377e-11	3.68078	0.0001
FBgn0039932	CG11093	protein_coding	4	4_997915_SNP	997915	A	C	3.81377e-11	3.68078	0.0001
FBgn0039932	CG11093	protein_coding	4	4_937887_SNP	937887	T	C	4.6106e-11	3.73271	0.0001
FBgn0039932	CG11093	protein_coding	4	4_980948_SNP	980948	C	G	4.61812e-11	3.67386	0.0001
FBgn0039932	CG11093	protein_coding	4	4_997964_SNP	997964	A	T	4.61812e-11	3.67386	0.0001
FBgn0039932	CG11093	protein_coding	4	4_963895_SNP	963895	T	C	4.72875e-11	3.73177	0.0001
FBgn0039932	CG11093	protein_coding	4	4_1008099_SNP	1008099	T	C	4.72875e-11	3.73177	0.0001
FBgn0039932	CG11093	protein_coding	4	4_983385_SNP	983385	T	A	7.32489e-11	3.71527	0.0001
FBgn0039932	CG11093	protein_coding	4	4_1044124_SNP	1044124	T	G	7.32489e-11	3.71527	0.0001
FBgn0039932	CG11093	protein_coding	4	4_941612_SNP	941612	G	T	7.48714e-11	3.71443	0.0001
FBgn0039932	CG11093	protein_coding	4	4_990496_SNP	990496	C	G	8.31039e-11	3.7942	0.0001
FBgn0039932	CG11093	protein_coding	4	4_947579_SNP	947579	G	A	1.04035e-10	3.70165	0.0001
FBgn0039932	CG11093	protein_coding	4	4_942145_SNP	942145	A	G	1.0687e-10	3.70059	0.0001
FBgn0039932	CG11093	protein_coding	4	4_1002735_SNP	1002735	A	G	1.2332e-10	-3.63672	0.0001
FBgn0039932	CG11093	protein_coding	4	4_977108_SNP	977108	C	T	1.35994e-10	3.63287	0.0001
FBgn0039932	CG11093	protein_coding	4	4_973221_SNP	973221	G	A	1.42289e-10	3.6974	0.0001
FBgn0039932	CG11093	protein_coding	4	4_973222_SNP	973222	T	A	1.42289e-10	3.6974	0.0001
FBgn0039932	CG11093	protein_coding	4	4_1036408_SNP	1036408	A	T	1.42289e-10	3.6974	0.0001
FBgn0039932	CG11093	protein_coding	4	4_971605_SNP	971605	T	G	1.53681e-10	3.69428	0.0001
FBgn0039932	CG11093	protein_coding	4	4_1037111_SNP	1037111	A	T	1.53681e-10	3.69428	0.0001
FBgn0039932	CG11093	protein_coding	4	4_989386_SNP	989386	C	T	1.56274e-10	3.75062	0.0001
FBgn0039932	CG11093	protein_coding	4	4_1045397_SNP	1045397	A	T	1.61987e-10	3.69214	0.0001
FBgn0039932	CG11093	protein_coding	4	4_1006584_SNP	1006584	G	T	1.74954e-10	3.68078	0.0001
FBgn0039932	CG11093	protein_coding	4	4_1007463_SNP	1007463	C	T	2.09112e-10	3.67343	0.0001
FBgn0039932	CG11093	protein_coding	4	4_1009629_SNP	1009629	A	T	2.11156e-10	3.73804	0.0001
FBgn0039932	CG11093	protein_coding	4	4_993901_SNP	993901	G	C	2.28287e-10	3.73473	0.0001
FBgn0039932	CG11093	protein_coding	4	4_1010795_SNP	1010795	T	C	3.31474e-10	3.65397	0.0001
FBgn0039932	CG11093	protein_coding	4	4_997626_SNP	997626	G	T	3.75897e-10	3.64854	0.0001
FBgn0039932	CG11093	protein_coding	4	4_980922_SNP	980922	G	C	4.05093e-10	3.65341	0.0001
FBgn0039932	CG11093	protein_coding	4	4_1036568_SNP	1036568	G	A	4.13776e-10	3.70886	0.0001
FBgn0039932	CG11093	protein_coding	4	4_1020882_SNP	1020882	G	A	5.12602e-10	3.63491	0.0001
FBgn0039932	CG11093	protein_coding	4	4_1021785_SNP	1021785	C	T	6.72437e-10	3.51455	0.0001
FBgn0039932	CG11093	protein_coding	4	4_972519_SNP	972519	A	G	7.03124e-10	3.68477	0.0001
FBgn0039932	CG11093	protein_coding	4	4_1011601_SNP	1011601	C	T	9.59312e-10	3.67019	0.0001
FBgn0039932	CG11093	protein_coding	4	4_948987_SNP	948987	G	A	1.48873e-09	3.66646	0.0001
FBgn0039932	CG11093	protein_coding	4	4_1059494_SNP	1059494	A	T	1.81859e-09	3.48958	0.0001
FBgn0039932	CG11093	protein_coding	4	4_1063395_SNP	1063395	A	G	1.81859e-09	3.48958	0.0001
FBgn0039932	CG11093	protein_coding	4	4_1064737_SNP	1064737	G	T	1.81859e-09	3.48958	0.0001
FBgn0039932	CG11093	protein_coding	4	4_981280_SNP	981280	C	T	2.64365e-09	3.62009	0.0001
FBgn0039932	CG11093	protein_coding	4	4_992652_SNP	992652	T	C	2.77e-09	3.63504	0.0001
FBgn0039932	CG11093	protein_coding	4	4_1007726_SNP	1007726	G	A	3.13451e-09	3.62859	0.0001
FBgn0039932	CG11093	protein_coding	4	4_992816_SNP	992816	A	G	3.44029e-09	3.6064	0.0001
FBgn0039932	CG11093	protein_coding	4	4_992270_SNP	992270	C	T	3.98409e-09	3.59865	0.0001
FBgn0039932	CG11093	protein_coding	4	4_929730_SNP	929730	T	A	5.67544e-09	3.59676	0.0001
FBgn0039932	CG11093	protein_coding	4	4_1076420_SNP	1076420	G	A	6.71302e-09	3.497	0.0001
FBgn0039932	CG11093	protein_coding	4	4_954647_SNP	954647	C	T	1.15992e-08	3.50918	0.0001
FBgn0039932	CG11093	protein_coding	4	4_1016654_SNP	1016654	G	A	1.23016e-08	3.48225	0.0001
FBgn0039932	CG11093	protein_coding	4	4_1095484_SNP	1095484	G	A	1.98166e-08	3.43567	0.0001
FBgn0039932	CG11093	protein_coding	4	4_908833_SNP	908833	C	T	2.45364e-08	3.39404	0.0001
FBgn0039932	CG11093	protein_coding	4	4_921352_SNP	921352	T	C	2.45364e-08	3.39404	0.0001
FBgn0039932	CG11093	protein_coding	4	4_925594_SNP	925594	A	G	2.45364e-08	3.39404	0.0001
FBgn0039932	CG11093	protein_coding	4	4_1050327_SNP	1050327	G	A	7.57455e-08	3.47209	0.0001
FBgn0039932	CG11093	protein_coding	4	4_1050328_SNP	1050328	T	A	7.57455e-08	3.47209	0.0001
FBgn0039932	CG11093	protein_coding	4	4_1050330_SNP	1050330	A	T	7.57455e-08	3.47209	0.0001
FBgn0039932	CG11093	protein_coding	4	4_912049_SNP	912049	G	A	8.26647e-08	3.38703	0.0001
FBgn0039932	CG11093	protein_coding	4	4_949508_SNP	949508	A	T	9.01174e-08	3.3812	0.0001
FBgn0039932	CG11093	protein_coding	4	4_1029302_SNP	1029302	C	T	9.09425e-08	3.35039	0.0001
FBgn0039932	CG11093	protein_coding	4	4_988326_SNP	988326	A	T	2.14435e-07	3.24356	0.0001
FBgn0039932	CG11093	protein_coding	4	4_903566_SNP	903566	T	C	4.56311e-07	3.15613	0.0003
FBgn0039932	CG11093	protein_coding	4	4_918560_SNP	918560	C	A	4.56311e-07	3.15613	0.0003
FBgn0039932	CG11093	protein_coding	4	4_960123_SNP	960123	C	T	4.56311e-07	3.15613	0.0003
FBgn0039932	CG11093	protein_coding	4	4_913402_SNP	913402	C	A	5.6312e-07	3.20735	0.0003
FBgn0039932	CG11093	protein_coding	4	4_927616_SNP	927616	G	A	1.04422e-06	3.15761	0.0004
FBgn0039932	CG11093	protein_coding	4	4_927693_SNP	927693	T	A	1.13093e-06	3.12439	0.0004
FBgn0039932	CG11093	protein_coding	4	4_916925_SNP	916925	G	A	1.15638e-06	3.14913	0.0004
FBgn0039932	CG11093	protein_coding	4	4_903363_SNP	903363	C	G	1.67609e-06	3.11761	0.0005
FBgn0039932	CG11093	protein_coding	4	4_914163_SNP	914163	G	C	1.75258e-06	3.08747	0.0005
FBgn0039932	CG11093	protein_coding	4	4_905102_SNP	905102	T	C	2.31137e-06	3.12733	0.0005
FBgn0039932	CG11093	protein_coding	4	4_1012224_SNP	1012224	C	T	2.51543e-06	3.04314	0.0006
FBgn0039932	CG11093	protein_coding	4	4_926389_SNP	926389	G	A	3.37443e-06	3.02134	0.0006
FBgn0039932	CG11093	protein_coding	4	4_914443_SNP	914443	T	A	3.84242e-06	3.11598	0.0006
FBgn0039932	CG11093	protein_coding	4	4_914494_SNP	914494	G	A	3.84242e-06	3.11598	0.0006
FBgn0039932	CG11093	protein_coding	4	4_921680_SNP	921680	G	A	4.44601e-06	3.10198	0.0006
FBgn0039932	CG11093	protein_coding	4	4_916350_SNP	916350	C	G	6.01585e-06	3.01027	0.0008
FBgn0039932	CG11093	protein_coding	4	4_1001022_SNP	1001022	C	G	6.01585e-06	3.01027	0.0008
FBgn0039932	CG11093	protein_coding	4	4_1026006_SNP	1026006	T	A	6.01585e-06	3.01027	0.0008
FBgn0039932	CG11093	protein_coding	4	4_937150_SNP	937150	A	T	7.22233e-06	3.01928	0.0009
FBgn0039932	CG11093	protein_coding	4	4_934347_SNP	934347	T	A	8.15407e-06	3.07726	0.001
FBgn0039932	CG11093	protein_coding	4	4_891118_SNP	891118	G	A	1.0701e-05	2.98164	0.0013
FBgn0039932	CG11093	protein_coding	4	4_914523_SNP	914523	T	G	1.10551e-05	3.04531	0.0013
FBgn0039932	CG11093	protein_coding	4	4_918177_SNP	918177	T	G	1.12259e-05	3.04368	0.0013
FBgn0039932	CG11093	protein_coding	4	4_920556_SNP	920556	T	C	1.13051e-05	2.95355	0.0013
FBgn0039932	CG11093	protein_coding	4	4_922385_SNP	922385	G	T	1.13172e-05	2.85888	0.0013
FBgn0039932	CG11093	protein_coding	4	4_915814_SNP	915814	G	A	1.55228e-05	2.90435	0.0018
FBgn0039932	CG11093	protein_coding	4	4_975007_SNP	975007	G	A	1.57775e-05	3.44243	0.0018
FBgn0039932	CG11093	protein_coding	4	4_1001023_SNP	1001023	C	G	1.87425e-05	2.9745	0.0019
FBgn0039932	CG11093	protein_coding	4	4_919731_SNP	919731	T	A	1.9667e-05	2.96912	0.0019
FBgn0039932	CG11093	protein_coding	4	4_916878_SNP	916878	G	T	2.37618e-05	2.83406	0.0023
FBgn0039932	CG11093	protein_coding	4	4_915693_SNP	915693	A	G	2.52514e-05	2.85142	0.0026
FBgn0040238	Best1	protein_coding	3R	3R_6007203_SNP	6007203	G	A	2.0775e-07	1.04517	0.001
FBgn0040238	Best1	protein_coding	3R	3R_5996682_SNP	5996682	C	A	6.10137e-07	1.01697	0.0026
FBgn0040238	Best1	protein_coding	3R	3R_6003366_SNP	6003366	C	T	6.10137e-07	1.01697	0.0026
FBgn0040238	Best1	protein_coding	3R	3R_6005622_SNP	6005622	C	T	6.10137e-07	1.01697	0.0026
FBgn0040238	Best1	protein_coding	3R	3R_6005904_SNP	6005904	C	T	6.10137e-07	1.01697	0.0026
FBgn0040238	Best1	protein_coding	3R	3R_6006573_SNP	6006573	T	C	6.10137e-07	1.01697	0.0026
FBgn0040251	Ugt86Di	protein_coding	3R	3R_6980198_SNP	6980198	T	C	7.67237e-10	-4.71706	0.0001
FBgn0040251	Ugt86Di	protein_coding	3R	3R_6980217_SNP	6980217	A	G	7.67237e-10	-4.71706	0.0001
FBgn0040251	Ugt86Di	protein_coding	3R	3R_6980342_SNP	6980342	C	T	7.67237e-10	-4.71706	0.0001
FBgn0040251	Ugt86Di	protein_coding	3R	3R_6980417_SNP	6980417	C	T	7.67237e-10	-4.71706	0.0001
FBgn0040251	Ugt86Di	protein_coding	3R	3R_6975901_SNP	6975901	T	A	1.26563e-09	-4.67251	0.0002
FBgn0040251	Ugt86Di	protein_coding	3R	3R_6976064_SNP	6976064	C	A	1.26563e-09	-4.67251	0.0002
FBgn0040251	Ugt86Di	protein_coding	3R	3R_6976657_SNP	6976657	A	T	1.26563e-09	-4.67251	0.0002
FBgn0040251	Ugt86Di	protein_coding	3R	3R_6976818_SNP	6976818	C	G	1.26563e-09	-4.67251	0.0002
FBgn0040251	Ugt86Di	protein_coding	3R	3R_6978282_SNP	6978282	T	C	1.26563e-09	-4.67251	0.0002
FBgn0040251	Ugt86Di	protein_coding	3R	3R_6979475_SNP	6979475	C	T	1.26563e-09	-4.67251	0.0002
FBgn0040251	Ugt86Di	protein_coding	3R	3R_6980195_SNP	6980195	G	T	1.7369e-09	-4.68163	0.0004
FBgn0040251	Ugt86Di	protein_coding	3R	3R_6973468_SNP	6973468	G	A	2.04858e-08	-4.19942	0.002
FBgn0040296	Ocho	protein_coding	3L	3L_14968326_SNP	14968326	C	T	1.31556e-06	-0.951819	0.001
FBgn0040367	CG11382	protein_coding	X	X_1146474_SNP	1146474	A	C	3.51731e-06	1.25592	0.0027
FBgn0040382	CG5273	protein_coding	X	X_647060_SNP	647060	T	C	1.20265e-09	-1.31412	0.0001
FBgn0040382	CG5273	protein_coding	X	X_659333_SNP	659333	G	T	1.20265e-09	-1.31412	0.0001
FBgn0040382	CG5273	protein_coding	X	X_659347_SNP	659347	A	T	1.20265e-09	-1.31412	0.0001
FBgn0040382	CG5273	protein_coding	X	X_659404_SNP	659404	T	A	1.20265e-09	-1.31412	0.0001
FBgn0040382	CG5273	protein_coding	X	X_659405_SNP	659405	A	C	1.20265e-09	-1.31412	0.0001
FBgn0040382	CG5273	protein_coding	X	X_656782_SNP	656782	G	A	1.89014e-09	-1.34272	0.0001
FBgn0040382	CG5273	protein_coding	X	X_659394_SNP	659394	T	A	1.89014e-09	-1.34272	0.0001
FBgn0040382	CG5273	protein_coding	X	X_631337_SNP	631337	T	G	2.8061e-09	-1.90581	0.0001
FBgn0040382	CG5273	protein_coding	X	X_631338_SNP	631338	C	T	8.08298e-09	-1.87144	0.0012
FBgn0040382	CG5273	protein_coding	X	X_642465_SNP	642465	T	G	1.17685e-08	-1.86448	0.0014
FBgn0040382	CG5273	protein_coding	X	X_654056_SNP	654056	G	A	1.25682e-08	-1.49329	0.0014
FBgn0040382	CG5273	protein_coding	X	X_744238_SNP	744238	C	T	1.51139e-08	-1.85676	0.0014
FBgn0040382	CG5273	protein_coding	X	X_620988_SNP	620988	T	C	1.97728e-08	-1.67963	0.0016
FBgn0040382	CG5273	protein_coding	X	X_646247_SNP	646247	C	T	2.20943e-08	-1.84476	0.0016
FBgn0040382	CG5273	protein_coding	X	X_610985_SNP	610985	T	A	2.47959e-08	-1.31056	0.0017
FBgn0040382	CG5273	protein_coding	X	X_740957_SNP	740957	C	T	3.65921e-08	-1.25826	0.0018
FBgn0040382	CG5273	protein_coding	X	X_646181_SNP	646181	A	C	4.02033e-08	-1.25508	0.0019
FBgn0040382	CG5273	protein_coding	X	X_653416_SNP	653416	G	T	4.43636e-08	-1.23761	0.002
FBgn0040382	CG5273	protein_coding	X	X_741618_SNP	741618	A	G	4.48875e-08	-1.26693	0.002
FBgn0040382	CG5273	protein_coding	X	X_586769_SNP	586769	G	A	4.92762e-08	-1.45115	0.002
FBgn0040382	CG5273	protein_coding	X	X_630157_SNP	630157	G	A	4.92762e-08	-1.45115	0.002
FBgn0040382	CG5273	protein_coding	X	X_631354_SNP	631354	T	G	4.92762e-08	-1.45115	0.002
FBgn0040382	CG5273	protein_coding	X	X_640393_SNP	640393	T	C	4.92762e-08	-1.45115	0.002
FBgn0040382	CG5273	protein_coding	X	X_647838_SNP	647838	C	T	1.27564e-07	-1.30936	0.0028
FBgn0040382	CG5273	protein_coding	X	X_664034_SNP	664034	G	A	1.27564e-07	-1.30936	0.0028
FBgn0040382	CG5273	protein_coding	X	X_741265_SNP	741265	G	A	1.60916e-07	-1.22197	0.0029
FBgn0040551	CG11686	protein_coding	3R	3R_9182804_SNP	9182804	T	C	2.83286e-07	0.957479	0.0007
FBgn0040551	CG11686	protein_coding	3R	3R_9182494_SNP	9182494	A	C	3.14619e-07	0.866166	0.0008
FBgn0040551	CG11686	protein_coding	3R	3R_9151792_SNP	9151792	A	G	3.56671e-07	0.704635	0.0011
FBgn0040551	CG11686	protein_coding	3R	3R_9179069_SNP	9179069	A	G	3.62635e-07	0.952063	0.0011
FBgn0040551	CG11686	protein_coding	3R	3R_9110331_SNP	9110331	T	A	4.43775e-07	0.947549	0.0012
FBgn0040551	CG11686	protein_coding	3R	3R_9184807_SNP	9184807	C	G	4.44854e-07	0.861952	0.0012
FBgn0040551	CG11686	protein_coding	3R	3R_9065824_SNP	9065824	A	G	4.90141e-07	0.942787	0.0013
FBgn0040551	CG11686	protein_coding	3R	3R_9158634_SNP	9158634	C	T	4.90141e-07	0.942787	0.0013
FBgn0040551	CG11686	protein_coding	3R	3R_9158635_SNP	9158635	A	G	4.90141e-07	0.942787	0.0013
FBgn0040551	CG11686	protein_coding	3R	3R_9178742_SNP	9178742	C	A	4.97641e-07	0.85964	0.0014
FBgn0040551	CG11686	protein_coding	3R	3R_8991996_SNP	8991996	T	A	5.88259e-07	0.936293	0.0018
FBgn0040551	CG11686	protein_coding	3R	3R_8992097_SNP	8992097	G	A	5.88259e-07	0.936293	0.0018
FBgn0040551	CG11686	protein_coding	3R	3R_8995907_SNP	8995907	G	C	5.88259e-07	0.936293	0.0018
FBgn0040551	CG11686	protein_coding	3R	3R_8995968_SNP	8995968	A	T	5.88259e-07	0.936293	0.0018
FBgn0040551	CG11686	protein_coding	3R	3R_8998238_SNP	8998238	T	G	5.88259e-07	0.936293	0.0018
FBgn0040551	CG11686	protein_coding	3R	3R_8998768_SNP	8998768	C	G	5.88259e-07	0.936293	0.0018
FBgn0040551	CG11686	protein_coding	3R	3R_8999914_SNP	8999914	A	G	5.88259e-07	0.936293	0.0018
FBgn0040551	CG11686	protein_coding	3R	3R_9003638_SNP	9003638	T	A	5.88259e-07	0.936293	0.0018
FBgn0040551	CG11686	protein_coding	3R	3R_9003655_SNP	9003655	G	A	5.88259e-07	0.936293	0.0018
FBgn0040551	CG11686	protein_coding	3R	3R_9006115_SNP	9006115	C	A	5.88259e-07	0.936293	0.0018
FBgn0040551	CG11686	protein_coding	3R	3R_9013183_SNP	9013183	A	G	5.88259e-07	0.936293	0.0018
FBgn0040551	CG11686	protein_coding	3R	3R_9013194_SNP	9013194	C	T	5.88259e-07	0.936293	0.0018
FBgn0040551	CG11686	protein_coding	3R	3R_9013413_SNP	9013413	T	C	5.88259e-07	0.936293	0.0018
FBgn0040551	CG11686	protein_coding	3R	3R_9014649_SNP	9014649	C	G	5.88259e-07	0.936293	0.0018
FBgn0040551	CG11686	protein_coding	3R	3R_9017060_SNP	9017060	T	C	5.88259e-07	0.936293	0.0018
FBgn0040551	CG11686	protein_coding	3R	3R_9039173_SNP	9039173	G	A	5.88259e-07	0.936293	0.0018
FBgn0040551	CG11686	protein_coding	3R	3R_9039464_SNP	9039464	G	A	5.88259e-07	0.936293	0.0018
FBgn0040551	CG11686	protein_coding	3R	3R_9044770_SNP	9044770	A	T	5.88259e-07	0.936293	0.0018
FBgn0040551	CG11686	protein_coding	3R	3R_9055333_SNP	9055333	G	A	5.88259e-07	0.936293	0.0018
FBgn0040551	CG11686	protein_coding	3R	3R_9057662_SNP	9057662	G	C	5.88259e-07	0.936293	0.0018
FBgn0040551	CG11686	protein_coding	3R	3R_9059643_SNP	9059643	G	A	5.88259e-07	0.936293	0.0018
FBgn0040551	CG11686	protein_coding	3R	3R_9060202_SNP	9060202	C	G	5.88259e-07	0.936293	0.0018
FBgn0040551	CG11686	protein_coding	3R	3R_9064683_SNP	9064683	C	T	5.88259e-07	0.936293	0.0018
FBgn0040551	CG11686	protein_coding	3R	3R_9071200_SNP	9071200	G	A	5.88259e-07	0.936293	0.0018
FBgn0040551	CG11686	protein_coding	3R	3R_9074070_SNP	9074070	T	A	5.88259e-07	0.936293	0.0018
FBgn0040551	CG11686	protein_coding	3R	3R_9074623_SNP	9074623	G	A	5.88259e-07	0.936293	0.0018
FBgn0040551	CG11686	protein_coding	3R	3R_9074688_SNP	9074688	C	T	5.88259e-07	0.936293	0.0018
FBgn0040551	CG11686	protein_coding	3R	3R_9075824_SNP	9075824	A	G	5.88259e-07	0.936293	0.0018
FBgn0040551	CG11686	protein_coding	3R	3R_9078661_SNP	9078661	A	G	5.88259e-07	0.936293	0.0018
FBgn0040551	CG11686	protein_coding	3R	3R_9080791_SNP	9080791	T	C	5.88259e-07	0.936293	0.0018
FBgn0040551	CG11686	protein_coding	3R	3R_9081750_SNP	9081750	C	A	5.88259e-07	0.936293	0.0018
FBgn0040551	CG11686	protein_coding	3R	3R_9081769_SNP	9081769	T	C	5.88259e-07	0.936293	0.0018
FBgn0040551	CG11686	protein_coding	3R	3R_9085082_SNP	9085082	A	G	5.88259e-07	0.936293	0.0018
FBgn0040551	CG11686	protein_coding	3R	3R_9090619_SNP	9090619	C	A	5.88259e-07	0.936293	0.0018
FBgn0040551	CG11686	protein_coding	3R	3R_9095390_SNP	9095390	T	A	5.88259e-07	0.936293	0.0018
FBgn0040551	CG11686	protein_coding	3R	3R_9101587_SNP	9101587	A	G	5.88259e-07	0.936293	0.0018
FBgn0040551	CG11686	protein_coding	3R	3R_9102853_SNP	9102853	C	T	5.88259e-07	0.936293	0.0018
FBgn0040551	CG11686	protein_coding	3R	3R_9104983_SNP	9104983	T	A	5.88259e-07	0.936293	0.0018
FBgn0040551	CG11686	protein_coding	3R	3R_9105090_SNP	9105090	G	C	5.88259e-07	0.936293	0.0018
FBgn0040551	CG11686	protein_coding	3R	3R_9107467_SNP	9107467	C	G	5.88259e-07	0.936293	0.0018
FBgn0040551	CG11686	protein_coding	3R	3R_9107578_SNP	9107578	A	T	5.88259e-07	0.936293	0.0018
FBgn0040551	CG11686	protein_coding	3R	3R_9107882_SNP	9107882	C	A	5.88259e-07	0.936293	0.0018
FBgn0040551	CG11686	protein_coding	3R	3R_9108610_SNP	9108610	C	T	5.88259e-07	0.936293	0.0018
FBgn0040551	CG11686	protein_coding	3R	3R_9108670_SNP	9108670	C	T	5.88259e-07	0.936293	0.0018
FBgn0040551	CG11686	protein_coding	3R	3R_9112858_SNP	9112858	G	A	5.88259e-07	0.936293	0.0018
FBgn0040551	CG11686	protein_coding	3R	3R_9112875_SNP	9112875	G	C	5.88259e-07	0.936293	0.0018
FBgn0040551	CG11686	protein_coding	3R	3R_9153538_SNP	9153538	T	C	5.88259e-07	0.936293	0.0018
FBgn0040551	CG11686	protein_coding	3R	3R_9159196_SNP	9159196	T	C	5.88259e-07	0.936293	0.0018
FBgn0040551	CG11686	protein_coding	3R	3R_9082022_SNP	9082022	T	A	5.88465e-07	0.938606	0.0018
FBgn0040551	CG11686	protein_coding	3R	3R_9155834_SNP	9155834	C	T	5.88465e-07	0.938606	0.0018
FBgn0040551	CG11686	protein_coding	3R	3R_9154698_SNP	9154698	A	G	5.91956e-07	0.940969	0.0018
FBgn0040551	CG11686	protein_coding	3R	3R_9010649_SNP	9010649	C	T	6.10106e-07	0.937772	0.002
FBgn0040551	CG11686	protein_coding	3R	3R_9035113_SNP	9035113	C	T	6.10106e-07	0.937772	0.002
FBgn0040551	CG11686	protein_coding	3R	3R_9058169_SNP	9058169	G	A	6.11352e-07	0.937725	0.002
FBgn0040551	CG11686	protein_coding	3R	3R_9111318_SNP	9111318	T	C	6.11352e-07	0.937725	0.002
FBgn0040551	CG11686	protein_coding	3R	3R_9012275_SNP	9012275	G	A	6.16691e-07	0.937523	0.002
FBgn0040551	CG11686	protein_coding	3R	3R_9102493_SNP	9102493	T	C	6.39689e-07	0.939169	0.002
FBgn0040551	CG11686	protein_coding	3R	3R_9069658_SNP	9069658	C	G	6.74392e-07	0.935445	0.0021
FBgn0040551	CG11686	protein_coding	3R	3R_9097588_SNP	9097588	G	T	7.58966e-07	0.932674	0.0025
FBgn0040551	CG11686	protein_coding	3R	3R_9050878_SNP	9050878	A	C	7.62499e-07	0.932565	0.0025
FBgn0040551	CG11686	protein_coding	3R	3R_9098738_SNP	9098738	T	C	7.62499e-07	0.932565	0.0025
FBgn0040551	CG11686	protein_coding	3R	3R_9105178_SNP	9105178	G	T	7.62499e-07	0.932565	0.0025
FBgn0040551	CG11686	protein_coding	3R	3R_9105193_SNP	9105193	C	A	7.62499e-07	0.932565	0.0025
FBgn0040551	CG11686	protein_coding	3R	3R_9105655_SNP	9105655	G	A	7.62499e-07	0.932565	0.0025
FBgn0040551	CG11686	protein_coding	3R	3R_9034954_SNP	9034954	C	A	8.98701e-07	1.05228	0.003
FBgn0041604	dlp	protein_coding	3L	3L_14626320_SNP	14626320	G	A	4.63527e-07	0.345454	0.0007
FBgn0041604	dlp	protein_coding	3L	3L_14626185_SNP	14626185	C	G	7.71289e-07	0.348856	0.0009
FBgn0041604	dlp	protein_coding	3L	3L_14626148_SNP	14626148	T	A	1.88265e-06	0.327884	0.0019
FBgn0041604	dlp	protein_coding	3L	3L_14626222_SNP	14626222	C	T	1.88265e-06	0.327884	0.0019
FBgn0041604	dlp	protein_coding	3L	3L_14626292_SNP	14626292	C	T	1.88265e-06	0.327884	0.0019
FBgn0041604	dlp	protein_coding	3L	3L_14626299_SNP	14626299	C	T	1.88265e-06	0.327884	0.0019
FBgn0041706	CG3253	protein_coding	2R	2R_20002205_SNP	20002205	G	A	5.85191e-07	-2.08859	0.0007
FBgn0041706	CG3253	protein_coding	2R	2R_20002217_SNP	20002217	A	C	5.85191e-07	-2.08859	0.0007
FBgn0043783	CG32444	protein_coding	3L	3L_21649465_SNP	21649465	G	C	9.21583e-06	1.7063	0.0011
FBgn0044511	mRpS21	protein_coding	3R	3R_9207038_SNP	9207038	C	A	3.13874e-06	0.306215	0.0015
FBgn0044511	mRpS21	protein_coding	3R	3R_9219563_SNP	9219563	T	G	3.13874e-06	0.306215	0.0015
FBgn0045761	CHKov1	protein_coding	3R	3R_21155551_SNP	21155551	T	C	5.81474e-14	-4.53305	0.0001
FBgn0045761	CHKov1	protein_coding	3R	3R_21156595_SNP	21156595	G	A	1.05192e-13	-4.51719	0.0001
FBgn0045761	CHKov1	protein_coding	3R	3R_21149540_SNP	21149540	A	G	1.82502e-13	-4.53032	0.0001
FBgn0045761	CHKov1	protein_coding	3R	3R_21149705_SNP	21149705	G	T	1.82502e-13	-4.53032	0.0001
FBgn0045761	CHKov1	protein_coding	3R	3R_21149731_SNP	21149731	A	G	1.82502e-13	-4.53032	0.0001
FBgn0045761	CHKov1	protein_coding	3R	3R_21149736_SNP	21149736	C	T	1.82502e-13	-4.53032	0.0001
FBgn0045761	CHKov1	protein_coding	3R	3R_21149845_SNP	21149845	G	A	1.82502e-13	-4.53032	0.0001
FBgn0045761	CHKov1	protein_coding	3R	3R_21149866_SNP	21149866	A	G	1.82502e-13	-4.53032	0.0001
FBgn0045761	CHKov1	protein_coding	3R	3R_21149884_SNP	21149884	G	C	1.82502e-13	-4.53032	0.0001
FBgn0045761	CHKov1	protein_coding	3R	3R_21154668_SNP	21154668	T	A	1.82502e-13	-4.53032	0.0001
FBgn0045761	CHKov1	protein_coding	3R	3R_21154676_SNP	21154676	C	A	1.82502e-13	-4.53032	0.0001
FBgn0045761	CHKov1	protein_coding	3R	3R_21154682_SNP	21154682	C	T	1.82502e-13	-4.53032	0.0001
FBgn0045761	CHKov1	protein_coding	3R	3R_21154707_SNP	21154707	A	C	1.82502e-13	-4.53032	0.0001
FBgn0045761	CHKov1	protein_coding	3R	3R_21155632_SNP	21155632	A	G	1.82502e-13	-4.53032	0.0001
FBgn0045761	CHKov1	protein_coding	3R	3R_21155496_SNP	21155496	A	G	5.06228e-12	-4.61943	0.0001
FBgn0045761	CHKov1	protein_coding	3R	3R_21149510_SNP	21149510	C	T	2.96601e-10	-4.43826	0.0001
FBgn0045761	CHKov1	protein_coding	3R	3R_21149531_SNP	21149531	A	C	2.96601e-10	-4.43826	0.0001
FBgn0045862	btz	protein_coding	3R	3R_23530103_SNP	23530103	T	A	3.35891e-07	-0.235784	0.0026
FBgn0045862	btz	protein_coding	3R	3R_23528553_SNP	23528553	C	A	4.03468e-07	-0.267755	0.003
FBgn0046692	Stlk	protein_coding	2R	2R_392968_SNP	392968	C	T	1.13752e-06	-0.545974	0.0002
FBgn0046692	Stlk	protein_coding	2R	2R_423897_SNP	423897	G	A	3.31653e-06	-0.622306	0.0008
FBgn0046692	Stlk	protein_coding	2R	2R_525926_SNP	525926	C	G	3.33256e-06	-0.620564	0.0008
FBgn0046692	Stlk	protein_coding	2R	2R_429566_SNP	429566	G	A	3.4573e-06	-0.618344	0.0009
FBgn0046692	Stlk	protein_coding	2R	2R_434701_SNP	434701	C	A	4.41181e-06	-0.61374	0.0016
FBgn0046692	Stlk	protein_coding	2R	2R_495339_SNP	495339	A	T	4.41181e-06	-0.61374	0.0016
FBgn0046692	Stlk	protein_coding	2R	2R_497585_SNP	497585	A	T	4.41181e-06	-0.61374	0.0016
FBgn0046692	Stlk	protein_coding	2R	2R_464010_SNP	464010	G	A	4.61133e-06	-0.614413	0.0016
FBgn0046692	Stlk	protein_coding	2R	2R_434620_SNP	434620	T	A	4.61559e-06	-0.69618	0.0016
FBgn0046692	Stlk	protein_coding	2R	2R_482896_SNP	482896	A	T	4.90414e-06	-0.61171	0.0018
FBgn0046692	Stlk	protein_coding	2R	2R_485280_SNP	485280	T	A	4.90414e-06	-0.61171	0.0018
FBgn0046692	Stlk	protein_coding	2R	2R_522518_SNP	522518	A	C	4.90414e-06	-0.61171	0.0018
FBgn0046692	Stlk	protein_coding	2R	2R_404742_SNP	404742	G	C	5.11581e-06	-0.612407	0.0018
FBgn0046692	Stlk	protein_coding	2R	2R_448618_SNP	448618	A	T	5.17502e-06	-0.613814	0.0018
FBgn0046692	Stlk	protein_coding	2R	2R_404863_SNP	404863	T	A	5.69973e-06	-0.610299	0.0021
FBgn0046692	Stlk	protein_coding	2R	2R_434369_SNP	434369	A	G	5.69973e-06	-0.610299	0.0021
FBgn0046692	Stlk	protein_coding	2R	2R_482644_SNP	482644	C	T	6.40488e-06	-0.606496	0.0024
FBgn0046692	Stlk	protein_coding	2R	2R_403243_SNP	403243	G	C	6.46316e-06	-0.604918	0.0026
FBgn0046692	Stlk	protein_coding	2R	2R_405227_SNP	405227	T	A	6.46316e-06	-0.604918	0.0026
FBgn0046692	Stlk	protein_coding	2R	2R_405815_SNP	405815	T	C	6.46316e-06	-0.604918	0.0026
FBgn0046692	Stlk	protein_coding	2R	2R_406224_SNP	406224	G	A	6.46316e-06	-0.604918	0.0026
FBgn0046692	Stlk	protein_coding	2R	2R_407187_SNP	407187	A	C	6.46316e-06	-0.604918	0.0026
FBgn0046692	Stlk	protein_coding	2R	2R_409695_SNP	409695	A	G	6.46316e-06	-0.604918	0.0026
FBgn0046692	Stlk	protein_coding	2R	2R_413070_SNP	413070	C	T	6.46316e-06	-0.604918	0.0026
FBgn0046692	Stlk	protein_coding	2R	2R_422214_SNP	422214	G	A	6.46316e-06	-0.604918	0.0026
FBgn0046692	Stlk	protein_coding	2R	2R_422585_SNP	422585	A	T	6.46316e-06	-0.604918	0.0026
FBgn0046692	Stlk	protein_coding	2R	2R_423094_SNP	423094	G	A	6.46316e-06	-0.604918	0.0026
FBgn0046692	Stlk	protein_coding	2R	2R_429693_SNP	429693	G	A	6.46316e-06	-0.604918	0.0026
FBgn0046692	Stlk	protein_coding	2R	2R_429888_SNP	429888	G	A	6.46316e-06	-0.604918	0.0026
FBgn0046692	Stlk	protein_coding	2R	2R_440156_SNP	440156	G	T	6.46316e-06	-0.604918	0.0026
FBgn0046692	Stlk	protein_coding	2R	2R_446341_SNP	446341	G	A	6.46316e-06	-0.604918	0.0026
FBgn0046692	Stlk	protein_coding	2R	2R_449837_SNP	449837	C	T	6.46316e-06	-0.604918	0.0026
FBgn0046692	Stlk	protein_coding	2R	2R_451026_SNP	451026	T	A	6.46316e-06	-0.604918	0.0026
FBgn0046692	Stlk	protein_coding	2R	2R_451657_SNP	451657	C	G	6.46316e-06	-0.604918	0.0026
FBgn0046692	Stlk	protein_coding	2R	2R_454285_SNP	454285	A	T	6.46316e-06	-0.604918	0.0026
FBgn0046692	Stlk	protein_coding	2R	2R_454898_SNP	454898	C	T	6.46316e-06	-0.604918	0.0026
FBgn0046692	Stlk	protein_coding	2R	2R_455861_SNP	455861	C	T	6.46316e-06	-0.604918	0.0026
FBgn0046692	Stlk	protein_coding	2R	2R_481101_SNP	481101	G	A	6.46316e-06	-0.604918	0.0026
FBgn0046692	Stlk	protein_coding	2R	2R_482569_SNP	482569	G	A	6.46316e-06	-0.604918	0.0026
FBgn0046692	Stlk	protein_coding	2R	2R_482777_SNP	482777	G	T	6.46316e-06	-0.604918	0.0026
FBgn0046692	Stlk	protein_coding	2R	2R_482828_SNP	482828	T	C	6.46316e-06	-0.604918	0.0026
FBgn0046692	Stlk	protein_coding	2R	2R_495301_SNP	495301	C	T	6.46316e-06	-0.604918	0.0026
FBgn0046692	Stlk	protein_coding	2R	2R_502509_SNP	502509	T	A	6.46316e-06	-0.604918	0.0026
FBgn0046692	Stlk	protein_coding	2R	2R_507132_SNP	507132	T	C	6.46316e-06	-0.604918	0.0026
FBgn0046692	Stlk	protein_coding	2R	2R_522505_SNP	522505	A	T	6.46316e-06	-0.604918	0.0026
FBgn0046692	Stlk	protein_coding	2R	2R_526648_SNP	526648	G	T	6.46316e-06	-0.604918	0.0026
FBgn0046692	Stlk	protein_coding	2R	2R_527313_SNP	527313	G	T	6.46316e-06	-0.604918	0.0026
FBgn0046692	Stlk	protein_coding	2R	2R_543031_SNP	543031	G	A	6.46316e-06	-0.604918	0.0026
FBgn0046692	Stlk	protein_coding	2R	2R_362786_SNP	362786	G	T	7.31196e-06	-0.603861	0.0029
FBgn0046692	Stlk	protein_coding	2R	2R_406403_SNP	406403	T	A	7.31196e-06	-0.603861	0.0029
FBgn0047205	CR32385	ncRNA	3L	3L_6971389_SNP	6971389	T	A	2.77784e-08	1.41376	0.0003
FBgn0047205	CR32385	ncRNA	3L	3L_6971294_SNP	6971294	T	G	5.1954e-08	1.38722	0.0004
FBgn0047205	CR32385	ncRNA	3L	3L_6971380_SNP	6971380	G	T	5.1954e-08	1.38722	0.0004
FBgn0047205	CR32385	ncRNA	3L	3L_6971417_SNP	6971417	A	G	5.1954e-08	1.38722	0.0004
FBgn0047205	CR32385	ncRNA	3L	3L_6971420_SNP	6971420	T	C	5.1954e-08	1.38722	0.0004
FBgn0047205	CR32385	ncRNA	3L	3L_6971204_SNP	6971204	C	T	6.73204e-08	1.33114	0.0004
FBgn0047205	CR32385	ncRNA	3L	3L_6971334_SNP	6971334	A	T	6.73204e-08	1.33114	0.0004
FBgn0047205	CR32385	ncRNA	3L	3L_6971349_SNP	6971349	C	A	6.73204e-08	1.33114	0.0004
FBgn0047205	CR32385	ncRNA	3L	3L_6971505_SNP	6971505	A	G	6.73204e-08	1.33114	0.0004
FBgn0047205	CR32385	ncRNA	3L	3L_6971507_SNP	6971507	C	G	6.73204e-08	1.33114	0.0004
FBgn0047205	CR32385	ncRNA	3L	3L_6971640_SNP	6971640	C	T	6.73204e-08	1.33114	0.0004
FBgn0047205	CR32385	ncRNA	3L	3L_6971706_SNP	6971706	A	G	6.73204e-08	1.33114	0.0004
FBgn0047205	CR32385	ncRNA	3L	3L_6972547_SNP	6972547	G	A	6.73204e-08	1.33114	0.0004
FBgn0047205	CR32385	ncRNA	3L	3L_6972610_SNP	6972610	G	T	6.73204e-08	1.33114	0.0004
FBgn0047205	CR32385	ncRNA	3L	3L_6972908_SNP	6972908	C	T	6.73204e-08	1.33114	0.0004
FBgn0047205	CR32385	ncRNA	3L	3L_6971273_SNP	6971273	G	A	8.00675e-08	1.43456	0.0004
FBgn0047205	CR32385	ncRNA	3L	3L_6971280_SNP	6971280	G	T	8.00675e-08	1.43456	0.0004
FBgn0047205	CR32385	ncRNA	3L	3L_6971366_SNP	6971366	C	A	8.00675e-08	1.43456	0.0004
FBgn0047205	CR32385	ncRNA	3L	3L_6971535_SNP	6971535	A	C	8.00675e-08	1.43456	0.0004
FBgn0047205	CR32385	ncRNA	3L	3L_6971278_SNP	6971278	C	G	1.09486e-07	1.36699	0.0006
FBgn0047205	CR32385	ncRNA	3L	3L_6971360_SNP	6971360	G	T	7.87304e-07	1.36281	0.0029
FBgn0050291	CG30291	protein_coding	2R	2R_16895274_SNP	16895274	T	G	2.10827e-09	-0.730936	0.0001
FBgn0050361	mtt	protein_coding	2R	2R_4307137_SNP	4307137	C	G	1.96888e-07	-1.30013	0.0021
FBgn0050392	CG30392	protein_coding	2R	2R_17178959_SNP	17178959	C	T	2.53853e-08	-0.98248	0.0015
FBgn0050392	CG30392	protein_coding	2R	2R_17178971_SNP	17178971	G	T	6.9621e-08	-1.04382	0.0028
FBgn0051145	CG31145	protein_coding	3R	3R_19437576_SNP	19437576	T	G	1.26868e-06	1.26241	0.0014
FBgn0051157	CG31157	protein_coding	3R	3R_8874949_SNP	8874949	C	T	7.14883e-07	3.19071	0.0007
FBgn0051157	CG31157	protein_coding	3R	3R_8873315_SNP	8873315	G	A	1.25777e-06	3.13345	0.0015
FBgn0051157	CG31157	protein_coding	3R	3R_8875199_SNP	8875199	T	A	1.25777e-06	3.13345	0.0015
FBgn0051157	CG31157	protein_coding	3R	3R_8875391_SNP	8875391	T	A	1.25777e-06	3.13345	0.0015
FBgn0051157	CG31157	protein_coding	3R	3R_8905927_SNP	8905927	C	T	1.25777e-06	3.13345	0.0015
FBgn0051157	CG31157	protein_coding	3R	3R_8905978_SNP	8905978	C	A	1.25777e-06	3.13345	0.0015
FBgn0051157	CG31157	protein_coding	3R	3R_8941641_SNP	8941641	C	T	1.25777e-06	3.13345	0.0015
FBgn0051157	CG31157	protein_coding	3R	3R_8958581_SNP	8958581	A	G	1.25777e-06	-3.13345	0.0015
FBgn0051157	CG31157	protein_coding	3R	3R_8886860_SNP	8886860	C	T	1.57831e-06	3.125	0.0024
FBgn0051157	CG31157	protein_coding	3R	3R_8792576_SNP	8792576	A	C	1.65988e-06	3.41851	0.003
FBgn0051184	LSm3	protein_coding	3R	3R_19816693_SNP	19816693	T	A	3.76431e-07	-0.377872	0.0008
FBgn0051184	LSm3	protein_coding	3R	3R_19821568_SNP	19821568	C	T	3.93598e-07	-0.37383	0.0009
FBgn0051184	LSm3	protein_coding	3R	3R_19816408_SNP	19816408	A	T	4.42937e-07	-0.367839	0.0011
FBgn0051184	LSm3	protein_coding	3R	3R_19817152_SNP	19817152	G	A	4.42937e-07	-0.367839	0.0011
FBgn0051184	LSm3	protein_coding	3R	3R_19836116_SNP	19836116	A	T	1.00518e-06	-0.424485	0.0016
FBgn0051184	LSm3	protein_coding	3R	3R_19816402_SNP	19816402	T	C	1.54655e-06	-0.356272	0.0027
FBgn0051262	CG31262	protein_coding	3R	3R_13088572_SNP	13088572	T	G	7.01605e-09	2.55878	0.0001
FBgn0051262	CG31262	protein_coding	3R	3R_13088594_SNP	13088594	C	A	7.01605e-09	2.55878	0.0001
FBgn0051436	CG31436	protein_coding	3R	3R_21130737_SNP	21130737	C	G	1.90027e-09	2.88297	0.0001
FBgn0051436	CG31436	protein_coding	3R	3R_21131077_SNP	21131077	C	G	4.31998e-07	2.57613	0.0013
FBgn0051436	CG31436	protein_coding	3R	3R_21131101_SNP	21131101	A	C	9.19838e-07	-2.51615	0.0023
FBgn0051469	CG31469	protein_coding	3R	3R_9512626_SNP	9512626	G	A	2.16506e-06	-1.32244	0.0012
FBgn0051469	CG31469	protein_coding	3R	3R_9518598_SNP	9518598	G	C	2.16506e-06	-1.32244	0.0012
FBgn0051469	CG31469	protein_coding	3R	3R_9509836_SNP	9509836	G	C	3.2435e-06	-1.30166	0.0021
FBgn0051469	CG31469	protein_coding	3R	3R_9511066_SNP	9511066	C	T	3.2435e-06	-1.30166	0.0021
FBgn0051469	CG31469	protein_coding	3R	3R_9516996_SNP	9516996	G	T	4.25706e-06	-1.39596	0.0021
FBgn0051549	CG31549	protein_coding	3R	3R_1490310_SNP	1490310	C	T	4.24687e-08	0.921771	0.0002
FBgn0051549	CG31549	protein_coding	3R	3R_1498952_SNP	1498952	C	T	4.6594e-08	0.920177	0.0002
FBgn0051549	CG31549	protein_coding	3R	3R_1513398_SNP	1513398	T	C	5.94884e-08	0.92527	0.0002
FBgn0051549	CG31549	protein_coding	3R	3R_1459974_SNP	1459974	A	G	6.94567e-08	-0.909037	0.0002
FBgn0051549	CG31549	protein_coding	3R	3R_1550437_SNP	1550437	A	T	9.10446e-08	-0.908287	0.0002
FBgn0051549	CG31549	protein_coding	3R	3R_1550441_SNP	1550441	A	G	9.10446e-08	-0.908287	0.0002
FBgn0051549	CG31549	protein_coding	3R	3R_1494553_SNP	1494553	G	C	8.72764e-07	0.819994	0.0003
FBgn0051549	CG31549	protein_coding	3R	3R_1495344_SNP	1495344	T	C	8.72764e-07	0.819994	0.0003
FBgn0051549	CG31549	protein_coding	3R	3R_1502875_SNP	1502875	T	A	8.72764e-07	0.819994	0.0003
FBgn0051549	CG31549	protein_coding	3R	3R_1453290_SNP	1453290	C	T	9.77643e-07	0.856384	0.0003
FBgn0051549	CG31549	protein_coding	3R	3R_1454383_SNP	1454383	T	C	9.77643e-07	0.856384	0.0003
FBgn0051549	CG31549	protein_coding	3R	3R_1470254_SNP	1470254	C	A	1.24989e-06	0.90455	0.0004
FBgn0051549	CG31549	protein_coding	3R	3R_1505312_SNP	1505312	C	T	2.31515e-06	-0.773958	0.0007
FBgn0051549	CG31549	protein_coding	3R	3R_1516489_SNP	1516489	A	T	2.58123e-06	0.889979	0.0009
FBgn0051549	CG31549	protein_coding	3R	3R_1449140_SNP	1449140	C	A	2.89891e-06	0.880103	0.001
FBgn0051549	CG31549	protein_coding	3R	3R_1457951_SNP	1457951	C	A	2.89891e-06	0.880103	0.001
FBgn0051549	CG31549	protein_coding	3R	3R_1458786_SNP	1458786	G	A	2.89891e-06	0.880103	0.001
FBgn0051549	CG31549	protein_coding	3R	3R_1461958_SNP	1461958	A	G	2.89891e-06	0.880103	0.001
FBgn0051549	CG31549	protein_coding	3R	3R_1462048_SNP	1462048	T	G	2.89891e-06	0.880103	0.001
FBgn0051549	CG31549	protein_coding	3R	3R_1462879_SNP	1462879	A	T	2.89891e-06	0.880103	0.001
FBgn0051549	CG31549	protein_coding	3R	3R_1466914_SNP	1466914	G	A	2.89891e-06	0.880103	0.001
FBgn0051549	CG31549	protein_coding	3R	3R_1467122_SNP	1467122	C	T	2.89891e-06	0.880103	0.001
FBgn0051549	CG31549	protein_coding	3R	3R_1473637_SNP	1473637	C	T	2.89891e-06	0.880103	0.001
FBgn0051549	CG31549	protein_coding	3R	3R_1474820_SNP	1474820	A	G	2.89891e-06	0.880103	0.001
FBgn0051549	CG31549	protein_coding	3R	3R_1479876_SNP	1479876	G	A	2.89891e-06	0.880103	0.001
FBgn0051549	CG31549	protein_coding	3R	3R_1482089_SNP	1482089	G	C	2.89891e-06	0.880103	0.001
FBgn0051549	CG31549	protein_coding	3R	3R_1484565_SNP	1484565	T	C	2.89891e-06	0.880103	0.001
FBgn0051549	CG31549	protein_coding	3R	3R_1487311_SNP	1487311	C	T	2.89891e-06	0.880103	0.001
FBgn0051549	CG31549	protein_coding	3R	3R_1489563_SNP	1489563	G	A	2.89891e-06	0.880103	0.001
FBgn0051549	CG31549	protein_coding	3R	3R_1500278_SNP	1500278	A	C	2.89891e-06	0.880103	0.001
FBgn0051549	CG31549	protein_coding	3R	3R_1500940_SNP	1500940	C	A	2.89891e-06	0.880103	0.001
FBgn0051549	CG31549	protein_coding	3R	3R_1501217_SNP	1501217	A	G	2.89891e-06	0.880103	0.001
FBgn0051549	CG31549	protein_coding	3R	3R_1502648_SNP	1502648	C	T	2.89891e-06	0.880103	0.001
FBgn0051549	CG31549	protein_coding	3R	3R_1502654_SNP	1502654	C	T	2.89891e-06	0.880103	0.001
FBgn0051549	CG31549	protein_coding	3R	3R_1503011_SNP	1503011	T	C	2.89891e-06	0.880103	0.001
FBgn0051549	CG31549	protein_coding	3R	3R_1504216_SNP	1504216	C	T	2.89891e-06	0.880103	0.001
FBgn0051549	CG31549	protein_coding	3R	3R_1508031_SNP	1508031	G	A	2.89891e-06	0.880103	0.001
FBgn0051549	CG31549	protein_coding	3R	3R_1510670_SNP	1510670	C	A	2.89891e-06	0.880103	0.001
FBgn0051549	CG31549	protein_coding	3R	3R_1514183_SNP	1514183	T	A	2.89891e-06	0.880103	0.001
FBgn0051549	CG31549	protein_coding	3R	3R_1514524_SNP	1514524	G	C	2.89891e-06	0.880103	0.001
FBgn0051549	CG31549	protein_coding	3R	3R_1519755_SNP	1519755	A	C	2.89891e-06	0.880103	0.001
FBgn0051549	CG31549	protein_coding	3R	3R_1532874_SNP	1532874	A	T	2.89891e-06	0.880103	0.001
FBgn0051549	CG31549	protein_coding	3R	3R_1537079_SNP	1537079	G	A	2.89891e-06	0.880103	0.001
FBgn0051549	CG31549	protein_coding	3R	3R_1540109_SNP	1540109	G	A	2.89891e-06	0.880103	0.001
FBgn0051549	CG31549	protein_coding	3R	3R_1546754_SNP	1546754	T	A	2.89891e-06	0.880103	0.001
FBgn0051549	CG31549	protein_coding	3R	3R_1547779_SNP	1547779	C	T	2.89891e-06	0.880103	0.001
FBgn0051549	CG31549	protein_coding	3R	3R_1549546_SNP	1549546	G	A	2.89891e-06	0.880103	0.001
FBgn0051549	CG31549	protein_coding	3R	3R_1516505_SNP	1516505	G	A	4.43167e-06	0.872095	0.0013
FBgn0051549	CG31549	protein_coding	3R	3R_1516244_SNP	1516244	C	T	5.15619e-06	0.867954	0.0015
FBgn0051549	CG31549	protein_coding	3R	3R_1473562_SNP	1473562	C	A	5.41964e-06	0.866579	0.0018
FBgn0051549	CG31549	protein_coding	3R	3R_1539878_SNP	1539878	C	T	5.41964e-06	0.866579	0.0018
FBgn0051549	CG31549	protein_coding	3R	3R_1461106_SNP	1461106	A	G	5.77868e-06	0.928943	0.0018
FBgn0051549	CG31549	protein_coding	3R	3R_1486517_SNP	1486517	C	T	5.77868e-06	0.928943	0.0018
FBgn0051549	CG31549	protein_coding	3R	3R_1491751_SNP	1491751	A	G	5.77868e-06	0.928943	0.0018
FBgn0051549	CG31549	protein_coding	3R	3R_1505855_SNP	1505855	T	C	5.77868e-06	0.928943	0.0018
FBgn0051549	CG31549	protein_coding	3R	3R_1454476_SNP	1454476	T	G	9.87768e-06	0.849496	0.0026
FBgn0051549	CG31549	protein_coding	3R	3R_1502643_SNP	1502643	G	C	1.02918e-05	0.914145	0.0026
FBgn0051549	CG31549	protein_coding	3R	3R_1491726_SNP	1491726	T	A	1.14409e-05	0.910776	0.0028
FBgn0051549	CG31549	protein_coding	3R	3R_1449606_SNP	1449606	G	A	1.17929e-05	0.844263	0.0029
FBgn0051676	CG31676	protein_coding	2L	2L_20842067_SNP	20842067	T	A	9.07202e-06	2.38841	0.0028
FBgn0051957	CG31957	protein_coding	2L	2L_3872063_SNP	3872063	C	T	7.43388e-08	0.713403	0.0003
FBgn0051957	CG31957	protein_coding	2L	2L_3872384_SNP	3872384	A	T	3.11261e-07	0.635061	0.0008
FBgn0051973	Cda5	protein_coding	2L	2L_32124_SNP	32124	C	A	5.60763e-05	0.882969	0.0024
FBgn0051973	Cda5	protein_coding	2L	2L_39980_SNP	39980	A	C	5.60763e-05	0.882969	0.0024
FBgn0051973	Cda5	protein_coding	2L	2L_42772_SNP	42772	A	C	5.60763e-05	0.882969	0.0024
FBgn0051973	Cda5	protein_coding	2L	2L_42850_SNP	42850	A	T	5.60763e-05	0.882969	0.0024
FBgn0052068	CG32068	protein_coding	3L	3L_10656341_SNP	10656341	G	T	3.75799e-08	-0.896853	0.0007
FBgn0052068	CG32068	protein_coding	3L	3L_10656343_SNP	10656343	A	C	4.11951e-08	-0.895336	0.0007
FBgn0052267	CG32267	protein_coding	3L	3L_3471880_SNP	3471880	G	T	6.9652e-07	-0.256212	0.0025
FBgn0052281	CG32281	protein_coding	3L	3L_3171040_SNP	3171040	C	T	4.88366e-08	0.808707	0.0004
FBgn0052281	CG32281	protein_coding	3L	3L_3168913_SNP	3168913	C	T	5.59458e-07	-0.780523	0.0016
FBgn0052281	CG32281	protein_coding	3L	3L_3168968_SNP	3168968	A	G	5.59458e-07	-0.780523	0.0016
FBgn0052368	CG32368	protein_coding	3L	3L_7908473_SNP	7908473	G	A	4.93547e-13	-2.94676	0.0001
FBgn0052368	CG32368	protein_coding	3L	3L_7909735_SNP	7909735	C	T	7.40404e-08	-2.66056	0.0002
FBgn0052368	CG32368	protein_coding	3L	3L_7908940_SNP	7908940	C	T	2.3731e-07	-2.54345	0.0011
FBgn0052373	CG32373	protein_coding	3L	3L_7719948_SNP	7719948	C	G	2.62883e-08	-2.12981	0.0026
FBgn0052568	CG32568	protein_coding	X	X_16636541_SNP	16636541	C	T	6.34232e-07	-1.27928	0.0004
FBgn0052638	CG32638	protein_coding	X	X_13017328_SNP	13017328	A	G	4.54066e-07	-0.764892	0.0001
FBgn0052638	CG32638	protein_coding	X	X_13017323_SNP	13017323	G	T	4.57368e-07	-0.785765	0.0001
FBgn0052638	CG32638	protein_coding	X	X_13017351_SNP	13017351	T	A	2.35296e-06	-0.813092	0.0009
FBgn0052817	CG32817	protein_coding	X	X_402523_SNP	402523	A	C	1.57639e-07	-2.15511	0.0001
FBgn0052817	CG32817	protein_coding	X	X_410017_SNP	410017	G	A	7.25425e-07	-2.01205	0.0007
FBgn0052817	CG32817	protein_coding	X	X_429374_SNP	429374	C	G	9.82252e-07	-1.98473	0.0009
FBgn0052817	CG32817	protein_coding	X	X_410100_SNP	410100	A	C	1.28746e-06	-2.00763	0.0009
FBgn0052817	CG32817	protein_coding	X	X_434671_SNP	434671	T	G	1.73866e-06	-1.98289	0.0014
FBgn0052817	CG32817	protein_coding	X	X_439944_SNP	439944	A	G	1.91027e-06	-2.00933	0.0014
FBgn0052817	CG32817	protein_coding	X	X_457442_SNP	457442	G	C	5.43233e-06	-1.88922	0.003
FBgn0053052	CG33052	protein_coding	3L	3L_17415798_SNP	17415798	C	T	4.48966e-07	0.332248	0.0008
FBgn0053123	CG33123	protein_coding	2L	2L_3510491_SNP	3510491	C	G	1.03227e-06	0.470906	0.0001
FBgn0053123	CG33123	protein_coding	2L	2L_3511376_SNP	3511376	C	G	1.23406e-06	-0.488763	0.0001
FBgn0053123	CG33123	protein_coding	2L	2L_3511397_SNP	3511397	C	T	4.34928e-06	-0.448888	0.0007
FBgn0053198	pen-2	protein_coding	2R	2R_14165017_SNP	14165017	A	G	1.29362e-08	0.631493	0.0001
FBgn0053198	pen-2	protein_coding	2R	2R_14165394_SNP	14165394	A	G	3.85578e-08	0.61958	0.0005
FBgn0053329	Sp212	protein_coding	3R	3R_9998439_SNP	9998439	G	C	3.36606e-09	4.39322	0.001
FBgn0053329	Sp212	protein_coding	3R	3R_9998440_SNP	9998440	A	G	3.36606e-09	4.39322	0.001
FBgn0053329	Sp212	protein_coding	3R	3R_9966687_SNP	9966687	A	C	5.39443e-09	4.35419	0.0028
FBgn0053329	Sp212	protein_coding	3R	3R_9998567_SNP	9998567	C	A	5.39443e-09	4.35419	0.0028
FBgn0053329	Sp212	protein_coding	3R	3R_10041238_SNP	10041238	A	C	5.39443e-09	-4.35419	0.0028
FBgn0054015	CG34015	protein_coding	X	X_16343083_SNP	16343083	G	T	8.01383e-13	-1.42424	0.0001
FBgn0054015	CG34015	protein_coding	X	X_16344746_SNP	16344746	A	T	1.1995e-10	-1.30471	0.0001
FBgn0054015	CG34015	protein_coding	X	X_16343348_SNP	16343348	T	A	3.01941e-10	-1.29128	0.0001
FBgn0054015	CG34015	protein_coding	X	X_16344788_SNP	16344788	G	A	3.01941e-10	-1.29128	0.0001
FBgn0054015	CG34015	protein_coding	X	X_16338819_SNP	16338819	C	A	1.5693e-09	-1.36122	0.0001
FBgn0054015	CG34015	protein_coding	X	X_16343387_SNP	16343387	C	T	4.93204e-09	-1.29983	0.0001
FBgn0054015	CG34015	protein_coding	X	X_16345224_SNP	16345224	C	A	1.87221e-08	-1.19872	0.0003
FBgn0054015	CG34015	protein_coding	X	X_16344210_SNP	16344210	T	C	2.48975e-08	-1.27545	0.0005
FBgn0054015	CG34015	protein_coding	X	X_16343970_SNP	16343970	T	C	6.1554e-08	-1.16311	0.0009
FBgn0054015	CG34015	protein_coding	X	X_16344135_SNP	16344135	G	A	6.1554e-08	-1.16311	0.0009
FBgn0054015	CG34015	protein_coding	X	X_16344257_SNP	16344257	G	A	6.1554e-08	-1.16311	0.0009
FBgn0054015	CG34015	protein_coding	X	X_16343490_SNP	16343490	G	A	2.33647e-07	-1.21112	0.0019
FBgn0063492	GstE8	protein_coding	2R	2R_14296058_SNP	14296058	T	A	8.12387e-08	2.12296	0.0003
FBgn0063492	GstE8	protein_coding	2R	2R_14296066_SNP	14296066	A	G	2.12864e-07	2.1368	0.0007
FBgn0063492	GstE8	protein_coding	2R	2R_14296065_SNP	14296065	A	T	2.96544e-07	2.0917	0.0009
FBgn0063492	GstE8	protein_coding	2R	2R_14296060_SNP	14296060	A	T	8.10099e-07	2.05906	0.0017
FBgn0063492	GstE8	protein_coding	2R	2R_14296119_SNP	14296119	C	T	1.19742e-06	2.08694	0.003
FBgn0085236	CG34207	protein_coding	2R	2R_18208266_SNP	18208266	G	T	8.62721e-08	2.38981	0.0003
FBgn0085236	CG34207	protein_coding	2R	2R_18217404_SNP	18217404	T	C	1.43276e-07	2.3468	0.0007
FBgn0085236	CG34207	protein_coding	2R	2R_18220060_SNP	18220060	G	C	1.71248e-07	2.11879	0.001
FBgn0085236	CG34207	protein_coding	2R	2R_18206740_SNP	18206740	G	T	1.75655e-07	2.34538	0.001
FBgn0085236	CG34207	protein_coding	2R	2R_18206838_SNP	18206838	C	T	1.75655e-07	2.34538	0.001
FBgn0085236	CG34207	protein_coding	2R	2R_18207088_SNP	18207088	C	T	1.75655e-07	2.34538	0.001
FBgn0085236	CG34207	protein_coding	2R	2R_18207601_SNP	18207601	C	T	1.75655e-07	2.34538	0.001
FBgn0085236	CG34207	protein_coding	2R	2R_18207722_SNP	18207722	A	G	1.75655e-07	2.34538	0.001
FBgn0085236	CG34207	protein_coding	2R	2R_18217306_SNP	18217306	T	C	1.75655e-07	2.34538	0.001
FBgn0085236	CG34207	protein_coding	2R	2R_18217320_SNP	18217320	G	T	1.75655e-07	2.34538	0.001
FBgn0085236	CG34207	protein_coding	2R	2R_18219473_SNP	18219473	C	T	1.75655e-07	2.34538	0.001
FBgn0085236	CG34207	protein_coding	2R	2R_18206822_SNP	18206822	C	T	2.45206e-07	2.20004	0.0015
FBgn0085236	CG34207	protein_coding	2R	2R_18206850_SNP	18206850	C	G	2.45206e-07	2.20004	0.0015
FBgn0085236	CG34207	protein_coding	2R	2R_18213079_SNP	18213079	C	T	2.5151e-07	2.20956	0.0018
FBgn0085236	CG34207	protein_coding	2R	2R_18219325_SNP	18219325	C	A	2.81053e-07	2.32117	0.0019
FBgn0085236	CG34207	protein_coding	2R	2R_18207280_SNP	18207280	G	T	5.41452e-07	2.46316	0.0024
FBgn0085236	CG34207	protein_coding	2R	2R_18203464_SNP	18203464	G	A	6.67548e-07	2.29302	0.0025
FBgn0085236	CG34207	protein_coding	2R	2R_18203641_SNP	18203641	A	G	6.67548e-07	2.29302	0.0025
FBgn0085337	CG34308	protein_coding	3R	3R_8908778_SNP	8908778	C	A	6.91868e-09	1.71618	0.0002
FBgn0085337	CG34308	protein_coding	3R	3R_8955269_SNP	8955269	C	A	6.91868e-09	1.71618	0.0002
FBgn0085337	CG34308	protein_coding	3R	3R_8925994_SNP	8925994	C	T	1.34697e-08	1.70712	0.0003
FBgn0085337	CG34308	protein_coding	3R	3R_8908902_SNP	8908902	G	T	3.78337e-08	-1.60603	0.0005
FBgn0085337	CG34308	protein_coding	3R	3R_8929832_SNP	8929832	A	C	6.98632e-08	1.59759	0.001
FBgn0085337	CG34308	protein_coding	3R	3R_9000989_SNP	9000989	T	G	2.59492e-07	1.55426	0.002
FBgn0085437	CG34408	protein_coding	X	X_10114221_SNP	10114221	G	T	1.72455e-06	-0.584952	0.0011
FBgn0085452	CG34423	protein_coding	2R	2R_19246256_SNP	19246256	C	A	1.07625e-10	-2.68709	0.0001
FBgn0086253	rumi	protein_coding	3R	3R_18574871_SNP	18574871	A	G	6.21331e-12	-1.0996	0.0001
FBgn0086253	rumi	protein_coding	3R	3R_18574938_SNP	18574938	A	C	6.21331e-12	-1.0996	0.0001
FBgn0086253	rumi	protein_coding	3R	3R_18574907_SNP	18574907	T	C	7.35972e-11	-1.1206	0.0001
FBgn0086365	Orct2	protein_coding	3R	3R_20098687_SNP	20098687	T	G	6.74141e-06	-0.75616	0.002
FBgn0259112	CG42254	protein_coding	2R	2R_10658903_SNP	10658903	A	G	1.60564e-09	-1.21034	0.0001
FBgn0259112	CG42254	protein_coding	2R	2R_10657721_SNP	10657721	A	C	8.41106e-09	-1.16075	0.0001
FBgn0259112	CG42254	protein_coding	2R	2R_10658198_SNP	10658198	C	T	8.41106e-09	-1.16075	0.0001
FBgn0259112	CG42254	protein_coding	2R	2R_10657239_SNP	10657239	T	G	1.05376e-08	-1.15915	0.0001
FBgn0259112	CG42254	protein_coding	2R	2R_10657418_SNP	10657418	C	G	1.05376e-08	-1.15915	0.0001
FBgn0259112	CG42254	protein_coding	2R	2R_10658636_SNP	10658636	A	G	1.52854e-08	-1.15206	0.0001
FBgn0259112	CG42254	protein_coding	2R	2R_10658639_SNP	10658639	A	T	1.52854e-08	-1.15206	0.0001
FBgn0259112	CG42254	protein_coding	2R	2R_10658807_SNP	10658807	C	G	1.84818e-08	-1.16608	0.0001
FBgn0259112	CG42254	protein_coding	2R	2R_10658833_SNP	10658833	C	T	6.12538e-08	-1.14425	0.0001
FBgn0259112	CG42254	protein_coding	2R	2R_10657231_SNP	10657231	G	A	1.43419e-07	-1.12157	0.0003
FBgn0259112	CG42254	protein_coding	2R	2R_10658618_SNP	10658618	A	T	8.73547e-07	-1.12079	0.0019
FBgn0259112	CG42254	protein_coding	2R	2R_10658608_SNP	10658608	T	A	1.29534e-06	-1.10041	0.0026
FBgn0259112	CG42254	protein_coding	2R	2R_10658659_SNP	10658659	A	G	1.29534e-06	-1.10041	0.0026
FBgn0259112	CG42254	protein_coding	2R	2R_10658782_SNP	10658782	T	G	1.29534e-06	-1.10041	0.0026
FBgn0259224	CG42324	protein_coding	3L	3L_3510950_SNP	3510950	A	T	4.74288e-10	1.60369	0.0002
FBgn0260397	Su(var)3-3	protein_coding	3L	3L_20219481_SNP	20219481	A	C	1.30351e-06	0.524814	0.0003
FBgn0260397	Su(var)3-3	protein_coding	3L	3L_20219738_SNP	20219738	G	A	1.30351e-06	0.524814	0.0003
FBgn0260397	Su(var)3-3	protein_coding	3L	3L_20219875_SNP	20219875	C	A	1.30351e-06	0.524814	0.0003
FBgn0260397	Su(var)3-3	protein_coding	3L	3L_20220242_SNP	20220242	A	G	1.30351e-06	0.524814	0.0003
FBgn0260397	Su(var)3-3	protein_coding	3L	3L_20222048_SNP	20222048	G	A	1.30351e-06	0.524814	0.0003
FBgn0260397	Su(var)3-3	protein_coding	3L	3L_20222231_SNP	20222231	C	G	1.30351e-06	0.524814	0.0003
FBgn0260397	Su(var)3-3	protein_coding	3L	3L_20224565_SNP	20224565	A	G	3.60859e-06	0.513858	0.0005
FBgn0260397	Su(var)3-3	protein_coding	3L	3L_20200538_SNP	20200538	G	T	1.27881e-05	0.464719	0.0024
FBgn0260397	Su(var)3-3	protein_coding	3L	3L_20202750_SNP	20202750	A	G	1.31221e-05	0.519093	0.0025
FBgn0260397	Su(var)3-3	protein_coding	3L	3L_20202754_SNP	20202754	T	C	1.31221e-05	0.519093	0.0025
FBgn0260397	Su(var)3-3	protein_coding	3L	3L_20202896_SNP	20202896	T	A	1.31221e-05	0.519093	0.0025
FBgn0260397	Su(var)3-3	protein_coding	3L	3L_20193614_SNP	20193614	C	A	1.47287e-05	0.462363	0.0029
FBgn0260397	Su(var)3-3	protein_coding	3L	3L_20193920_SNP	20193920	C	T	1.47287e-05	0.462363	0.0029
FBgn0260397	Su(var)3-3	protein_coding	3L	3L_20202824_SNP	20202824	C	T	1.47287e-05	0.462363	0.0029
FBgn0260874	Ir76a	protein_coding	3L	3L_19793014_SNP	19793014	T	A	5.39199e-12	2.48935	0.0001
FBgn0260874	Ir76a	protein_coding	3L	3L_19794455_SNP	19794455	T	A	5.39199e-12	2.48935	0.0001
FBgn0260874	Ir76a	protein_coding	3L	3L_19701525_SNP	19701525	A	G	1.42132e-06	2.01915	0.0007
FBgn0260959	MCPH1	protein_coding	2R	2R_7793327_SNP	7793327	G	C	2.12795e-10	-0.731919	0.0012
FBgn0260985	RfC4	protein_coding	3L	3L_4136034_SNP	4136034	T	C	2.65888e-06	0.461478	0.0022
FBgn0260985	RfC4	protein_coding	3L	3L_4136046_SNP	4136046	T	A	2.65888e-06	0.461478	0.0022
FBgn0260985	RfC4	protein_coding	3L	3L_4136076_SNP	4136076	C	T	2.65888e-06	0.461478	0.0022
FBgn0261108	Atg13	protein_coding	3R	3R_4188077_SNP	4188077	G	T	2.63091e-07	0.392787	0.0005
FBgn0261108	Atg13	protein_coding	3R	3R_4189099_SNP	4189099	C	A	1.13845e-06	0.392297	0.0017
FBgn0261446	CG13377	protein_coding	X	X_152886_SNP	152886	T	A	5.16413e-08	-1.73891	0.0001
FBgn0261446	CG13377	protein_coding	X	X_90352_SNP	90352	G	T	7.51494e-08	-1.80129	0.0001
FBgn0261446	CG13377	protein_coding	X	X_65095_SNP	65095	C	T	8.3811e-08	-1.66037	0.0001
FBgn0261446	CG13377	protein_coding	X	X_65796_SNP	65796	T	A	8.3811e-08	-1.66037	0.0001
FBgn0261446	CG13377	protein_coding	X	X_69456_SNP	69456	C	T	8.3811e-08	-1.66037	0.0001
FBgn0261446	CG13377	protein_coding	X	X_82581_SNP	82581	C	G	8.3811e-08	-1.66037	0.0001
FBgn0261446	CG13377	protein_coding	X	X_84640_SNP	84640	C	T	8.3811e-08	-1.66037	0.0001
FBgn0261446	CG13377	protein_coding	X	X_85421_SNP	85421	G	C	8.3811e-08	-1.66037	0.0001
FBgn0261446	CG13377	protein_coding	X	X_97714_SNP	97714	A	G	8.3811e-08	-1.66037	0.0001
FBgn0261446	CG13377	protein_coding	X	X_139366_SNP	139366	A	G	8.3811e-08	-1.66037	0.0001
FBgn0261446	CG13377	protein_coding	X	X_147172_SNP	147172	A	T	8.3811e-08	-1.66037	0.0001
FBgn0261446	CG13377	protein_coding	X	X_147188_SNP	147188	C	T	8.3811e-08	-1.66037	0.0001
FBgn0261446	CG13377	protein_coding	X	X_150845_SNP	150845	G	A	8.3811e-08	-1.66037	0.0001
FBgn0261446	CG13377	protein_coding	X	X_154992_SNP	154992	A	G	8.3811e-08	-1.66037	0.0001
FBgn0261446	CG13377	protein_coding	X	X_155643_SNP	155643	A	G	8.3811e-08	-1.66037	0.0001
FBgn0261446	CG13377	protein_coding	X	X_161464_SNP	161464	A	T	8.3811e-08	-1.66037	0.0001
FBgn0261446	CG13377	protein_coding	X	X_162365_SNP	162365	G	A	8.3811e-08	-1.66037	0.0001
FBgn0261446	CG13377	protein_coding	X	X_171131_SNP	171131	T	A	8.3811e-08	-1.66037	0.0001
FBgn0261446	CG13377	protein_coding	X	X_174272_SNP	174272	G	C	8.3811e-08	-1.66037	0.0001
FBgn0261446	CG13377	protein_coding	X	X_175071_SNP	175071	G	A	8.3811e-08	-1.66037	0.0001
FBgn0261446	CG13377	protein_coding	X	X_178496_SNP	178496	T	A	8.3811e-08	-1.66037	0.0001
FBgn0261446	CG13377	protein_coding	X	X_179270_SNP	179270	T	C	8.3811e-08	-1.66037	0.0001
FBgn0261446	CG13377	protein_coding	X	X_183390_SNP	183390	A	G	8.3811e-08	-1.66037	0.0001
FBgn0261446	CG13377	protein_coding	X	X_183391_SNP	183391	A	C	8.3811e-08	-1.66037	0.0001
FBgn0261446	CG13377	protein_coding	X	X_185877_SNP	185877	G	A	8.3811e-08	-1.66037	0.0001
FBgn0261446	CG13377	protein_coding	X	X_218342_SNP	218342	T	A	8.3811e-08	-1.66037	0.0001
FBgn0261446	CG13377	protein_coding	X	X_219159_SNP	219159	T	C	8.3811e-08	-1.66037	0.0001
FBgn0261446	CG13377	protein_coding	X	X_188403_SNP	188403	A	C	1.0432e-07	-1.80082	0.0001
FBgn0261446	CG13377	protein_coding	X	X_176081_SNP	176081	C	A	1.05308e-07	-1.665	0.0001
FBgn0261446	CG13377	protein_coding	X	X_203229_SNP	203229	A	T	1.05308e-07	-1.665	0.0001
FBgn0261446	CG13377	protein_coding	X	X_158084_SNP	158084	T	G	1.17425e-07	-1.66128	0.0001
FBgn0261446	CG13377	protein_coding	X	X_209375_SNP	209375	A	G	1.20056e-07	-1.66052	0.0001
FBgn0261446	CG13377	protein_coding	X	X_85505_SNP	85505	T	A	1.2166e-07	-1.72141	0.0001
FBgn0261446	CG13377	protein_coding	X	X_159194_SNP	159194	G	A	1.22252e-07	-1.6599	0.0001
FBgn0261446	CG13377	protein_coding	X	X_165840_SNP	165840	G	A	1.22252e-07	-1.6599	0.0001
FBgn0261446	CG13377	protein_coding	X	X_53602_SNP	53602	G	C	1.30656e-07	-1.7071	0.0001
FBgn0261446	CG13377	protein_coding	X	X_65798_SNP	65798	A	G	1.30656e-07	-1.7071	0.0001
FBgn0261446	CG13377	protein_coding	X	X_89430_SNP	89430	C	T	1.35451e-07	-1.70581	0.0001
FBgn0261446	CG13377	protein_coding	X	X_97614_SNP	97614	T	G	1.35451e-07	-1.70581	0.0001
FBgn0261446	CG13377	protein_coding	X	X_165157_SNP	165157	C	A	1.35451e-07	-1.70581	0.0001
FBgn0261446	CG13377	protein_coding	X	X_220590_SNP	220590	C	T	1.35451e-07	-1.70581	0.0001
FBgn0261446	CG13377	protein_coding	X	X_70032_SNP	70032	T	C	1.57303e-07	-1.65114	0.0001
FBgn0261446	CG13377	protein_coding	X	X_185334_SNP	185334	G	T	1.67031e-07	-1.84366	0.0001
FBgn0261446	CG13377	protein_coding	X	X_178497_SNP	178497	G	A	1.69263e-07	-1.64855	0.0001
FBgn0261446	CG13377	protein_coding	X	X_198663_SNP	198663	C	T	1.74637e-07	-1.95713	0.0001
FBgn0261446	CG13377	protein_coding	X	X_218075_SNP	218075	A	G	1.98561e-07	-1.64287	0.0001
FBgn0261446	CG13377	protein_coding	X	X_174740_SNP	174740	T	A	2.01519e-07	-1.65553	0.0001
FBgn0261446	CG13377	protein_coding	X	X_174381_SNP	174381	G	T	2.39869e-07	-1.83811	0.0001
FBgn0261446	CG13377	protein_coding	X	X_158293_SNP	158293	G	A	2.94845e-07	-1.68864	0.0001
FBgn0261446	CG13377	protein_coding	X	X_198499_SNP	198499	C	T	2.97345e-07	-1.68831	0.0001
FBgn0261446	CG13377	protein_coding	X	X_176301_SNP	176301	A	C	3.16792e-07	-1.6258	0.0001
FBgn0261446	CG13377	protein_coding	X	X_219030_SNP	219030	C	G	3.16792e-07	-1.6258	0.0001
FBgn0261446	CG13377	protein_coding	X	X_64889_SNP	64889	G	A	3.19883e-07	-1.80906	0.0001
FBgn0261446	CG13377	protein_coding	X	X_81208_SNP	81208	A	T	3.19883e-07	-1.80906	0.0001
FBgn0261446	CG13377	protein_coding	X	X_86460_SNP	86460	C	T	3.19883e-07	-1.80906	0.0001
FBgn0261446	CG13377	protein_coding	X	X_88133_SNP	88133	T	G	3.19883e-07	-1.80906	0.0001
FBgn0261446	CG13377	protein_coding	X	X_92069_SNP	92069	T	C	3.19883e-07	-1.80906	0.0001
FBgn0261446	CG13377	protein_coding	X	X_93668_SNP	93668	G	C	3.19883e-07	-1.80906	0.0001
FBgn0261446	CG13377	protein_coding	X	X_97444_SNP	97444	T	C	3.19883e-07	-1.80906	0.0001
FBgn0261446	CG13377	protein_coding	X	X_140844_SNP	140844	T	G	3.19883e-07	-1.80906	0.0001
FBgn0261446	CG13377	protein_coding	X	X_141083_SNP	141083	G	A	3.19883e-07	-1.80906	0.0001
FBgn0261446	CG13377	protein_coding	X	X_144689_SNP	144689	T	C	3.19883e-07	-1.80906	0.0001
FBgn0261446	CG13377	protein_coding	X	X_152497_SNP	152497	G	C	3.19883e-07	-1.80906	0.0001
FBgn0261446	CG13377	protein_coding	X	X_155285_SNP	155285	T	A	3.19883e-07	-1.80906	0.0001
FBgn0261446	CG13377	protein_coding	X	X_158753_SNP	158753	G	T	3.19883e-07	-1.80906	0.0001
FBgn0261446	CG13377	protein_coding	X	X_168780_SNP	168780	G	A	3.19883e-07	-1.80906	0.0001
FBgn0261446	CG13377	protein_coding	X	X_168909_SNP	168909	A	G	3.19883e-07	-1.80906	0.0001
FBgn0261446	CG13377	protein_coding	X	X_175068_SNP	175068	A	G	3.19883e-07	-1.80906	0.0001
FBgn0261446	CG13377	protein_coding	X	X_175510_SNP	175510	T	A	3.19883e-07	-1.80906	0.0001
FBgn0261446	CG13377	protein_coding	X	X_178616_SNP	178616	T	A	3.19883e-07	-1.80906	0.0001
FBgn0261446	CG13377	protein_coding	X	X_189699_SNP	189699	C	T	3.19883e-07	-1.80906	0.0001
FBgn0261446	CG13377	protein_coding	X	X_198360_SNP	198360	G	C	3.19883e-07	-1.80906	0.0001
FBgn0261446	CG13377	protein_coding	X	X_198936_SNP	198936	C	T	3.19883e-07	-1.80906	0.0001
FBgn0261446	CG13377	protein_coding	X	X_201566_SNP	201566	T	C	3.19883e-07	-1.80906	0.0001
FBgn0261446	CG13377	protein_coding	X	X_201571_SNP	201571	G	C	3.19883e-07	-1.80906	0.0001
FBgn0261446	CG13377	protein_coding	X	X_206030_SNP	206030	C	A	3.19883e-07	-1.80906	0.0001
FBgn0261446	CG13377	protein_coding	X	X_221909_SNP	221909	C	A	3.19883e-07	-1.80906	0.0001
FBgn0261446	CG13377	protein_coding	X	X_228042_SNP	228042	C	A	3.19883e-07	-1.80906	0.0001
FBgn0261446	CG13377	protein_coding	X	X_150322_SNP	150322	C	A	3.25048e-07	-1.92253	0.0001
FBgn0261446	CG13377	protein_coding	X	X_188493_SNP	188493	C	A	3.25048e-07	-1.92253	0.0001
FBgn0261446	CG13377	protein_coding	X	X_66757_SNP	66757	A	G	3.28495e-07	-1.62444	0.0001
FBgn0261446	CG13377	protein_coding	X	X_206104_SNP	206104	C	G	3.98965e-07	-1.80798	0.0001
FBgn0261446	CG13377	protein_coding	X	X_90821_SNP	90821	T	A	4.26809e-07	-1.6275	0.0001
FBgn0261446	CG13377	protein_coding	X	X_171606_SNP	171606	T	A	4.36707e-07	-1.91699	0.0001
FBgn0261446	CG13377	protein_coding	X	X_174841_SNP	174841	G	A	6.35425e-07	-1.78778	0.0001
FBgn0261446	CG13377	protein_coding	X	X_92612_SNP	92612	T	C	8.69856e-07	-1.77368	0.0001
FBgn0261446	CG13377	protein_coding	X	X_97682_SNP	97682	A	G	9.26765e-07	-1.63113	0.0001
FBgn0261446	CG13377	protein_coding	X	X_175288_SNP	175288	T	A	1.03886e-06	-1.62629	0.0001
FBgn0261446	CG13377	protein_coding	X	X_80639_SNP	80639	G	A	1.50136e-06	-1.61034	0.0001
FBgn0261446	CG13377	protein_coding	X	X_86073_SNP	86073	G	A	1.50136e-06	-1.61034	0.0001
FBgn0261446	CG13377	protein_coding	X	X_208565_SNP	208565	A	G	1.50136e-06	-1.61034	0.0001
FBgn0261446	CG13377	protein_coding	X	X_54811_SNP	54811	T	G	1.60075e-06	-1.51208	0.0001
FBgn0261446	CG13377	protein_coding	X	X_56662_SNP	56662	G	A	1.60075e-06	-1.51208	0.0001
FBgn0261446	CG13377	protein_coding	X	X_77529_SNP	77529	A	G	1.60075e-06	-1.51208	0.0001
FBgn0261446	CG13377	protein_coding	X	X_91354_SNP	91354	C	T	1.60075e-06	-1.51208	0.0001
FBgn0261446	CG13377	protein_coding	X	X_92157_SNP	92157	A	G	1.60075e-06	-1.51208	0.0001
FBgn0261446	CG13377	protein_coding	X	X_95415_SNP	95415	A	T	1.60075e-06	-1.51208	0.0001
FBgn0261446	CG13377	protein_coding	X	X_142167_SNP	142167	A	G	1.60075e-06	-1.51208	0.0001
FBgn0261446	CG13377	protein_coding	X	X_153084_SNP	153084	T	C	1.60075e-06	-1.51208	0.0001
FBgn0261446	CG13377	protein_coding	X	X_155350_SNP	155350	C	G	1.60075e-06	-1.51208	0.0001
FBgn0261446	CG13377	protein_coding	X	X_157269_SNP	157269	G	T	1.60075e-06	-1.51208	0.0001
FBgn0261446	CG13377	protein_coding	X	X_179437_SNP	179437	T	A	1.60075e-06	-1.51208	0.0001
FBgn0261446	CG13377	protein_coding	X	X_185762_SNP	185762	T	A	1.60075e-06	-1.51208	0.0001
FBgn0261446	CG13377	protein_coding	X	X_186463_SNP	186463	T	C	1.60075e-06	-1.51208	0.0001
FBgn0261446	CG13377	protein_coding	X	X_198996_SNP	198996	C	G	1.60075e-06	-1.51208	0.0001
FBgn0261446	CG13377	protein_coding	X	X_199208_SNP	199208	A	G	1.60075e-06	-1.51208	0.0001
FBgn0261446	CG13377	protein_coding	X	X_203313_SNP	203313	A	C	1.60075e-06	-1.51208	0.0001
FBgn0261446	CG13377	protein_coding	X	X_204108_SNP	204108	C	T	1.60075e-06	-1.51208	0.0001
FBgn0261446	CG13377	protein_coding	X	X_218166_SNP	218166	T	C	1.60075e-06	-1.51208	0.0001
FBgn0261446	CG13377	protein_coding	X	X_218743_SNP	218743	C	T	1.60075e-06	-1.51208	0.0001
FBgn0261446	CG13377	protein_coding	X	X_221813_SNP	221813	C	G	1.60075e-06	-1.51208	0.0001
FBgn0261446	CG13377	protein_coding	X	X_222311_SNP	222311	C	G	1.60075e-06	-1.51208	0.0001
FBgn0261446	CG13377	protein_coding	X	X_228308_SNP	228308	C	G	1.60075e-06	-1.51208	0.0001
FBgn0261446	CG13377	protein_coding	X	X_157741_SNP	157741	T	A	1.69685e-06	-1.6746	0.0001
FBgn0261446	CG13377	protein_coding	X	X_161046_SNP	161046	A	C	1.76988e-06	-1.68322	0.0001
FBgn0261446	CG13377	protein_coding	X	X_77836_SNP	77836	A	T	1.93504e-06	-1.51698	0.0002
FBgn0261446	CG13377	protein_coding	X	X_140574_SNP	140574	A	G	2.2016e-06	-1.61616	0.0003
FBgn0261446	CG13377	protein_coding	X	X_79434_SNP	79434	G	C	2.48064e-06	-1.65666	0.0003
FBgn0261446	CG13377	protein_coding	X	X_211711_SNP	211711	C	T	2.67256e-06	-1.5952	0.0003
FBgn0261446	CG13377	protein_coding	X	X_204964_SNP	204964	T	C	2.81048e-06	-1.59284	0.0003
FBgn0261446	CG13377	protein_coding	X	X_70475_SNP	70475	A	G	3.28998e-06	-1.49375	0.0003
FBgn0261446	CG13377	protein_coding	X	X_204967_SNP	204967	T	C	3.28998e-06	-1.49375	0.0003
FBgn0261446	CG13377	protein_coding	X	X_65843_SNP	65843	T	A	3.43382e-06	-1.94695	0.0004
FBgn0261446	CG13377	protein_coding	X	X_199953_SNP	199953	T	C	3.43382e-06	-1.94695	0.0004
FBgn0261446	CG13377	protein_coding	X	X_175016_SNP	175016	A	C	3.84775e-06	-1.64548	0.0004
FBgn0261446	CG13377	protein_coding	X	X_98077_SNP	98077	G	A	4.13455e-06	-1.57441	0.0005
FBgn0261446	CG13377	protein_coding	X	X_162942_SNP	162942	G	C	4.74566e-06	-1.49077	0.0006
FBgn0261446	CG13377	protein_coding	X	X_218859_SNP	218859	T	G	4.87243e-06	-1.47582	0.0006
FBgn0261446	CG13377	protein_coding	X	X_226217_SNP	226217	G	A	4.87243e-06	-1.47582	0.0006
FBgn0261446	CG13377	protein_coding	X	X_143725_SNP	143725	T	A	5.02361e-06	-1.4744	0.0006
FBgn0261446	CG13377	protein_coding	X	X_217895_SNP	217895	G	T	5.02361e-06	-1.4744	0.0006
FBgn0261446	CG13377	protein_coding	X	X_85591_SNP	85591	A	G	5.60956e-06	-1.77932	0.0008
FBgn0261446	CG13377	protein_coding	X	X_188856_SNP	188856	C	G	5.60956e-06	-1.77932	0.0008
FBgn0261446	CG13377	protein_coding	X	X_198098_SNP	198098	C	T	5.60956e-06	-1.77932	0.0008
FBgn0261446	CG13377	protein_coding	X	X_161834_SNP	161834	A	G	5.94676e-06	-1.5458	0.0009
FBgn0261446	CG13377	protein_coding	X	X_223377_SNP	223377	G	T	6.26821e-06	-1.47758	0.0009
FBgn0261446	CG13377	protein_coding	X	X_54371_SNP	54371	G	T	6.3759e-06	-1.90954	0.0009
FBgn0261446	CG13377	protein_coding	X	X_189312_SNP	189312	G	A	6.42329e-06	-1.77867	0.0009
FBgn0261446	CG13377	protein_coding	X	X_71596_SNP	71596	A	C	8.98687e-06	-1.75888	0.0012
FBgn0261446	CG13377	protein_coding	X	X_203894_SNP	203894	A	C	9.23148e-06	-1.49109	0.0012
FBgn0261446	CG13377	protein_coding	X	X_203780_SNP	203780	G	A	9.84021e-06	-1.7464	0.0012
FBgn0261446	CG13377	protein_coding	X	X_65398_SNP	65398	T	A	1.01119e-05	-1.49942	0.0012
FBgn0261446	CG13377	protein_coding	X	X_72983_SNP	72983	A	G	1.03459e-05	-1.5656	0.0012
FBgn0261446	CG13377	protein_coding	X	X_179480_SNP	179480	A	C	1.08808e-05	-1.47084	0.0014
FBgn0261446	CG13377	protein_coding	X	X_234927_SNP	234927	C	A	1.1023e-05	-1.5798	0.0014
FBgn0261446	CG13377	protein_coding	X	X_229459_SNP	229459	A	G	1.25511e-05	-1.56344	0.0016
FBgn0261446	CG13377	protein_coding	X	X_236620_SNP	236620	C	T	1.49509e-05	-1.4977	0.0018
FBgn0261446	CG13377	protein_coding	X	X_234083_SNP	234083	A	T	1.51118e-05	-1.50743	0.0018
FBgn0261446	CG13377	protein_coding	X	X_92412_SNP	92412	A	G	1.55686e-05	-1.45213	0.0018
FBgn0261446	CG13377	protein_coding	X	X_66669_SNP	66669	T	G	1.66021e-05	-1.4731	0.0019
FBgn0261446	CG13377	protein_coding	X	X_231249_SNP	231249	G	T	1.79281e-05	-1.70288	0.0019
FBgn0261446	CG13377	protein_coding	X	X_237591_SNP	237591	G	C	1.79281e-05	-1.70288	0.0019
FBgn0261446	CG13377	protein_coding	X	X_219278_SNP	219278	G	A	1.88612e-05	-1.49512	0.0019
FBgn0261446	CG13377	protein_coding	X	X_173924_SNP	173924	T	G	2.47005e-05	-1.45108	0.0026
FBgn0261446	CG13377	protein_coding	X	X_76945_SNP	76945	G	C	2.70503e-05	-1.6825	0.0027
FBgn0261446	CG13377	protein_coding	X	X_170534_SNP	170534	C	T	2.70503e-05	-1.6825	0.0027
FBgn0261446	CG13377	protein_coding	X	X_175117_SNP	175117	G	A	2.70503e-05	-1.6825	0.0027
FBgn0261446	CG13377	protein_coding	X	X_177583_SNP	177583	T	A	2.70503e-05	-1.6825	0.0027
FBgn0261446	CG13377	protein_coding	X	X_199033_SNP	199033	G	A	2.70503e-05	-1.6825	0.0027
FBgn0261446	CG13377	protein_coding	X	X_79016_SNP	79016	C	T	2.71365e-05	-1.47434	0.0027
FBgn0261647	Axud1	protein_coding	2L	2L_2370167_SNP	2370167	T	G	2.32094e-07	-2.62009	0.0006
FBgn0261647	Axud1	protein_coding	2L	2L_2370194_SNP	2370194	A	G	2.32094e-07	-2.62009	0.0006
FBgn0261647	Axud1	protein_coding	2L	2L_2369175_SNP	2369175	T	G	2.34185e-07	-2.50805	0.0006
FBgn0261647	Axud1	protein_coding	2L	2L_2369147_SNP	2369147	C	T	3.31004e-07	-2.47284	0.0009
FBgn0261647	Axud1	protein_coding	2L	2L_2363599_SNP	2363599	A	G	7.70406e-07	-2.54664	0.0012
FBgn0261789	SmD2	protein_coding	3R	3R_2170803_SNP	2170803	T	C	5.13571e-08	0.22673	0.0002
FBgn0261789	SmD2	protein_coding	3R	3R_2171310_SNP	2171310	C	G	5.13571e-08	0.22673	0.0002
FBgn0261789	SmD2	protein_coding	3R	3R_2171713_SNP	2171713	G	T	5.13571e-08	0.22673	0.0002
FBgn0261789	SmD2	protein_coding	3R	3R_2171681_SNP	2171681	G	A	7.9151e-08	0.228436	0.0003
FBgn0261789	SmD2	protein_coding	3R	3R_2169760_SNP	2169760	A	T	2.80006e-06	0.213275	0.0014
FBgn0261800	LanB1	protein_coding	2L	2L_7811904_SNP	7811904	T	C	1.60618e-07	-0.269441	0.0001
FBgn0261800	LanB1	protein_coding	2L	2L_7810877_SNP	7810877	G	A	2.32593e-07	-0.264189	0.0002
FBgn0261800	LanB1	protein_coding	2L	2L_7811714_SNP	7811714	T	C	1.42717e-06	-0.249801	0.0007
FBgn0261800	LanB1	protein_coding	2L	2L_7811891_SNP	7811891	C	T	1.42717e-06	-0.249801	0.0007
FBgn0261800	LanB1	protein_coding	2L	2L_7812086_SNP	7812086	G	A	1.42717e-06	-0.249801	0.0007
FBgn0261800	LanB1	protein_coding	2L	2L_7812083_SNP	7812083	A	T	2.43286e-06	-0.249402	0.0009
FBgn0261800	LanB1	protein_coding	2L	2L_7810403_SNP	7810403	C	T	4.74672e-06	-0.243958	0.002
FBgn0261800	LanB1	protein_coding	2L	2L_7810704_SNP	7810704	T	A	4.74672e-06	-0.243958	0.002
FBgn0261800	LanB1	protein_coding	2L	2L_7810852_SNP	7810852	A	T	4.74672e-06	-0.243958	0.002
FBgn0261800	LanB1	protein_coding	2L	2L_7811229_SNP	7811229	A	G	5.41832e-06	-0.23856	0.0022
FBgn0261800	LanB1	protein_coding	2L	2L_7811238_SNP	7811238	T	C	5.41832e-06	-0.23856	0.0022
FBgn0261995	CG42813	protein_coding	3R	3R_23050422_SNP	23050422	T	C	2.20067e-09	-0.923859	0.0001
FBgn0261995	CG42813	protein_coding	3R	3R_23050489_SNP	23050489	T	C	2.20067e-09	-0.923859	0.0001
FBgn0261995	CG42813	protein_coding	3R	3R_23050634_SNP	23050634	A	T	2.20067e-09	-0.923859	0.0001
FBgn0261995	CG42813	protein_coding	3R	3R_23051188_SNP	23051188	G	C	2.20067e-09	-0.923859	0.0001
FBgn0261995	CG42813	protein_coding	3R	3R_23052292_SNP	23052292	G	A	2.20067e-09	-0.923859	0.0001
FBgn0261995	CG42813	protein_coding	3R	3R_23052325_SNP	23052325	T	G	2.20067e-09	-0.923859	0.0001
FBgn0261995	CG42813	protein_coding	3R	3R_23052326_SNP	23052326	T	C	2.20067e-09	-0.923859	0.0001
FBgn0261995	CG42813	protein_coding	3R	3R_23052780_SNP	23052780	C	T	2.20067e-09	-0.923859	0.0001
FBgn0261995	CG42813	protein_coding	3R	3R_23051537_SNP	23051537	C	G	1.59195e-08	-0.890581	0.0001
FBgn0261995	CG42813	protein_coding	3R	3R_23051070_SNP	23051070	A	G	1.79546e-08	-0.864064	0.0001
FBgn0261995	CG42813	protein_coding	3R	3R_23046022_SNP	23046022	G	T	2.35884e-08	-0.874699	0.0001
FBgn0261995	CG42813	protein_coding	3R	3R_23051396_SNP	23051396	C	A	2.35884e-08	-0.874699	0.0001
FBgn0261995	CG42813	protein_coding	3R	3R_23046834_SNP	23046834	A	T	3.7969e-08	-0.912538	0.0001
FBgn0261995	CG42813	protein_coding	3R	3R_23049736_SNP	23049736	A	C	3.7969e-08	-0.912538	0.0001
FBgn0261995	CG42813	protein_coding	3R	3R_23047062_SNP	23047062	A	G	7.87236e-08	-0.899937	0.0001
FBgn0261995	CG42813	protein_coding	3R	3R_23046954_SNP	23046954	T	C	1.54985e-07	-0.891869	0.0002
FBgn0261995	CG42813	protein_coding	3R	3R_23043718_SNP	23043718	T	C	2.5841e-07	-0.886634	0.0004
FBgn0261995	CG42813	protein_coding	3R	3R_23043771_SNP	23043771	A	G	2.5841e-07	-0.886634	0.0004
FBgn0261995	CG42813	protein_coding	3R	3R_23044397_SNP	23044397	C	T	2.5841e-07	-0.886634	0.0004
FBgn0261995	CG42813	protein_coding	3R	3R_23044401_SNP	23044401	T	G	2.5841e-07	-0.886634	0.0004
FBgn0261995	CG42813	protein_coding	3R	3R_23044405_SNP	23044405	G	T	2.5841e-07	-0.886634	0.0004
FBgn0261995	CG42813	protein_coding	3R	3R_23044657_SNP	23044657	A	G	2.5841e-07	-0.886634	0.0004
FBgn0261995	CG42813	protein_coding	3R	3R_23047548_SNP	23047548	T	C	4.89751e-07	-0.922812	0.0009
FBgn0261995	CG42813	protein_coding	3R	3R_23049643_SNP	23049643	A	T	4.89751e-07	-0.922812	0.0009
FBgn0261995	CG42813	protein_coding	3R	3R_23056220_SNP	23056220	C	T	8.15884e-07	-0.769857	0.0009
FBgn0261995	CG42813	protein_coding	3R	3R_23047058_SNP	23047058	T	G	8.85679e-07	-0.905381	0.0009
FBgn0261995	CG42813	protein_coding	3R	3R_23050646_SNP	23050646	T	G	1.17043e-06	-0.895206	0.0014
FBgn0261995	CG42813	protein_coding	3R	3R_23049677_SNP	23049677	A	T	1.57059e-06	-0.88481	0.0017
FBgn0261995	CG42813	protein_coding	3R	3R_23050636_SNP	23050636	G	T	1.57059e-06	-0.88481	0.0017
FBgn0261995	CG42813	protein_coding	3R	3R_23050651_SNP	23050651	G	A	1.57059e-06	-0.88481	0.0017
FBgn0261995	CG42813	protein_coding	3R	3R_23050677_SNP	23050677	A	C	1.57059e-06	-0.88481	0.0017
FBgn0261995	CG42813	protein_coding	3R	3R_23052621_SNP	23052621	A	T	1.57059e-06	-0.88481	0.0017
FBgn0261995	CG42813	protein_coding	3R	3R_23053176_SNP	23053176	T	C	1.57059e-06	-0.88481	0.0017
FBgn0261995	CG42813	protein_coding	3R	3R_23053323_SNP	23053323	A	C	1.57059e-06	-0.88481	0.0017
FBgn0261995	CG42813	protein_coding	3R	3R_23053759_SNP	23053759	T	C	1.57059e-06	-0.88481	0.0017
FBgn0261995	CG42813	protein_coding	3R	3R_23054137_SNP	23054137	T	C	1.57059e-06	-0.88481	0.0017
FBgn0261995	CG42813	protein_coding	3R	3R_23054173_SNP	23054173	A	G	1.57059e-06	-0.88481	0.0017
FBgn0261995	CG42813	protein_coding	3R	3R_23054185_SNP	23054185	G	A	1.57059e-06	-0.88481	0.0017
FBgn0261995	CG42813	protein_coding	3R	3R_23054486_SNP	23054486	A	C	1.61752e-06	-0.847079	0.0019
FBgn0261995	CG42813	protein_coding	3R	3R_23054757_SNP	23054757	G	A	1.65769e-06	-0.89037	0.0019
FBgn0261995	CG42813	protein_coding	3R	3R_23075531_SNP	23075531	G	A	2.31951e-06	-0.83852	0.003
FBgn0262108	CR42861	ncRNA	X	X_13639367_SNP	13639367	G	C	4.56307e-12	-1.54571	0.0001
FBgn0262108	CR42861	ncRNA	X	X_13639370_SNP	13639370	C	T	4.56307e-12	-1.54571	0.0001
FBgn0262108	CR42861	ncRNA	X	X_13639269_SNP	13639269	A	C	7.12806e-10	-1.43311	0.0001
FBgn0262108	CR42861	ncRNA	X	X_13639280_SNP	13639280	A	G	7.12806e-10	-1.43311	0.0001
FBgn0262108	CR42861	ncRNA	X	X_13639297_SNP	13639297	G	A	7.12806e-10	-1.43311	0.0001
FBgn0262108	CR42861	ncRNA	X	X_13639312_SNP	13639312	A	T	2.89029e-09	-1.44078	0.0001
FBgn0262108	CR42861	ncRNA	X	X_13639254_SNP	13639254	G	C	1.0609e-08	-1.41252	0.0002
FBgn0262108	CR42861	ncRNA	X	X_13639351_SNP	13639351	C	T	2.60681e-08	-1.39117	0.0002
FBgn0262109	CR42862	ncRNA	3L	3L_153696_SNP	153696	A	T	3.57086e-06	-0.571509	0.0005
FBgn0262109	CR42862	ncRNA	3L	3L_169840_SNP	169840	G	C	3.57086e-06	-0.571509	0.0005
FBgn0262109	CR42862	ncRNA	3L	3L_142239_SNP	142239	A	G	4.61379e-06	-0.546602	0.0005
FBgn0262109	CR42862	ncRNA	3L	3L_170809_SNP	170809	A	G	5.17084e-06	-0.561937	0.0005
FBgn0262109	CR42862	ncRNA	3L	3L_126166_SNP	126166	C	T	8.00451e-06	-0.533533	0.0009
FBgn0262109	CR42862	ncRNA	3L	3L_153697_SNP	153697	C	T	8.00451e-06	-0.533533	0.0009
FBgn0262109	CR42862	ncRNA	3L	3L_191976_SNP	191976	T	G	9.24161e-06	-0.481208	0.001
FBgn0262109	CR42862	ncRNA	3L	3L_259192_SNP	259192	G	A	1.65424e-05	-0.542943	0.0014
FBgn0262109	CR42862	ncRNA	3L	3L_300069_SNP	300069	C	T	2.13986e-05	-0.518364	0.002
FBgn0262109	CR42862	ncRNA	3L	3L_133423_SNP	133423	T	A	2.25902e-05	-0.502291	0.002
FBgn0262109	CR42862	ncRNA	3L	3L_291422_SNP	291422	G	A	2.50515e-05	-0.559333	0.0021
FBgn0262109	CR42862	ncRNA	3L	3L_137226_SNP	137226	A	T	2.99225e-05	-0.500773	0.0023
FBgn0262109	CR42862	ncRNA	3L	3L_137779_SNP	137779	G	T	2.99225e-05	-0.500773	0.0023
FBgn0262109	CR42862	ncRNA	3L	3L_271435_SNP	271435	T	A	3.02224e-05	-0.47658	0.0023
FBgn0262109	CR42862	ncRNA	3L	3L_142137_SNP	142137	A	G	3.1028e-05	-0.496061	0.0023
FBgn0262109	CR42862	ncRNA	3L	3L_256881_SNP	256881	A	G	3.1028e-05	-0.496061	0.0023
FBgn0262109	CR42862	ncRNA	3L	3L_301819_SNP	301819	T	A	3.537e-05	0.489801	0.0025
FBgn0262109	CR42862	ncRNA	3L	3L_302701_SNP	302701	T	C	3.537e-05	0.489801	0.0025
FBgn0262109	CR42862	ncRNA	3L	3L_298715_SNP	298715	A	T	3.537e-05	-0.489801	0.0025
FBgn0262109	CR42862	ncRNA	3L	3L_300246_SNP	300246	A	C	3.537e-05	-0.489801	0.0025
FBgn0262109	CR42862	ncRNA	3L	3L_191262_SNP	191262	A	G	3.68971e-05	-0.510777	0.0028
FBgn0262115	CG17683	protein_coding	2R	2R_23580_SNP	23580	A	G	5.23244e-05	0.270742	0.001
FBgn0262563	CG43103	protein_coding	2R	2R_13021907_SNP	13021907	G	A	4.569e-07	2.98248	0.0014
FBgn0262563	CG43103	protein_coding	2R	2R_13022539_SNP	13022539	A	T	4.569e-07	2.98248	0.0014
FBgn0262587	CG43124	protein_coding	3R	3R_24086052_SNP	24086052	C	T	3.44548e-07	-3.05841	0.0011
FBgn0262620	CG43144	protein_coding	2L	2L_21690277_SNP	21690277	G	A	2.57529e-10	-4.32534	0.0028
FBgn0262731	pncr013:4	ncRNA	4	4_512271_SNP	512271	A	G	3.99226e-05	-0.358521	0.003
FBgn0262821	CG43192	protein_coding	2R	2R_9451463_SNP	9451463	C	T	2.37638e-06	-1.67113	0.0014
FBgn0262871	lute	protein_coding	3R	3R_13217071_SNP	13217071	G	A	8.99642e-07	-0.843443	0.0001
FBgn0262871	lute	protein_coding	3R	3R_13217099_SNP	13217099	G	A	8.99642e-07	-0.843443	0.0001
FBgn0262871	lute	protein_coding	3R	3R_13217163_SNP	13217163	A	C	8.99642e-07	-0.843443	0.0001
FBgn0262871	lute	protein_coding	3R	3R_13216178_SNP	13216178	G	A	1.95179e-06	-0.820467	0.0004
FBgn0262871	lute	protein_coding	3R	3R_13217036_SNP	13217036	A	G	2.44996e-06	-0.839822	0.0005
FBgn0262871	lute	protein_coding	3R	3R_13216330_SNP	13216330	G	A	3.93181e-06	-0.792631	0.0007
FBgn0262871	lute	protein_coding	3R	3R_13216366_SNP	13216366	T	C	3.93181e-06	-0.792631	0.0007
[truncated: 82 more rows]

## Sheet: Male eQTL_FDR10%
Male eQTLs at FDR < 10%
FlyBase_ID	gene.symbol	gene.type	chromosome	snp_ID	location.BDGP5	ref.allele	alt.allele	Pvalue	beta	Corrected.Pvalue
FBgn0000046	Act87E	protein_coding	3R	3R_9254455_SNP	9254455	T	G	1.20858e-07	1.05295	0.0001
FBgn0000046	Act87E	protein_coding	3R	3R_9168808_SNP	9168808	G	C	2.01248e-06	-1.02862	0.001
FBgn0000139	ash2	protein_coding	3R	3R_20475974_SNP	20475974	A	G	1.69139e-06	-0.38485	0.0011
FBgn0000139	ash2	protein_coding	3R	3R_20476139_SNP	20476139	C	T	1.69139e-06	-0.38485	0.0011
FBgn0000139	ash2	protein_coding	3R	3R_20476223_SNP	20476223	T	C	1.69139e-06	-0.38485	0.0011
FBgn0000139	ash2	protein_coding	3R	3R_20476577_SNP	20476577	C	A	1.69139e-06	-0.38485	0.0011
FBgn0000139	ash2	protein_coding	3R	3R_20476833_SNP	20476833	C	G	1.69139e-06	-0.38485	0.0011
FBgn0000447	Dhod	protein_coding	3R	3R_4478482_SNP	4478482	C	T	5.17845e-06	0.296178	0.001
FBgn0000464	Lar	protein_coding	2L	2L_19611414_SNP	19611414	A	C	6.93848e-07	-0.960933	0.0017
FBgn0000464	Lar	protein_coding	2L	2L_19611449_SNP	19611449	T	A	9.15684e-07	-0.876036	0.0017
FBgn0000594	Est-P	protein_coding	3L	3L_12185214_SNP	12185214	T	C	2.31376e-07	-1.69007	0.001
FBgn0001125	Got2	protein_coding	2L	2L_1984617_SNP	1984617	A	T	1.06602e-12	-0.585323	0.0001
FBgn0001125	Got2	protein_coding	2L	2L_1984621_SNP	1984621	T	C	4.56408e-10	-0.547851	0.0001
FBgn0001125	Got2	protein_coding	2L	2L_1992980_SNP	1992980	C	T	6.35507e-08	-0.524367	0.0002
FBgn0001217	Hsc70-2	protein_coding	3R	3R_8873315_SNP	8873315	G	A	2.53284e-07	4.93646	0.0011
FBgn0001217	Hsc70-2	protein_coding	3R	3R_8875199_SNP	8875199	T	A	2.53284e-07	4.93646	0.0011
FBgn0001217	Hsc70-2	protein_coding	3R	3R_8875391_SNP	8875391	T	A	2.53284e-07	4.93646	0.0011
FBgn0001217	Hsc70-2	protein_coding	3R	3R_8905927_SNP	8905927	C	T	2.53284e-07	4.93646	0.0011
FBgn0001217	Hsc70-2	protein_coding	3R	3R_8905978_SNP	8905978	C	A	2.53284e-07	4.93646	0.0011
FBgn0001217	Hsc70-2	protein_coding	3R	3R_8941641_SNP	8941641	C	T	2.53284e-07	4.93646	0.0011
FBgn0001217	Hsc70-2	protein_coding	3R	3R_8958581_SNP	8958581	A	G	2.53284e-07	-4.93646	0.0011
FBgn0001217	Hsc70-2	protein_coding	3R	3R_8886860_SNP	8886860	C	T	3.17798e-07	4.92816	0.0013
FBgn0001217	Hsc70-2	protein_coding	3R	3R_8830206_SNP	8830206	C	A	5.10174e-07	4.87352	0.0019
FBgn0001217	Hsc70-2	protein_coding	3R	3R_8874949_SNP	8874949	C	T	5.13661e-07	4.87272	0.002
FBgn0001227	Hsp67Ba	protein_coding	3L	3L_9373484_SNP	9373484	T	G	6.91526e-08	-0.762222	0.0023
FBgn0001227	Hsp67Ba	protein_coding	3L	3L_9373912_SNP	9373912	G	A	6.91526e-08	-0.762222	0.0023
FBgn0001311	kkv	protein_coding	3R	3R_1246500_SNP	1246500	C	A	8.37891e-06	-0.317557	0.0011
FBgn0001961	Sop2	protein_coding	2L	2L_13827038_SNP	13827038	A	G	7.03241e-10	1.25891	0.001
FBgn0002031	l(2)37Cc	protein_coding	2L	2L_19123691_SNP	19123691	C	T	6.15468e-07	-0.262948	0.0014
FBgn0002031	l(2)37Cc	protein_coding	2L	2L_19123702_SNP	19123702	C	G	6.15468e-07	-0.262948	0.0014
FBgn0002031	l(2)37Cc	protein_coding	2L	2L_19123723_SNP	19123723	A	C	1.24902e-06	-0.264234	0.0017
FBgn0002354	l(3)87Df	protein_coding	3R	3R_8857244_SNP	8857244	T	C	8.06985e-07	0.748503	0.0019
FBgn0002413	dco	protein_coding	3R	3R_26880845_SNP	26880845	A	T	9.69558e-09	0.713744	0.002
FBgn0003028	ovo	protein_coding	X	X_4942575_SNP	4942575	A	T	6.73641e-09	0.435567	0.0002
FBgn0003028	ovo	protein_coding	X	X_4942821_SNP	4942821	C	T	7.02225e-09	0.429669	0.0002
FBgn0004465	Su(P)	protein_coding	3L	3L_16603835_SNP	16603835	G	T	5.20429e-09	0.626256	0.0001
FBgn0004465	Su(P)	protein_coding	3L	3L_16606541_SNP	16606541	G	C	3.3844e-07	0.595338	0.0003
FBgn0004618	gl	protein_coding	3R	3R_14193616_SNP	14193616	A	G	5.18526e-10	2.54159	0.0001
FBgn0004618	gl	protein_coding	3R	3R_14193945_SNP	14193945	T	C	5.18526e-10	2.54159	0.0001
FBgn0004618	gl	protein_coding	3R	3R_14194014_SNP	14194014	C	G	5.18526e-10	2.54159	0.0001
FBgn0004618	gl	protein_coding	3R	3R_14194025_SNP	14194025	T	G	1.34288e-07	-2.50478	0.0005
FBgn0004618	gl	protein_coding	3R	3R_14190814_SNP	14190814	C	T	1.42598e-07	-2.42463	0.0005
FBgn0004618	gl	protein_coding	3R	3R_14190816_SNP	14190816	A	C	1.42598e-07	-2.42463	0.0005
FBgn0004618	gl	protein_coding	3R	3R_14193568_SNP	14193568	T	G	2.09948e-07	2.30219	0.0009
FBgn0010313	corto	protein_coding	3R	3R_921164_SNP	921164	A	G	7.92408e-07	-0.569296	0.0001
FBgn0010313	corto	protein_coding	3R	3R_866716_SNP	866716	T	A	1.79133e-06	-0.501408	0.0007
FBgn0010313	corto	protein_coding	3R	3R_919015_SNP	919015	A	C	2.03536e-06	-0.539641	0.0007
FBgn0010313	corto	protein_coding	3R	3R_889090_SNP	889090	A	T	2.39605e-06	-0.529497	0.0008
FBgn0010313	corto	protein_coding	3R	3R_866704_SNP	866704	A	C	2.6099e-06	-0.487423	0.0009
FBgn0010313	corto	protein_coding	3R	3R_861880_SNP	861880	C	T	3.76408e-06	-0.569952	0.0016
FBgn0010313	corto	protein_coding	3R	3R_943228_SNP	943228	C	T	4.03738e-06	-0.506208	0.0016
FBgn0010313	corto	protein_coding	3R	3R_882937_SNP	882937	C	A	4.28206e-06	-0.570699	0.0019
FBgn0010313	corto	protein_coding	3R	3R_909920_SNP	909920	T	A	4.28206e-06	-0.570699	0.0019
FBgn0010313	corto	protein_coding	3R	3R_862506_SNP	862506	C	T	4.7283e-06	-0.541289	0.002
FBgn0010313	corto	protein_coding	3R	3R_972499_SNP	972499	T	A	4.7915e-06	-0.638046	0.0021
FBgn0010313	corto	protein_coding	3R	3R_979969_SNP	979969	G	A	4.88538e-06	-0.597803	0.0021
FBgn0010313	corto	protein_coding	3R	3R_811272_SNP	811272	A	G	4.96263e-06	-0.565082	0.0022
FBgn0010741	l(3)01239	protein_coding	3L	3L_11068236_SNP	11068236	A	G	1.56341e-06	-0.19325	0.0017
FBgn0010741	l(3)01239	protein_coding	3L	3L_11068246_SNP	11068246	T	C	1.56341e-06	-0.19325	0.0017
FBgn0010808	l(3)03670	protein_coding	3R	3R_26879766_SNP	26879766	T	A	4.94776e-12	0.521875	0.0001
FBgn0010808	l(3)03670	protein_coding	3R	3R_26879769_SNP	26879769	C	T	4.94776e-12	0.521875	0.0001
FBgn0010808	l(3)03670	protein_coding	3R	3R_26877831_SNP	26877831	G	T	1.31851e-09	-0.515425	0.0002
FBgn0010808	l(3)03670	protein_coding	3R	3R_26878150_SNP	26878150	A	T	1.31851e-09	-0.515425	0.0002
FBgn0010808	l(3)03670	protein_coding	3R	3R_26878222_SNP	26878222	G	A	1.31851e-09	-0.515425	0.0002
FBgn0010808	l(3)03670	protein_coding	3R	3R_26879816_SNP	26879816	T	C	1.31851e-09	0.515425	0.0002
FBgn0010808	l(3)03670	protein_coding	3R	3R_26878322_SNP	26878322	C	A	1.80472e-09	-0.515577	0.0003
FBgn0010808	l(3)03670	protein_coding	3R	3R_26878326_SNP	26878326	G	C	1.80472e-09	-0.515577	0.0003
FBgn0010808	l(3)03670	protein_coding	3R	3R_26878392_SNP	26878392	A	G	5.17286e-09	-0.507816	0.0004
FBgn0010808	l(3)03670	protein_coding	3R	3R_26878425_SNP	26878425	A	C	5.17286e-09	-0.507816	0.0004
FBgn0010808	l(3)03670	protein_coding	3R	3R_26879669_SNP	26879669	T	C	1.70439e-08	-0.525285	0.0004
FBgn0010808	l(3)03670	protein_coding	3R	3R_26878120_SNP	26878120	G	T	5.19727e-08	-0.516808	0.0009
FBgn0010808	l(3)03670	protein_coding	3R	3R_26879026_SNP	26879026	C	T	6.66132e-08	-0.51435	0.0013
FBgn0011291	Taf11	protein_coding	2L	2L_9769227_SNP	9769227	T	C	1.38129e-06	0.313039	0.0011
FBgn0011291	Taf11	protein_coding	2L	2L_9769329_SNP	9769329	G	A	1.87353e-06	0.321712	0.0013
FBgn0011291	Taf11	protein_coding	2L	2L_9769335_SNP	9769335	T	C	1.87353e-06	0.321712	0.0013
FBgn0011291	Taf11	protein_coding	2L	2L_9769453_SNP	9769453	C	G	1.87353e-06	0.321712	0.0013
FBgn0011476	l(3)neo43	protein_coding	3R	3R_11103666_SNP	11103666	T	A	2.03527e-07	0.468642	0.0002
FBgn0011476	l(3)neo43	protein_coding	3R	3R_11103931_SNP	11103931	G	T	4.60583e-07	0.460873	0.0004
FBgn0011476	l(3)neo43	protein_coding	3R	3R_11103886_SNP	11103886	A	G	5.16383e-07	0.466291	0.0004
FBgn0011476	l(3)neo43	protein_coding	3R	3R_11103911_SNP	11103911	T	A	5.16383e-07	0.466291	0.0004
FBgn0011476	l(3)neo43	protein_coding	3R	3R_11104505_SNP	11104505	A	T	7.36184e-07	0.470669	0.0004
FBgn0011476	l(3)neo43	protein_coding	3R	3R_11103871_SNP	11103871	G	A	1.23972e-06	0.464347	0.0006
FBgn0011476	l(3)neo43	protein_coding	3R	3R_11102613_SNP	11102613	T	G	4.7157e-06	0.453615	0.0017
FBgn0011695	PebIII	protein_coding	2R	2R_19908475_SNP	19908475	A	T	1.20394e-08	1.4874	0.0014
FBgn0011695	PebIII	protein_coding	2R	2R_19908494_SNP	19908494	G	A	1.20394e-08	1.4874	0.0014
FBgn0014029	2002-09-01	protein_coding	3R	3R_16414424_SNP	16414424	T	C	9.91006e-07	0.264078	0.0015
FBgn0014469	Cyp4e2	protein_coding	2R	2R_4332147_SNP	4332147	G	A	2.25167e-08	1.38027	0.0002
FBgn0015268	Nap1	protein_coding	2R	2R_19794820_SNP	19794820	T	C	1.5965e-06	0.188337	0.0013
FBgn0015286	Rala	protein_coding	X	X_3618614_SNP	3618614	A	C	6.53637e-08	-1.36343	0.0009
FBgn0015286	Rala	protein_coding	X	X_3608283_SNP	3608283	T	A	7.82561e-08	-1.45355	0.0009
FBgn0015286	Rala	protein_coding	X	X_3610756_SNP	3610756	G	A	7.82561e-08	-1.45355	0.0009
FBgn0015286	Rala	protein_coding	X	X_3608208_SNP	3608208	C	T	8.59955e-08	-1.34561	0.001
FBgn0015286	Rala	protein_coding	X	X_3608218_SNP	3608218	T	C	8.59955e-08	-1.34561	0.001
FBgn0015286	Rala	protein_coding	X	X_3608929_SNP	3608929	T	C	8.59955e-08	-1.34561	0.001
FBgn0015286	Rala	protein_coding	X	X_3609713_SNP	3609713	A	G	8.59955e-08	-1.34561	0.001
FBgn0015286	Rala	protein_coding	X	X_3610230_SNP	3610230	G	A	8.59955e-08	-1.34561	0.001
FBgn0015286	Rala	protein_coding	X	X_3610392_SNP	3610392	T	A	8.59955e-08	-1.34561	0.001
FBgn0015286	Rala	protein_coding	X	X_3610537_SNP	3610537	T	C	8.59955e-08	-1.34561	0.001
FBgn0015286	Rala	protein_coding	X	X_3609358_SNP	3609358	C	T	1.12839e-07	-1.44752	0.0011
FBgn0015286	Rala	protein_coding	X	X_3611313_SNP	3611313	G	A	1.30188e-07	-1.33927	0.0014
FBgn0015286	Rala	protein_coding	X	X_3607392_SNP	3607392	A	T	1.31321e-07	-1.34441	0.0014
FBgn0015286	Rala	protein_coding	X	X_3609158_SNP	3609158	A	T	1.43898e-07	-1.25712	0.0014
FBgn0015286	Rala	protein_coding	X	X_3609824_SNP	3609824	A	T	1.75873e-07	-1.33611	0.0017
FBgn0015286	Rala	protein_coding	X	X_3607956_SNP	3607956	T	C	1.89999e-07	-1.32854	0.0018
FBgn0015286	Rala	protein_coding	X	X_3608271_SNP	3608271	G	C	1.89999e-07	-1.32854	0.0018
FBgn0015789	Rab10	protein_coding	X	X_20125457_SNP	20125457	A	G	1.64831e-08	2.04962	0.0001
FBgn0015789	Rab10	protein_coding	X	X_20125472_SNP	20125472	T	G	1.64831e-08	2.04962	0.0001
FBgn0015789	Rab10	protein_coding	X	X_20125780_SNP	20125780	C	G	1.45692e-06	1.8016	0.0011
FBgn0020272	mst	protein_coding	X	X_21252456_SNP	21252456	C	A	1.03787e-07	-0.806202	0.0005
FBgn0020307	dve	protein_coding	2R	2R_18222643_SNP	18222643	A	G	1.25779e-06	0.467983	0.0009
FBgn0020307	dve	protein_coding	2R	2R_18222497_SNP	18222497	T	A	1.54605e-06	0.454507	0.0013
FBgn0020307	dve	protein_coding	2R	2R_18222658_SNP	18222658	T	C	1.99417e-06	0.462087	0.0015
FBgn0020307	dve	protein_coding	2R	2R_18222496_SNP	18222496	A	C	2.18703e-06	0.460876	0.0021
FBgn0021856	l(2)k14505	protein_coding	2L	2L_21345228_SNP	21345228	A	G	3.85018e-10	-0.457624	0.0001
FBgn0021856	l(2)k14505	protein_coding	2L	2L_21291286_SNP	21291286	G	T	7.22827e-08	-0.413321	0.0001
FBgn0021856	l(2)k14505	protein_coding	2L	2L_21291970_SNP	21291970	C	T	1.03234e-07	-0.405523	0.0001
FBgn0021856	l(2)k14505	protein_coding	2L	2L_21299007_SNP	21299007	T	C	1.47663e-07	-0.407352	0.0001
FBgn0021856	l(2)k14505	protein_coding	2L	2L_21292097_SNP	21292097	A	G	5.71956e-06	-0.362215	0.0016
FBgn0021856	l(2)k14505	protein_coding	2L	2L_21292105_SNP	21292105	T	C	5.71956e-06	-0.362215	0.0016
FBgn0021967	Pdsw	protein_coding	2L	2L_3466343_SNP	3466343	A	G	7.96205e-09	-0.481463	0.0002
FBgn0021967	Pdsw	protein_coding	2L	2L_3466443_SNP	3466443	G	T	7.96205e-09	-0.481463	0.0002
FBgn0021967	Pdsw	protein_coding	2L	2L_3466474_SNP	3466474	A	T	7.96205e-09	-0.481463	0.0002
FBgn0021967	Pdsw	protein_coding	2L	2L_3466346_SNP	3466346	G	A	1.15154e-08	-0.485059	0.0002
FBgn0021967	Pdsw	protein_coding	2L	2L_3465958_SNP	3465958	C	T	2.33327e-08	-0.483978	0.0003
FBgn0021967	Pdsw	protein_coding	2L	2L_3465358_SNP	3465358	A	G	8.18154e-07	-0.448892	0.0019
FBgn0021967	Pdsw	protein_coding	2L	2L_3465610_SNP	3465610	T	C	8.75433e-07	-0.464332	0.002
FBgn0021967	Pdsw	protein_coding	2L	2L_3465785_SNP	3465785	T	C	1.34812e-06	-0.438769	0.0023
FBgn0023001	melt	protein_coding	3L	3L_7127663_SNP	7127663	A	G	8.57719e-10	0.785147	0.0002
FBgn0023001	melt	protein_coding	3L	3L_7127351_SNP	7127351	T	A	5.04447e-08	0.72117	0.0005
FBgn0023001	melt	protein_coding	3L	3L_7115365_SNP	7115365	G	A	5.44111e-08	-0.720135	0.0006
FBgn0023001	melt	protein_coding	3L	3L_7125863_SNP	7125863	T	C	6.22037e-08	0.796671	0.0006
FBgn0023001	melt	protein_coding	3L	3L_7126018_SNP	7126018	G	A	6.22037e-08	0.796671	0.0006
FBgn0023001	melt	protein_coding	3L	3L_7127191_SNP	7127191	C	A	1.01946e-07	0.705622	0.001
FBgn0023001	melt	protein_coding	3L	3L_7127554_SNP	7127554	G	A	1.01946e-07	0.705622	0.001
FBgn0023001	melt	protein_coding	3L	3L_7128557_SNP	7128557	T	C	3.53097e-07	0.717532	0.0018
FBgn0023083	fray	protein_coding	3R	3R_14403949_SNP	14403949	C	A	1.70673e-13	-2.17307	0.0001
FBgn0023083	fray	protein_coding	3R	3R_14403970_SNP	14403970	G	T	1.70673e-13	-2.17307	0.0001
FBgn0023083	fray	protein_coding	3R	3R_14403983_SNP	14403983	A	G	1.70673e-13	-2.17307	0.0001
FBgn0023083	fray	protein_coding	3R	3R_14418767_SNP	14418767	T	C	1.70673e-13	-2.17307	0.0001
FBgn0023083	fray	protein_coding	3R	3R_14420681_SNP	14420681	T	A	1.70673e-13	-2.17307	0.0001
FBgn0023083	fray	protein_coding	3R	3R_14420683_SNP	14420683	G	A	1.70673e-13	-2.17307	0.0001
FBgn0023083	fray	protein_coding	3R	3R_14420685_SNP	14420685	A	G	1.70673e-13	-2.17307	0.0001
FBgn0023083	fray	protein_coding	3R	3R_14420783_SNP	14420783	A	T	1.70673e-13	-2.17307	0.0001
FBgn0023083	fray	protein_coding	3R	3R_14420801_SNP	14420801	T	A	1.70673e-13	-2.17307	0.0001
FBgn0023083	fray	protein_coding	3R	3R_14420819_SNP	14420819	A	G	1.70673e-13	-2.17307	0.0001
FBgn0023083	fray	protein_coding	3R	3R_14420782_SNP	14420782	C	A	4.0891e-13	-2.15661	0.0002
FBgn0023083	fray	protein_coding	3R	3R_14304305_SNP	14304305	G	A	8.32425e-13	-2.14602	0.0003
FBgn0023083	fray	protein_coding	3R	3R_14405235_SNP	14405235	G	A	8.32425e-13	-2.14602	0.0003
FBgn0023083	fray	protein_coding	3R	3R_14406307_SNP	14406307	C	A	8.32425e-13	-2.14602	0.0003
FBgn0023083	fray	protein_coding	3R	3R_14406317_SNP	14406317	C	T	8.32425e-13	-2.14602	0.0003
FBgn0023083	fray	protein_coding	3R	3R_14406607_SNP	14406607	G	A	8.32425e-13	-2.14602	0.0003
FBgn0023083	fray	protein_coding	3R	3R_14421382_SNP	14421382	G	A	8.32425e-13	-2.14602	0.0003
FBgn0023507	CG3835	protein_coding	X	X_1985775_SNP	1985775	C	T	3.12885e-07	-1.10293	0.0002
FBgn0023507	CG3835	protein_coding	X	X_1985708_SNP	1985708	C	G	3.84829e-07	-1.09437	0.0002
FBgn0023507	CG3835	protein_coding	X	X_1959996_SNP	1959996	G	A	1.58417e-06	-1.05891	0.0018
FBgn0023507	CG3835	protein_coding	X	X_1960167_SNP	1960167	T	C	1.58417e-06	-1.05891	0.0018
FBgn0023511	Edem1	protein_coding	X	X_1794262_SNP	1794262	T	C	2.59564e-06	-0.511306	0.0015
FBgn0023540	CG3630	protein_coding	X	X_2069384_SNP	2069384	T	C	3.95033e-08	0.612318	0.0003
FBgn0023540	CG3630	protein_coding	X	X_2065179_SNP	2065179	A	G	1.72741e-07	0.586369	0.0008
FBgn0023540	CG3630	protein_coding	X	X_2061260_SNP	2061260	T	C	2.67429e-07	0.578333	0.001
FBgn0023540	CG3630	protein_coding	X	X_2064765_SNP	2064765	C	T	4.01137e-07	0.564747	0.0015
FBgn0023540	CG3630	protein_coding	X	X_2064802_SNP	2064802	G	T	4.01137e-07	0.564747	0.0015
FBgn0023540	CG3630	protein_coding	X	X_2065115_SNP	2065115	T	C	4.01137e-07	0.564747	0.0015
FBgn0023540	CG3630	protein_coding	X	X_2062138_SNP	2062138	C	T	5.99179e-07	0.567453	0.0016
FBgn0023540	CG3630	protein_coding	X	X_2061994_SNP	2061994	G	T	6.7287e-07	0.556624	0.0016
FBgn0023540	CG3630	protein_coding	X	X_2068833_SNP	2068833	C	T	6.7287e-07	0.556624	0.0016
FBgn0023540	CG3630	protein_coding	X	X_2080936_SNP	2080936	C	T	9.53167e-07	0.579895	0.0017
FBgn0023540	CG3630	protein_coding	X	X_2060996_SNP	2060996	T	G	1.12308e-06	0.558432	0.0019
FBgn0023540	CG3630	protein_coding	X	X_2099553_SNP	2099553	T	G	1.26097e-06	0.559048	0.0023
FBgn0024222	ird5	protein_coding	3R	3R_11864302_SNP	11864302	C	A	4.0589e-08	-1.47354	0.0016
FBgn0024222	ird5	protein_coding	3R	3R_11867261_SNP	11867261	C	T	4.0589e-08	-1.47354	0.0016
FBgn0024222	ird5	protein_coding	3R	3R_11867359_SNP	11867359	G	A	4.0589e-08	-1.47354	0.0016
FBgn0024222	ird5	protein_coding	3R	3R_11868682_SNP	11868682	C	G	4.0589e-08	-1.47354	0.0016
FBgn0024222	ird5	protein_coding	3R	3R_11872089_SNP	11872089	T	C	5.84619e-08	-1.46707	0.0023
FBgn0025582	Int6	protein_coding	3L	3L_16780227_SNP	16780227	A	G	2.38212e-08	0.317695	0.0001
FBgn0025592	Gyk	protein_coding	3L	3L_161961_SNP	161961	A	T	2.30495e-07	1.42141	0.0002
FBgn0025674	CycK	protein_coding	2L	2L_22130265_SNP	22130265	T	A	1.14853e-06	-0.406717	0.0002
FBgn0025674	CycK	protein_coding	2L	2L_22130275_SNP	22130275	G	A	1.14853e-06	-0.406717	0.0002
FBgn0025674	CycK	protein_coding	2L	2L_22130283_SNP	22130283	A	T	1.14853e-06	-0.406717	0.0002
FBgn0025674	CycK	protein_coding	2L	2L_22132827_SNP	22132827	G	A	1.14853e-06	-0.406717	0.0002
FBgn0025674	CycK	protein_coding	2L	2L_22132829_SNP	22132829	A	T	1.14853e-06	-0.406717	0.0002
FBgn0025674	CycK	protein_coding	2L	2L_22132831_SNP	22132831	A	C	1.14853e-06	-0.406717	0.0002
FBgn0025674	CycK	protein_coding	2L	2L_22132837_SNP	22132837	G	C	1.14853e-06	-0.406717	0.0002
FBgn0025674	CycK	protein_coding	2L	2L_22130118_SNP	22130118	T	G	1.23829e-06	-0.411363	0.0002
FBgn0025674	CycK	protein_coding	2L	2L_22130428_SNP	22130428	T	G	1.23829e-06	-0.411363	0.0002
FBgn0025674	CycK	protein_coding	2L	2L_22130430_SNP	22130430	C	T	1.23829e-06	-0.411363	0.0002
FBgn0025674	CycK	protein_coding	2L	2L_22130432_SNP	22130432	T	A	1.23829e-06	-0.411363	0.0002
FBgn0025674	CycK	protein_coding	2L	2L_22130512_SNP	22130512	T	C	1.23829e-06	-0.411363	0.0002
FBgn0025674	CycK	protein_coding	2L	2L_22130694_SNP	22130694	T	A	1.23829e-06	-0.411363	0.0002
FBgn0025674	CycK	protein_coding	2L	2L_22130717_SNP	22130717	T	C	1.23829e-06	-0.411363	0.0002
FBgn0025674	CycK	protein_coding	2L	2L_22130731_SNP	22130731	A	T	1.23829e-06	-0.411363	0.0002
FBgn0025674	CycK	protein_coding	2L	2L_22131346_SNP	22131346	A	G	1.23829e-06	-0.411363	0.0002
FBgn0025674	CycK	protein_coding	2L	2L_22131629_SNP	22131629	G	A	1.23829e-06	-0.411363	0.0002
FBgn0025674	CycK	protein_coding	2L	2L_22132777_SNP	22132777	C	T	4.8085e-06	-0.387622	0.0004
FBgn0025674	CycK	protein_coding	2L	2L_22130291_SNP	22130291	A	C	8.30949e-06	-0.392303	0.0007
FBgn0025682	scf	protein_coding	3L	3L_1300127_SNP	1300127	C	T	3.60392e-07	0.572001	0.0011
FBgn0025739	pon	protein_coding	X	X_4533356_SNP	4533356	A	G	1.59835e-07	-0.831334	0.0015
FBgn0025739	pon	protein_coding	X	X_4533345_SNP	4533345	T	A	1.98208e-07	-0.819439	0.0017
FBgn0026324	Taf10b	protein_coding	2L	2L_2765436_SNP	2765436	A	G	9.29088e-07	-0.379178	0.0008
FBgn0026582	CG9418	protein_coding	2R	2R_17000794_SNP	17000794	C	T	4.02608e-06	0.886934	0.0017
FBgn0026620	tacc	protein_coding	3R	3R_656881_SNP	656881	C	T	8.13278e-06	0.298765	0.0007
FBgn0026620	tacc	protein_coding	3R	3R_650158_SNP	650158	A	T	8.71847e-06	0.300562	0.0008
FBgn0026620	tacc	protein_coding	3R	3R_650175_SNP	650175	T	A	8.71847e-06	0.300562	0.0008
FBgn0026620	tacc	protein_coding	3R	3R_664159_SNP	664159	G	A	1.73198e-05	0.293331	0.0016
FBgn0027055	CSN3	protein_coding	3L	3L_20831676_SNP	20831676	G	A	6.44076e-07	0.459137	0.0001
FBgn0027055	CSN3	protein_coding	3L	3L_20830958_SNP	20830958	C	A	8.8778e-07	0.43034	0.0001
FBgn0027055	CSN3	protein_coding	3L	3L_20824635_SNP	20824635	A	C	1.36419e-06	0.450299	0.0001
FBgn0027055	CSN3	protein_coding	3L	3L_20834136_SNP	20834136	T	G	1.36419e-06	0.450299	0.0001
FBgn0027055	CSN3	protein_coding	3L	3L_20834666_SNP	20834666	A	C	1.36419e-06	0.450299	0.0001
FBgn0027101	Dyrk3	protein_coding	4	4_1146504_SNP	1146504	G	A	4.71845e-09	-0.857892	0.0002
FBgn0027101	Dyrk3	protein_coding	4	4_1208691_SNP	1208691	A	G	6.06651e-09	-0.856269	0.0003
FBgn0027101	Dyrk3	protein_coding	4	4_1144073_SNP	1144073	A	T	1.74951e-08	-0.841732	0.0011
FBgn0027101	Dyrk3	protein_coding	4	4_1226562_SNP	1226562	T	C	2.25438e-08	-0.836457	0.0013
FBgn0027101	Dyrk3	protein_coding	4	4_1236231_SNP	1236231	C	T	2.26572e-08	-0.83799	0.0013
FBgn0027507	CG1344	protein_coding	2R	2R_1548066_SNP	1548066	C	T	5.63137e-08	0.65487	0.0001
FBgn0027507	CG1344	protein_coding	2R	2R_1548067_SNP	1548067	T	A	2.19381e-07	0.648106	0.0003
FBgn0027507	CG1344	protein_coding	2R	2R_1549341_SNP	1549341	C	T	1.51785e-05	-0.604134	0.0021
FBgn0027507	CG1344	protein_coding	2R	2R_1549464_SNP	1549464	A	T	1.51785e-05	-0.604134	0.0021
FBgn0027507	CG1344	protein_coding	2R	2R_1543755_SNP	1543755	C	A	1.57058e-05	-0.641673	0.0022
FBgn0028372	isopeptidase-T-3	protein_coding	2R	2R_15557567_SNP	15557567	A	T	3.58341e-06	-1.43097	0.0001
FBgn0028372	isopeptidase-T-3	protein_coding	2R	2R_15557855_SNP	15557855	A	T	5.51609e-06	-1.42289	0.0004
FBgn0028671	Vha100-1	protein_coding	3R	3R_24964071_SNP	24964071	T	C	1.19101e-13	-1.23555	0.0018
FBgn0028671	Vha100-1	protein_coding	3R	3R_24964170_SNP	24964170	C	T	1.19101e-13	-1.23555	0.0018
FBgn0029117	Surf1	protein_coding	3L	3L_7025992_SNP	7025992	G	C	4.45724e-08	-0.541492	0.0003
FBgn0029648	CG3603	protein_coding	X	X_2843048_SNP	2843048	A	T	1.13236e-10	1.77671	0.0001
FBgn0029648	CG3603	protein_coding	X	X_2843217_SNP	2843217	A	C	1.47579e-08	1.68331	0.0005
FBgn0029648	CG3603	protein_coding	X	X_2843353_SNP	2843353	C	T	1.96496e-08	1.62223	0.0005
FBgn0029648	CG3603	protein_coding	X	X_2842962_SNP	2842962	G	A	2.31444e-08	1.63665	0.0005
FBgn0029648	CG3603	protein_coding	X	X_2843024_SNP	2843024	A	C	2.31444e-08	1.63665	0.0005
FBgn0029648	CG3603	protein_coding	X	X_2843152_SNP	2843152	T	A	3.57463e-08	1.70208	0.0005
FBgn0029648	CG3603	protein_coding	X	X_2842912_SNP	2842912	A	C	9.52977e-08	1.60935	0.0005
FBgn0029666	CG10803	protein_coding	X	X_3385221_SNP	3385221	T	C	1.65933e-06	-0.402015	0.0015
FBgn0029818	CG3033	protein_coding	X	X_5850026_SNP	5850026	A	T	6.96919e-06	0.287619	0.0013
FBgn0029868	CG3446	protein_coding	X	X_6244249_SNP	6244249	T	G	6.96976e-08	-0.194225	0.0002
FBgn0029868	CG3446	protein_coding	X	X_6244602_SNP	6244602	T	C	3.03187e-07	-0.183747	0.0005
FBgn0029868	CG3446	protein_coding	X	X_6244955_SNP	6244955	A	T	3.03187e-07	-0.183747	0.0005
FBgn0029868	CG3446	protein_coding	X	X_6244878_SNP	6244878	G	A	3.0659e-07	-0.187633	0.0005
FBgn0029868	CG3446	protein_coding	X	X_6244880_SNP	6244880	T	C	3.0659e-07	-0.187633	0.0005
FBgn0029868	CG3446	protein_coding	X	X_6245040_SNP	6245040	G	A	3.59707e-07	-0.191412	0.0006
FBgn0029868	CG3446	protein_coding	X	X_6244442_SNP	6244442	A	G	4.24355e-07	-0.184647	0.0007
FBgn0029868	CG3446	protein_coding	X	X_6244959_SNP	6244959	T	C	4.36418e-07	-0.186095	0.0007
FBgn0029868	CG3446	protein_coding	X	X_6245041_SNP	6245041	A	C	5.4165e-07	-0.189557	0.0008
FBgn0029868	CG3446	protein_coding	X	X_6245018_SNP	6245018	C	T	5.47731e-07	-0.183519	0.0008
FBgn0029997	CG2258	protein_coding	X	X_8094070_SNP	8094070	T	C	1.25906e-07	0.432555	0.0004
FBgn0030055	CG12772	protein_coding	X	X_8574256_SNP	8574256	T	G	1.79528e-09	-2.00753	0.0001
FBgn0030055	CG12772	protein_coding	X	X_8574243_SNP	8574243	A	G	1.04467e-08	-2.09103	0.0001
FBgn0030055	CG12772	protein_coding	X	X_8574795_SNP	8574795	T	C	4.52656e-08	-2.1099	0.0003
FBgn0030114	CG17754	protein_coding	X	X_9207344_SNP	9207344	G	A	8.50538e-07	-0.220055	0.0003
FBgn0030114	CG17754	protein_coding	X	X_9207351_SNP	9207351	G	A	9.05762e-07	-0.227166	0.0004
FBgn0030114	CG17754	protein_coding	X	X_9207286_SNP	9207286	C	T	1.34965e-06	-0.220879	0.0009
FBgn0030151	CG1354	protein_coding	X	X_9675993_SNP	9675993	G	T	2.56982e-08	-0.666924	0.0005
FBgn0030177	CG2972	protein_coding	X	X_9979072_SNP	9979072	T	A	2.21386e-07	0.335049	0.0004
FBgn0030177	CG2972	protein_coding	X	X_9979075_SNP	9979075	T	A	2.21386e-07	0.335049	0.0004
FBgn0030177	CG2972	protein_coding	X	X_9978949_SNP	9978949	G	T	4.83537e-07	0.356234	0.0008
FBgn0030269	CG18292	protein_coding	X	X_11033032_SNP	11033032	A	C	1.62987e-06	-0.330567	0.0014
FBgn0030336	CG1578	protein_coding	X	X_11626654_SNP	11626654	T	C	7.7887e-06	0.313748	0.0016
FBgn0030799	CG4872	protein_coding	X	X_16876177_SNP	16876177	T	C	5.9069e-08	-1.98751	0.0004
FBgn0030803	CG4880	protein_coding	X	X_16782494_SNP	16782494	A	G	1.74102e-09	-0.871264	0.0001
FBgn0030803	CG4880	protein_coding	X	X_16782653_SNP	16782653	A	T	7.46064e-09	-0.87211	0.0001
FBgn0030803	CG4880	protein_coding	X	X_16782511_SNP	16782511	T	G	1.28024e-08	-0.877573	0.0001
FBgn0030803	CG4880	protein_coding	X	X_16782864_SNP	16782864	C	A	1.31592e-08	-0.860378	0.0001
FBgn0030805	wus	protein_coding	X	X_16837738_SNP	16837738	G	A	3.12473e-07	-0.531819	0.0002
FBgn0030805	wus	protein_coding	X	X_16837699_SNP	16837699	T	A	8.96469e-07	-0.513978	0.0011
FBgn0030805	wus	protein_coding	X	X_16837728_SNP	16837728	A	C	8.96469e-07	-0.513978	0.0011
FBgn0031021	CG12203	protein_coding	X	X_19393524_SNP	19393524	C	T	2.95428e-07	0.263198	0.0015
FBgn0031021	CG12203	protein_coding	X	X_19395076_SNP	19395076	C	T	3.84159e-07	0.259951	0.0015
FBgn0031049	Sec61gamma	protein_coding	X	X_19537267_SNP	19537267	G	C	1.0537e-06	-0.314785	0.0014
FBgn0031049	Sec61gamma	protein_coding	X	X_19537568_SNP	19537568	T	A	1.1162e-06	-0.322473	0.0014
FBgn0031049	Sec61gamma	protein_coding	X	X_19540206_SNP	19540206	G	A	1.91937e-06	-0.321141	0.0019
FBgn0031294	IA-2	protein_coding	2L	2L_987666_SNP	987666	A	G	7.66406e-07	1.0556	0.0008
FBgn0031457	CG3077	protein_coding	2L	2L_2762016_SNP	2762016	A	T	1.78101e-07	1.18282	0.0002
FBgn0031457	CG3077	protein_coding	2L	2L_2763286_SNP	2763286	T	A	1.78101e-07	1.18282	0.0002
FBgn0031457	CG3077	protein_coding	2L	2L_2763711_SNP	2763711	G	T	1.78101e-07	1.18282	0.0002
FBgn0031457	CG3077	protein_coding	2L	2L_2763791_SNP	2763791	C	T	1.78101e-07	1.18282	0.0002
FBgn0031457	CG3077	protein_coding	2L	2L_2763913_SNP	2763913	T	A	1.78101e-07	1.18282	0.0002
FBgn0031457	CG3077	protein_coding	2L	2L_2764032_SNP	2764032	A	C	1.78101e-07	1.18282	0.0002
FBgn0031457	CG3077	protein_coding	2L	2L_2764195_SNP	2764195	A	C	1.78101e-07	1.18282	0.0002
FBgn0031457	CG3077	protein_coding	2L	2L_2764202_SNP	2764202	A	C	1.78101e-07	1.18282	0.0002
FBgn0031457	CG3077	protein_coding	2L	2L_2764027_SNP	2764027	A	T	2.46674e-07	1.18466	0.0003
FBgn0031457	CG3077	protein_coding	2L	2L_2762366_SNP	2762366	C	T	3.46288e-06	1.04309	0.0023
FBgn0031470	CG18557	protein_coding	2L	2L_2845649_SNP	2845649	C	T	4.39522e-11	3.94173	0.0001
FBgn0031484	CG3165	protein_coding	2L	2L_2973836_SNP	2973836	T	C	4.25281e-07	-0.861587	0.0002
FBgn0031484	CG3165	protein_coding	2L	2L_2973968_SNP	2973968	C	T	4.25281e-07	-0.861587	0.0002
FBgn0031484	CG3165	protein_coding	2L	2L_2979161_SNP	2979161	A	G	1.72545e-06	0.831171	0.0008
FBgn0031493	CG3605	protein_coding	2L	2L_3029194_SNP	3029194	A	T	2.55694e-06	-0.239927	0.0023
FBgn0031493	CG3605	protein_coding	2L	2L_3029533_SNP	3029533	A	G	2.55694e-06	-0.239927	0.0023
FBgn0031493	CG3605	protein_coding	2L	2L_3029542_SNP	3029542	A	T	2.55694e-06	-0.239927	0.0023
FBgn0031718	CG14014	protein_coding	2L	2L_5549600_SNP	5549600	A	G	1.67174e-07	1.99006	0.0002
FBgn0031718	CG14014	protein_coding	2L	2L_5549621_SNP	5549621	C	G	1.67174e-07	1.99006	0.0002
FBgn0031718	CG14014	protein_coding	2L	2L_5549638_SNP	5549638	A	G	1.67174e-07	1.99006	0.0002
FBgn0031718	CG14014	protein_coding	2L	2L_5549651_SNP	5549651	A	T	1.67174e-07	1.99006	0.0002
FBgn0031718	CG14014	protein_coding	2L	2L_5549628_SNP	5549628	A	T	5.73511e-07	2.01752	0.0005
FBgn0031769	CG9135	protein_coding	2L	2L_6052529_SNP	6052529	C	A	5.3065e-08	-0.63388	0.0004
FBgn0031781	Arc-p20	protein_coding	2L	2L_6057543_SNP	6057543	G	A	4.27921e-07	0.298823	0.0019
FBgn0031781	Arc-p20	protein_coding	2L	2L_6057633_SNP	6057633	A	G	4.27921e-07	0.298823	0.0019
FBgn0031816	CG16947	protein_coding	2L	2L_6465432_SNP	6465432	T	G	2.54243e-06	-1.27647	0.0009
FBgn0031816	CG16947	protein_coding	2L	2L_6465435_SNP	6465435	C	A	2.54243e-06	-1.27647	0.0009
FBgn0031877	CG10399	protein_coding	2L	2L_6985820_SNP	6985820	A	G	1.32818e-07	1.18517	0.0004
FBgn0031947	CG7154	protein_coding	2L	2L_7782708_SNP	7782708	T	A	1.56104e-08	-0.4373	0.0001
FBgn0031947	CG7154	protein_coding	2L	2L_7782770_SNP	7782770	T	A	1.56104e-08	-0.4373	0.0001
FBgn0031947	CG7154	protein_coding	2L	2L_7783038_SNP	7783038	G	A	3.3165e-08	-0.438073	0.0001
FBgn0031947	CG7154	protein_coding	2L	2L_7783176_SNP	7783176	C	G	3.3165e-08	-0.438073	0.0001
FBgn0031947	CG7154	protein_coding	2L	2L_7783303_SNP	7783303	C	T	3.3165e-08	-0.438073	0.0001
FBgn0031947	CG7154	protein_coding	2L	2L_7784436_SNP	7784436	C	A	4.03206e-08	-0.417411	0.0001
FBgn0031947	CG7154	protein_coding	2L	2L_7784868_SNP	7784868	A	G	4.03206e-08	-0.417411	0.0001
FBgn0031947	CG7154	protein_coding	2L	2L_7782759_SNP	7782759	T	A	6.38881e-08	-0.41659	0.0001
FBgn0031947	CG7154	protein_coding	2L	2L_7784457_SNP	7784457	A	G	1.89684e-07	-0.412876	0.0001
FBgn0031947	CG7154	protein_coding	2L	2L_7850188_SNP	7850188	T	C	2.02781e-06	0.393105	0.0011
FBgn0031947	CG7154	protein_coding	2L	2L_7784985_SNP	7784985	G	C	2.15551e-06	-0.380897	0.0012
FBgn0031947	CG7154	protein_coding	2L	2L_7785989_SNP	7785989	A	T	3.85512e-06	-0.382012	0.0019
FBgn0032335	CG14915	protein_coding	2L	2L_11070869_SNP	11070869	G	A	1.83175e-05	0.71804	0.0018
FBgn0032346	Csl4	protein_coding	2L	2L_11122725_SNP	11122725	T	A	1.87292e-07	0.357325	0.0002
FBgn0032346	Csl4	protein_coding	2L	2L_11122747_SNP	11122747	A	C	2.10943e-06	0.348662	0.0012
FBgn0032346	Csl4	protein_coding	2L	2L_11122769_SNP	11122769	G	A	2.10943e-06	0.348662	0.0012
FBgn0032429	CG5446	protein_coding	2L	2L_12428256_SNP	12428256	T	C	7.54429e-10	0.619282	0.0006
FBgn0032429	CG5446	protein_coding	2L	2L_12426989_SNP	12426989	A	C	9.14367e-10	0.615915	0.0007
FBgn0032445	CG6153	protein_coding	2L	2L_12693978_SNP	12693978	T	A	3.82976e-06	0.726241	0.0015
FBgn0032445	CG6153	protein_coding	2L	2L_12695658_SNP	12695658	T	G	3.82976e-06	0.726241	0.0015
FBgn0032665	CG15152	protein_coding	2L	2L_18091435_SNP	18091435	G	T	1.58232e-06	-1.65744	0.0008
FBgn0032665	CG15152	protein_coding	2L	2L_18078855_SNP	18078855	C	A	5.17483e-06	-1.57257	0.0023
FBgn0032665	CG15152	protein_coding	2L	2L_18078882_SNP	18078882	T	C	5.17483e-06	-1.57257	0.0023
FBgn0032848	nesd	protein_coding	2L	2L_20068711_SNP	20068711	T	C	1.973e-07	-0.446673	0.0002
FBgn0032848	nesd	protein_coding	2L	2L_20030958_SNP	20030958	C	G	4.5159e-07	-0.436804	0.0002
FBgn0032848	nesd	protein_coding	2L	2L_20046055_SNP	20046055	C	G	4.5159e-07	-0.436804	0.0002
FBgn0032848	nesd	protein_coding	2L	2L_20068712_SNP	20068712	C	T	5.33767e-07	-0.43505	0.0003
FBgn0032848	nesd	protein_coding	2L	2L_20105426_SNP	20105426	G	A	5.33767e-07	-0.43505	0.0003
FBgn0032848	nesd	protein_coding	2L	2L_20106826_SNP	20106826	A	G	5.33767e-07	-0.43505	0.0003
FBgn0032848	nesd	protein_coding	2L	2L_20106828_SNP	20106828	A	G	5.33767e-07	-0.43505	0.0003
FBgn0032848	nesd	protein_coding	2L	2L_20049152_SNP	20049152	G	A	5.5321e-07	-0.434671	0.0003
FBgn0032848	nesd	protein_coding	2L	2L_20093018_SNP	20093018	C	G	5.5321e-07	-0.434671	0.0003
FBgn0032848	nesd	protein_coding	2L	2L_20094624_SNP	20094624	C	T	5.5321e-07	-0.434671	0.0003
FBgn0032848	nesd	protein_coding	2L	2L_20050376_SNP	20050376	A	G	7.29314e-07	-0.431705	0.0006
FBgn0032848	nesd	protein_coding	2L	2L_20107445_SNP	20107445	G	A	7.29314e-07	-0.431705	0.0006
FBgn0032848	nesd	protein_coding	2L	2L_20107447_SNP	20107447	T	A	7.29314e-07	-0.431705	0.0006
FBgn0032848	nesd	protein_coding	2L	2L_20114374_SNP	20114374	C	T	8.72742e-07	-0.431229	0.0007
FBgn0032848	nesd	protein_coding	2L	2L_20054472_SNP	20054472	C	G	8.93458e-07	-0.429481	0.0007
FBgn0032848	nesd	protein_coding	2L	2L_20046014_SNP	20046014	C	A	9.22777e-07	-0.427746	0.0007
FBgn0032848	nesd	protein_coding	2L	2L_20058317_SNP	20058317	C	T	9.22777e-07	-0.427746	0.0007
FBgn0032848	nesd	protein_coding	2L	2L_20066166_SNP	20066166	T	A	9.22777e-07	-0.427746	0.0007
FBgn0032848	nesd	protein_coding	2L	2L_20078713_SNP	20078713	G	A	9.22777e-07	-0.427746	0.0007
FBgn0032848	nesd	protein_coding	2L	2L_20090422_SNP	20090422	G	A	9.22777e-07	-0.427746	0.0007
FBgn0032848	nesd	protein_coding	2L	2L_20093076_SNP	20093076	A	G	9.22777e-07	-0.427746	0.0007
FBgn0032848	nesd	protein_coding	2L	2L_20093946_SNP	20093946	A	G	9.22777e-07	-0.427746	0.0007
FBgn0032848	nesd	protein_coding	2L	2L_20101173_SNP	20101173	T	C	9.22777e-07	-0.427746	0.0007
FBgn0032848	nesd	protein_coding	2L	2L_20101219_SNP	20101219	T	C	9.22777e-07	-0.427746	0.0007
FBgn0032848	nesd	protein_coding	2L	2L_20103434_SNP	20103434	A	G	9.22777e-07	-0.427746	0.0007
FBgn0032848	nesd	protein_coding	2L	2L_20103770_SNP	20103770	A	G	9.22777e-07	-0.427746	0.0007
FBgn0032848	nesd	protein_coding	2L	2L_20103863_SNP	20103863	A	T	9.22777e-07	-0.427746	0.0007
FBgn0032848	nesd	protein_coding	2L	2L_20110780_SNP	20110780	C	T	9.22777e-07	-0.427746	0.0007
FBgn0032848	nesd	protein_coding	2L	2L_20112590_SNP	20112590	G	C	9.22777e-07	-0.427746	0.0007
FBgn0032848	nesd	protein_coding	2L	2L_20112788_SNP	20112788	A	C	9.22777e-07	-0.427746	0.0007
FBgn0032848	nesd	protein_coding	2L	2L_20122249_SNP	20122249	G	T	9.22777e-07	-0.427746	0.0007
FBgn0032848	nesd	protein_coding	2L	2L_20086538_SNP	20086538	T	C	1.13536e-06	-0.426803	0.0008
FBgn0032848	nesd	protein_coding	2L	2L_20113472_SNP	20113472	T	A	1.21354e-06	-0.426049	0.0008
FBgn0032848	nesd	protein_coding	2L	2L_20099967_SNP	20099967	T	A	1.23405e-06	-0.423221	0.0008
FBgn0032848	nesd	protein_coding	2L	2L_20100000_SNP	20100000	C	T	1.23405e-06	-0.423221	0.0008
FBgn0032848	nesd	protein_coding	2L	2L_20107452_SNP	20107452	C	G	1.35639e-06	-0.42625	0.0008
FBgn0032848	nesd	protein_coding	2L	2L_20113083_SNP	20113083	C	A	2.42655e-06	-0.417926	0.0017
FBgn0032848	nesd	protein_coding	2L	2L_20049161_SNP	20049161	G	A	3.03989e-06	-0.456375	0.0019
FBgn0032886	CG9328	protein_coding	2L	2L_20798439_SNP	20798439	A	G	1.78844e-06	-0.818441	0.0006
FBgn0032886	CG9328	protein_coding	2L	2L_20798371_SNP	20798371	T	G	1.78844e-06	0.818441	0.0006
FBgn0032997	CG17486	protein_coding	2R	2R_447659_SNP	447659	G	C	1.25334e-05	0.443114	0.0008
FBgn0032997	CG17486	protein_coding	2R	2R_448127_SNP	448127	C	G	1.25334e-05	0.443114	0.0008
FBgn0032997	CG17486	protein_coding	2R	2R_449105_SNP	449105	C	G	1.30891e-05	0.501323	0.0009
FBgn0032997	CG17486	protein_coding	2R	2R_521062_SNP	521062	C	G	1.55791e-05	0.439651	0.001
FBgn0032997	CG17486	protein_coding	2R	2R_420630_SNP	420630	G	C	1.68095e-05	0.43734	0.0014
FBgn0032997	CG17486	protein_coding	2R	2R_449804_SNP	449804	T	A	1.68095e-05	0.43734	0.0014
FBgn0032997	CG17486	protein_coding	2R	2R_459320_SNP	459320	G	A	1.68095e-05	0.43734	0.0014
FBgn0032997	CG17486	protein_coding	2R	2R_464621_SNP	464621	T	G	1.68095e-05	0.43734	0.0014
FBgn0032997	CG17486	protein_coding	2R	2R_473073_SNP	473073	T	A	1.68095e-05	0.43734	0.0014
FBgn0032997	CG17486	protein_coding	2R	2R_488921_SNP	488921	G	C	1.68095e-05	0.43734	0.0014
FBgn0032997	CG17486	protein_coding	2R	2R_497756_SNP	497756	T	C	1.68095e-05	0.43734	0.0014
FBgn0032997	CG17486	protein_coding	2R	2R_503851_SNP	503851	G	T	1.68095e-05	0.43734	0.0014
FBgn0032997	CG17486	protein_coding	2R	2R_506675_SNP	506675	A	C	1.68095e-05	0.43734	0.0014
FBgn0032997	CG17486	protein_coding	2R	2R_521693_SNP	521693	G	C	1.68095e-05	0.43734	0.0014
FBgn0033059	CG7845	protein_coding	2R	2R_1930809_SNP	1930809	A	T	2.05418e-07	0.621673	0.0003
FBgn0033059	CG7845	protein_coding	2R	2R_1962909_SNP	1962909	G	T	2.05418e-07	0.621673	0.0003
FBgn0033232	CG12159	protein_coding	2R	2R_3849510_SNP	3849510	G	C	2.89256e-06	0.29927	0.0006
FBgn0033232	CG12159	protein_coding	2R	2R_3840120_SNP	3840120	T	C	7.30021e-06	0.297296	0.0021
FBgn0033475	CG12129	protein_coding	2R	2R_5921934_SNP	5921934	G	T	7.71127e-07	-0.308559	0.0001
FBgn0033475	CG12129	protein_coding	2R	2R_5931054_SNP	5931054	T	C	1.87381e-06	-0.300084	0.0002
FBgn0033475	CG12129	protein_coding	2R	2R_5931320_SNP	5931320	G	A	1.87381e-06	-0.300084	0.0002
FBgn0033475	CG12129	protein_coding	2R	2R_5924618_SNP	5924618	T	G	6.65592e-06	-0.298583	0.001
FBgn0033494	KCNQ	protein_coding	2R	2R_6033991_SNP	6033991	A	T	4.24558e-09	-1.59126	0.0015
FBgn0033494	KCNQ	protein_coding	2R	2R_6033992_SNP	6033992	A	T	4.24558e-09	-1.59126	0.0015
FBgn0033494	KCNQ	protein_coding	2R	2R_6033995_SNP	6033995	C	A	4.24558e-09	-1.59126	0.0015
FBgn0033494	KCNQ	protein_coding	2R	2R_6034004_SNP	6034004	C	T	1.0047e-08	-1.57019	0.002
FBgn0033494	KCNQ	protein_coding	2R	2R_6034008_SNP	6034008	T	A	1.43775e-08	-1.58447	0.0022
FBgn0033686	Hen1	protein_coding	2R	2R_8041518_SNP	8041518	C	T	1.53685e-10	-0.75851	0.0001
FBgn0033686	Hen1	protein_coding	2R	2R_8041524_SNP	8041524	T	C	1.53685e-10	-0.75851	0.0001
FBgn0033686	Hen1	protein_coding	2R	2R_8058971_SNP	8058971	T	C	2.80619e-09	0.711795	0.0001
FBgn0033686	Hen1	protein_coding	2R	2R_8046668_SNP	8046668	T	C	2.80619e-09	-0.711795	0.0001
FBgn0033686	Hen1	protein_coding	2R	2R_8056170_SNP	8056170	C	A	6.00818e-08	0.730932	0.0002
FBgn0033686	Hen1	protein_coding	2R	2R_8058737_SNP	8058737	A	C	7.98712e-08	-0.69823	0.0002
FBgn0033731	Cpr49Ah	protein_coding	2R	2R_8289093_SNP	8289093	A	T	1.20601e-06	1.38617	0.0008
FBgn0033889	CG6701	protein_coding	2R	2R_9862400_SNP	9862400	A	T	9.28138e-09	-2.72099	0.0001
FBgn0033889	CG6701	protein_coding	2R	2R_9866491_SNP	9866491	T	C	1.22694e-08	-2.77559	0.0001
FBgn0033889	CG6701	protein_coding	2R	2R_9867808_SNP	9867808	T	C	1.50942e-08	-2.92473	0.0001
FBgn0033889	CG6701	protein_coding	2R	2R_9859283_SNP	9859283	T	C	3.63763e-08	-2.62323	0.0002
FBgn0033889	CG6701	protein_coding	2R	2R_9865977_SNP	9865977	G	A	3.63763e-08	-2.62323	0.0002
FBgn0033889	CG6701	protein_coding	2R	2R_9869442_SNP	9869442	G	A	3.9999e-08	2.73376	0.0002
FBgn0033889	CG6701	protein_coding	2R	2R_9867235_SNP	9867235	T	C	4.08585e-08	-3.03876	0.0002
FBgn0033889	CG6701	protein_coding	2R	2R_9867321_SNP	9867321	G	A	7.93589e-08	-2.98835	0.0004
FBgn0033889	CG6701	protein_coding	2R	2R_9858720_SNP	9858720	T	C	1.16469e-07	-2.40515	0.0004
FBgn0033889	CG6701	protein_coding	2R	2R_9865795_SNP	9865795	T	C	1.19168e-07	-2.57972	0.0004
FBgn0033889	CG6701	protein_coding	2R	2R_9870771_SNP	9870771	C	T	3.83469e-07	2.74286	0.0014
FBgn0033889	CG6701	protein_coding	2R	2R_9862519_SNP	9862519	T	C	4.68153e-07	-2.41194	0.0017
FBgn0033889	CG6701	protein_coding	2R	2R_9862905_SNP	9862905	T	C	4.68153e-07	-2.41194	0.0017
FBgn0034072	Dg	protein_coding	2R	2R_11969467_SNP	11969467	A	T	5.78777e-08	-0.42128	0.0002
FBgn0034321	CG14502	protein_coding	2R	2R_14180331_SNP	14180331	A	G	5.87333e-07	-1.75838	0.0012
FBgn0034534	maf-S	protein_coding	2R	2R_16529213_SNP	16529213	T	A	1.38745e-07	0.348175	0.0006
FBgn0034534	maf-S	protein_coding	2R	2R_16528862_SNP	16528862	C	A	2.09315e-07	0.349758	0.0009
FBgn0034534	maf-S	protein_coding	2R	2R_16528871_SNP	16528871	C	T	2.09315e-07	0.349758	0.0009
FBgn0034543	CG30152	protein_coding	2R	2R_16558714_SNP	16558714	G	C	2.94654e-07	-0.633664	0.0006
FBgn0034654	CG10306	protein_coding	2R	2R_17572565_SNP	17572565	C	T	2.13121e-07	-0.206781	0.0007
FBgn0034654	CG10306	protein_coding	2R	2R_17572471_SNP	17572471	C	T	2.41859e-07	-0.214464	0.0008
FBgn0034654	CG10306	protein_coding	2R	2R_17572545_SNP	17572545	G	A	3.95297e-07	-0.214919	0.0012
FBgn0034722	Rtf1	protein_coding	2R	2R_18262117_SNP	18262117	G	C	7.37311e-10	1.40467	0.0001
FBgn0034722	Rtf1	protein_coding	2R	2R_18262141_SNP	18262141	A	T	7.37311e-10	1.40467	0.0001
FBgn0034722	Rtf1	protein_coding	2R	2R_18261538_SNP	18261538	A	G	1.06776e-09	1.40836	0.0001
FBgn0034722	Rtf1	protein_coding	2R	2R_18261615_SNP	18261615	T	A	1.06776e-09	1.40836	0.0001
FBgn0034722	Rtf1	protein_coding	2R	2R_18262240_SNP	18262240	A	T	4.91429e-09	1.41967	0.0001
FBgn0034722	Rtf1	protein_coding	2R	2R_18261166_SNP	18261166	G	T	9.15682e-09	1.40604	0.0002
FBgn0034722	Rtf1	protein_coding	2R	2R_18261198_SNP	18261198	A	G	9.15682e-09	1.40604	0.0002
FBgn0034722	Rtf1	protein_coding	2R	2R_18260726_SNP	18260726	G	A	5.24249e-08	1.25868	0.0003
FBgn0034722	Rtf1	protein_coding	2R	2R_18267420_SNP	18267420	G	A	6.63007e-08	1.3492	0.0005
FBgn0034722	Rtf1	protein_coding	2R	2R_18267450_SNP	18267450	G	A	6.63007e-08	1.3492	0.0005
FBgn0034722	Rtf1	protein_coding	2R	2R_18267527_SNP	18267527	G	C	6.63007e-08	1.3492	0.0005
FBgn0034722	Rtf1	protein_coding	2R	2R_18268373_SNP	18268373	C	G	8.86858e-08	1.35002	0.0006
FBgn0034722	Rtf1	protein_coding	2R	2R_18268400_SNP	18268400	G	T	8.86858e-08	1.35002	0.0006
FBgn0034722	Rtf1	protein_coding	2R	2R_18259402_SNP	18259402	C	T	2.43301e-07	1.37088	0.0016
FBgn0034722	Rtf1	protein_coding	2R	2R_18268189_SNP	18268189	T	A	2.79786e-07	1.36659	0.0019
FBgn0034753	CG2852	protein_coding	2R	2R_18533926_SNP	18533926	C	T	7.88637e-07	-0.468163	0.0021
FBgn0034789	PIP5K59B	protein_coding	2R	2R_18782307_SNP	18782307	G	A	1.12011e-07	-0.620975	0.0002
FBgn0034789	PIP5K59B	protein_coding	2R	2R_18782673_SNP	18782673	T	A	1.60733e-07	-0.603848	0.0004
FBgn0034789	PIP5K59B	protein_coding	2R	2R_18782030_SNP	18782030	T	G	2.31526e-07	-0.604958	0.0005
FBgn0034789	PIP5K59B	protein_coding	2R	2R_18780217_SNP	18780217	T	C	2.77402e-07	-0.627806	0.0006
FBgn0034789	PIP5K59B	protein_coding	2R	2R_18769854_SNP	18769854	A	G	4.37646e-07	-0.621205	0.0006
FBgn0034789	PIP5K59B	protein_coding	2R	2R_18782415_SNP	18782415	T	A	4.54789e-07	-0.602005	0.0006
FBgn0034789	PIP5K59B	protein_coding	2R	2R_18770488_SNP	18770488	C	A	7.28382e-07	-0.613515	0.0008
FBgn0034789	PIP5K59B	protein_coding	2R	2R_18781806_SNP	18781806	T	C	9.33165e-07	-0.595632	0.0014
FBgn0034789	PIP5K59B	protein_coding	2R	2R_18778308_SNP	18778308	G	A	9.3513e-07	-0.585057	0.0014
FBgn0034789	PIP5K59B	protein_coding	2R	2R_18769702_SNP	18769702	T	C	9.49333e-07	-0.590316	0.0014
FBgn0034789	PIP5K59B	protein_coding	2R	2R_18769488_SNP	18769488	G	A	1.11602e-06	-0.592852	0.0018
FBgn0034789	PIP5K59B	protein_coding	2R	2R_18775296_SNP	18775296	C	T	1.11858e-06	-0.602302	0.0018
FBgn0034789	PIP5K59B	protein_coding	2R	2R_18776610_SNP	18776610	C	G	1.11858e-06	-0.602302	0.0018
FBgn0034789	PIP5K59B	protein_coding	2R	2R_18777240_SNP	18777240	C	G	1.11858e-06	-0.602302	0.0018
FBgn0034789	PIP5K59B	protein_coding	2R	2R_18778852_SNP	18778852	C	T	1.11858e-06	-0.602302	0.0018
FBgn0034789	PIP5K59B	protein_coding	2R	2R_18780340_SNP	18780340	G	C	1.11858e-06	-0.602302	0.0018
FBgn0034789	PIP5K59B	protein_coding	2R	2R_18781772_SNP	18781772	T	A	1.32115e-06	-0.585183	0.0023
FBgn0034909	CG4797	protein_coding	2R	2R_19705411_SNP	19705411	T	C	9.6041e-10	-1.74421	0.0009
FBgn0034914	CG5554	protein_coding	2R	2R_19722834_SNP	19722834	G	C	8.14189e-07	-0.233988	0.0014
FBgn0034914	CG5554	protein_coding	2R	2R_19722879_SNP	19722879	G	A	8.14189e-07	-0.233988	0.0014
FBgn0034915	eIF6	protein_coding	2R	2R_19738969_SNP	19738969	C	T	5.45624e-09	0.401343	0.0002
FBgn0034915	eIF6	protein_coding	2R	2R_19736638_SNP	19736638	C	T	1.67318e-08	0.41524	0.0003
FBgn0035169	CG13890	protein_coding	3L	3L_852587_SNP	852587	G	T	5.84046e-09	1.17015	0.0001
FBgn0035169	CG13890	protein_coding	3L	3L_852588_SNP	852588	C	A	5.84046e-09	1.17015	0.0001
FBgn0035169	CG13890	protein_coding	3L	3L_852585_SNP	852585	A	C	2.26398e-07	1.12392	0.0012
FBgn0035169	CG13890	protein_coding	3L	3L_852556_SNP	852556	C	T	2.88064e-07	1.07394	0.0014
FBgn0035206	CG9186	protein_coding	3L	3L_1316770_SNP	1316770	C	T	1.72766e-07	0.902112	0.0002
FBgn0035206	CG9186	protein_coding	3L	3L_1316869_SNP	1316869	G	A	3.99331e-07	0.856931	0.0003
FBgn0035206	CG9186	protein_coding	3L	3L_1310862_SNP	1310862	C	T	5.41343e-07	0.863087	0.0006
FBgn0035206	CG9186	protein_coding	3L	3L_1311934_SNP	1311934	A	C	8.88857e-07	0.853723	0.001
FBgn0035206	CG9186	protein_coding	3L	3L_1311936_SNP	1311936	A	C	2.07024e-06	0.854827	0.0023
FBgn0035246	CG13928	protein_coding	3L	3L_1633154_SNP	1633154	G	T	5.25964e-07	2.14333	0.0003
FBgn0035246	CG13928	protein_coding	3L	3L_1633580_SNP	1633580	G	T	5.25964e-07	2.14333	0.0003
FBgn0035246	CG13928	protein_coding	3L	3L_1634298_SNP	1634298	A	G	5.25964e-07	2.14333	0.0003
FBgn0035247	metl	protein_coding	3L	3L_1636941_SNP	1636941	C	T	7.1551e-07	-0.700521	0.0006
FBgn0035356	CG16986	protein_coding	3L	3L_2599510_SNP	2599510	C	A	2.7692e-07	-0.647366	0.0001
FBgn0035356	CG16986	protein_coding	3L	3L_2600256_SNP	2600256	G	A	1.05525e-06	-0.615023	0.0011
FBgn0035356	CG16986	protein_coding	3L	3L_2505872_SNP	2505872	A	C	1.24766e-06	-0.59978	0.0013
FBgn0035422	RpL28	protein_coding	3L	3L_3221068_SNP	3221068	G	A	7.76694e-07	-0.31112	0.0014
FBgn0035422	RpL28	protein_coding	3L	3L_3221089_SNP	3221089	A	G	7.76694e-07	-0.31112	0.0014
FBgn0035422	RpL28	protein_coding	3L	3L_3221091_SNP	3221091	A	G	7.76694e-07	-0.31112	0.0014
FBgn0035422	RpL28	protein_coding	3L	3L_3221093_SNP	3221093	C	A	7.76694e-07	-0.31112	0.0014
FBgn0035422	RpL28	protein_coding	3L	3L_3221103_SNP	3221103	G	T	7.76694e-07	-0.31112	0.0014
FBgn0035422	RpL28	protein_coding	3L	3L_3221104_SNP	3221104	T	A	7.76694e-07	-0.31112	0.0014
FBgn0035422	RpL28	protein_coding	3L	3L_3221115_SNP	3221115	C	G	7.76694e-07	-0.31112	0.0014
FBgn0035422	RpL28	protein_coding	3L	3L_3221130_SNP	3221130	T	A	7.76694e-07	-0.31112	0.0014
FBgn0035422	RpL28	protein_coding	3L	3L_3220985_SNP	3220985	T	C	8.78425e-07	-0.321797	0.0019
FBgn0035488	CG11593	protein_coding	3L	3L_4040215_SNP	4040215	G	A	4.01545e-07	-0.481646	0.0021
FBgn0035515	CG14997	protein_coding	3L	3L_4240385_SNP	4240385	C	G	2.56353e-09	0.638962	0.0004
FBgn0035515	CG14997	protein_coding	3L	3L_4240463_SNP	4240463	C	T	2.56353e-09	0.638962	0.0004
FBgn0035544	CG15021	protein_coding	3L	3L_4378899_SNP	4378899	T	A	1.61941e-06	-1.2307	0.0015
FBgn0035544	CG15021	protein_coding	3L	3L_4378797_SNP	4378797	A	G	2.38891e-06	-1.17981	0.0022
FBgn0035590	CG10673	protein_coding	3L	3L_5132551_SNP	5132551	T	A	8.02616e-08	0.418971	0.0001
FBgn0035590	CG10673	protein_coding	3L	3L_5132495_SNP	5132495	A	C	2.94666e-07	0.404093	0.001
FBgn0035590	CG10673	protein_coding	3L	3L_5132522_SNP	5132522	T	C	2.94666e-07	0.404093	0.001
FBgn0035590	CG10673	protein_coding	3L	3L_5132527_SNP	5132527	A	G	2.94666e-07	0.404093	0.001
FBgn0035590	CG10673	protein_coding	3L	3L_5132545_SNP	5132545	G	A	2.94666e-07	0.404093	0.001
FBgn0035590	CG10673	protein_coding	3L	3L_5132688_SNP	5132688	T	A	2.94666e-07	0.404093	0.001
FBgn0035590	CG10673	protein_coding	3L	3L_5132696_SNP	5132696	C	A	2.94666e-07	0.404093	0.001
FBgn0035590	CG10673	protein_coding	3L	3L_5132697_SNP	5132697	A	C	2.94666e-07	0.404093	0.001
FBgn0035590	CG10673	protein_coding	3L	3L_5132734_SNP	5132734	A	G	2.94666e-07	0.404093	0.001
FBgn0035590	CG10673	protein_coding	3L	3L_5132755_SNP	5132755	C	T	2.94666e-07	0.404093	0.001
FBgn0035590	CG10673	protein_coding	3L	3L_5132760_SNP	5132760	C	T	2.94666e-07	0.404093	0.001
FBgn0035590	CG10673	protein_coding	3L	3L_5132550_SNP	5132550	T	C	3.07186e-07	0.407164	0.001
FBgn0035590	CG10673	protein_coding	3L	3L_5133599_SNP	5133599	A	C	5.3845e-07	0.426464	0.0014
FBgn0035590	CG10673	protein_coding	3L	3L_5132680_SNP	5132680	T	G	6.01349e-07	0.410157	0.0018
FBgn0035831	CG8038	protein_coding	3L	3L_7970830_SNP	7970830	A	T	7.93875e-09	-0.656168	0.0004
FBgn0035831	CG8038	protein_coding	3L	3L_7970943_SNP	7970943	C	A	8.82854e-09	-0.651872	0.0004
FBgn0035831	CG8038	protein_coding	3L	3L_7970949_SNP	7970949	C	A	8.82854e-09	-0.651872	0.0004
FBgn0035907	CG6662	protein_coding	3L	3L_8517872_SNP	8517872	A	T	3.42984e-09	-0.94104	0.0001
FBgn0035907	CG6662	protein_coding	3L	3L_8517877_SNP	8517877	A	G	3.42984e-09	-0.94104	0.0001
FBgn0035964	Dhpr	protein_coding	3L	3L_9128611_SNP	9128611	T	G	6.94973e-07	-0.416393	0.0005
FBgn0035964	Dhpr	protein_coding	3L	3L_9128676_SNP	9128676	C	A	8.50815e-07	-0.417811	0.0005
FBgn0035964	Dhpr	protein_coding	3L	3L_9128689_SNP	9128689	G	A	8.50815e-07	-0.417811	0.0005
FBgn0035964	Dhpr	protein_coding	3L	3L_9128551_SNP	9128551	T	A	1.97859e-06	-0.418047	0.0013
FBgn0036207	CG10907	protein_coding	3L	3L_11786487_SNP	11786487	T	A	9.28059e-09	-0.678719	0.0017
FBgn0036210	CG14130	protein_coding	3L	3L_11809372_SNP	11809372	C	T	5.76976e-10	-1.22988	0.0001
FBgn0036210	CG14130	protein_coding	3L	3L_11809325_SNP	11809325	G	T	2.74513e-07	-1.04183	0.0013
FBgn0036210	CG14130	protein_coding	3L	3L_11809335_SNP	11809335	C	T	2.74513e-07	-1.04183	0.0013
FBgn0036255	Atg12	protein_coding	3L	3L_12130591_SNP	12130591	A	C	5.7747e-07	-0.774839	0.0012
FBgn0036255	Atg12	protein_coding	3L	3L_12156138_SNP	12156138	G	A	9.91353e-07	-0.820226	0.0018
FBgn0036266	CG5626	protein_coding	3L	3L_12197360_SNP	12197360	T	A	4.12246e-08	-1.51901	0.0017
FBgn0036266	CG5626	protein_coding	3L	3L_12198537_SNP	12198537	T	C	4.12246e-08	-1.51901	0.0017
FBgn0036266	CG5626	protein_coding	3L	3L_12198692_SNP	12198692	A	G	4.12246e-08	-1.51901	0.0017
FBgn0036342	CG11279	protein_coding	3L	3L_13036759_SNP	13036759	C	T	8.02681e-08	0.707343	0.0012
FBgn0036342	CG11279	protein_coding	3L	3L_13035461_SNP	13035461	C	A	2.02609e-07	0.693836	0.0017
FBgn0036342	CG11279	protein_coding	3L	3L_13035485_SNP	13035485	G	T	2.02609e-07	0.693836	0.0017
FBgn0036569	CG5414	protein_coding	3L	3L_16055197_SNP	16055197	C	T	2.62655e-05	0.69327	0.0017
FBgn0036621	roq	protein_coding	3L	3L_16365697_SNP	16365697	T	C	5.11022e-07	-0.517378	0.0002
FBgn0036827	CG6843	protein_coding	3L	3L_18894816_SNP	18894816	T	G	2.35207e-05	-0.729915	0.0009
FBgn0036853	mRpL21	protein_coding	3L	3L_19247863_SNP	19247863	A	G	1.63853e-08	-0.746948	0.0006
FBgn0036853	mRpL21	protein_coding	3L	3L_19248099_SNP	19248099	C	G	1.63853e-08	-0.746948	0.0006
FBgn0036888	CG9330	protein_coding	3L	3L_19552967_SNP	19552967	C	G	7.70272e-07	-0.330535	0.002
FBgn0037001	CG6020	protein_coding	3L	3L_20517990_SNP	20517990	C	A	1.36832e-06	0.291833	0.0004
FBgn0037001	CG6020	protein_coding	3L	3L_20524370_SNP	20524370	T	C	1.79542e-06	0.289663	0.0004
FBgn0037001	CG6020	protein_coding	3L	3L_20478701_SNP	20478701	A	G	1.891e-06	0.281528	0.0004
FBgn0037001	CG6020	protein_coding	3L	3L_20479596_SNP	20479596	G	C	1.891e-06	0.281528	0.0004
FBgn0037001	CG6020	protein_coding	3L	3L_20480113_SNP	20480113	A	T	1.891e-06	0.281528	0.0004
FBgn0037001	CG6020	protein_coding	3L	3L_20491509_SNP	20491509	C	T	1.93042e-06	0.289074	0.0004
FBgn0037001	CG6020	protein_coding	3L	3L_20517483_SNP	20517483	A	G	2.3715e-06	0.295599	0.0005
FBgn0037001	CG6020	protein_coding	3L	3L_20514465_SNP	20514465	C	T	2.76195e-06	0.296153	0.0007
FBgn0037001	CG6020	protein_coding	3L	3L_20500869_SNP	20500869	G	A	3.771e-06	0.281353	0.0009
FBgn0037001	CG6020	protein_coding	3L	3L_20501957_SNP	20501957	C	G	3.771e-06	0.281353	0.0009
FBgn0037001	CG6020	protein_coding	3L	3L_20507238_SNP	20507238	C	T	3.771e-06	0.281353	0.0009
FBgn0037001	CG6020	protein_coding	3L	3L_20509526_SNP	20509526	G	T	3.771e-06	0.281353	0.0009
FBgn0037001	CG6020	protein_coding	3L	3L_20516693_SNP	20516693	A	G	3.771e-06	0.281353	0.0009
FBgn0037001	CG6020	protein_coding	3L	3L_20523172_SNP	20523172	G	A	3.771e-06	0.281353	0.0009
FBgn0037001	CG6020	protein_coding	3L	3L_20524076_SNP	20524076	C	T	3.771e-06	0.281353	0.0009
FBgn0037001	CG6020	protein_coding	3L	3L_20486436_SNP	20486436	G	C	3.80847e-06	0.283369	0.0009
FBgn0037001	CG6020	protein_coding	3L	3L_20487168_SNP	20487168	T	A	3.80847e-06	0.283369	0.0009
FBgn0037001	CG6020	protein_coding	3L	3L_20488160_SNP	20488160	A	G	3.80847e-06	0.283369	0.0009
FBgn0037001	CG6020	protein_coding	3L	3L_20488299_SNP	20488299	G	A	3.80847e-06	0.283369	0.0009
FBgn0037001	CG6020	protein_coding	3L	3L_20488951_SNP	20488951	G	A	3.80847e-06	0.283369	0.0009
FBgn0037001	CG6020	protein_coding	3L	3L_20490307_SNP	20490307	T	C	3.80847e-06	0.283369	0.0009
FBgn0037001	CG6020	protein_coding	3L	3L_20524792_SNP	20524792	C	T	5.37415e-06	0.288354	0.0012
FBgn0037001	CG6020	protein_coding	3L	3L_20497997_SNP	20497997	G	A	7.06142e-06	0.287619	0.0017
FBgn0037001	CG6020	protein_coding	3L	3L_20502071_SNP	20502071	G	A	7.06142e-06	0.287619	0.0017
FBgn0037001	CG6020	protein_coding	3L	3L_20508764_SNP	20508764	G	C	7.06142e-06	0.287619	0.0017
FBgn0037108	CG11306	protein_coding	3L	3L_21631387_SNP	21631387	C	T	4.41432e-09	-0.398598	0.0001
FBgn0037108	CG11306	protein_coding	3L	3L_21614695_SNP	21614695	G	T	1.48336e-08	-0.413477	0.0001
FBgn0037108	CG11306	protein_coding	3L	3L_21620829_SNP	21620829	G	A	1.84591e-08	-0.410299	0.0001
FBgn0037108	CG11306	protein_coding	3L	3L_21630671_SNP	21630671	T	C	1.84591e-08	-0.410299	0.0001
FBgn0037108	CG11306	protein_coding	3L	3L_21631208_SNP	21631208	A	C	1.84591e-08	-0.410299	0.0001
FBgn0037108	CG11306	protein_coding	3L	3L_21631444_SNP	21631444	A	T	2.9038e-08	-0.410472	0.0001
FBgn0037108	CG11306	protein_coding	3L	3L_21619602_SNP	21619602	G	A	7.7479e-07	-0.381067	0.0007
FBgn0037222	CG14642	protein_coding	3R	3R_19837_SNP	19837	T	A	1.57208e-06	2.03662	0.0002
FBgn0037222	CG14642	protein_coding	3R	3R_7341_SNP	7341	C	T	1.93359e-05	1.87858	0.0006
FBgn0037222	CG14642	protein_coding	3R	3R_17450_SNP	17450	A	C	6.95123e-05	1.9662	0.0017
FBgn0037222	CG14642	protein_coding	3R	3R_42842_SNP	42842	C	G	6.95123e-05	1.9662	0.0017
FBgn0037222	CG14642	protein_coding	3R	3R_49528_SNP	49528	G	A	6.95123e-05	1.9662	0.0017
FBgn0037222	CG14642	protein_coding	3R	3R_58449_SNP	58449	T	C	6.95123e-05	1.9662	0.0017
FBgn0037222	CG14642	protein_coding	3R	3R_67324_SNP	67324	G	C	6.95123e-05	1.9662	0.0017
FBgn0037222	CG14642	protein_coding	3R	3R_1339_SNP	1339	T	C	7.67895e-05	1.85284	0.0018
FBgn0037298	CG2604	protein_coding	3R	3R_972943_SNP	972943	C	A	3.47814e-06	-0.324878	0.0019
FBgn0037370	CG1236	protein_coding	3R	3R_1563683_SNP	1563683	C	G	5.08316e-11	-0.427166	0.0001
FBgn0037370	CG1236	protein_coding	3R	3R_1563698_SNP	1563698	T	G	3.55084e-09	0.368204	0.0001
FBgn0037370	CG1236	protein_coding	3R	3R_1560079_SNP	1560079	G	A	2.02739e-08	-0.408051	0.0001
FBgn0037370	CG1236	protein_coding	3R	3R_1640000_SNP	1640000	G	A	7.56497e-07	-0.36359	0.0005
FBgn0037370	CG1236	protein_coding	3R	3R_1618155_SNP	1618155	G	A	1.5834e-06	-0.392632	0.0008
FBgn0037370	CG1236	protein_coding	3R	3R_1624801_SNP	1624801	G	A	4.03503e-06	0.383626	0.0016
FBgn0037370	CG1236	protein_coding	3R	3R_1626037_SNP	1626037	G	A	4.03503e-06	0.383626	0.0016
FBgn0037370	CG1236	protein_coding	3R	3R_1626069_SNP	1626069	A	T	4.03503e-06	0.383626	0.0016
FBgn0037410	Osi2	protein_coding	3R	3R_2028963_SNP	2028963	T	A	5.15759e-06	1.15053	0.0011
FBgn0037410	Osi2	protein_coding	3R	3R_2028964_SNP	2028964	G	T	7.00813e-06	1.18797	0.0013
FBgn0037433	CG17919	protein_coding	3R	3R_2169760_SNP	2169760	A	T	1.65365e-12	-0.990469	0.0001
FBgn0037433	CG17919	protein_coding	3R	3R_2170803_SNP	2170803	T	C	7.83592e-10	-0.901546	0.0001
FBgn0037433	CG17919	protein_coding	3R	3R_2171310_SNP	2171310	C	G	7.83592e-10	-0.901546	0.0001
FBgn0037433	CG17919	protein_coding	3R	3R_2171713_SNP	2171713	G	T	7.83592e-10	-0.901546	0.0001
FBgn0037433	CG17919	protein_coding	3R	3R_2171681_SNP	2171681	G	A	1.50882e-09	-0.908148	0.0001
FBgn0037433	CG17919	protein_coding	3R	3R_2148814_SNP	2148814	G	T	6.55923e-06	-0.829718	0.0022
FBgn0037490	CG10053	protein_coding	3R	3R_3069701_SNP	3069701	T	A	3.79029e-07	0.859687	0.0002
FBgn0037490	CG10053	protein_coding	3R	3R_3072903_SNP	3072903	A	G	3.79029e-07	0.859687	0.0002
FBgn0037490	CG10053	protein_coding	3R	3R_3068843_SNP	3068843	C	T	9.01731e-07	0.881513	0.0003
FBgn0037490	CG10053	protein_coding	3R	3R_3072116_SNP	3072116	T	A	9.01731e-07	0.881513	0.0003
FBgn0037490	CG10053	protein_coding	3R	3R_3069280_SNP	3069280	A	G	1.04946e-06	0.882035	0.0003
FBgn0037490	CG10053	protein_coding	3R	3R_3074561_SNP	3074561	C	A	6.23705e-06	0.845858	0.002
FBgn0037696	CG9362	protein_coding	3R	3R_5281317_SNP	5281317	T	C	1.28186e-09	-1.19055	0.0003
FBgn0037696	CG9362	protein_coding	3R	3R_5283572_SNP	5283572	C	G	1.905e-09	-1.18039	0.0003
FBgn0037696	CG9362	protein_coding	3R	3R_5282403_SNP	5282403	A	C	2.00229e-08	-1.14595	0.0009
FBgn0037696	CG9362	protein_coding	3R	3R_5279557_SNP	5279557	C	T	3.59384e-08	-1.04878	0.0012
FBgn0037696	CG9362	protein_coding	3R	3R_5266599_SNP	5266599	A	G	8.43204e-08	-1.036	0.0014
FBgn0037718	P58IPK	protein_coding	3R	3R_5414347_SNP	5414347	A	G	1.81685e-07	0.79216	0.0003
FBgn0037747	CG8481	protein_coding	3R	3R_5582618_SNP	5582618	T	A	6.74562e-16	-1.06931	0.0001
FBgn0037747	CG8481	protein_coding	3R	3R_5583494_SNP	5583494	T	C	6.74562e-16	-1.06931	0.0001
FBgn0037747	CG8481	protein_coding	3R	3R_5594746_SNP	5594746	G	A	6.74562e-16	-1.06931	0.0001
FBgn0037747	CG8481	protein_coding	3R	3R_5588597_SNP	5588597	C	T	2.20518e-11	-0.946186	0.0001
FBgn0037747	CG8481	protein_coding	3R	3R_5598186_SNP	5598186	G	A	1.22067e-10	-1.06441	0.0001
FBgn0037747	CG8481	protein_coding	3R	3R_5592715_SNP	5592715	G	A	1.29839e-09	-1.02778	0.0007
FBgn0037822	CG14683	protein_coding	3R	3R_6522768_SNP	6522768	A	G	2.60328e-08	-0.615509	0.0001
FBgn0037846	CG6574	protein_coding	3R	3R_6688397_SNP	6688397	A	G	6.35094e-09	1.23554	0.0001
FBgn0037846	CG6574	protein_coding	3R	3R_6688414_SNP	6688414	A	T	6.35094e-09	1.23554	0.0001
FBgn0037846	CG6574	protein_coding	3R	3R_6688423_SNP	6688423	G	C	6.35094e-09	1.23554	0.0001
FBgn0037846	CG6574	protein_coding	3R	3R_6688430_SNP	6688430	G	T	6.35094e-09	1.23554	0.0001
FBgn0037846	CG6574	protein_coding	3R	3R_6686497_SNP	6686497	C	A	1.32834e-08	1.23888	0.0001
FBgn0037846	CG6574	protein_coding	3R	3R_6688523_SNP	6688523	C	T	6.28956e-07	-1.1871	0.0007
FBgn0037846	CG6574	protein_coding	3R	3R_6688049_SNP	6688049	T	G	8.8155e-07	1.11958	0.0007
FBgn0037890	CG17734	protein_coding	3R	3R_7068388_SNP	7068388	A	C	2.08456e-06	0.689545	0.0011
FBgn0037890	CG17734	protein_coding	3R	3R_7068389_SNP	7068389	A	T	2.08456e-06	0.689545	0.0011
FBgn0037891	CG5214	protein_coding	3R	3R_7018956_SNP	7018956	C	G	4.40101e-07	0.417061	0.0021
FBgn0038118	timeout	protein_coding	3R	3R_8910719_SNP	8910719	G	A	5.39852e-09	-1.43964	0.0013
FBgn0038118	timeout	protein_coding	3R	3R_8926369_SNP	8926369	C	G	5.39852e-09	-1.43964	0.0013
FBgn0038118	timeout	protein_coding	3R	3R_8923821_SNP	8923821	C	T	7.19675e-09	-1.43328	0.0021
FBgn0038118	timeout	protein_coding	3R	3R_8935138_SNP	8935138	C	T	7.19675e-09	-1.43328	0.0021
FBgn0038118	timeout	protein_coding	3R	3R_8942193_SNP	8942193	A	T	7.19675e-09	-1.43328	0.0021
FBgn0038118	timeout	protein_coding	3R	3R_8950409_SNP	8950409	G	T	7.19675e-09	-1.43328	0.0021
FBgn0038149	CG9796	protein_coding	3R	3R_9282715_SNP	9282715	C	A	8.53409e-12	-0.595001	0.0005
FBgn0038149	CG9796	protein_coding	3R	3R_9186175_SNP	9186175	G	A	1.77129e-11	-0.591158	0.001
FBgn0038149	CG9796	protein_coding	3R	3R_9203145_SNP	9203145	C	A	1.77129e-11	-0.591158	0.001
FBgn0038149	CG9796	protein_coding	3R	3R_9185754_SNP	9185754	T	G	1.813e-11	-0.591032	0.001
FBgn0038149	CG9796	protein_coding	3R	3R_9282172_SNP	9282172	G	A	1.813e-11	-0.591032	0.001
FBgn0038149	CG9796	protein_coding	3R	3R_9199706_SNP	9199706	C	T	1.81721e-11	-0.59102	0.001
FBgn0038149	CG9796	protein_coding	3R	3R_9185046_SNP	9185046	G	A	2.31548e-11	-0.588335	0.0013
FBgn0038149	CG9796	protein_coding	3R	3R_9185048_SNP	9185048	C	T	2.31548e-11	-0.588335	0.0013
FBgn0038149	CG9796	protein_coding	3R	3R_9186521_SNP	9186521	T	G	2.31548e-11	-0.588335	0.0013
FBgn0038149	CG9796	protein_coding	3R	3R_9189152_SNP	9189152	A	G	2.31548e-11	-0.588335	0.0013
FBgn0038149	CG9796	protein_coding	3R	3R_9189604_SNP	9189604	T	A	2.31548e-11	-0.588335	0.0013
FBgn0038149	CG9796	protein_coding	3R	3R_9196782_SNP	9196782	G	A	2.31548e-11	-0.588335	0.0013
FBgn0038149	CG9796	protein_coding	3R	3R_9197489_SNP	9197489	G	C	2.31548e-11	-0.588335	0.0013
FBgn0038149	CG9796	protein_coding	3R	3R_9199963_SNP	9199963	T	A	2.31548e-11	-0.588335	0.0013
FBgn0038149	CG9796	protein_coding	3R	3R_9203110_SNP	9203110	T	A	2.31548e-11	-0.588335	0.0013
FBgn0038149	CG9796	protein_coding	3R	3R_9203161_SNP	9203161	A	T	2.31548e-11	-0.588335	0.0013
FBgn0038149	CG9796	protein_coding	3R	3R_9203195_SNP	9203195	A	G	2.31548e-11	-0.588335	0.0013
FBgn0038149	CG9796	protein_coding	3R	3R_9203243_SNP	9203243	A	T	2.31548e-11	-0.588335	0.0013
FBgn0038149	CG9796	protein_coding	3R	3R_9203721_SNP	9203721	G	A	2.31548e-11	-0.588335	0.0013
FBgn0038149	CG9796	protein_coding	3R	3R_9203813_SNP	9203813	G	T	2.31548e-11	-0.588335	0.0013
FBgn0038149	CG9796	protein_coding	3R	3R_9203819_SNP	9203819	C	T	2.31548e-11	-0.588335	0.0013
FBgn0038149	CG9796	protein_coding	3R	3R_9208992_SNP	9208992	C	T	2.31548e-11	-0.588335	0.0013
FBgn0038149	CG9796	protein_coding	3R	3R_9217965_SNP	9217965	T	G	2.31548e-11	-0.588335	0.0013
FBgn0038149	CG9796	protein_coding	3R	3R_9226443_SNP	9226443	C	T	2.31548e-11	-0.588335	0.0013
FBgn0038149	CG9796	protein_coding	3R	3R_9230109_SNP	9230109	T	A	2.31548e-11	-0.588335	0.0013
FBgn0038149	CG9796	protein_coding	3R	3R_9234721_SNP	9234721	T	C	2.31548e-11	-0.588335	0.0013
FBgn0038149	CG9796	protein_coding	3R	3R_9239852_SNP	9239852	G	T	2.31548e-11	-0.588335	0.0013
FBgn0038149	CG9796	protein_coding	3R	3R_9247219_SNP	9247219	C	T	2.31548e-11	-0.588335	0.0013
FBgn0038149	CG9796	protein_coding	3R	3R_9257679_SNP	9257679	C	T	2.31548e-11	-0.588335	0.0013
FBgn0038149	CG9796	protein_coding	3R	3R_9261707_SNP	9261707	C	T	2.31548e-11	-0.588335	0.0013
FBgn0038149	CG9796	protein_coding	3R	3R_9270525_SNP	9270525	A	C	2.31548e-11	-0.588335	0.0013
FBgn0038149	CG9796	protein_coding	3R	3R_9270680_SNP	9270680	G	A	2.31548e-11	-0.588335	0.0013
FBgn0038149	CG9796	protein_coding	3R	3R_9272371_SNP	9272371	T	A	2.31548e-11	-0.588335	0.0013
FBgn0038149	CG9796	protein_coding	3R	3R_9272534_SNP	9272534	C	G	2.31548e-11	-0.588335	0.0013
FBgn0038149	CG9796	protein_coding	3R	3R_9272931_SNP	9272931	A	T	2.31548e-11	-0.588335	0.0013
FBgn0038149	CG9796	protein_coding	3R	3R_9273213_SNP	9273213	A	G	2.31548e-11	-0.588335	0.0013
FBgn0038149	CG9796	protein_coding	3R	3R_9293675_SNP	9293675	G	A	2.31548e-11	-0.588335	0.0013
FBgn0038149	CG9796	protein_coding	3R	3R_9229820_SNP	9229820	A	G	2.31548e-11	0.588335	0.0013
FBgn0038149	CG9796	protein_coding	3R	3R_9230168_SNP	9230168	C	T	2.31548e-11	0.588335	0.0013
FBgn0038149	CG9796	protein_coding	3R	3R_9203228_SNP	9203228	C	A	3.05052e-11	-0.589616	0.0013
FBgn0038149	CG9796	protein_coding	3R	3R_9257290_SNP	9257290	A	G	3.08971e-11	-0.589544	0.0013
FBgn0038149	CG9796	protein_coding	3R	3R_9257560_SNP	9257560	A	T	3.08971e-11	-0.589544	0.0013
FBgn0038149	CG9796	protein_coding	3R	3R_9272538_SNP	9272538	C	A	3.3296e-11	-0.587664	0.0013
FBgn0038149	CG9796	protein_coding	3R	3R_9186505_SNP	9186505	A	C	3.59832e-11	-0.587223	0.0013
FBgn0038149	CG9796	protein_coding	3R	3R_9203204_SNP	9203204	T	A	4.31237e-11	-0.586184	0.0015
FBgn0038149	CG9796	protein_coding	3R	3R_9235868_SNP	9235868	T	A	4.39164e-11	-0.587531	0.0015
FBgn0038149	CG9796	protein_coding	3R	3R_9203210_SNP	9203210	G	T	5.23813e-11	-0.586502	0.0017
FBgn0038149	CG9796	protein_coding	3R	3R_9271270_SNP	9271270	C	A	5.53227e-11	-0.584731	0.0017
FBgn0038149	CG9796	protein_coding	3R	3R_9271629_SNP	9271629	C	T	5.85973e-11	-0.58584	0.0018
FBgn0038149	CG9796	protein_coding	3R	3R_9247098_SNP	9247098	T	C	6.47121e-11	-0.583802	0.0019
FBgn0038149	CG9796	protein_coding	3R	3R_9203235_SNP	9203235	T	A	6.53224e-11	-0.583746	0.0019
FBgn0038149	CG9796	protein_coding	3R	3R_9271570_SNP	9271570	G	T	7.89104e-11	-0.58561	0.0021
FBgn0038149	CG9796	protein_coding	3R	3R_9271594_SNP	9271594	A	T	7.89104e-11	-0.58561	0.0021
FBgn0038149	CG9796	protein_coding	3R	3R_9184168_SNP	9184168	C	A	1.23687e-10	-0.582831	0.0023
FBgn0038295	Gyc88E	protein_coding	3R	3R_11085191_SNP	11085191	A	G	3.00566e-06	-1.27009	0.0014
FBgn0038295	Gyc88E	protein_coding	3R	3R_11085209_SNP	11085209	A	G	3.00566e-06	-1.27009	0.0014
FBgn0038307	mRpS10	protein_coding	3R	3R_11051160_SNP	11051160	A	G	7.14096e-08	0.395257	0.0001
FBgn0038307	mRpS10	protein_coding	3R	3R_11051196_SNP	11051196	A	T	7.14096e-08	0.395257	0.0001
FBgn0038307	mRpS10	protein_coding	3R	3R_11051262_SNP	11051262	T	A	7.14096e-08	0.395257	0.0001
FBgn0038307	mRpS10	protein_coding	3R	3R_11056459_SNP	11056459	T	C	8.59368e-08	-0.385774	0.0001
FBgn0038307	mRpS10	protein_coding	3R	3R_11056832_SNP	11056832	A	G	8.59368e-08	-0.385774	0.0001
FBgn0038307	mRpS10	protein_coding	3R	3R_11056856_SNP	11056856	C	T	8.59368e-08	-0.385774	0.0001
FBgn0038307	mRpS10	protein_coding	3R	3R_11046444_SNP	11046444	C	T	9.12772e-08	0.404115	0.0001
FBgn0038307	mRpS10	protein_coding	3R	3R_11046948_SNP	11046948	C	T	9.12772e-08	0.404115	0.0001
FBgn0038307	mRpS10	protein_coding	3R	3R_11050653_SNP	11050653	A	T	2.72939e-07	0.394796	0.0004
FBgn0038307	mRpS10	protein_coding	3R	3R_11050728_SNP	11050728	A	G	2.72939e-07	0.394796	0.0004
FBgn0038307	mRpS10	protein_coding	3R	3R_11050820_SNP	11050820	C	T	2.72939e-07	0.394796	0.0004
FBgn0038307	mRpS10	protein_coding	3R	3R_11061086_SNP	11061086	T	C	8.28538e-07	-0.352856	0.0009
FBgn0038307	mRpS10	protein_coding	3R	3R_11054002_SNP	11054002	T	C	8.59725e-07	0.384047	0.0009
FBgn0038307	mRpS10	protein_coding	3R	3R_11064739_SNP	11064739	G	A	1.30184e-06	0.362207	0.001
FBgn0038307	mRpS10	protein_coding	3R	3R_11043454_SNP	11043454	T	C	1.60732e-06	-0.350698	0.0013
FBgn0038307	mRpS10	protein_coding	3R	3R_11043523_SNP	11043523	A	G	1.60732e-06	-0.350698	0.0013
FBgn0038307	mRpS10	protein_coding	3R	3R_11043544_SNP	11043544	T	C	1.60732e-06	-0.350698	0.0013
FBgn0038307	mRpS10	protein_coding	3R	3R_11051221_SNP	11051221	G	C	2.11535e-06	0.387974	0.0017
FBgn0038307	mRpS10	protein_coding	3R	3R_11051249_SNP	11051249	G	A	2.11535e-06	0.387974	0.0017
FBgn0038307	mRpS10	protein_coding	3R	3R_11045705_SNP	11045705	G	A	2.24159e-06	-0.356784	0.0019
FBgn0038313	CG4338	protein_coding	3R	3R_11100563_SNP	11100563	G	C	1.85529e-07	-0.698111	0.0001
FBgn0038313	CG4338	protein_coding	3R	3R_11101054_SNP	11101054	G	A	1.85529e-07	-0.698111	0.0001
FBgn0038313	CG4338	protein_coding	3R	3R_11102301_SNP	11102301	T	G	1.85529e-07	-0.698111	0.0001
FBgn0038313	CG4338	protein_coding	3R	3R_11097842_SNP	11097842	T	C	4.87528e-07	-0.692855	0.0003
FBgn0038313	CG4338	protein_coding	3R	3R_11097745_SNP	11097745	C	A	5.39598e-07	-0.675937	0.0004
FBgn0038313	CG4338	protein_coding	3R	3R_11103931_SNP	11103931	G	T	7.13666e-07	-0.644907	0.0004
FBgn0038313	CG4338	protein_coding	3R	3R_11102613_SNP	11102613	T	G	1.15009e-06	-0.668246	0.0004
FBgn0038313	CG4338	protein_coding	3R	3R_11102183_SNP	11102183	C	G	1.65707e-06	-0.634494	0.0008
FBgn0038313	CG4338	protein_coding	3R	3R_11103886_SNP	11103886	A	G	1.90383e-06	-0.637452	0.0008
FBgn0038313	CG4338	protein_coding	3R	3R_11103911_SNP	11103911	T	A	1.90383e-06	-0.637452	0.0008
FBgn0038313	CG4338	protein_coding	3R	3R_11088937_SNP	11088937	T	C	2.1479e-06	-0.684596	0.0009
FBgn0038313	CG4338	protein_coding	3R	3R_11103871_SNP	11103871	G	A	3.15512e-06	-0.639664	0.0013
FBgn0038313	CG4338	protein_coding	3R	3R_11095870_SNP	11095870	T	C	3.39511e-06	-0.638258	0.0013
FBgn0038313	CG4338	protein_coding	3R	3R_11096068_SNP	11096068	G	C	3.39511e-06	-0.638258	0.0013
FBgn0038313	CG4338	protein_coding	3R	3R_11091923_SNP	11091923	T	C	3.43703e-06	-0.647871	0.0013
FBgn0038313	CG4338	protein_coding	3R	3R_11081474_SNP	11081474	T	A	3.75487e-06	-0.652684	0.0016
FBgn0038313	CG4338	protein_coding	3R	3R_11104505_SNP	11104505	A	T	3.75719e-06	-0.6363	0.0016
FBgn0038313	CG4338	protein_coding	3R	3R_11103666_SNP	11103666	T	A	4.13074e-06	-0.612939	0.0017
FBgn0038313	CG4338	protein_coding	3R	3R_11074080_SNP	11074080	A	G	5.05086e-06	-0.65271	0.0018
FBgn0038313	CG4338	protein_coding	3R	3R_11101473_SNP	11101473	A	G	5.20865e-06	-0.621157	0.0019
FBgn0038313	CG4338	protein_coding	3R	3R_11086720_SNP	11086720	T	C	5.39129e-06	-0.657959	0.0019
FBgn0038313	CG4338	protein_coding	3R	3R_11092637_SNP	11092637	T	A	6.27824e-06	-0.626092	0.0023
FBgn0038313	CG4338	protein_coding	3R	3R_11094517_SNP	11094517	G	A	6.27824e-06	-0.626092	0.0023
FBgn0038313	CG4338	protein_coding	3R	3R_11094665_SNP	11094665	G	A	6.27824e-06	-0.626092	0.0023
FBgn0038313	CG4338	protein_coding	3R	3R_11094838_SNP	11094838	T	A	6.27824e-06	-0.626092	0.0023
FBgn0038461	CG3678	protein_coding	3R	3R_12743082_SNP	12743082	C	A	9.73045e-12	-2.24407	0.0016
FBgn0038771	CG4390	protein_coding	3R	3R_15883128_SNP	15883128	G	A	1.8429e-08	0.386564	0.0002
FBgn0038771	CG4390	protein_coding	3R	3R_15883274_SNP	15883274	G	T	1.8429e-08	0.386564	0.0002
FBgn0038771	CG4390	protein_coding	3R	3R_15883345_SNP	15883345	G	A	1.8429e-08	0.386564	0.0002
FBgn0038771	CG4390	protein_coding	3R	3R_15883138_SNP	15883138	A	C	4.18353e-08	0.397277	0.0002
FBgn0038771	CG4390	protein_coding	3R	3R_15883339_SNP	15883339	C	G	6.7624e-08	0.364045	0.0002
FBgn0038771	CG4390	protein_coding	3R	3R_15884775_SNP	15884775	A	T	8.83697e-08	0.406852	0.0002
FBgn0038771	CG4390	protein_coding	3R	3R_15882353_SNP	15882353	A	G	7.02569e-07	0.37146	0.0012
FBgn0038771	CG4390	protein_coding	3R	3R_15881596_SNP	15881596	A	G	8.18399e-07	0.365896	0.0015
FBgn0038826	CG17838	protein_coding	3R	3R_16608909_SNP	16608909	A	G	1.38826e-09	1.47989	0.0001
FBgn0038826	CG17838	protein_coding	3R	3R_16609024_SNP	16609024	T	A	8.4527e-08	1.26147	0.0007
FBgn0038830	CG17272	protein_coding	3R	3R_16643320_SNP	16643320	C	G	1.33391e-06	-0.453996	0.0016
FBgn0038917	CG6678	protein_coding	3R	3R_17630325_SNP	17630325	C	A	1.86534e-10	2.75607	0.0006
FBgn0038917	CG6678	protein_coding	3R	3R_17715032_SNP	17715032	T	A	1.86534e-10	-2.75607	0.0006
FBgn0038917	CG6678	protein_coding	3R	3R_17715199_SNP	17715199	G	C	1.86534e-10	-2.75607	0.0006
FBgn0038917	CG6678	protein_coding	3R	3R_17715692_SNP	17715692	T	C	2.9092e-10	2.75036	0.0009
FBgn0038943	CG5391	protein_coding	3R	3R_18160801_SNP	18160801	T	C	1.88138e-06	-1.73034	0.0023
FBgn0038943	CG5391	protein_coding	3R	3R_18160820_SNP	18160820	A	G	1.88138e-06	-1.73034	0.0023
FBgn0038943	CG5391	protein_coding	3R	3R_18160839_SNP	18160839	G	T	1.88138e-06	-1.73034	0.0023
FBgn0038972	CG7054	protein_coding	3R	3R_18290717_SNP	18290717	G	T	4.14138e-09	2.6823	0.0004
FBgn0038972	CG7054	protein_coding	3R	3R_18290663_SNP	18290663	C	T	4.41198e-09	2.6551	0.0004
FBgn0038972	CG7054	protein_coding	3R	3R_18290694_SNP	18290694	C	G	7.0335e-09	2.68777	0.0005
FBgn0038972	CG7054	protein_coding	3R	3R_18290918_SNP	18290918	T	C	4.40132e-08	2.73217	0.001
FBgn0038983	CG5326	protein_coding	3R	3R_18360510_SNP	18360510	C	G	3.13098e-09	1.72471	0.0001
FBgn0038983	CG5326	protein_coding	3R	3R_18461891_SNP	18461891	T	G	2.00677e-07	1.70272	0.0016
FBgn0039056	cenB1A	protein_coding	3R	3R_18950217_SNP	18950217	A	G	3.50693e-07	-0.832002	0.0002
FBgn0039056	cenB1A	protein_coding	3R	3R_18950280_SNP	18950280	G	A	5.81726e-07	-0.805128	0.0009
FBgn0039265	CG11790	protein_coding	3R	3R_20864646_SNP	20864646	A	G	1.44815e-06	-0.255728	0.0018
FBgn0039328	CHKov2	protein_coding	3R	3R_21156595_SNP	21156595	G	A	5.93492e-16	-3.02452	0.0001
FBgn0039328	CHKov2	protein_coding	3R	3R_21149540_SNP	21149540	A	G	7.47262e-16	-3.04078	0.0001
FBgn0039328	CHKov2	protein_coding	3R	3R_21149705_SNP	21149705	G	T	7.47262e-16	-3.04078	0.0001
FBgn0039328	CHKov2	protein_coding	3R	3R_21149731_SNP	21149731	A	G	7.47262e-16	-3.04078	0.0001
FBgn0039328	CHKov2	protein_coding	3R	3R_21149736_SNP	21149736	C	T	7.47262e-16	-3.04078	0.0001
FBgn0039328	CHKov2	protein_coding	3R	3R_21149845_SNP	21149845	G	A	7.47262e-16	-3.04078	0.0001
FBgn0039328	CHKov2	protein_coding	3R	3R_21149866_SNP	21149866	A	G	7.47262e-16	-3.04078	0.0001
FBgn0039328	CHKov2	protein_coding	3R	3R_21149884_SNP	21149884	G	C	7.47262e-16	-3.04078	0.0001
FBgn0039328	CHKov2	protein_coding	3R	3R_21154668_SNP	21154668	T	A	7.47262e-16	-3.04078	0.0001
FBgn0039328	CHKov2	protein_coding	3R	3R_21154676_SNP	21154676	C	A	7.47262e-16	-3.04078	0.0001
FBgn0039328	CHKov2	protein_coding	3R	3R_21154682_SNP	21154682	C	T	7.47262e-16	-3.04078	0.0001
FBgn0039328	CHKov2	protein_coding	3R	3R_21154707_SNP	21154707	A	C	7.47262e-16	-3.04078	0.0001
FBgn0039328	CHKov2	protein_coding	3R	3R_21155632_SNP	21155632	A	G	7.47262e-16	-3.04078	0.0001
FBgn0039328	CHKov2	protein_coding	3R	3R_21155551_SNP	21155551	T	C	7.86291e-16	-3.02101	0.0001
FBgn0039328	CHKov2	protein_coding	3R	3R_21155496_SNP	21155496	A	G	1.41725e-13	-3.09221	0.0001
FBgn0039328	CHKov2	protein_coding	3R	3R_21149510_SNP	21149510	C	T	1.01031e-11	-2.99641	0.0001
FBgn0039328	CHKov2	protein_coding	3R	3R_21149531_SNP	21149531	A	C	1.01031e-11	-2.99641	0.0001
FBgn0039358	CG5028	protein_coding	3R	3R_21509240_SNP	21509240	C	A	3.32852e-11	-1.02939	0.0001
FBgn0039358	CG5028	protein_coding	3R	3R_21509138_SNP	21509138	T	C	5.54604e-09	-0.904033	0.0002
FBgn0039538	CG12883	protein_coding	3R	3R_23547379_SNP	23547379	T	G	5.35672e-09	1.32322	0.0001
FBgn0039538	CG12883	protein_coding	3R	3R_23518205_SNP	23518205	G	A	7.33359e-09	1.3214	0.0002
FBgn0039538	CG12883	protein_coding	3R	3R_23510966_SNP	23510966	T	A	1.1616e-08	1.30299	0.0005
FBgn0039538	CG12883	protein_coding	3R	3R_23525764_SNP	23525764	T	C	1.99698e-08	1.29119	0.0007
FBgn0039538	CG12883	protein_coding	3R	3R_23506540_SNP	23506540	A	G	2.02693e-08	1.287	0.0007
FBgn0039538	CG12883	protein_coding	3R	3R_23507653_SNP	23507653	G	A	2.02693e-08	1.287	0.0007
FBgn0039538	CG12883	protein_coding	3R	3R_23511812_SNP	23511812	G	A	2.02693e-08	1.287	0.0007
FBgn0039538	CG12883	protein_coding	3R	3R_23511819_SNP	23511819	T	C	2.02693e-08	1.287	0.0007
FBgn0039538	CG12883	protein_coding	3R	3R_23512132_SNP	23512132	C	T	2.02693e-08	1.287	0.0007
FBgn0039538	CG12883	protein_coding	3R	3R_23519006_SNP	23519006	T	C	2.02693e-08	1.287	0.0007
FBgn0039538	CG12883	protein_coding	3R	3R_23526281_SNP	23526281	C	T	2.02693e-08	1.287	0.0007
FBgn0039538	CG12883	protein_coding	3R	3R_23542159_SNP	23542159	C	A	2.02693e-08	1.287	0.0007
FBgn0039538	CG12883	protein_coding	3R	3R_23543214_SNP	23543214	C	T	2.02693e-08	1.287	0.0007
FBgn0039538	CG12883	protein_coding	3R	3R_23547373_SNP	23547373	C	T	2.02693e-08	1.287	0.0007
FBgn0039538	CG12883	protein_coding	3R	3R_23548341_SNP	23548341	G	A	2.02693e-08	1.287	0.0007
FBgn0039538	CG12883	protein_coding	3R	3R_23520059_SNP	23520059	A	T	2.15018e-08	1.28954	0.001
FBgn0039538	CG12883	protein_coding	3R	3R_23520063_SNP	23520063	G	A	2.15018e-08	1.28954	0.001
FBgn0039538	CG12883	protein_coding	3R	3R_23556961_SNP	23556961	C	T	2.15018e-08	1.28954	0.001
FBgn0039538	CG12883	protein_coding	3R	3R_23582615_SNP	23582615	A	T	2.56959e-08	1.28552	0.001
FBgn0039538	CG12883	protein_coding	3R	3R_23507849_SNP	23507849	A	T	2.61841e-08	1.2851	0.0011
FBgn0039538	CG12883	protein_coding	3R	3R_23542332_SNP	23542332	A	T	2.77975e-08	1.28373	0.0011
FBgn0039538	CG12883	protein_coding	3R	3R_23542738_SNP	23542738	G	A	3.1939e-08	1.19692	0.0012
FBgn0039538	CG12883	protein_coding	3R	3R_23547386_SNP	23547386	T	G	3.89935e-08	1.40329	0.0015
FBgn0039538	CG12883	protein_coding	3R	3R_23547381_SNP	23547381	G	A	5.04977e-08	1.39308	0.0017
FBgn0039600	CG1646	protein_coding	3R	3R_24559156_SNP	24559156	G	A	6.38261e-06	0.332485	0.0013
FBgn0039625	beta4GalNAcTB	protein_coding	3R	3R_24858356_SNP	24858356	C	A	3.10735e-07	0.444826	0.0006
FBgn0039625	beta4GalNAcTB	protein_coding	3R	3R_24858169_SNP	24858169	A	G	5.55636e-07	0.450815	0.0009
FBgn0039625	beta4GalNAcTB	protein_coding	3R	3R_24858198_SNP	24858198	A	C	5.55636e-07	0.450815	0.0009
FBgn0039625	beta4GalNAcTB	protein_coding	3R	3R_24858679_SNP	24858679	A	C	1.1609e-06	0.44244	0.0017
FBgn0039625	beta4GalNAcTB	protein_coding	3R	3R_24858179_SNP	24858179	A	C	2.11275e-06	0.44879	0.0022
FBgn0039639	CG14512	protein_coding	3R	3R_24912328_SNP	24912328	A	T	8.76772e-08	-1.58546	0.0005
FBgn0039807	CG15546	protein_coding	3R	3R_26714247_SNP	26714247	C	T	7.31063e-09	-2.52177	0.0002
FBgn0039929	CG11076	protein_coding	4	4_1130619_SNP	1130619	C	T	1.21422e-05	0.25975	0.0012
FBgn0039932	CG11093	protein_coding	4	4_1008073_SNP	1008073	A	G	2.09571e-12	4.12239	0.0001
FBgn0039932	CG11093	protein_coding	4	4_1046585_SNP	1046585	C	T	2.09571e-12	4.12239	0.0001
FBgn0039932	CG11093	protein_coding	4	4_1006428_SNP	1006428	T	G	9.48717e-12	4.0135	0.0001
FBgn0039932	CG11093	protein_coding	4	4_1006448_SNP	1006448	T	A	9.48717e-12	4.0135	0.0001
FBgn0039932	CG11093	protein_coding	4	4_946670_SNP	946670	C	T	1.92281e-11	3.98043	0.0001
FBgn0039932	CG11093	protein_coding	4	4_948837_SNP	948837	T	A	1.92281e-11	3.98043	0.0001
FBgn0039932	CG11093	protein_coding	4	4_948845_SNP	948845	A	C	1.92281e-11	3.98043	0.0001
FBgn0039932	CG11093	protein_coding	4	4_951006_SNP	951006	C	T	1.92281e-11	3.98043	0.0001
FBgn0039932	CG11093	protein_coding	4	4_959388_SNP	959388	C	G	1.92281e-11	3.98043	0.0001
FBgn0039932	CG11093	protein_coding	4	4_961050_SNP	961050	G	T	1.92281e-11	3.98043	0.0001
FBgn0039932	CG11093	protein_coding	4	4_962757_SNP	962757	G	A	1.92281e-11	3.98043	0.0001
FBgn0039932	CG11093	protein_coding	4	4_972663_SNP	972663	T	A	1.92281e-11	3.98043	0.0001
FBgn0039932	CG11093	protein_coding	4	4_973035_SNP	973035	T	C	1.92281e-11	3.98043	0.0001
FBgn0039932	CG11093	protein_coding	4	4_974846_SNP	974846	T	C	1.92281e-11	3.98043	0.0001
FBgn0039932	CG11093	protein_coding	4	4_980924_SNP	980924	G	A	1.92281e-11	3.98043	0.0001
FBgn0039932	CG11093	protein_coding	4	4_982210_SNP	982210	C	T	1.92281e-11	3.98043	0.0001
FBgn0039932	CG11093	protein_coding	4	4_982544_SNP	982544	T	A	1.92281e-11	3.98043	0.0001
FBgn0039932	CG11093	protein_coding	4	4_984780_SNP	984780	T	A	1.92281e-11	3.98043	0.0001
FBgn0039932	CG11093	protein_coding	4	4_994587_SNP	994587	G	A	1.92281e-11	3.98043	0.0001
FBgn0039932	CG11093	protein_coding	4	4_995107_SNP	995107	G	T	1.92281e-11	3.98043	0.0001
FBgn0039932	CG11093	protein_coding	4	4_996047_SNP	996047	T	G	1.92281e-11	3.98043	0.0001
FBgn0039932	CG11093	protein_coding	4	4_997146_SNP	997146	A	T	1.92281e-11	3.98043	0.0001
FBgn0039932	CG11093	protein_coding	4	4_999322_SNP	999322	A	T	1.92281e-11	3.98043	0.0001
FBgn0039932	CG11093	protein_coding	4	4_999326_SNP	999326	C	T	1.92281e-11	3.98043	0.0001
FBgn0039932	CG11093	protein_coding	4	4_999329_SNP	999329	G	A	1.92281e-11	3.98043	0.0001
FBgn0039932	CG11093	protein_coding	4	4_1000663_SNP	1000663	G	T	1.92281e-11	3.98043	0.0001
FBgn0039932	CG11093	protein_coding	4	4_1000833_SNP	1000833	T	G	1.92281e-11	3.98043	0.0001
FBgn0039932	CG11093	protein_coding	4	4_1001073_SNP	1001073	C	A	1.92281e-11	3.98043	0.0001
FBgn0039932	CG11093	protein_coding	4	4_1001075_SNP	1001075	A	G	1.92281e-11	3.98043	0.0001
FBgn0039932	CG11093	protein_coding	4	4_1005868_SNP	1005868	T	A	1.92281e-11	3.98043	0.0001
FBgn0039932	CG11093	protein_coding	4	4_1007647_SNP	1007647	A	C	1.92281e-11	3.98043	0.0001
FBgn0039932	CG11093	protein_coding	4	4_1007756_SNP	1007756	G	A	1.92281e-11	3.98043	0.0001
FBgn0039932	CG11093	protein_coding	4	4_1009972_SNP	1009972	A	C	1.92281e-11	3.98043	0.0001
FBgn0039932	CG11093	protein_coding	4	4_1013546_SNP	1013546	A	G	1.92281e-11	3.98043	0.0001
FBgn0039932	CG11093	protein_coding	4	4_1013978_SNP	1013978	T	C	1.92281e-11	3.98043	0.0001
FBgn0039932	CG11093	protein_coding	4	4_1021493_SNP	1021493	G	A	1.92281e-11	3.98043	0.0001
FBgn0039932	CG11093	protein_coding	4	4_1021724_SNP	1021724	A	T	1.92281e-11	3.98043	0.0001
FBgn0039932	CG11093	protein_coding	4	4_1028448_SNP	1028448	T	C	1.92281e-11	3.98043	0.0001
FBgn0039932	CG11093	protein_coding	4	4_1028953_SNP	1028953	C	G	1.92281e-11	3.98043	0.0001
FBgn0039932	CG11093	protein_coding	4	4_1037099_SNP	1037099	A	G	1.92281e-11	3.98043	0.0001
FBgn0039932	CG11093	protein_coding	4	4_1043915_SNP	1043915	C	T	1.92281e-11	3.98043	0.0001
FBgn0039932	CG11093	protein_coding	4	4_1044596_SNP	1044596	T	G	1.92281e-11	3.98043	0.0001
FBgn0039932	CG11093	protein_coding	4	4_1045770_SNP	1045770	C	T	1.92281e-11	3.98043	0.0001
FBgn0039932	CG11093	protein_coding	4	4_1046388_SNP	1046388	G	A	1.92281e-11	3.98043	0.0001
FBgn0039932	CG11093	protein_coding	4	4_1046999_SNP	1046999	T	C	1.92281e-11	3.98043	0.0001
FBgn0039932	CG11093	protein_coding	4	4_1006792_SNP	1006792	C	A	2.14727e-11	4.11593	0.0001
FBgn0039932	CG11093	protein_coding	4	4_995850_SNP	995850	A	T	2.26114e-11	4.04015	0.0001
FBgn0039932	CG11093	protein_coding	4	4_996844_SNP	996844	G	C	2.26114e-11	4.04015	0.0001
FBgn0039932	CG11093	protein_coding	4	4_999190_SNP	999190	A	C	2.26114e-11	4.04015	0.0001
FBgn0039932	CG11093	protein_coding	4	4_1006637_SNP	1006637	C	A	2.26114e-11	4.04015	0.0001
FBgn0039932	CG11093	protein_coding	4	4_1000326_SNP	1000326	C	T	2.68527e-11	4.03363	0.0001
FBgn0039932	CG11093	protein_coding	4	4_1008083_SNP	1008083	G	C	4.67214e-11	4.01202	0.0001
FBgn0039932	CG11093	protein_coding	4	4_980135_SNP	980135	A	C	5.68493e-11	4.00415	0.0001
FBgn0039932	CG11093	protein_coding	4	4_1045262_SNP	1045262	A	T	5.68493e-11	4.00415	0.0001
FBgn0039932	CG11093	protein_coding	4	4_988685_SNP	988685	A	G	6.51141e-11	4.13453	0.0001
FBgn0039932	CG11093	protein_coding	4	4_955019_SNP	955019	C	T	1.32149e-10	3.96895	0.0001
FBgn0039932	CG11093	protein_coding	4	4_982151_SNP	982151	G	A	1.32149e-10	3.96895	0.0001
FBgn0039932	CG11093	protein_coding	4	4_1007667_SNP	1007667	C	T	1.32149e-10	3.96895	0.0001
FBgn0039932	CG11093	protein_coding	4	4_1007680_SNP	1007680	T	C	1.32149e-10	3.96895	0.0001
FBgn0039932	CG11093	protein_coding	4	4_959421_SNP	959421	A	T	1.39977e-10	3.96646	0.0001
FBgn0039932	CG11093	protein_coding	4	4_995939_SNP	995939	T	A	1.44985e-10	3.96494	0.0001
FBgn0039932	CG11093	protein_coding	4	4_1008084_SNP	1008084	A	G	1.45679e-10	3.96473	0.0001
FBgn0039932	CG11093	protein_coding	4	4_937887_SNP	937887	T	C	1.58457e-10	4.02445	0.0001
FBgn0039932	CG11093	protein_coding	4	4_947579_SNP	947579	G	A	1.66909e-10	4.02214	0.0001
FBgn0039932	CG11093	protein_coding	4	4_980948_SNP	980948	C	G	1.74696e-10	3.95679	0.0001
FBgn0039932	CG11093	protein_coding	4	4_997964_SNP	997964	A	T	1.74696e-10	3.95679	0.0001
FBgn0039932	CG11093	protein_coding	4	4_998117_SNP	998117	T	G	1.9411e-10	3.95214	0.0001
FBgn0039932	CG11093	protein_coding	4	4_989386_SNP	989386	C	T	1.96368e-10	4.08592	0.0001
FBgn0039932	CG11093	protein_coding	4	4_971386_SNP	971386	C	T	2.01258e-10	3.95053	0.0001
FBgn0039932	CG11093	protein_coding	4	4_948848_SNP	948848	G	T	2.1587e-10	3.94741	0.0001
FBgn0039932	CG11093	protein_coding	4	4_997915_SNP	997915	A	C	2.1587e-10	3.94741	0.0001
FBgn0039932	CG11093	protein_coding	4	4_993901_SNP	993901	G	C	2.44387e-10	4.07579	0.0001
FBgn0039932	CG11093	protein_coding	4	4_956145_SNP	956145	C	G	2.99076e-10	3.93264	0.0001
FBgn0039932	CG11093	protein_coding	4	4_978573_SNP	978573	G	C	2.99076e-10	3.93264	0.0001
FBgn0039932	CG11093	protein_coding	4	4_995360_SNP	995360	T	A	2.99076e-10	3.93264	0.0001
FBgn0039932	CG11093	protein_coding	4	4_1000894_SNP	1000894	G	A	2.99076e-10	3.93264	0.0001
FBgn0039932	CG11093	protein_coding	4	4_1009604_SNP	1009604	C	T	2.99076e-10	3.93264	0.0001
FBgn0039932	CG11093	protein_coding	4	4_1019092_SNP	1019092	G	A	2.99076e-10	3.93264	0.0001
FBgn0039932	CG11093	protein_coding	4	4_1031882_SNP	1031882	G	A	2.99076e-10	3.93264	0.0001
FBgn0039932	CG11093	protein_coding	4	4_1048095_SNP	1048095	C	T	2.99076e-10	3.93264	0.0001
FBgn0039932	CG11093	protein_coding	4	4_1048261_SNP	1048261	T	G	2.99076e-10	3.93264	0.0001
FBgn0039932	CG11093	protein_coding	4	4_953712_SNP	953712	T	A	4.06731e-10	4.07097	0.0001
FBgn0039932	CG11093	protein_coding	4	4_942197_SNP	942197	T	G	4.14372e-10	3.98019	0.0001
FBgn0039932	CG11093	protein_coding	4	4_941612_SNP	941612	G	T	4.62045e-10	3.97496	0.0001
FBgn0039932	CG11093	protein_coding	4	4_1002735_SNP	1002735	A	G	5.68038e-10	-3.90249	0.0001
FBgn0039932	CG11093	protein_coding	4	4_1021785_SNP	1021785	C	T	5.69622e-10	3.84642	0.0001
FBgn0039932	CG11093	protein_coding	4	4_983385_SNP	983385	T	A	6.75996e-10	3.95636	0.0001
FBgn0039932	CG11093	protein_coding	4	4_1044124_SNP	1044124	T	G	6.75996e-10	3.95636	0.0001
FBgn0039932	CG11093	protein_coding	4	4_1006584_SNP	1006584	G	T	7.09113e-10	3.95398	0.0001
FBgn0039932	CG11093	protein_coding	4	4_1046412_SNP	1046412	T	C	7.44848e-10	3.95153	0.0001
FBgn0039932	CG11093	protein_coding	4	4_977108_SNP	977108	C	T	8.13885e-10	3.88492	0.0001
FBgn0039932	CG11093	protein_coding	4	4_997626_SNP	997626	G	T	8.43075e-10	3.94531	0.0001
FBgn0039932	CG11093	protein_coding	4	4_990496_SNP	990496	C	G	9.88599e-10	4.02613	0.0001
FBgn0039932	CG11093	protein_coding	4	4_1036568_SNP	1036568	G	A	9.92077e-10	4.00673	0.0001
FBgn0039932	CG11093	protein_coding	4	4_1011601_SNP	1011601	C	T	1.0355e-09	4.0045	0.0001
FBgn0039932	CG11093	protein_coding	4	4_1020882_SNP	1020882	G	A	1.28306e-09	3.92377	0.0001
FBgn0039932	CG11093	protein_coding	4	4_963895_SNP	963895	T	C	1.37232e-09	3.92025	0.0001
FBgn0039932	CG11093	protein_coding	4	4_1008099_SNP	1008099	T	C	1.37232e-09	3.92025	0.0001
FBgn0039932	CG11093	protein_coding	4	4_980922_SNP	980922	G	C	1.53061e-09	3.92324	0.0001
FBgn0039932	CG11093	protein_coding	4	4_1007463_SNP	1007463	C	T	1.69778e-09	3.90901	0.0001
FBgn0039932	CG11093	protein_coding	4	4_1045397_SNP	1045397	A	T	1.72326e-09	3.91692	0.0001
FBgn0039932	CG11093	protein_coding	4	4_971605_SNP	971605	T	G	1.81105e-09	3.91426	0.0001
FBgn0039932	CG11093	protein_coding	4	4_1037111_SNP	1037111	A	T	1.81105e-09	3.91426	0.0001
FBgn0039932	CG11093	protein_coding	4	4_942145_SNP	942145	A	G	1.8262e-09	3.90511	0.0001
FBgn0039932	CG11093	protein_coding	4	4_973221_SNP	973221	G	A	1.86688e-09	3.91263	0.0001
FBgn0039932	CG11093	protein_coding	4	4_973222_SNP	973222	T	A	1.86688e-09	3.91263	0.0001
FBgn0039932	CG11093	protein_coding	4	4_1036408_SNP	1036408	A	T	1.86688e-09	3.91263	0.0001
FBgn0039932	CG11093	protein_coding	4	4_1009629_SNP	1009629	A	T	1.89012e-09	3.97235	0.0001
FBgn0039932	CG11093	protein_coding	4	4_972519_SNP	972519	A	G	2.97786e-09	3.94704	0.0001
FBgn0039932	CG11093	protein_coding	4	4_1010795_SNP	1010795	T	C	3.16647e-09	3.87496	0.0001
FBgn0039932	CG11093	protein_coding	4	4_981280_SNP	981280	C	T	3.83471e-09	3.93256	0.0001
FBgn0039932	CG11093	protein_coding	4	4_992652_SNP	992652	T	C	5.40584e-09	3.93119	0.0001
FBgn0039932	CG11093	protein_coding	4	4_1007726_SNP	1007726	G	A	7.1194e-09	3.91457	0.0001
FBgn0039932	CG11093	protein_coding	4	4_1059494_SNP	1059494	A	T	7.41615e-09	3.73348	0.0001
FBgn0039932	CG11093	protein_coding	4	4_1063395_SNP	1063395	A	G	7.41615e-09	3.73348	0.0001
FBgn0039932	CG11093	protein_coding	4	4_1064737_SNP	1064737	G	T	7.41615e-09	3.73348	0.0001
FBgn0039932	CG11093	protein_coding	4	4_948987_SNP	948987	G	A	9.90131e-09	3.89416	0.0001
FBgn0039932	CG11093	protein_coding	4	4_929730_SNP	929730	T	A	1.14377e-08	3.88507	0.0001
FBgn0039932	CG11093	protein_coding	4	4_992270_SNP	992270	C	T	1.76342e-08	3.83872	0.0001
FBgn0039932	CG11093	protein_coding	4	4_1016654_SNP	1016654	G	A	2.16322e-08	3.7671	0.0001
FBgn0039932	CG11093	protein_coding	4	4_992816_SNP	992816	A	G	2.54122e-08	3.81448	0.0001
FBgn0039932	CG11093	protein_coding	4	4_908833_SNP	908833	C	T	4.62612e-08	3.66443	0.0001
FBgn0039932	CG11093	protein_coding	4	4_921352_SNP	921352	T	C	4.62612e-08	3.66443	0.0001
FBgn0039932	CG11093	protein_coding	4	4_925594_SNP	925594	A	G	4.62612e-08	3.66443	0.0001
FBgn0039932	CG11093	protein_coding	4	4_954647_SNP	954647	C	T	5.11846e-08	3.7338	0.0001
FBgn0039932	CG11093	protein_coding	4	4_1076420_SNP	1076420	G	A	5.25093e-08	3.68679	0.0001
FBgn0039932	CG11093	protein_coding	4	4_1095484_SNP	1095484	G	A	5.95507e-08	3.67794	0.0001
FBgn0039932	CG11093	protein_coding	4	4_1029302_SNP	1029302	C	T	1.50637e-07	3.62131	0.0001
FBgn0039932	CG11093	protein_coding	4	4_949508_SNP	949508	A	T	2.16062e-07	3.62559	0.0001
FBgn0039932	CG11093	protein_coding	4	4_912049_SNP	912049	G	A	2.83122e-07	3.60377	0.0001
FBgn0039932	CG11093	protein_coding	4	4_988326_SNP	988326	A	T	4.28096e-07	3.48704	0.0001
FBgn0039932	CG11093	protein_coding	4	4_1050327_SNP	1050327	G	A	4.90921e-07	3.64077	0.0002
FBgn0039932	CG11093	protein_coding	4	4_1050328_SNP	1050328	T	A	4.90921e-07	3.64077	0.0002
FBgn0039932	CG11093	protein_coding	4	4_1050330_SNP	1050330	A	T	4.90921e-07	3.64077	0.0002
FBgn0039932	CG11093	protein_coding	4	4_913402_SNP	913402	C	A	6.86604e-07	3.48585	0.0003
FBgn0039932	CG11093	protein_coding	4	4_903566_SNP	903566	T	C	7.04171e-07	3.41064	0.0003
FBgn0039932	CG11093	protein_coding	4	4_918560_SNP	918560	C	A	7.04171e-07	3.41064	0.0003
FBgn0039932	CG11093	protein_coding	4	4_960123_SNP	960123	C	T	7.04171e-07	3.41064	0.0003
FBgn0039932	CG11093	protein_coding	4	4_927693_SNP	927693	T	A	1.26405e-06	3.40227	0.0003
FBgn0039932	CG11093	protein_coding	4	4_927616_SNP	927616	G	A	1.73161e-06	3.40188	0.0004
FBgn0039932	CG11093	protein_coding	4	4_914163_SNP	914163	G	C	1.98084e-06	3.36049	0.0004
FBgn0039932	CG11093	protein_coding	4	4_922385_SNP	922385	G	T	2.15863e-06	3.29045	0.0004
FBgn0039932	CG11093	protein_coding	4	4_903363_SNP	903363	C	G	2.33996e-06	3.37302	0.0004
FBgn0039932	CG11093	protein_coding	4	4_975007_SNP	975007	G	A	2.46444e-06	3.99432	0.0004
FBgn0039932	CG11093	protein_coding	4	4_916925_SNP	916925	G	A	2.95848e-06	3.34998	0.0004
FBgn0039932	CG11093	protein_coding	4	4_915814_SNP	915814	G	A	3.40998e-06	3.33579	0.0004
FBgn0039932	CG11093	protein_coding	4	4_905102_SNP	905102	T	C	3.7261e-06	3.36762	0.0004
FBgn0039932	CG11093	protein_coding	4	4_926389_SNP	926389	G	A	3.98226e-06	3.28323	0.0004
FBgn0039932	CG11093	protein_coding	4	4_915693_SNP	915693	A	G	4.79677e-06	3.30093	0.0005
FBgn0039932	CG11093	protein_coding	4	4_942317_SNP	942317	C	T	4.83106e-06	3.89486	0.0005
FBgn0039932	CG11093	protein_coding	4	4_967150_SNP	967150	A	T	4.83106e-06	3.89486	0.0005
FBgn0039932	CG11093	protein_coding	4	4_1028630_SNP	1028630	A	C	4.83106e-06	3.89486	0.0005
FBgn0039932	CG11093	protein_coding	4	4_1012224_SNP	1012224	C	T	4.86701e-06	3.25791	0.0005
FBgn0039932	CG11093	protein_coding	4	4_916878_SNP	916878	G	T	7.79521e-06	3.22195	0.0006
FBgn0039932	CG11093	protein_coding	4	4_916350_SNP	916350	C	G	8.10827e-06	3.25554	0.0007
FBgn0039932	CG11093	protein_coding	4	4_1001022_SNP	1001022	C	G	8.10827e-06	3.25554	0.0007
FBgn0039932	CG11093	protein_coding	4	4_1026006_SNP	1026006	T	A	8.10827e-06	3.25554	0.0007
FBgn0039932	CG11093	protein_coding	4	4_914443_SNP	914443	T	A	8.33498e-06	3.31959	0.0007
FBgn0039932	CG11093	protein_coding	4	4_914494_SNP	914494	G	A	8.33498e-06	3.31959	0.0007
FBgn0039932	CG11093	protein_coding	4	4_937150_SNP	937150	A	T	8.51502e-06	3.27945	0.0008
FBgn0039932	CG11093	protein_coding	4	4_941113_SNP	941113	C	T	8.74614e-06	3.83876	0.0008
FBgn0039932	CG11093	protein_coding	4	4_905876_SNP	905876	A	G	9.48953e-06	3.7922	0.0009
FBgn0039932	CG11093	protein_coding	4	4_907416_SNP	907416	T	C	9.48953e-06	3.7922	0.0009
FBgn0039932	CG11093	protein_coding	4	4_912580_SNP	912580	G	C	9.48953e-06	3.7922	0.0009
FBgn0039932	CG11093	protein_coding	4	4_917974_SNP	917974	C	G	9.48953e-06	3.7922	0.0009
FBgn0039932	CG11093	protein_coding	4	4_927054_SNP	927054	A	G	9.48953e-06	3.7922	0.0009
FBgn0039932	CG11093	protein_coding	4	4_939355_SNP	939355	T	C	9.48953e-06	3.7922	0.0009
FBgn0039932	CG11093	protein_coding	4	4_941570_SNP	941570	A	G	9.48953e-06	3.7922	0.0009
FBgn0039932	CG11093	protein_coding	4	4_942408_SNP	942408	A	G	9.48953e-06	3.7922	0.0009
FBgn0039932	CG11093	protein_coding	4	4_943295_SNP	943295	G	C	9.48953e-06	3.7922	0.0009
FBgn0039932	CG11093	protein_coding	4	4_943898_SNP	943898	G	C	9.48953e-06	3.7922	0.0009
FBgn0039932	CG11093	protein_coding	4	4_944596_SNP	944596	T	A	9.48953e-06	3.7922	0.0009
FBgn0039932	CG11093	protein_coding	4	4_945024_SNP	945024	G	C	9.48953e-06	3.7922	0.0009
FBgn0039932	CG11093	protein_coding	4	4_945632_SNP	945632	C	T	9.48953e-06	3.7922	0.0009
FBgn0039932	CG11093	protein_coding	4	4_954021_SNP	954021	A	T	9.48953e-06	3.7922	0.0009
FBgn0039932	CG11093	protein_coding	4	4_959139_SNP	959139	T	C	9.48953e-06	3.7922	0.0009
FBgn0039932	CG11093	protein_coding	4	4_960900_SNP	960900	C	T	9.48953e-06	3.7922	0.0009
FBgn0039932	CG11093	protein_coding	4	4_960927_SNP	960927	G	A	9.48953e-06	3.7922	0.0009
FBgn0039932	CG11093	protein_coding	4	4_962616_SNP	962616	A	T	9.48953e-06	3.7922	0.0009
FBgn0039932	CG11093	protein_coding	4	4_1008012_SNP	1008012	G	C	9.48953e-06	3.7922	0.0009
FBgn0039932	CG11093	protein_coding	4	4_1015712_SNP	1015712	G	A	9.48953e-06	3.7922	0.0009
FBgn0039932	CG11093	protein_coding	4	4_1020476_SNP	1020476	C	T	9.48953e-06	3.7922	0.0009
FBgn0039932	CG11093	protein_coding	4	4_1024906_SNP	1024906	A	G	9.48953e-06	3.7922	0.0009
FBgn0039932	CG11093	protein_coding	4	4_1028952_SNP	1028952	G	A	9.48953e-06	3.7922	0.0009
FBgn0039932	CG11093	protein_coding	4	4_1029121_SNP	1029121	G	A	9.48953e-06	3.7922	0.0009
FBgn0039932	CG11093	protein_coding	4	4_1045415_SNP	1045415	A	C	9.48953e-06	3.7922	0.0009
FBgn0039932	CG11093	protein_coding	4	4_1067002_SNP	1067002	C	T	9.48953e-06	3.7922	0.0009
FBgn0039932	CG11093	protein_coding	4	4_920556_SNP	920556	T	C	1.35902e-05	3.20477	0.0012
FBgn0039932	CG11093	protein_coding	4	4_921680_SNP	921680	G	A	1.39769e-05	3.26028	0.0013
FBgn0039932	CG11093	protein_coding	4	4_934347_SNP	934347	T	A	1.46011e-05	3.29321	0.0014
FBgn0039932	CG11093	protein_coding	4	4_891118_SNP	891118	G	A	1.6648e-05	3.20526	0.0015
FBgn0039932	CG11093	protein_coding	4	4_918177_SNP	918177	T	G	1.75065e-05	3.27134	0.0015
FBgn0039932	CG11093	protein_coding	4	4_954869_SNP	954869	A	G	1.9235e-05	3.71397	0.0017
FBgn0039932	CG11093	protein_coding	4	4_982386_SNP	982386	G	C	1.9235e-05	3.71397	0.0017
FBgn0039932	CG11093	protein_coding	4	4_983467_SNP	983467	G	T	1.9235e-05	3.71397	0.0017
FBgn0039932	CG11093	protein_coding	4	4_903318_SNP	903318	C	T	2.01915e-05	3.9233	0.0018
FBgn0039932	CG11093	protein_coding	4	4_952085_SNP	952085	A	G	2.01915e-05	3.9233	0.0018
FBgn0039932	CG11093	protein_coding	4	4_1001023_SNP	1001023	C	G	2.04196e-05	3.23817	0.0018
FBgn0039932	CG11093	protein_coding	4	4_916589_SNP	916589	A	G	2.15895e-05	3.19888	0.0018
FBgn0039932	CG11093	protein_coding	4	4_970785_SNP	970785	A	T	2.43538e-05	3.89518	0.002
FBgn0039932	CG11093	protein_coding	4	4_914523_SNP	914523	T	G	2.60896e-05	3.22187	0.0021
FBgn0039932	CG11093	protein_coding	4	4_1020540_SNP	1020540	T	A	3.1856e-05	3.65949	0.0022
FBgn0040251	Ugt86Di	protein_coding	3R	3R_6980198_SNP	6980198	T	C	3.67059e-09	-4.00433	0.0004
FBgn0040251	Ugt86Di	protein_coding	3R	3R_6980217_SNP	6980217	A	G	3.67059e-09	-4.00433	0.0004
FBgn0040251	Ugt86Di	protein_coding	3R	3R_6980342_SNP	6980342	C	T	3.67059e-09	-4.00433	0.0004
FBgn0040251	Ugt86Di	protein_coding	3R	3R_6980417_SNP	6980417	C	T	3.67059e-09	-4.00433	0.0004
FBgn0040251	Ugt86Di	protein_coding	3R	3R_6975901_SNP	6975901	T	A	6.0808e-09	-3.96224	0.0007
FBgn0040251	Ugt86Di	protein_coding	3R	3R_6976064_SNP	6976064	C	A	6.0808e-09	-3.96224	0.0007
FBgn0040251	Ugt86Di	protein_coding	3R	3R_6976657_SNP	6976657	A	T	6.0808e-09	-3.96224	0.0007
FBgn0040251	Ugt86Di	protein_coding	3R	3R_6976818_SNP	6976818	C	G	6.0808e-09	-3.96224	0.0007
FBgn0040251	Ugt86Di	protein_coding	3R	3R_6978282_SNP	6978282	T	C	6.0808e-09	-3.96224	0.0007
FBgn0040251	Ugt86Di	protein_coding	3R	3R_6979475_SNP	6979475	C	T	6.0808e-09	-3.96224	0.0007
FBgn0040251	Ugt86Di	protein_coding	3R	3R_6980195_SNP	6980195	G	T	7.82624e-09	-3.97132	0.0007
FBgn0040251	Ugt86Di	protein_coding	3R	3R_6973468_SNP	6973468	G	A	1.45039e-08	-3.66323	0.0011
FBgn0040251	Ugt86Di	protein_coding	3R	3R_6979670_SNP	6979670	C	A	7.30741e-08	3.81827	0.0022
FBgn0040273	Spt5	protein_coding	2R	2R_15320825_SNP	15320825	A	G	1.12079e-06	0.315036	0.002
FBgn0040286	SC35	protein_coding	2L	2L_12397434_SNP	12397434	T	C	6.47021e-08	-0.18675	0.0001
FBgn0040286	SC35	protein_coding	2L	2L_12397444_SNP	12397444	C	T	6.47021e-08	-0.18675	0.0001
FBgn0040344	CG3711	protein_coding	X	X_850007_SNP	850007	T	C	5.92817e-06	0.752648	0.0014
FBgn0040382	CG5273	protein_coding	X	X_631337_SNP	631337	T	G	1.53619e-12	-2.02299	0.0003
FBgn0040382	CG5273	protein_coding	X	X_631338_SNP	631338	C	T	3.03807e-12	-2.00776	0.0009
FBgn0040382	CG5273	protein_coding	X	X_642465_SNP	642465	T	G	4.2331e-12	-2.00706	0.0009
FBgn0040382	CG5273	protein_coding	X	X_744238_SNP	744238	C	T	8.08024e-12	-1.99626	0.0011
FBgn0040382	CG5273	protein_coding	X	X_646247_SNP	646247	C	T	9.03887e-12	-1.99434	0.0011
FBgn0040382	CG5273	protein_coding	X	X_620988_SNP	620988	T	C	7.61296e-11	-1.77613	0.0015
FBgn0040382	CG5273	protein_coding	X	X_654056_SNP	654056	G	A	9.2994e-10	-1.52237	0.0022
FBgn0040382	CG5273	protein_coding	X	X_586769_SNP	586769	G	A	1.81921e-09	-1.502	0.0023
FBgn0040382	CG5273	protein_coding	X	X_630157_SNP	630157	G	A	1.81921e-09	-1.502	0.0023
FBgn0040382	CG5273	protein_coding	X	X_631354_SNP	631354	T	G	1.81921e-09	-1.502	0.0023
FBgn0040382	CG5273	protein_coding	X	X_640393_SNP	640393	T	C	1.81921e-09	-1.502	0.0023
FBgn0040634	CG4186	protein_coding	3L	3L_20764933_SNP	20764933	T	C	5.56603e-06	0.752335	0.0007
FBgn0040634	CG4186	protein_coding	3L	3L_20768303_SNP	20768303	T	C	8.02258e-06	0.728172	0.0018
FBgn0040634	CG4186	protein_coding	3L	3L_20778313_SNP	20778313	A	G	8.02258e-06	0.728172	0.0018
FBgn0040843	CG15213	protein_coding	3L	3L_5121131_SNP	5121131	G	T	6.2224e-09	2.66378	0.0002
FBgn0040843	CG15213	protein_coding	3L	3L_5121155_SNP	5121155	C	T	7.9015e-09	2.57087	0.0002
FBgn0040964	CG18661	protein_coding	2L	2L_9039973_SNP	9039973	A	G	4.10561e-06	-0.432189	0.0001
FBgn0041706	CG3253	protein_coding	2R	2R_20002205_SNP	20002205	G	A	2.83701e-07	-1.50409	0.0004
FBgn0041706	CG3253	protein_coding	2R	2R_20002217_SNP	20002217	A	C	2.83701e-07	-1.50409	0.0004
FBgn0041706	CG3253	protein_coding	2R	2R_20002156_SNP	20002156	C	G	1.3677e-06	-1.5056	0.0014
FBgn0043456	CG4747	protein_coding	2L	2L_10007727_SNP	10007727	A	G	5.80995e-07	0.411498	0.0008
FBgn0043456	CG4747	protein_coding	2L	2L_10007544_SNP	10007544	T	A	1.14811e-06	0.401647	0.0014
FBgn0045761	CHKov1	protein_coding	3R	3R_21155551_SNP	21155551	T	C	2.9601e-13	-3.60692	0.0001
FBgn0045761	CHKov1	protein_coding	3R	3R_21156595_SNP	21156595	G	A	4.8949e-13	-3.59479	0.0001
FBgn0045761	CHKov1	protein_coding	3R	3R_21149540_SNP	21149540	A	G	1.55781e-12	-3.58771	0.0001
FBgn0045761	CHKov1	protein_coding	3R	3R_21149705_SNP	21149705	G	T	1.55781e-12	-3.58771	0.0001
FBgn0045761	CHKov1	protein_coding	3R	3R_21149731_SNP	21149731	A	G	1.55781e-12	-3.58771	0.0001
FBgn0045761	CHKov1	protein_coding	3R	3R_21149736_SNP	21149736	C	T	1.55781e-12	-3.58771	0.0001
FBgn0045761	CHKov1	protein_coding	3R	3R_21149845_SNP	21149845	G	A	1.55781e-12	-3.58771	0.0001
FBgn0045761	CHKov1	protein_coding	3R	3R_21149866_SNP	21149866	A	G	1.55781e-12	-3.58771	0.0001
FBgn0045761	CHKov1	protein_coding	3R	3R_21149884_SNP	21149884	G	C	1.55781e-12	-3.58771	0.0001
FBgn0045761	CHKov1	protein_coding	3R	3R_21154668_SNP	21154668	T	A	1.55781e-12	-3.58771	0.0001
FBgn0045761	CHKov1	protein_coding	3R	3R_21154676_SNP	21154676	C	A	1.55781e-12	-3.58771	0.0001
FBgn0045761	CHKov1	protein_coding	3R	3R_21154682_SNP	21154682	C	T	1.55781e-12	-3.58771	0.0001
FBgn0045761	CHKov1	protein_coding	3R	3R_21154707_SNP	21154707	A	C	1.55781e-12	-3.58771	0.0001
FBgn0045761	CHKov1	protein_coding	3R	3R_21155632_SNP	21155632	A	G	1.55781e-12	-3.58771	0.0001
FBgn0045761	CHKov1	protein_coding	3R	3R_21155496_SNP	21155496	A	G	9.76984e-10	-3.51519	0.0003
FBgn0045823	vsg	protein_coding	3L	3L_9711105_SNP	9711105	A	C	1.28282e-07	0.309821	0.0001
FBgn0045823	vsg	protein_coding	3L	3L_9711141_SNP	9711141	G	T	2.21378e-07	0.308009	0.0003
FBgn0045823	vsg	protein_coding	3L	3L_9711142_SNP	9711142	A	T	2.21378e-07	0.308009	0.0003
FBgn0045823	vsg	protein_coding	3L	3L_9712017_SNP	9712017	A	T	1.50879e-06	0.323526	0.0022
FBgn0046692	Stlk	protein_coding	2R	2R_514474_SNP	514474	G	A	4.14375e-09	-0.865124	0.0001
FBgn0046692	Stlk	protein_coding	2R	2R_464010_SNP	464010	G	A	2.58574e-08	-0.83762	0.0006
FBgn0046692	Stlk	protein_coding	2R	2R_434701_SNP	434701	C	A	1.79093e-07	-0.804542	0.0022
FBgn0046692	Stlk	protein_coding	2R	2R_495339_SNP	495339	A	T	1.79093e-07	-0.804542	0.0022
FBgn0046692	Stlk	protein_coding	2R	2R_497585_SNP	497585	A	T	1.79093e-07	-0.804542	0.0022
FBgn0046692	Stlk	protein_coding	2R	2R_423897_SNP	423897	G	A	1.82472e-07	-0.808358	0.0022
FBgn0046692	Stlk	protein_coding	2R	2R_448618_SNP	448618	A	T	1.8923e-07	-0.807722	0.0023
FBgn0046692	Stlk	protein_coding	2R	2R_525926_SNP	525926	C	G	1.94193e-07	-0.805123	0.0023
FBgn0047205	CR32385	ncRNA	3L	3L_6971204_SNP	6971204	C	T	1.13219e-09	1.71749	0.0001
FBgn0047205	CR32385	ncRNA	3L	3L_6971334_SNP	6971334	A	T	1.13219e-09	1.71749	0.0001
FBgn0047205	CR32385	ncRNA	3L	3L_6971349_SNP	6971349	C	A	1.13219e-09	1.71749	0.0001
FBgn0047205	CR32385	ncRNA	3L	3L_6971505_SNP	6971505	A	G	1.13219e-09	1.71749	0.0001
FBgn0047205	CR32385	ncRNA	3L	3L_6971507_SNP	6971507	C	G	1.13219e-09	1.71749	0.0001
FBgn0047205	CR32385	ncRNA	3L	3L_6971640_SNP	6971640	C	T	1.13219e-09	1.71749	0.0001
FBgn0047205	CR32385	ncRNA	3L	3L_6971706_SNP	6971706	A	G	1.13219e-09	1.71749	0.0001
FBgn0047205	CR32385	ncRNA	3L	3L_6972547_SNP	6972547	G	A	1.13219e-09	1.71749	0.0001
FBgn0047205	CR32385	ncRNA	3L	3L_6972610_SNP	6972610	G	T	1.13219e-09	1.71749	0.0001
FBgn0047205	CR32385	ncRNA	3L	3L_6972908_SNP	6972908	C	T	1.13219e-09	1.71749	0.0001
FBgn0047205	CR32385	ncRNA	3L	3L_6971389_SNP	6971389	T	A	1.39169e-09	1.78936	0.0001
FBgn0047205	CR32385	ncRNA	3L	3L_6971460_SNP	6971460	A	T	1.61601e-09	1.77251	0.0001
FBgn0047205	CR32385	ncRNA	3L	3L_6971294_SNP	6971294	T	G	2.56683e-09	1.76118	0.0001
FBgn0047205	CR32385	ncRNA	3L	3L_6971380_SNP	6971380	G	T	2.56683e-09	1.76118	0.0001
FBgn0047205	CR32385	ncRNA	3L	3L_6971417_SNP	6971417	A	G	2.56683e-09	1.76118	0.0001
FBgn0047205	CR32385	ncRNA	3L	3L_6971420_SNP	6971420	T	C	2.56683e-09	1.76118	0.0001
FBgn0047205	CR32385	ncRNA	3L	3L_6971360_SNP	6971360	G	T	3.48797e-09	1.82854	0.0001
FBgn0047205	CR32385	ncRNA	3L	3L_6971278_SNP	6971278	C	G	3.829e-09	1.75104	0.0001
FBgn0047205	CR32385	ncRNA	3L	3L_6971273_SNP	6971273	G	A	8.3686e-09	1.80438	0.0001
FBgn0047205	CR32385	ncRNA	3L	3L_6971280_SNP	6971280	G	T	8.3686e-09	1.80438	0.0001
FBgn0047205	CR32385	ncRNA	3L	3L_6971366_SNP	6971366	C	A	8.3686e-09	1.80438	0.0001
FBgn0047205	CR32385	ncRNA	3L	3L_6971535_SNP	6971535	A	C	8.3686e-09	1.80438	0.0001
FBgn0047205	CR32385	ncRNA	3L	3L_6972666_SNP	6972666	G	T	8.83633e-09	1.74169	0.0001
FBgn0047205	CR32385	ncRNA	3L	3L_6971036_SNP	6971036	T	C	5.53057e-07	-1.4733	0.0009
FBgn0050291	CG30291	protein_coding	2R	2R_16895274_SNP	16895274	T	G	2.16336e-11	-0.719031	0.0001
FBgn0050392	CG30392	protein_coding	2R	2R_17179636_SNP	17179636	C	T	2.74889e-09	-0.863695	0.0001
FBgn0050392	CG30392	protein_coding	2R	2R_17178971_SNP	17178971	G	T	8.17836e-08	-0.903628	0.0015
FBgn0051157	CG31157	protein_coding	3R	3R_8949734_SNP	8949734	G	C	3.94608e-07	3.27043	0.0011
FBgn0051157	CG31157	protein_coding	3R	3R_8949828_SNP	8949828	C	T	3.94608e-07	3.27043	0.0011
FBgn0051157	CG31157	protein_coding	3R	3R_8892031_SNP	8892031	A	G	7.064e-07	3.23852	0.0012
FBgn0051157	CG31157	protein_coding	3R	3R_8958581_SNP	8958581	A	G	1.15829e-06	-3.41708	0.0017
FBgn0051157	CG31157	protein_coding	3R	3R_8873315_SNP	8873315	G	A	1.15829e-06	3.41708	0.0017
FBgn0051157	CG31157	protein_coding	3R	3R_8875199_SNP	8875199	T	A	1.15829e-06	3.41708	0.0017
FBgn0051157	CG31157	protein_coding	3R	3R_8875391_SNP	8875391	T	A	1.15829e-06	3.41708	0.0017
FBgn0051157	CG31157	protein_coding	3R	3R_8905927_SNP	8905927	C	T	1.15829e-06	3.41708	0.0017
FBgn0051157	CG31157	protein_coding	3R	3R_8905978_SNP	8905978	C	A	1.15829e-06	3.41708	0.0017
FBgn0051157	CG31157	protein_coding	3R	3R_8941641_SNP	8941641	C	T	1.15829e-06	3.41708	0.0017
FBgn0051184	LSm3	protein_coding	3R	3R_19821568_SNP	19821568	C	T	1.38828e-07	-0.386751	0.0001
FBgn0051184	LSm3	protein_coding	3R	3R_19894775_SNP	19894775	C	T	1.20286e-06	-0.479161	0.0014
FBgn0051184	LSm3	protein_coding	3R	3R_19820126_SNP	19820126	G	A	1.80345e-06	-0.356215	0.0023
FBgn0051472	CG31472	protein_coding	3R	3R_3627092_SNP	3627092	A	G	7.57115e-06	0.424779	0.0002
FBgn0051472	CG31472	protein_coding	3R	3R_3639054_SNP	3639054	G	C	8.62308e-06	0.421467	0.0003
FBgn0051472	CG31472	protein_coding	3R	3R_3645837_SNP	3645837	C	T	8.62308e-06	0.421467	0.0003
FBgn0051472	CG31472	protein_coding	3R	3R_3579112_SNP	3579112	C	T	1.13604e-05	0.41748	0.0007
FBgn0051472	CG31472	protein_coding	3R	3R_3596394_SNP	3596394	G	C	1.13604e-05	0.41748	0.0007
FBgn0051472	CG31472	protein_coding	3R	3R_3614559_SNP	3614559	T	C	1.13604e-05	0.41748	0.0007
FBgn0051472	CG31472	protein_coding	3R	3R_3627096_SNP	3627096	T	G	1.13604e-05	0.41748	0.0007
FBgn0051472	CG31472	protein_coding	3R	3R_3632225_SNP	3632225	T	A	1.13604e-05	0.41748	0.0007
FBgn0051472	CG31472	protein_coding	3R	3R_3601009_SNP	3601009	A	C	1.14735e-05	0.457534	0.0007
FBgn0051472	CG31472	protein_coding	3R	3R_3633705_SNP	3633705	T	G	1.14735e-05	0.457534	0.0007
FBgn0051472	CG31472	protein_coding	3R	3R_3638905_SNP	3638905	G	A	1.14735e-05	0.457534	0.0007
FBgn0051472	CG31472	protein_coding	3R	3R_3625520_SNP	3625520	C	T	1.26379e-05	0.414575	0.0011
FBgn0051472	CG31472	protein_coding	3R	3R_3625541_SNP	3625541	G	A	1.26379e-05	0.414575	0.0011
FBgn0051472	CG31472	protein_coding	3R	3R_3636093_SNP	3636093	C	T	1.26379e-05	0.414575	0.0011
FBgn0051472	CG31472	protein_coding	3R	3R_3636187_SNP	3636187	C	T	1.26379e-05	0.414575	0.0011
FBgn0051472	CG31472	protein_coding	3R	3R_3636218_SNP	3636218	C	T	1.26379e-05	0.414575	0.0011
FBgn0051472	CG31472	protein_coding	3R	3R_3638897_SNP	3638897	T	C	1.26379e-05	0.414575	0.0011
FBgn0051472	CG31472	protein_coding	3R	3R_3639236_SNP	3639236	G	T	1.26379e-05	0.414575	0.0011
FBgn0051472	CG31472	protein_coding	3R	3R_3645772_SNP	3645772	A	G	1.26379e-05	0.414575	0.0011
FBgn0051472	CG31472	protein_coding	3R	3R_3631920_SNP	3631920	T	C	1.38684e-05	0.415966	0.0014
FBgn0051472	CG31472	protein_coding	3R	3R_3600984_SNP	3600984	C	A	1.40922e-05	0.41429	0.0016
FBgn0051472	CG31472	protein_coding	3R	3R_3636327_SNP	3636327	A	G	1.57648e-05	0.452346	0.0021
FBgn0051549	CG31549	protein_coding	3R	3R_1531231_SNP	1531231	T	A	1.06247e-06	0.943233	0.0005
FBgn0051549	CG31549	protein_coding	3R	3R_1498952_SNP	1498952	C	T	1.85864e-06	0.933252	0.0005
FBgn0051549	CG31549	protein_coding	3R	3R_1490310_SNP	1490310	C	T	1.88788e-06	0.932843	0.0005
FBgn0051549	CG31549	protein_coding	3R	3R_1513398_SNP	1513398	T	C	2.05592e-06	0.940104	0.0005
FBgn0051549	CG31549	protein_coding	3R	3R_1459974_SNP	1459974	A	G	2.79251e-06	-0.918228	0.0006
FBgn0051549	CG31549	protein_coding	3R	3R_1550437_SNP	1550437	A	T	3.14401e-06	-0.919168	0.0007
FBgn0051549	CG31549	protein_coding	3R	3R_1550441_SNP	1550441	A	G	3.14401e-06	-0.919168	0.0007
FBgn0051549	CG31549	protein_coding	3R	3R_1470254_SNP	1470254	C	A	7.56083e-06	0.946212	0.0014
FBgn0051549	CG31549	protein_coding	3R	3R_1458507_SNP	1458507	A	G	8.22579e-06	-0.786349	0.0014
FBgn0051549	CG31549	protein_coding	3R	3R_1459222_SNP	1459222	G	T	8.22579e-06	-0.786349	0.0014
FBgn0051549	CG31549	protein_coding	3R	3R_1458036_SNP	1458036	G	A	9.62089e-06	-0.790098	0.0018
FBgn0052068	CG32068	protein_coding	3L	3L_10656475_SNP	10656475	C	G	9.40345e-10	-0.888757	0.0001
FBgn0052068	CG32068	protein_coding	3L	3L_10656426_SNP	10656426	C	A	1.04667e-09	-0.897015	0.0001
FBgn0052267	CG32267	protein_coding	3L	3L_3471880_SNP	3471880	G	T	4.58346e-07	-0.258086	0.001
FBgn0052368	CG32368	protein_coding	3L	3L_7908473_SNP	7908473	G	A	1.15704e-08	-2.38846	0.0003
FBgn0052368	CG32368	protein_coding	3L	3L_7908940_SNP	7908940	C	T	5.01288e-07	-2.25759	0.0021
FBgn0052529	Hers	protein_coding	X	X_19798137_SNP	19798137	A	G	1.00823e-05	0.923388	0.001
FBgn0052529	Hers	protein_coding	X	X_19798384_SNP	19798384	C	A	1.17054e-05	0.801812	0.0014
FBgn0052529	Hers	protein_coding	X	X_19798937_SNP	19798937	G	A	1.17054e-05	0.801812	0.0014
FBgn0052529	Hers	protein_coding	X	X_19797564_SNP	19797564	G	A	1.45948e-05	0.908449	0.0019
FBgn0052529	Hers	protein_coding	X	X_19796334_SNP	19796334	C	A	1.62367e-05	0.907832	0.0023
FBgn0052817	CG32817	protein_coding	X	X_402523_SNP	402523	A	C	2.13875e-09	-2.43542	0.0001
FBgn0052817	CG32817	protein_coding	X	X_429374_SNP	429374	C	G	6.02397e-09	-2.30642	0.0001
FBgn0052817	CG32817	protein_coding	X	X_440325_SNP	440325	C	T	1.51274e-08	-2.33502	0.0001
FBgn0052817	CG32817	protein_coding	X	X_440330_SNP	440330	C	T	1.51274e-08	-2.33502	0.0001
FBgn0052817	CG32817	protein_coding	X	X_429800_SNP	429800	C	T	1.99604e-08	-2.30442	0.0001
FBgn0052817	CG32817	protein_coding	X	X_453070_SNP	453070	C	T	1.99604e-08	-2.30442	0.0001
FBgn0052817	CG32817	protein_coding	X	X_439305_SNP	439305	A	T	2.20285e-08	-2.34851	0.0001
FBgn0052817	CG32817	protein_coding	X	X_434671_SNP	434671	T	G	4.57265e-08	-2.26088	0.0001
FBgn0052817	CG32817	protein_coding	X	X_419002_SNP	419002	G	C	8.08375e-08	-2.21721	0.0002
FBgn0052817	CG32817	protein_coding	X	X_429739_SNP	429739	C	T	8.08375e-08	-2.21721	0.0002
FBgn0052817	CG32817	protein_coding	X	X_429830_SNP	429830	T	C	8.08375e-08	-2.21721	0.0002
FBgn0052817	CG32817	protein_coding	X	X_439277_SNP	439277	A	G	8.08375e-08	-2.21721	0.0002
FBgn0052817	CG32817	protein_coding	X	X_393225_SNP	393225	G	A	9.35256e-08	-2.35047	0.0002
FBgn0052817	CG32817	protein_coding	X	X_372286_SNP	372286	G	C	1.161e-07	-2.27754	0.0002
FBgn0052817	CG32817	protein_coding	X	X_429510_SNP	429510	G	C	1.18073e-07	-2.22841	0.0002
FBgn0052817	CG32817	protein_coding	X	X_463451_SNP	463451	C	T	1.25247e-07	-2.24463	0.0002
FBgn0052817	CG32817	protein_coding	X	X_453707_SNP	453707	C	A	1.2706e-07	-2.25621	0.0002
FBgn0052817	CG32817	protein_coding	X	X_453066_SNP	453066	G	A	1.40442e-07	-2.26672	0.0002
FBgn0052817	CG32817	protein_coding	X	X_393191_SNP	393191	A	G	1.7041e-07	-2.37298	0.0002
FBgn0052817	CG32817	protein_coding	X	X_372935_SNP	372935	T	G	1.845e-07	-2.23344	0.0002
FBgn0052817	CG32817	protein_coding	X	X_379089_SNP	379089	G	A	1.845e-07	-2.23344	0.0002
FBgn0052817	CG32817	protein_coding	X	X_379737_SNP	379737	A	G	1.845e-07	-2.23344	0.0002
FBgn0052817	CG32817	protein_coding	X	X_380250_SNP	380250	A	G	1.845e-07	-2.23344	0.0002
FBgn0052817	CG32817	protein_coding	X	X_384272_SNP	384272	A	T	1.845e-07	-2.23344	0.0002
FBgn0052817	CG32817	protein_coding	X	X_391621_SNP	391621	G	T	1.845e-07	-2.23344	0.0002
FBgn0052817	CG32817	protein_coding	X	X_392976_SNP	392976	T	A	1.845e-07	-2.23344	0.0002
FBgn0052817	CG32817	protein_coding	X	X_438959_SNP	438959	G	A	1.92541e-07	-2.20544	0.0002
FBgn0052817	CG32817	protein_coding	X	X_456474_SNP	456474	C	T	2.45449e-07	-2.18452	0.0002
FBgn0052817	CG32817	protein_coding	X	X_392340_SNP	392340	C	T	3.37491e-07	-2.22513	0.0002
FBgn0052817	CG32817	protein_coding	X	X_441947_SNP	441947	G	C	3.78685e-07	-2.19054	0.0002
FBgn0052817	CG32817	protein_coding	X	X_442676_SNP	442676	T	C	4.20571e-07	-2.1667	0.0002
FBgn0052817	CG32817	protein_coding	X	X_434614_SNP	434614	G	T	4.22275e-07	-2.21172	0.0002
FBgn0052817	CG32817	protein_coding	X	X_426761_SNP	426761	T	G	5.28614e-07	-2.1732	0.0003
FBgn0052817	CG32817	protein_coding	X	X_378499_SNP	378499	T	C	5.69363e-07	-2.19763	0.0003
FBgn0052817	CG32817	protein_coding	X	X_431338_SNP	431338	T	C	5.73897e-07	-2.16885	0.0003
FBgn0052817	CG32817	protein_coding	X	X_363219_SNP	363219	A	C	7.04364e-07	-2.18608	0.0004
FBgn0052817	CG32817	protein_coding	X	X_352673_SNP	352673	T	C	7.83204e-07	-2.20779	0.0004
FBgn0052817	CG32817	protein_coding	X	X_434801_SNP	434801	G	A	8.53128e-07	-2.1293	0.0005
FBgn0052817	CG32817	protein_coding	X	X_363903_SNP	363903	T	G	8.77994e-07	-2.17389	0.0005
FBgn0052817	CG32817	protein_coding	X	X_439944_SNP	439944	A	G	1.11891e-06	-2.13919	0.0006
FBgn0052817	CG32817	protein_coding	X	X_443709_SNP	443709	A	C	1.24114e-06	-2.20276	0.0006
FBgn0052817	CG32817	protein_coding	X	X_439186_SNP	439186	T	C	1.32787e-06	-2.12261	0.0006
FBgn0052817	CG32817	protein_coding	X	X_440912_SNP	440912	T	C	1.42317e-06	-2.1446	0.0006
FBgn0052817	CG32817	protein_coding	X	X_418999_SNP	418999	T	C	1.54755e-06	-2.09595	0.0006
FBgn0052817	CG32817	protein_coding	X	X_461122_SNP	461122	G	C	1.57267e-06	-2.08941	0.0006
FBgn0052817	CG32817	protein_coding	X	X_379490_SNP	379490	A	G	1.60346e-06	-2.17788	0.0006
FBgn0052817	CG32817	protein_coding	X	X_379748_SNP	379748	T	G	1.80433e-06	-2.19094	0.0006
FBgn0052817	CG32817	protein_coding	X	X_423745_SNP	423745	A	G	1.89463e-06	-2.07862	0.0006
FBgn0052817	CG32817	protein_coding	X	X_437130_SNP	437130	C	G	1.89463e-06	-2.07862	0.0006
FBgn0052817	CG32817	protein_coding	X	X_438239_SNP	438239	A	G	1.89463e-06	-2.07862	0.0006
FBgn0052817	CG32817	protein_coding	X	X_439456_SNP	439456	C	A	1.89463e-06	-2.07862	0.0006
FBgn0052817	CG32817	protein_coding	X	X_439481_SNP	439481	C	G	1.89463e-06	-2.07862	0.0006
FBgn0052817	CG32817	protein_coding	X	X_440313_SNP	440313	G	A	1.89463e-06	-2.07862	0.0006
FBgn0052817	CG32817	protein_coding	X	X_440722_SNP	440722	A	G	1.89463e-06	-2.07862	0.0006
FBgn0052817	CG32817	protein_coding	X	X_442127_SNP	442127	C	G	1.89463e-06	-2.07862	0.0006
FBgn0052817	CG32817	protein_coding	X	X_442551_SNP	442551	A	C	1.89463e-06	-2.07862	0.0006
FBgn0052817	CG32817	protein_coding	X	X_456756_SNP	456756	T	C	1.89463e-06	-2.07862	0.0006
FBgn0052817	CG32817	protein_coding	X	X_439119_SNP	439119	A	G	1.98889e-06	-2.07578	0.0007
FBgn0052817	CG32817	protein_coding	X	X_439047_SNP	439047	A	T	2.09708e-06	-2.12332	0.0007
FBgn0052817	CG32817	protein_coding	X	X_439146_SNP	439146	T	G	2.09708e-06	-2.12332	0.0007
FBgn0052817	CG32817	protein_coding	X	X_370400_SNP	370400	C	G	2.17339e-06	-2.14106	0.0007
FBgn0052817	CG32817	protein_coding	X	X_385182_SNP	385182	T	C	2.17339e-06	-2.14106	0.0007
FBgn0052817	CG32817	protein_coding	X	X_393153_SNP	393153	C	T	2.17339e-06	-2.14106	0.0007
FBgn0052817	CG32817	protein_coding	X	X_400321_SNP	400321	C	T	2.17339e-06	2.14106	0.0007
FBgn0052817	CG32817	protein_coding	X	X_410017_SNP	410017	G	A	2.81248e-06	-2.03464	0.0009
FBgn0052817	CG32817	protein_coding	X	X_391101_SNP	391101	T	A	2.84519e-06	-2.16248	0.0009
FBgn0052817	CG32817	protein_coding	X	X_354281_SNP	354281	A	G	3.40213e-06	-2.06644	0.001
FBgn0052817	CG32817	protein_coding	X	X_431033_SNP	431033	G	C	3.40487e-06	-2.11986	0.001
FBgn0052817	CG32817	protein_coding	X	X_457442_SNP	457442	G	C	3.42712e-06	-2.01076	0.001
FBgn0052817	CG32817	protein_coding	X	X_363654_SNP	363654	A	G	3.49521e-06	-2.14924	0.0012
FBgn0052817	CG32817	protein_coding	X	X_443650_SNP	443650	G	A	4.06449e-06	-2.08047	0.0013
FBgn0052817	CG32817	protein_coding	X	X_434457_SNP	434457	C	T	4.36168e-06	-1.99597	0.0013
FBgn0052817	CG32817	protein_coding	X	X_410100_SNP	410100	A	C	4.72227e-06	-2.02845	0.0013
FBgn0052817	CG32817	protein_coding	X	X_438391_SNP	438391	G	A	4.72751e-06	-2.04564	0.0013
FBgn0052817	CG32817	protein_coding	X	X_444405_SNP	444405	T	C	4.72751e-06	-2.04564	0.0013
FBgn0052817	CG32817	protein_coding	X	X_410775_SNP	410775	T	C	4.92076e-06	-2.1482	0.0013
FBgn0052817	CG32817	protein_coding	X	X_434843_SNP	434843	T	G	5.40776e-06	-2.04807	0.0014
FBgn0052817	CG32817	protein_coding	X	X_437447_SNP	437447	A	G	5.54164e-06	-2.03536	0.0014
FBgn0052817	CG32817	protein_coding	X	X_439407_SNP	439407	T	A	5.54164e-06	-2.03536	0.0014
FBgn0052817	CG32817	protein_coding	X	X_435188_SNP	435188	A	T	6.1059e-06	-2.02901	0.0015
FBgn0052817	CG32817	protein_coding	X	X_457329_SNP	457329	T	A	6.1059e-06	-2.02901	0.0015
FBgn0052817	CG32817	protein_coding	X	X_384972_SNP	384972	C	T	6.84878e-06	-2.08475	0.0017
FBgn0052817	CG32817	protein_coding	X	X_456858_SNP	456858	C	T	7.22839e-06	-2.09024	0.0017
FBgn0052817	CG32817	protein_coding	X	X_456999_SNP	456999	C	T	7.51069e-06	-2.06741	0.0018
FBgn0052817	CG32817	protein_coding	X	X_435465_SNP	435465	T	A	7.58198e-06	-2.03933	0.0018
FBgn0052817	CG32817	protein_coding	X	X_439612_SNP	439612	A	G	9.01828e-06	-2.02908	0.002
FBgn0052817	CG32817	protein_coding	X	X_443477_SNP	443477	T	G	1.00992e-05	-1.95332	0.0021
FBgn0052817	CG32817	protein_coding	X	X_435242_SNP	435242	T	G	1.12502e-05	-1.98765	0.0022
FBgn0053276	CG33276	protein_coding	3L	3L_7537975_SNP	7537975	A	C	1.04083e-06	-0.364573	0.0008
FBgn0053319	CR33319	pseudogene	2L	2L_20888451_SNP	20888451	A	T	1.86926e-12	3.71055	0.0007
FBgn0053319	CR33319	pseudogene	2L	2L_20896792_SNP	20896792	A	T	2.36399e-12	-3.70387	0.0008
FBgn0053319	CR33319	pseudogene	2L	2L_20889403_SNP	20889403	T	C	2.36399e-12	3.70387	0.0008
FBgn0053319	CR33319	pseudogene	2L	2L_20890628_SNP	20890628	G	A	2.36399e-12	3.70387	0.0008
FBgn0053319	CR33319	pseudogene	2L	2L_20890992_SNP	20890992	C	T	2.36399e-12	3.70387	0.0008
FBgn0053319	CR33319	pseudogene	2L	2L_20899246_SNP	20899246	C	T	2.36399e-12	3.70387	0.0008
FBgn0053319	CR33319	pseudogene	2L	2L_20904728_SNP	20904728	C	A	2.36399e-12	3.70387	0.0008
FBgn0053319	CR33319	pseudogene	2L	2L_20904933_SNP	20904933	A	G	2.36399e-12	3.70387	0.0008
FBgn0053319	CR33319	pseudogene	2L	2L_20905494_SNP	20905494	A	G	2.36399e-12	3.70387	0.0008
FBgn0053319	CR33319	pseudogene	2L	2L_20905500_SNP	20905500	A	T	2.36399e-12	3.70387	0.0008
FBgn0053319	CR33319	pseudogene	2L	2L_20909935_SNP	20909935	G	A	2.36399e-12	3.70387	0.0008
FBgn0053319	CR33319	pseudogene	2L	2L_20916089_SNP	20916089	T	C	2.36399e-12	3.70387	0.0008
FBgn0053319	CR33319	pseudogene	2L	2L_20916143_SNP	20916143	A	G	2.36399e-12	3.70387	0.0008
FBgn0053319	CR33319	pseudogene	2L	2L_20927925_SNP	20927925	G	A	2.36399e-12	3.70387	0.0008
FBgn0053319	CR33319	pseudogene	2L	2L_20930291_SNP	20930291	G	A	2.36399e-12	3.70387	0.0008
FBgn0053319	CR33319	pseudogene	2L	2L_20931678_SNP	20931678	C	T	2.36399e-12	3.70387	0.0008
FBgn0053319	CR33319	pseudogene	2L	2L_20884318_SNP	20884318	C	T	4.3769e-12	3.69287	0.0014
FBgn0053319	CR33319	pseudogene	2L	2L_20896698_SNP	20896698	C	G	4.3769e-12	3.69287	0.0014
FBgn0053319	CR33319	pseudogene	2L	2L_20900935_SNP	20900935	G	T	4.3769e-12	3.69287	0.0014
FBgn0053319	CR33319	pseudogene	2L	2L_20903956_SNP	20903956	G	T	4.3769e-12	3.69287	0.0014
FBgn0053319	CR33319	pseudogene	2L	2L_20878208_SNP	20878208	C	G	4.65976e-12	3.6839	0.0014
FBgn0053319	CR33319	pseudogene	2L	2L_20879332_SNP	20879332	T	A	4.65976e-12	-3.6839	0.0014
FBgn0053319	CR33319	pseudogene	2L	2L_20921314_SNP	20921314	C	G	6.63516e-12	3.68016	0.0021
FBgn0053505	U3-55K	protein_coding	2R	2R_10748218_SNP	10748218	C	G	9.06143e-07	0.533183	0.0015
FBgn0053556	form3	protein_coding	3L	3L_7021707_SNP	7021707	C	T	4.4463e-08	-1.53099	0.002
FBgn0054015	CG34015	protein_coding	X	X_16343083_SNP	16343083	G	T	3.36897e-12	-1.53196	0.0001
FBgn0054015	CG34015	protein_coding	X	X_16343348_SNP	16343348	T	A	3.62887e-10	-1.40101	0.0001
FBgn0054015	CG34015	protein_coding	X	X_16344788_SNP	16344788	G	A	3.62887e-10	-1.40101	0.0001
FBgn0054015	CG34015	protein_coding	X	X_16338819_SNP	16338819	C	A	5.0159e-10	-1.50196	0.0001
FBgn0054015	CG34015	protein_coding	X	X_16343387_SNP	16343387	C	T	1.7034e-09	-1.43504	0.0001
FBgn0054015	CG34015	protein_coding	X	X_16344746_SNP	16344746	A	T	4.37981e-09	-1.35535	0.0001
FBgn0054015	CG34015	protein_coding	X	X_16343490_SNP	16343490	G	A	1.9539e-07	-1.32208	0.0004
FBgn0063384	snoRNA:U29:54Eb	snoRNA	2R	2R_13598343_SNP	13598343	G	T	1.63643e-06	-1.36467	0.002
FBgn0083984	CG34148	protein_coding	3R	3R_17669285_SNP	17669285	C	G	8.6005e-08	-1.97755	0.0006
FBgn0085337	CG34308	protein_coding	3R	3R_8908902_SNP	8908902	G	T	1.37267e-11	-2.21321	0.0002
FBgn0085337	CG34308	protein_coding	3R	3R_8929832_SNP	8929832	A	C	9.18646e-11	2.18657	0.0002
FBgn0085337	CG34308	protein_coding	3R	3R_8945673_SNP	8945673	T	C	5.91633e-10	2.47991	0.0002
FBgn0085337	CG34308	protein_coding	3R	3R_8965659_SNP	8965659	G	A	6.22732e-10	2.47833	0.0002
FBgn0085337	CG34308	protein_coding	3R	3R_8908361_SNP	8908361	G	A	6.27674e-10	-2.46738	0.0002
FBgn0085337	CG34308	protein_coding	3R	3R_8894139_SNP	8894139	C	A	6.27674e-10	2.46738	0.0002
FBgn0085337	CG34308	protein_coding	3R	3R_8895470_SNP	8895470	C	A	6.27674e-10	2.46738	0.0002
FBgn0085337	CG34308	protein_coding	3R	3R_8899649_SNP	8899649	C	T	6.27674e-10	2.46738	0.0002
FBgn0085337	CG34308	protein_coding	3R	3R_8900125_SNP	8900125	G	A	6.27674e-10	2.46738	0.0002
FBgn0085337	CG34308	protein_coding	3R	3R_8906913_SNP	8906913	T	A	6.27674e-10	2.46738	0.0002
FBgn0085337	CG34308	protein_coding	3R	3R_8912104_SNP	8912104	T	C	6.27674e-10	2.46738	0.0002
FBgn0085337	CG34308	protein_coding	3R	3R_8913715_SNP	8913715	T	A	6.27674e-10	2.46738	0.0002
FBgn0085337	CG34308	protein_coding	3R	3R_8926260_SNP	8926260	T	A	6.27674e-10	2.46738	0.0002
FBgn0085337	CG34308	protein_coding	3R	3R_8926266_SNP	8926266	T	A	6.27674e-10	2.46738	0.0002
FBgn0085337	CG34308	protein_coding	3R	3R_8926402_SNP	8926402	G	A	6.27674e-10	2.46738	0.0002
FBgn0085337	CG34308	protein_coding	3R	3R_8928183_SNP	8928183	G	T	6.27674e-10	2.46738	0.0002
FBgn0085337	CG34308	protein_coding	3R	3R_8928451_SNP	8928451	C	G	6.27674e-10	2.46738	0.0002
FBgn0085337	CG34308	protein_coding	3R	3R_8942750_SNP	8942750	C	T	6.27674e-10	2.46738	0.0002
FBgn0085337	CG34308	protein_coding	3R	3R_8953509_SNP	8953509	C	G	6.27674e-10	2.46738	0.0002
FBgn0085337	CG34308	protein_coding	3R	3R_8908778_SNP	8908778	C	A	8.21269e-10	2.19943	0.0002
FBgn0085337	CG34308	protein_coding	3R	3R_8955269_SNP	8955269	C	A	8.21269e-10	2.19943	0.0002
FBgn0085337	CG34308	protein_coding	3R	3R_8863239_SNP	8863239	C	T	8.42731e-10	2.46889	0.0002
FBgn0085337	CG34308	protein_coding	3R	3R_8895461_SNP	8895461	G	T	8.54773e-10	2.46844	0.0002
FBgn0085337	CG34308	protein_coding	3R	3R_8898885_SNP	8898885	G	T	8.54773e-10	2.46844	0.0002
FBgn0085337	CG34308	protein_coding	3R	3R_8895745_SNP	8895745	A	C	2.11605e-09	2.43875	0.0002
FBgn0085337	CG34308	protein_coding	3R	3R_8895750_SNP	8895750	C	A	2.11605e-09	2.43875	0.0002
FBgn0085337	CG34308	protein_coding	3R	3R_8929806_SNP	8929806	T	C	2.11605e-09	2.43875	0.0002
FBgn0085337	CG34308	protein_coding	3R	3R_8926243_SNP	8926243	G	T	2.37263e-09	2.43485	0.0002
FBgn0085337	CG34308	protein_coding	3R	3R_8925994_SNP	8925994	C	T	3.20678e-09	2.17079	0.0002
FBgn0085337	CG34308	protein_coding	3R	3R_8915027_SNP	8915027	C	A	3.38852e-09	2.42247	0.0002
FBgn0085337	CG34308	protein_coding	3R	3R_8933787_SNP	8933787	A	G	3.38852e-09	2.42247	0.0002
FBgn0085337	CG34308	protein_coding	3R	3R_8926275_SNP	8926275	C	A	4.23529e-09	2.17461	0.0002
FBgn0085337	CG34308	protein_coding	3R	3R_8923821_SNP	8923821	C	T	1.00905e-08	2.55477	0.0002
FBgn0085337	CG34308	protein_coding	3R	3R_8935138_SNP	8935138	C	T	1.00905e-08	2.55477	0.0002
FBgn0085337	CG34308	protein_coding	3R	3R_8942193_SNP	8942193	A	T	1.00905e-08	2.55477	0.0002
FBgn0085337	CG34308	protein_coding	3R	3R_8950409_SNP	8950409	G	T	1.00905e-08	2.55477	0.0002
FBgn0085337	CG34308	protein_coding	3R	3R_8929230_SNP	8929230	C	G	1.2028e-08	1.99101	0.0002
FBgn0085337	CG34308	protein_coding	3R	3R_8941508_SNP	8941508	T	A	1.44403e-08	2.23016	0.0002
FBgn0085337	CG34308	protein_coding	3R	3R_8924416_SNP	8924416	A	T	1.46128e-08	2.53928	0.0002
FBgn0085337	CG34308	protein_coding	3R	3R_8929414_SNP	8929414	G	T	1.46128e-08	2.53928	0.0002
FBgn0085337	CG34308	protein_coding	3R	3R_8933946_SNP	8933946	G	C	1.46128e-08	2.53928	0.0002
FBgn0085337	CG34308	protein_coding	3R	3R_8908890_SNP	8908890	T	A	1.87116e-08	-1.96858	0.0002
FBgn0085337	CG34308	protein_coding	3R	3R_8915043_SNP	8915043	T	G	2.62004e-08	2.05259	0.0003
FBgn0085337	CG34308	protein_coding	3R	3R_8905482_SNP	8905482	G	A	4.72875e-08	-2.03061	0.0003
FBgn0085337	CG34308	protein_coding	3R	3R_8923033_SNP	8923033	C	A	8.73004e-08	2.15799	0.0005
FBgn0085337	CG34308	protein_coding	3R	3R_8929435_SNP	8929435	A	G	8.73004e-08	2.15799	0.0005
FBgn0085337	CG34308	protein_coding	3R	3R_8932836_SNP	8932836	G	A	8.73004e-08	2.15799	0.0005
FBgn0085337	CG34308	protein_coding	3R	3R_8935454_SNP	8935454	A	T	8.73004e-08	2.15799	0.0005
FBgn0085337	CG34308	protein_coding	3R	3R_8935472_SNP	8935472	C	G	8.73004e-08	2.15799	0.0005
FBgn0085337	CG34308	protein_coding	3R	3R_8935473_SNP	8935473	G	A	8.73004e-08	2.15799	0.0005
FBgn0085337	CG34308	protein_coding	3R	3R_8867541_SNP	8867541	C	A	1.07225e-07	2.04347	0.0006
FBgn0085337	CG34308	protein_coding	3R	3R_8867542_SNP	8867542	C	T	1.07225e-07	2.04347	0.0006
FBgn0085337	CG34308	protein_coding	3R	3R_8904113_SNP	8904113	T	G	1.17222e-07	2.15645	0.0007
FBgn0085337	CG34308	protein_coding	3R	3R_8925870_SNP	8925870	G	C	1.32463e-07	1.96131	0.0008
FBgn0085337	CG34308	protein_coding	3R	3R_8890690_SNP	8890690	T	C	1.36783e-07	2.14954	0.0008
FBgn0085337	CG34308	protein_coding	3R	3R_8890435_SNP	8890435	C	T	1.38455e-07	1.98774	0.0008
FBgn0085337	CG34308	protein_coding	3R	3R_8891513_SNP	8891513	G	A	1.8629e-07	1.83154	0.0008
FBgn0085337	CG34308	protein_coding	3R	3R_8891514_SNP	8891514	T	A	1.8629e-07	1.83154	0.0008
FBgn0085337	CG34308	protein_coding	3R	3R_8891589_SNP	8891589	C	G	1.8629e-07	1.83154	0.0008
FBgn0085337	CG34308	protein_coding	3R	3R_8891591_SNP	8891591	G	A	1.8629e-07	1.83154	0.0008
FBgn0085337	CG34308	protein_coding	3R	3R_8865513_SNP	8865513	A	G	1.98142e-07	2.12136	0.0008
FBgn0085337	CG34308	protein_coding	3R	3R_8866859_SNP	8866859	G	A	1.98142e-07	2.12136	0.0008
FBgn0085337	CG34308	protein_coding	3R	3R_8866923_SNP	8866923	T	C	1.98142e-07	2.12136	0.0008
FBgn0085337	CG34308	protein_coding	3R	3R_8867109_SNP	8867109	C	G	1.98142e-07	2.12136	0.0008
FBgn0085337	CG34308	protein_coding	3R	3R_8867170_SNP	8867170	T	C	1.98142e-07	2.12136	0.0008
FBgn0085337	CG34308	protein_coding	3R	3R_8867486_SNP	8867486	A	T	1.98142e-07	2.12136	0.0008
FBgn0085337	CG34308	protein_coding	3R	3R_8867556_SNP	8867556	G	T	1.98142e-07	2.12136	0.0008
FBgn0085337	CG34308	protein_coding	3R	3R_8867779_SNP	8867779	G	T	1.98142e-07	2.12136	0.0008
FBgn0085337	CG34308	protein_coding	3R	3R_8868245_SNP	8868245	C	A	1.98142e-07	2.12136	0.0008
FBgn0085337	CG34308	protein_coding	3R	3R_8868755_SNP	8868755	C	G	1.98142e-07	2.12136	0.0008
FBgn0085337	CG34308	protein_coding	3R	3R_8869262_SNP	8869262	C	T	1.98142e-07	2.12136	0.0008
FBgn0085337	CG34308	protein_coding	3R	3R_8872862_SNP	8872862	A	C	1.98142e-07	2.12136	0.0008
FBgn0085337	CG34308	protein_coding	3R	3R_8874777_SNP	8874777	T	A	1.98142e-07	2.12136	0.0008
FBgn0085337	CG34308	protein_coding	3R	3R_8883018_SNP	8883018	T	C	1.98142e-07	2.12136	0.0008
FBgn0085337	CG34308	protein_coding	3R	3R_8886986_SNP	8886986	G	A	1.98142e-07	2.12136	0.0008
FBgn0085337	CG34308	protein_coding	3R	3R_8888028_SNP	8888028	G	A	1.98142e-07	2.12136	0.0008
FBgn0085337	CG34308	protein_coding	3R	3R_8893006_SNP	8893006	C	A	1.98142e-07	2.12136	0.0008
FBgn0085337	CG34308	protein_coding	3R	3R_8893044_SNP	8893044	A	T	1.98142e-07	2.12136	0.0008
FBgn0085337	CG34308	protein_coding	3R	3R_8893801_SNP	8893801	A	T	1.98142e-07	2.12136	0.0008
FBgn0085337	CG34308	protein_coding	3R	3R_8877410_SNP	8877410	G	A	2.00891e-07	2.13194	0.0008
FBgn0085337	CG34308	protein_coding	3R	3R_8877455_SNP	8877455	T	A	2.00891e-07	2.13194	0.0008
FBgn0085337	CG34308	protein_coding	3R	3R_8944361_SNP	8944361	T	A	2.12029e-07	2.12942	0.0008
FBgn0085337	CG34308	protein_coding	3R	3R_8868586_SNP	8868586	C	A	2.42238e-07	1.86598	0.001
FBgn0085337	CG34308	protein_coding	3R	3R_8868681_SNP	8868681	C	T	2.42238e-07	1.86598	0.001
FBgn0085337	CG34308	protein_coding	3R	3R_8920100_SNP	8920100	G	T	2.48041e-07	2.03169	0.001
FBgn0085337	CG34308	protein_coding	3R	3R_8865603_SNP	8865603	T	C	2.94594e-07	2.11382	0.0013
FBgn0085337	CG34308	protein_coding	3R	3R_8918584_SNP	8918584	G	A	4.13158e-07	1.99539	0.0018
FBgn0085337	CG34308	protein_coding	3R	3R_8948981_SNP	8948981	G	T	4.13158e-07	1.99539	0.0018
FBgn0085337	CG34308	protein_coding	3R	3R_8955626_SNP	8955626	G	A	4.13158e-07	1.99539	0.0018
FBgn0085337	CG34308	protein_coding	3R	3R_8910719_SNP	8910719	G	A	4.29179e-07	2.37378	0.0018
FBgn0085337	CG34308	protein_coding	3R	3R_8926369_SNP	8926369	C	G	4.29179e-07	2.37378	0.0018
FBgn0085337	CG34308	protein_coding	3R	3R_8949701_SNP	8949701	T	C	4.45323e-07	1.85363	0.0019
FBgn0085337	CG34308	protein_coding	3R	3R_8890432_SNP	8890432	T	A	4.97162e-07	1.86359	0.002
FBgn0085337	CG34308	protein_coding	3R	3R_8890440_SNP	8890440	A	G	4.97162e-07	1.86359	0.002
FBgn0085452	CG34423	protein_coding	2R	2R_19246256_SNP	19246256	C	A	4.09426e-13	-2.77151	0.0001
FBgn0085452	CG34423	protein_coding	2R	2R_19148708_SNP	19148708	G	A	2.22934e-08	-2.90704	0.0015
FBgn0086253	rumi	protein_coding	3R	3R_18574871_SNP	18574871	A	G	1.56574e-12	-1.05556	0.0001
FBgn0086253	rumi	protein_coding	3R	3R_18574938_SNP	18574938	A	C	1.56574e-12	-1.05556	0.0001
FBgn0086253	rumi	protein_coding	3R	3R_18574907_SNP	18574907	T	C	2.75676e-11	-1.07442	0.0001
FBgn0086445	l(2)37Cd	protein_coding	2L	2L_19115206_SNP	19115206	G	A	5.29057e-07	0.642948	0.0001
FBgn0086445	l(2)37Cd	protein_coding	2L	2L_19111608_SNP	19111608	A	T	8.34483e-07	0.648938	0.0003
FBgn0086445	l(2)37Cd	protein_coding	2L	2L_19129752_SNP	19129752	C	T	1.31984e-06	-0.605163	0.0004
FBgn0086445	l(2)37Cd	protein_coding	2L	2L_19129740_SNP	19129740	C	T	1.85583e-06	-0.591787	0.0007
FBgn0086445	l(2)37Cd	protein_coding	2L	2L_19124856_SNP	19124856	T	C	2.37191e-06	0.602878	0.0008
FBgn0086445	l(2)37Cd	protein_coding	2L	2L_19144122_SNP	19144122	A	G	2.92781e-06	0.59803	0.001
FBgn0086445	l(2)37Cd	protein_coding	2L	2L_19128989_SNP	19128989	G	A	3.04905e-06	-0.596535	0.001
FBgn0086445	l(2)37Cd	protein_coding	2L	2L_19113327_SNP	19113327	A	G	3.59749e-06	0.587588	0.0013
FBgn0086694	Bre1	protein_coding	3L	3L_5782842_SNP	5782842	C	A	6.70449e-09	-0.681093	0.0001
FBgn0250830	CG12547	protein_coding	2R	2R_674043_SNP	674043	T	A	1.15184e-07	-0.534937	0.0001
FBgn0250830	CG12547	protein_coding	2R	2R_678468_SNP	678468	G	A	2.35594e-07	-0.516059	0.0001
FBgn0250830	CG12547	protein_coding	2R	2R_766669_SNP	766669	G	A	2.62609e-06	-0.526851	0.0001
FBgn0250830	CG12547	protein_coding	2R	2R_713307_SNP	713307	T	G	4.64714e-06	-0.463164	0.0002
FBgn0250830	CG12547	protein_coding	2R	2R_713789_SNP	713789	G	A	4.64714e-06	-0.463164	0.0002
FBgn0250830	CG12547	protein_coding	2R	2R_717478_SNP	717478	T	C	4.64714e-06	-0.463164	0.0002
FBgn0250830	CG12547	protein_coding	2R	2R_717865_SNP	717865	A	C	4.64714e-06	-0.463164	0.0002
FBgn0250830	CG12547	protein_coding	2R	2R_719493_SNP	719493	A	C	4.64714e-06	-0.463164	0.0002
FBgn0250830	CG12547	protein_coding	2R	2R_719494_SNP	719494	A	C	4.64714e-06	-0.463164	0.0002
FBgn0250830	CG12547	protein_coding	2R	2R_738440_SNP	738440	G	A	4.64714e-06	-0.463164	0.0002
FBgn0250830	CG12547	protein_coding	2R	2R_704058_SNP	704058	G	A	5.30989e-06	-0.512414	0.0003
FBgn0250830	CG12547	protein_coding	2R	2R_684765_SNP	684765	G	T	7.11718e-06	-0.533493	0.0003
FBgn0250830	CG12547	protein_coding	2R	2R_768095_SNP	768095	C	T	7.76347e-06	-0.503162	0.0003
FBgn0250830	CG12547	protein_coding	2R	2R_677339_SNP	677339	G	T	8.82007e-06	-0.489928	0.0004
FBgn0250830	CG12547	protein_coding	2R	2R_703977_SNP	703977	A	T	1.36759e-05	-0.521616	0.0009
FBgn0259173	corn	protein_coding	3L	3L_7146982_SNP	7146982	A	C	3.09594e-07	0.534829	0.0002
FBgn0259224	CG42324	protein_coding	3L	3L_3510950_SNP	3510950	A	T	4.01197e-09	1.56347	0.0001
FBgn0260397	Su(var)3-3	protein_coding	3L	3L_20204081_SNP	20204081	C	T	4.34314e-07	0.57953	0.0007
FBgn0260397	Su(var)3-3	protein_coding	3L	3L_20202750_SNP	20202750	A	G	3.2578e-06	0.566621	0.002
FBgn0260397	Su(var)3-3	protein_coding	3L	3L_20202754_SNP	20202754	T	C	3.2578e-06	0.566621	0.002
FBgn0260397	Su(var)3-3	protein_coding	3L	3L_20202896_SNP	20202896	T	A	3.2578e-06	0.566621	0.002
FBgn0260397	Su(var)3-3	protein_coding	3L	3L_20219481_SNP	20219481	A	C	3.57315e-06	0.531777	0.0022
FBgn0260397	Su(var)3-3	protein_coding	3L	3L_20219738_SNP	20219738	G	A	3.57315e-06	0.531777	0.0022
FBgn0260397	Su(var)3-3	protein_coding	3L	3L_20219875_SNP	20219875	C	A	3.57315e-06	0.531777	0.0022
FBgn0260397	Su(var)3-3	protein_coding	3L	3L_20220242_SNP	20220242	A	G	3.57315e-06	0.531777	0.0022
FBgn0260397	Su(var)3-3	protein_coding	3L	3L_20222048_SNP	20222048	G	A	3.57315e-06	0.531777	0.0022
FBgn0260397	Su(var)3-3	protein_coding	3L	3L_20222231_SNP	20222231	C	G	3.57315e-06	0.531777	0.0022
FBgn0260874	Ir76a	protein_coding	3L	3L_19793014_SNP	19793014	T	A	3.8691e-13	2.92417	0.0001
FBgn0260874	Ir76a	protein_coding	3L	3L_19794455_SNP	19794455	T	A	3.8691e-13	2.92417	0.0001
FBgn0260874	Ir76a	protein_coding	3L	3L_19701527_SNP	19701527	A	G	8.76558e-08	-2.61146	0.0001
FBgn0260874	Ir76a	protein_coding	3L	3L_19701528_SNP	19701528	G	A	8.76558e-08	-2.61146	0.0001
FBgn0260960	Baldspot	protein_coding	3L	3L_16582098_SNP	16582098	T	G	1.20505e-07	0.338151	0.0019
FBgn0261108	Atg13	protein_coding	3R	3R_4193106_SNP	4193106	T	A	9.49937e-06	0.460828	0.0015
FBgn0261269	conv	protein_coding	2R	2R_10162047_SNP	10162047	C	T	1.02866e-06	0.430827	0.002
FBgn0261269	conv	protein_coding	2R	2R_10162125_SNP	10162125	C	A	1.02866e-06	0.430827	0.002
FBgn0261446	CG13377	protein_coding	X	X_175016_SNP	175016	A	C	1.04134e-05	-1.78413	0.0002
FBgn0261446	CG13377	protein_coding	X	X_54811_SNP	54811	T	G	1.20075e-05	-1.59032	0.0002
FBgn0261446	CG13377	protein_coding	X	X_56662_SNP	56662	G	A	1.20075e-05	-1.59032	0.0002
FBgn0261446	CG13377	protein_coding	X	X_77529_SNP	77529	A	G	1.20075e-05	-1.59032	0.0002
FBgn0261446	CG13377	protein_coding	X	X_91354_SNP	91354	C	T	1.20075e-05	-1.59032	0.0002
FBgn0261446	CG13377	protein_coding	X	X_92157_SNP	92157	A	G	1.20075e-05	-1.59032	0.0002
FBgn0261446	CG13377	protein_coding	X	X_95415_SNP	95415	A	T	1.20075e-05	-1.59032	0.0002
FBgn0261446	CG13377	protein_coding	X	X_142167_SNP	142167	A	G	1.20075e-05	-1.59032	0.0002
FBgn0261446	CG13377	protein_coding	X	X_153084_SNP	153084	T	C	1.20075e-05	-1.59032	0.0002
FBgn0261446	CG13377	protein_coding	X	X_155350_SNP	155350	C	G	1.20075e-05	-1.59032	0.0002
FBgn0261446	CG13377	protein_coding	X	X_157269_SNP	157269	G	T	1.20075e-05	-1.59032	0.0002
FBgn0261446	CG13377	protein_coding	X	X_179437_SNP	179437	T	A	1.20075e-05	-1.59032	0.0002
FBgn0261446	CG13377	protein_coding	X	X_185762_SNP	185762	T	A	1.20075e-05	-1.59032	0.0002
FBgn0261446	CG13377	protein_coding	X	X_186463_SNP	186463	T	C	1.20075e-05	-1.59032	0.0002
FBgn0261446	CG13377	protein_coding	X	X_198996_SNP	198996	C	G	1.20075e-05	-1.59032	0.0002
FBgn0261446	CG13377	protein_coding	X	X_199208_SNP	199208	A	G	1.20075e-05	-1.59032	0.0002
FBgn0261446	CG13377	protein_coding	X	X_203313_SNP	203313	A	C	1.20075e-05	-1.59032	0.0002
FBgn0261446	CG13377	protein_coding	X	X_204108_SNP	204108	C	T	1.20075e-05	-1.59032	0.0002
FBgn0261446	CG13377	protein_coding	X	X_218166_SNP	218166	T	C	1.20075e-05	-1.59032	0.0002
FBgn0261446	CG13377	protein_coding	X	X_218743_SNP	218743	C	T	1.20075e-05	-1.59032	0.0002
FBgn0261446	CG13377	protein_coding	X	X_221813_SNP	221813	C	G	1.20075e-05	-1.59032	0.0002
FBgn0261446	CG13377	protein_coding	X	X_222311_SNP	222311	C	G	1.20075e-05	-1.59032	0.0002
FBgn0261446	CG13377	protein_coding	X	X_228308_SNP	228308	C	G	1.20075e-05	-1.59032	0.0002
FBgn0261446	CG13377	protein_coding	X	X_77836_SNP	77836	A	T	2.05291e-05	-1.57272	0.0008
FBgn0261446	CG13377	protein_coding	X	X_70475_SNP	70475	A	G	2.14182e-05	-1.57018	0.0008
FBgn0261446	CG13377	protein_coding	X	X_204967_SNP	204967	T	C	2.14182e-05	-1.57018	0.0008
FBgn0261446	CG13377	protein_coding	X	X_162942_SNP	162942	G	C	2.16319e-05	-1.58417	0.0008
FBgn0261446	CG13377	protein_coding	X	X_158084_SNP	158084	T	G	2.47687e-05	-1.59815	0.001
FBgn0261446	CG13377	protein_coding	X	X_218859_SNP	218859	T	G	2.98777e-05	-1.54989	0.0011
FBgn0261446	CG13377	protein_coding	X	X_226217_SNP	226217	G	A	2.98777e-05	-1.54989	0.0011
FBgn0261446	CG13377	protein_coding	X	X_143725_SNP	143725	T	A	3.11737e-05	-1.54725	0.0011
FBgn0261446	CG13377	protein_coding	X	X_217895_SNP	217895	G	T	3.11737e-05	-1.54725	0.0011
FBgn0261446	CG13377	protein_coding	X	X_152886_SNP	152886	T	A	3.32823e-05	-1.62664	0.0011
FBgn0261446	CG13377	protein_coding	X	X_72983_SNP	72983	A	G	3.67403e-05	-1.67152	0.0012
FBgn0261446	CG13377	protein_coding	X	X_56826_SNP	56826	G	C	4.06151e-05	-1.56658	0.0013
FBgn0261446	CG13377	protein_coding	X	X_149898_SNP	149898	A	G	4.06151e-05	-1.56658	0.0013
FBgn0261446	CG13377	protein_coding	X	X_176658_SNP	176658	C	A	4.06151e-05	-1.56658	0.0013
FBgn0261446	CG13377	protein_coding	X	X_219261_SNP	219261	G	C	4.06151e-05	-1.56658	0.0013
FBgn0261446	CG13377	protein_coding	X	X_228934_SNP	228934	T	C	4.06151e-05	-1.56658	0.0013
FBgn0261446	CG13377	protein_coding	X	X_203894_SNP	203894	A	C	4.75514e-05	-1.56868	0.0014
FBgn0261446	CG13377	protein_coding	X	X_223377_SNP	223377	G	T	5.37492e-05	-1.52645	0.0018
FBgn0261446	CG13377	protein_coding	X	X_85505_SNP	85505	T	A	5.45288e-05	-1.60418	0.0018
FBgn0261446	CG13377	protein_coding	X	X_90352_SNP	90352	G	T	5.81834e-05	-1.65766	0.0019
FBgn0261446	CG13377	protein_coding	X	X_65095_SNP	65095	C	T	5.98131e-05	-1.52942	0.002
FBgn0261446	CG13377	protein_coding	X	X_65796_SNP	65796	T	A	5.98131e-05	-1.52942	0.002
FBgn0261446	CG13377	protein_coding	X	X_69456_SNP	69456	C	T	5.98131e-05	-1.52942	0.002
FBgn0261446	CG13377	protein_coding	X	X_82581_SNP	82581	C	G	5.98131e-05	-1.52942	0.002
FBgn0261446	CG13377	protein_coding	X	X_84640_SNP	84640	C	T	5.98131e-05	-1.52942	0.002
FBgn0261446	CG13377	protein_coding	X	X_85421_SNP	85421	G	C	5.98131e-05	-1.52942	0.002
FBgn0261446	CG13377	protein_coding	X	X_97714_SNP	97714	A	G	5.98131e-05	-1.52942	0.002
FBgn0261446	CG13377	protein_coding	X	X_139366_SNP	139366	A	G	5.98131e-05	-1.52942	0.002
FBgn0261446	CG13377	protein_coding	X	X_147172_SNP	147172	A	T	5.98131e-05	-1.52942	0.002
FBgn0261446	CG13377	protein_coding	X	X_147188_SNP	147188	C	T	5.98131e-05	-1.52942	0.002
FBgn0261446	CG13377	protein_coding	X	X_150845_SNP	150845	G	A	5.98131e-05	-1.52942	0.002
FBgn0261446	CG13377	protein_coding	X	X_154992_SNP	154992	A	G	5.98131e-05	-1.52942	0.002
FBgn0261446	CG13377	protein_coding	X	X_155643_SNP	155643	A	G	5.98131e-05	-1.52942	0.002
FBgn0261446	CG13377	protein_coding	X	X_161464_SNP	161464	A	T	5.98131e-05	-1.52942	0.002
FBgn0261446	CG13377	protein_coding	X	X_162365_SNP	162365	G	A	5.98131e-05	-1.52942	0.002
FBgn0261446	CG13377	protein_coding	X	X_171131_SNP	171131	T	A	5.98131e-05	-1.52942	0.002
FBgn0261446	CG13377	protein_coding	X	X_174272_SNP	174272	G	C	5.98131e-05	-1.52942	0.002
FBgn0261446	CG13377	protein_coding	X	X_175071_SNP	175071	G	A	5.98131e-05	-1.52942	0.002
FBgn0261446	CG13377	protein_coding	X	X_178496_SNP	178496	T	A	5.98131e-05	-1.52942	0.002
FBgn0261446	CG13377	protein_coding	X	X_179270_SNP	179270	T	C	5.98131e-05	-1.52942	0.002
FBgn0261446	CG13377	protein_coding	X	X_183390_SNP	183390	A	G	5.98131e-05	-1.52942	0.002
FBgn0261446	CG13377	protein_coding	X	X_183391_SNP	183391	A	C	5.98131e-05	-1.52942	0.002
FBgn0261446	CG13377	protein_coding	X	X_185877_SNP	185877	G	A	5.98131e-05	-1.52942	0.002
FBgn0261446	CG13377	protein_coding	X	X_218342_SNP	218342	T	A	5.98131e-05	-1.52942	0.002
FBgn0261446	CG13377	protein_coding	X	X_219159_SNP	219159	T	C	5.98131e-05	-1.52942	0.002
FBgn0261446	CG13377	protein_coding	X	X_188403_SNP	188403	A	C	6.25126e-05	-1.66286	0.0022
FBgn0261446	CG13377	protein_coding	X	X_179480_SNP	179480	A	C	6.30488e-05	-1.53716	0.0022
FBgn0261446	CG13377	protein_coding	X	X_157064_SNP	157064	A	T	6.3532e-05	-1.54898	0.0022
FBgn0261446	CG13377	protein_coding	X	X_159194_SNP	159194	G	A	6.54257e-05	-1.53462	0.0022
FBgn0261446	CG13377	protein_coding	X	X_165840_SNP	165840	G	A	6.54257e-05	-1.53462	0.0022
FBgn0261446	CG13377	protein_coding	X	X_234083_SNP	234083	A	T	6.66573e-05	-1.59	0.0022
FBgn0261446	CG13377	protein_coding	X	X_158641_SNP	158641	T	G	6.95138e-05	-1.65497	0.0023
FBgn0261563	wb	protein_coding	2L	2L_14263565_SNP	14263565	A	G	4.175e-06	-0.882969	0.0007
FBgn0261563	wb	protein_coding	2L	2L_14263697_SNP	14263697	C	T	4.175e-06	-0.882969	0.0007
FBgn0261647	Axud1	protein_coding	2L	2L_2369175_SNP	2369175	T	G	8.85365e-07	-2.38064	0.0011
FBgn0261647	Axud1	protein_coding	2L	2L_2369147_SNP	2369147	C	T	9.31406e-07	-2.36257	0.0011
FBgn0261647	Axud1	protein_coding	2L	2L_2363599_SNP	2363599	A	G	1.06213e-06	-2.47476	0.0013
FBgn0261844	pre-mod(mdg4)-V	protein_coding	3R	3R_17216223_SNP	17216223	C	T	6.23861e-07	-0.619373	0.0005
FBgn0261845	pre-mod(mdg4)-U	protein_coding	3R	3R_17195550_SNP	17195550	C	T	2.87028e-07	1.84128	0.0003
FBgn0261845	pre-mod(mdg4)-U	protein_coding	3R	3R_17195580_SNP	17195580	C	T	2.87028e-07	1.84128	0.0003
FBgn0261845	pre-mod(mdg4)-U	protein_coding	3R	3R_17195604_SNP	17195604	A	G	2.87028e-07	1.84128	0.0003
FBgn0261845	pre-mod(mdg4)-U	protein_coding	3R	3R_17195622_SNP	17195622	T	C	2.02174e-06	1.76727	0.0013
FBgn0261845	pre-mod(mdg4)-U	protein_coding	3R	3R_17195720_SNP	17195720	C	G	2.02174e-06	1.76727	0.0013
FBgn0261995	CG42813	protein_coding	3R	3R_23046834_SNP	23046834	A	T	1.05676e-10	-1.01107	0.0001
FBgn0261995	CG42813	protein_coding	3R	3R_23049736_SNP	23049736	A	C	1.05676e-10	-1.01107	0.0001
FBgn0261995	CG42813	protein_coding	3R	3R_23046022_SNP	23046022	G	T	2.01194e-10	-0.954148	0.0001
FBgn0261995	CG42813	protein_coding	3R	3R_23051396_SNP	23051396	C	A	2.01194e-10	-0.954148	0.0001
FBgn0261995	CG42813	protein_coding	3R	3R_23050422_SNP	23050422	T	C	5.07929e-10	-0.960544	0.0001
FBgn0261995	CG42813	protein_coding	3R	3R_23050489_SNP	23050489	T	C	5.07929e-10	-0.960544	0.0001
FBgn0261995	CG42813	protein_coding	3R	3R_23050634_SNP	23050634	A	T	5.07929e-10	-0.960544	0.0001
FBgn0261995	CG42813	protein_coding	3R	3R_23051188_SNP	23051188	G	C	5.07929e-10	-0.960544	0.0001
FBgn0261995	CG42813	protein_coding	3R	3R_23052292_SNP	23052292	G	A	5.07929e-10	-0.960544	0.0001
FBgn0261995	CG42813	protein_coding	3R	3R_23052325_SNP	23052325	T	G	5.07929e-10	-0.960544	0.0001
FBgn0261995	CG42813	protein_coding	3R	3R_23052326_SNP	23052326	T	C	5.07929e-10	-0.960544	0.0001
FBgn0261995	CG42813	protein_coding	3R	3R_23052780_SNP	23052780	C	T	5.07929e-10	-0.960544	0.0001
FBgn0261995	CG42813	protein_coding	3R	3R_23051537_SNP	23051537	C	G	5.64488e-10	-0.953266	0.0001
FBgn0261995	CG42813	protein_coding	3R	3R_23047062_SNP	23047062	A	G	9.42809e-09	-0.953288	0.0008
FBgn0261995	CG42813	protein_coding	3R	3R_23043718_SNP	23043718	T	C	1.25167e-08	-0.958601	0.0008
FBgn0261995	CG42813	protein_coding	3R	3R_23043771_SNP	23043771	A	G	1.25167e-08	-0.958601	0.0008
FBgn0261995	CG42813	protein_coding	3R	3R_23044397_SNP	23044397	C	T	1.25167e-08	-0.958601	0.0008
FBgn0261995	CG42813	protein_coding	3R	3R_23044401_SNP	23044401	T	G	1.25167e-08	-0.958601	0.0008
FBgn0261995	CG42813	protein_coding	3R	3R_23044405_SNP	23044405	G	T	1.25167e-08	-0.958601	0.0008
FBgn0261995	CG42813	protein_coding	3R	3R_23044657_SNP	23044657	A	G	1.25167e-08	-0.958601	0.0008
FBgn0261995	CG42813	protein_coding	3R	3R_23047058_SNP	23047058	T	G	1.16919e-07	-0.967575	0.0021
FBgn0262108	CR42861	ncRNA	X	X_13639367_SNP	13639367	G	C	1.41636e-11	-1.42655	0.0001
FBgn0262108	CR42861	ncRNA	X	X_13639370_SNP	13639370	C	T	1.41636e-11	-1.42655	0.0001
FBgn0262108	CR42861	ncRNA	X	X_13639269_SNP	13639269	A	C	5.2078e-10	-1.34075	0.0001
FBgn0262108	CR42861	ncRNA	X	X_13639280_SNP	13639280	A	G	5.2078e-10	-1.34075	0.0001
FBgn0262108	CR42861	ncRNA	X	X_13639297_SNP	13639297	G	A	5.2078e-10	-1.34075	0.0001
FBgn0262108	CR42861	ncRNA	X	X_13639312_SNP	13639312	A	T	1.2166e-09	-1.35877	0.0001
FBgn0262108	CR42861	ncRNA	X	X_13639254_SNP	13639254	G	C	1.54875e-08	-1.30815	0.0003
FBgn0262108	CR42861	ncRNA	X	X_13639351_SNP	13639351	C	T	8.05781e-08	-1.26932	0.0004
FBgn0262109	CR42862	ncRNA	3L	3L_142239_SNP	142239	A	G	2.79616e-06	-0.557163	0.0002
FBgn0262109	CR42862	ncRNA	3L	3L_153696_SNP	153696	A	T	2.80189e-06	-0.577936	0.0002
FBgn0262109	CR42862	ncRNA	3L	3L_169840_SNP	169840	G	C	2.80189e-06	-0.577936	0.0002
FBgn0262109	CR42862	ncRNA	3L	3L_126166_SNP	126166	C	T	3.57715e-06	-0.549576	0.0002
FBgn0262109	CR42862	ncRNA	3L	3L_153697_SNP	153697	C	T	3.57715e-06	-0.549576	0.0002
FBgn0262109	CR42862	ncRNA	3L	3L_170809_SNP	170809	A	G	5.07456e-06	-0.56449	0.0002
FBgn0262109	CR42862	ncRNA	3L	3L_300069_SNP	300069	C	T	1.22951e-05	-0.53113	0.0006
FBgn0262109	CR42862	ncRNA	3L	3L_301819_SNP	301819	T	A	1.30927e-05	0.510792	0.0006
FBgn0262109	CR42862	ncRNA	3L	3L_302701_SNP	302701	T	C	1.30927e-05	0.510792	0.0006
FBgn0262109	CR42862	ncRNA	3L	3L_298715_SNP	298715	A	T	1.30927e-05	-0.510792	0.0006
FBgn0262109	CR42862	ncRNA	3L	3L_300246_SNP	300246	A	C	1.30927e-05	-0.510792	0.0006
FBgn0262109	CR42862	ncRNA	3L	3L_259192_SNP	259192	G	A	1.35555e-05	-0.54905	0.0006
FBgn0262109	CR42862	ncRNA	3L	3L_142137_SNP	142137	A	G	1.36452e-05	-0.513817	0.0006
FBgn0262109	CR42862	ncRNA	3L	3L_256881_SNP	256881	A	G	1.36452e-05	-0.513817	0.0006
FBgn0262109	CR42862	ncRNA	3L	3L_133423_SNP	133423	T	A	1.80836e-05	-0.508543	0.0009
FBgn0262109	CR42862	ncRNA	3L	3L_302544_SNP	302544	C	A	1.9523e-05	0.572727	0.0009
FBgn0262109	CR42862	ncRNA	3L	3L_298830_SNP	298830	A	G	2.90854e-05	0.514216	0.0015
FBgn0262109	CR42862	ncRNA	3L	3L_271435_SNP	271435	T	A	3.02132e-05	-0.478466	0.0016
FBgn0262109	CR42862	ncRNA	3L	3L_162896_SNP	162896	A	G	3.39127e-05	-0.500216	0.0019
FBgn0262109	CR42862	ncRNA	3L	3L_191976_SNP	191976	T	G	3.72775e-05	-0.458462	0.0023
FBgn0262512	Vha14-1	protein_coding	2R	2R_11566652_SNP	11566652	C	A	1.93964e-06	-0.216571	0.0012
FBgn0262512	Vha14-1	protein_coding	2R	2R_11566658_SNP	11566658	T	A	1.93964e-06	-0.216571	0.0012
FBgn0262512	Vha14-1	protein_coding	2R	2R_11566458_SNP	11566458	C	T	2.65366e-06	-0.22299	0.0019
FBgn0262620	CG43144	protein_coding	2L	2L_21624628_SNP	21624628	G	T	7.30166e-11	-3.85659	0.0008
FBgn0262620	CG43144	protein_coding	2L	2L_21710255_SNP	21710255	C	G	1.00364e-10	-3.83641	0.0016
FBgn0262871	lute	protein_coding	3R	3R_13217036_SNP	13217036	A	G	2.25223e-08	-0.823774	0.0002
FBgn0262871	lute	protein_coding	3R	3R_13217071_SNP	13217071	G	A	6.29147e-08	-0.789939	0.0003
FBgn0262871	lute	protein_coding	3R	3R_13217099_SNP	13217099	G	A	6.29147e-08	-0.789939	0.0003
FBgn0262871	lute	protein_coding	3R	3R_13217163_SNP	13217163	A	C	6.29147e-08	-0.789939	0.0003
FBgn0262871	lute	protein_coding	3R	3R_13216178_SNP	13216178	G	A	5.16057e-07	-0.749688	0.0004
FBgn0262871	lute	protein_coding	3R	3R_13216330_SNP	13216330	G	A	1.00008e-06	-0.727137	0.0006
FBgn0262871	lute	protein_coding	3R	3R_13216366_SNP	13216366	T	C	1.00008e-06	-0.727137	0.0006
FBgn0262871	lute	protein_coding	3R	3R_13216389_SNP	13216389	G	A	1.00008e-06	-0.727137	0.0006
FBgn0262871	lute	protein_coding	3R	3R_13215680_SNP	13215680	G	C	1.66199e-06	-0.732256	0.0009
FBgn0262871	lute	protein_coding	3R	3R_13215298_SNP	13215298	C	T	3.50152e-06	-0.711825	0.0015
FBgn0262901	CR43256	ncRNA	2R	2R_1016477_SNP	1016477	G	T	9.65121e-07	-1.63383	0.0003
FBgn0262901	CR43256	ncRNA	2R	2R_1005904_SNP	1005904	A	T	9.91603e-07	1.68999	0.0004
FBgn0262901	CR43256	ncRNA	2R	2R_1005905_SNP	1005905	C	A	9.91603e-07	1.68999	0.0004
FBgn0262901	CR43256	ncRNA	2R	2R_1007471_SNP	1007471	T	C	5.65842e-06	1.67841	0.0014
FBgn0262901	CR43256	ncRNA	2R	2R_1010456_SNP	1010456	T	G	5.65842e-06	1.67841	0.0014
FBgn0262901	CR43256	ncRNA	2R	2R_1010473_SNP	1010473	G	T	5.65842e-06	1.67841	0.0014
FBgn0262901	CR43256	ncRNA	2R	2R_1011791_SNP	1011791	T	C	6.58335e-06	1.59909	0.002
FBgn0262901	CR43256	ncRNA	2R	2R_1011894_SNP	1011894	A	C	6.58335e-06	1.59909	0.002
FBgn0262901	CR43256	ncRNA	2R	2R_1011950_SNP	1011950	C	T	6.58335e-06	1.59909	0.002
FBgn0262901	CR43256	ncRNA	2R	2R_1013124_SNP	1013124	A	C	6.62449e-06	1.59877	0.002
FBgn0262947	CG43266	protein_coding	2L	2L_22671418_SNP	22671418	C	A	1.784e-06	0.770444	0.0005
FBgn0262947	CG43266	protein_coding	2L	2L_22671483_SNP	22671483	A	C	1.784e-06	0.770444	0.0005
FBgn0262947	CG43266	protein_coding	2L	2L_22671531_SNP	22671531	C	T	1.784e-06	0.770444	0.0005
FBgn0262947	CG43266	protein_coding	2L	2L_22656594_SNP	22656594	T	A	1.94699e-06	0.765238	0.0005
FBgn0262947	CG43266	protein_coding	2L	2L_22656613_SNP	22656613	A	T	1.94699e-06	0.765238	0.0005
FBgn0262947	CG43266	protein_coding	2L	2L_22656746_SNP	22656746	A	T	1.94699e-06	0.765238	0.0005
FBgn0262947	CG43266	protein_coding	2L	2L_22682244_SNP	22682244	C	T	7.75689e-06	0.69732	0.0008
FBgn0262947	CG43266	protein_coding	2L	2L_22682324_SNP	22682324	G	T	7.75689e-06	0.69732	0.0008
FBgn0262947	CG43266	protein_coding	2L	2L_22682744_SNP	22682744	T	A	7.75689e-06	0.69732	0.0008
FBgn0262947	CG43266	protein_coding	2L	2L_22682955_SNP	22682955	T	G	7.75689e-06	0.69732	0.0008
FBgn0262947	CG43266	protein_coding	2L	2L_22684518_SNP	22684518	A	G	7.75689e-06	0.69732	0.0008
FBgn0262947	CG43266	protein_coding	2L	2L_22685066_SNP	22685066	T	C	7.75689e-06	0.69732	0.0008
FBgn0262947	CG43266	protein_coding	2L	2L_22685067_SNP	22685067	G	T	7.75689e-06	0.69732	0.0008
FBgn0262947	CG43266	protein_coding	2L	2L_22685900_SNP	22685900	G	A	7.75689e-06	0.69732	0.0008
FBgn0262947	CG43266	protein_coding	2L	2L_22688100_SNP	22688100	C	T	7.75689e-06	0.69732	0.0008
FBgn0262947	CG43266	protein_coding	2L	2L_22691025_SNP	22691025	A	G	7.75689e-06	0.69732	0.0008
FBgn0262947	CG43266	protein_coding	2L	2L_22691028_SNP	22691028	G	A	7.75689e-06	0.69732	0.0008
FBgn0262947	CG43266	protein_coding	2L	2L_22692148_SNP	22692148	T	C	7.75689e-06	0.69732	0.0008
FBgn0262947	CG43266	protein_coding	2L	2L_22692326_SNP	22692326	G	T	7.75689e-06	0.69732	0.0008
FBgn0262947	CG43266	protein_coding	2L	2L_22692512_SNP	22692512	C	T	7.75689e-06	0.69732	0.0008
FBgn0262947	CG43266	protein_coding	2L	2L_22692567_SNP	22692567	G	T	7.75689e-06	0.69732	0.0008
FBgn0262947	CG43266	protein_coding	2L	2L_22692661_SNP	22692661	C	A	7.75689e-06	0.69732	0.0008
FBgn0262947	CG43266	protein_coding	2L	2L_22693039_SNP	22693039	T	G	7.75689e-06	0.69732	0.0008
FBgn0262947	CG43266	protein_coding	2L	2L_22696729_SNP	22696729	T	C	7.75689e-06	0.69732	0.0008
FBgn0262947	CG43266	protein_coding	2L	2L_22704115_SNP	22704115	C	G	7.75689e-06	0.69732	0.0008
FBgn0262947	CG43266	protein_coding	2L	2L_22715271_SNP	22715271	G	A	7.75689e-06	0.69732	0.0008
FBgn0262947	CG43266	protein_coding	2L	2L_22733703_SNP	22733703	A	G	7.75689e-06	0.69732	0.0008
FBgn0262947	CG43266	protein_coding	2L	2L_22686253_SNP	22686253	A	G	1.31166e-05	0.603913	0.0012
FBgn0262947	CG43266	protein_coding	2L	2L_22681025_SNP	22681025	C	G	1.73845e-05	0.6102	0.0016
FBgn0262947	CG43266	protein_coding	2L	2L_22683056_SNP	22683056	G	C	1.73845e-05	0.6102	0.0016
FBgn0262947	CG43266	protein_coding	2L	2L_22684933_SNP	22684933	G	A	1.73845e-05	0.6102	0.0016
FBgn0262947	CG43266	protein_coding	2L	2L_22685098_SNP	22685098	A	T	1.73845e-05	0.6102	0.0016
FBgn0262947	CG43266	protein_coding	2L	2L_22702590_SNP	22702590	A	T	1.73845e-05	0.6102	0.0016
FBgn0262947	CG43266	protein_coding	2L	2L_22645706_SNP	22645706	A	C	2.447e-05	0.757907	0.0017
FBgn0262947	CG43266	protein_coding	2L	2L_22656571_SNP	22656571	T	C	2.447e-05	0.757907	0.0017
FBgn0263143	vret	protein_coding	3R	3R_18574022_SNP	18574022	C	G	8.92238e-08	0.766011	0.0003
FBgn0263143	vret	protein_coding	3R	3R_18571010_SNP	18571010	G	A	1.68425e-07	0.827463	0.0003
FBgn0263143	vret	protein_coding	3R	3R_18571013_SNP	18571013	G	A	1.68425e-07	0.827463	0.0003
FBgn0263143	vret	protein_coding	3R	3R_18571196_SNP	18571196	G	A	1.68425e-07	0.827463	0.0003
FBgn0263143	vret	protein_coding	3R	3R_18571268_SNP	18571268	C	A	1.68425e-07	0.827463	0.0003
FBgn0263199	Galk	protein_coding	3L	3L_8978848_SNP	8978848	G	A	2.68336e-09	-1.86657	0.0001
FBgn0263199	Galk	protein_coding	3L	3L_8978821_SNP	8978821	G	T	2.68336e-09	1.86657	0.0001
FBgn0263199	Galk	protein_coding	3L	3L_8978835_SNP	8978835	G	C	4.03386e-09	-1.86932	0.0002
FBgn0263199	Galk	protein_coding	3L	3L_8978827_SNP	8978827	T	C	1.05566e-08	-1.89669	0.0003
FBgn0263199	Galk	protein_coding	3L	3L_8978969_SNP	8978969	C	T	6.82778e-08	-1.72584	0.0013
FBgn0263199	Galk	protein_coding	3L	3L_8977831_SNP	8977831	G	C	1.16707e-07	1.98021	0.0018
FBgn0263415	CR43461	ncRNA	X	X_6700910_SNP	6700910	A	T	4.43059e-08	-2.30225	0.0005
FBgn0263415	CR43461	ncRNA	X	X_6700911_SNP	6700911	C	T	4.56172e-08	-2.29177	0.0005
FBgn0263705	Myo10A	protein_coding	X	X_10825576_SNP	10825576	A	G	4.90793e-08	0.556057	0.0001
FBgn0263705	Myo10A	protein_coding	X	X_10825563_SNP	10825563	A	T	6.7984e-07	0.514202	0.0005
FBgn0263705	Myo10A	protein_coding	X	X_10825584_SNP	10825584	A	G	6.7984e-07	0.514202	0.0005
FBgn0263705	Myo10A	protein_coding	X	X_10827349_SNP	10827349	A	C	7.05045e-07	-0.52473	0.0005
FBgn0263705	Myo10A	protein_coding	X	X_10827627_SNP	10827627	C	A	1.03115e-06	-0.513879	0.0011
FBgn0263705	Myo10A	protein_coding	X	X_10826923_SNP	10826923	T	C	1.32965e-06	-0.554018	0.0012
FBgn0263705	Myo10A	protein_coding	X	X_10826957_SNP	10826957	A	C	2.07838e-06	-0.516473	0.0016
FBgn0263705	Myo10A	protein_coding	X	X_10826946_SNP	10826946	T	G	2.73025e-06	-0.512421	0.0022
FBgn0263745	CR43670	pseudogene	2L	2L_16702231_SNP	16702231	C	T	4.19433e-10	-2.64558	0.0011
FBgn0264331	CR43790	ncRNA	2R	2R_1542629_SNP	1542629	G	A	3.54617e-07	2.18285	0.0001
FBgn0264331	CR43790	ncRNA	2R	2R_1539225_SNP	1539225	G	T	1.21723e-06	2.06857	0.0003
FBgn0264331	CR43790	ncRNA	2R	2R_1526920_SNP	1526920	A	T	2.33171e-06	2.04914	0.0003
FBgn0264331	CR43790	ncRNA	2R	2R_1539183_SNP	1539183	A	G	2.38288e-06	2.07775	0.0003
FBgn0264508	CR43907	ncRNA	2R	2R_7503740_SNP	7503740	T	A	2.06596e-10	-2.54524	0.0001
FBgn0264508	CR43907	ncRNA	2R	2R_7503858_SNP	7503858	T	A	2.06596e-10	-2.54524	0.0001
FBgn0264508	CR43907	ncRNA	2R	2R_7503919_SNP	7503919	C	T	2.06596e-10	-2.54524	0.0001
FBgn0264508	CR43907	ncRNA	2R	2R_7503931_SNP	7503931	A	C	2.06596e-10	-2.54524	0.0001
FBgn0264508	CR43907	ncRNA	2R	2R_7503959_SNP	7503959	A	G	2.06596e-10	-2.54524	0.0001
FBgn0264508	CR43907	ncRNA	2R	2R_7503924_SNP	7503924	A	T	2.62954e-10	-2.54979	0.0002
FBgn0264607	CaMKII	protein_coding	4	4_999714_SNP	999714	A	G	6.30601e-06	-0.354409	0.0016
FBgn0264607	CaMKII	protein_coding	4	4_1071947_SNP	1071947	T	A	6.30601e-06	0.354409	0.0016
FBgn0264693	ens	protein_coding	3L	3L_4123942_SNP	4123942	T	C	1.94481e-06	-0.389849	0.0018

## Sheet: Female eQTL_FDR20%
Female eQTLs at FDR < 20%
FlyBase_ID	gene.symbol	gene.type	chromosome	snp_ID	location.BDGP5	ref.allele	alt.allele	Pvalue	beta	Corrected.Pvalue
FBgn0000014	abd-A	protein_coding	3R	3R_12637448_SNP	12637448	T	A	8.11637e-06	-1.14354	0.0076
FBgn0000015	Abd-B	protein_coding	3R	3R_12668672_SNP	12668672	A	C	1.07391e-06	-0.823886	0.0018
FBgn0000046	Act87E	protein_coding	3R	3R_9254455_SNP	9254455	T	G	6.79431e-07	1.05031	0.0008
FBgn0000053	ade3	protein_coding	2L	2L_6968396_SNP	6968396	G	T	6.98015e-06	0.407863	0.007
FBgn0000063	ald	protein_coding	3R	3R_13477721_SNP	13477721	A	T	7.40051e-11	2.28378	0.0053
FBgn0000063	ald	protein_coding	3R	3R_13477714_SNP	13477714	T	A	1.28975e-10	2.27476	0.0062
FBgn0000063	ald	protein_coding	3R	3R_13482150_SNP	13482150	A	G	1.48911e-10	-2.26684	0.0065
FBgn0000063	ald	protein_coding	3R	3R_13526196_SNP	13526196	C	A	1.81025e-10	-2.26195	0.0068
FBgn0000063	ald	protein_coding	3R	3R_13481807_SNP	13481807	C	T	1.87725e-10	-2.26103	0.0069
FBgn0000063	ald	protein_coding	3R	3R_13528495_SNP	13528495	A	T	2.16292e-10	-2.25743	0.0073
FBgn0000063	ald	protein_coding	3R	3R_13514235_SNP	13514235	A	T	2.25961e-10	-2.26064	0.0074
FBgn0000063	ald	protein_coding	3R	3R_13506792_SNP	13506792	C	T	3.02637e-10	-1.81019	0.008
FBgn0000063	ald	protein_coding	3R	3R_13518966_SNP	13518966	C	T	3.17843e-10	-2.25176	0.008
FBgn0000063	ald	protein_coding	3R	3R_13477602_SNP	13477602	T	G	4.22336e-10	2.24417	0.0086
FBgn0000075	amd	protein_coding	2L	2L_19195480_SNP	19195480	G	A	1.66954e-05	-1.01611	0.0067
FBgn0000075	amd	protein_coding	2L	2L_19197918_SNP	19197918	C	A	2.53041e-05	-0.996728	0.0101
FBgn0000075	amd	protein_coding	2L	2L_19198106_SNP	19198106	C	T	2.53041e-05	-0.996728	0.0101
FBgn0000075	amd	protein_coding	2L	2L_19202513_SNP	19202513	T	A	2.53041e-05	-0.996728	0.0101
FBgn0000075	amd	protein_coding	2L	2L_19190644_SNP	19190644	A	C	2.63263e-05	-0.881527	0.0103
FBgn0000139	ash2	protein_coding	3R	3R_20475974_SNP	20475974	A	G	6.03158e-07	-0.493518	0.0005
FBgn0000139	ash2	protein_coding	3R	3R_20476139_SNP	20476139	C	T	6.03158e-07	-0.493518	0.0005
FBgn0000139	ash2	protein_coding	3R	3R_20476223_SNP	20476223	T	C	6.03158e-07	-0.493518	0.0005
FBgn0000139	ash2	protein_coding	3R	3R_20476577_SNP	20476577	C	A	6.03158e-07	-0.493518	0.0005
FBgn0000139	ash2	protein_coding	3R	3R_20476833_SNP	20476833	C	G	6.03158e-07	-0.493518	0.0005
FBgn0000139	ash2	protein_coding	3R	3R_20475899_SNP	20475899	C	G	8.59503e-07	-0.48681	0.0008
FBgn0000139	ash2	protein_coding	3R	3R_20475902_SNP	20475902	T	A	8.59503e-07	-0.48681	0.0008
FBgn0000139	ash2	protein_coding	3R	3R_20475919_SNP	20475919	C	G	8.59503e-07	-0.48681	0.0008
FBgn0000139	ash2	protein_coding	3R	3R_20478986_SNP	20478986	T	C	6.64147e-06	0.474354	0.0061
FBgn0000221	brn	protein_coding	X	X_3992879_SNP	3992879	T	C	3.27736e-06	-0.421615	0.0029
FBgn0000259	CkIIbeta	protein_coding	X	X_11692034_SNP	11692034	C	T	2.51209e-07	0.279855	0.0003
FBgn0000259	CkIIbeta	protein_coding	X	X_11692037_SNP	11692037	A	T	2.51209e-07	0.279855	0.0003
FBgn0000259	CkIIbeta	protein_coding	X	X_11692036_SNP	11692036	A	T	5.59958e-07	0.281226	0.0007
FBgn0000259	CkIIbeta	protein_coding	X	X_11691465_SNP	11691465	T	A	1.05282e-05	-0.317567	0.0071
FBgn0000303	Cha	protein_coding	3R	3R_14594357_SNP	14594357	A	T	3.09816e-07	-1.67339	0.0066
FBgn0000447	Dhod	protein_coding	3R	3R_4514342_SNP	4514342	C	T	7.76266e-07	0.472811	0.0003
FBgn0000447	Dhod	protein_coding	3R	3R_4478482_SNP	4478482	C	T	1.13221e-05	0.42305	0.0025
FBgn0000447	Dhod	protein_coding	3R	3R_4479017_SNP	4479017	A	G	1.93049e-05	0.418781	0.0044
FBgn0000447	Dhod	protein_coding	3R	3R_4549599_SNP	4549599	A	G	2.14712e-05	0.405939	0.005
FBgn0000447	Dhod	protein_coding	3R	3R_4549653_SNP	4549653	A	C	2.14712e-05	0.405939	0.005
FBgn0000447	Dhod	protein_coding	3R	3R_4549667_SNP	4549667	C	T	2.14712e-05	0.405939	0.005
FBgn0000447	Dhod	protein_coding	3R	3R_4552339_SNP	4552339	T	G	2.14712e-05	0.405939	0.005
FBgn0000560	eg	protein_coding	3L	3L_21772176_SNP	21772176	A	C	8.94067e-06	-1.3567	0.0071
FBgn0001122	G-oalpha47A	protein_coding	2R	2R_6348144_SNP	6348144	G	A	1.04757e-09	-0.561662	0.0007
FBgn0001122	G-oalpha47A	protein_coding	2R	2R_6348157_SNP	6348157	G	A	1.04757e-09	-0.561662	0.0007
FBgn0001122	G-oalpha47A	protein_coding	2R	2R_6349011_SNP	6349011	G	A	1.04757e-09	-0.561662	0.0007
FBgn0001122	G-oalpha47A	protein_coding	2R	2R_6348172_SNP	6348172	C	T	1.91904e-08	-0.579759	0.0031
FBgn0001125	Got2	protein_coding	2L	2L_1984617_SNP	1984617	A	T	2.91225e-10	-0.533655	0.0001
FBgn0001125	Got2	protein_coding	2L	2L_1984621_SNP	1984621	T	C	1.44395e-08	-0.500821	0.0001
FBgn0001125	Got2	protein_coding	2L	2L_1992980_SNP	1992980	C	T	7.22207e-07	-0.477224	0.0003
FBgn0001217	Hsc70-2	protein_coding	3R	3R_8949734_SNP	8949734	G	C	3.05439e-06	4.44123	0.0019
FBgn0001217	Hsc70-2	protein_coding	3R	3R_8949828_SNP	8949828	C	T	3.05439e-06	4.44123	0.0019
FBgn0001217	Hsc70-2	protein_coding	3R	3R_8886860_SNP	8886860	C	T	4.39413e-06	4.73072	0.0028
FBgn0001217	Hsc70-2	protein_coding	3R	3R_8958581_SNP	8958581	A	G	4.9137e-06	-4.69791	0.0031
FBgn0001217	Hsc70-2	protein_coding	3R	3R_8873315_SNP	8873315	G	A	4.9137e-06	4.69791	0.0031
FBgn0001217	Hsc70-2	protein_coding	3R	3R_8875199_SNP	8875199	T	A	4.9137e-06	4.69791	0.0031
FBgn0001217	Hsc70-2	protein_coding	3R	3R_8875391_SNP	8875391	T	A	4.9137e-06	4.69791	0.0031
FBgn0001217	Hsc70-2	protein_coding	3R	3R_8905927_SNP	8905927	C	T	4.9137e-06	4.69791	0.0031
FBgn0001217	Hsc70-2	protein_coding	3R	3R_8905978_SNP	8905978	C	A	4.9137e-06	4.69791	0.0031
FBgn0001217	Hsc70-2	protein_coding	3R	3R_8941641_SNP	8941641	C	T	4.9137e-06	4.69791	0.0031
FBgn0001217	Hsc70-2	protein_coding	3R	3R_8874949_SNP	8874949	C	T	5.85928e-06	4.68781	0.0033
FBgn0001217	Hsc70-2	protein_coding	3R	3R_8824858_SNP	8824858	T	G	6.75949e-06	-3.89596	0.0035
FBgn0001217	Hsc70-2	protein_coding	3R	3R_8825263_SNP	8825263	G	T	6.76565e-06	4.31484	0.0035
FBgn0001217	Hsc70-2	protein_coding	3R	3R_8939952_SNP	8939952	C	T	6.76565e-06	4.31484	0.0035
FBgn0001217	Hsc70-2	protein_coding	3R	3R_8944188_SNP	8944188	A	G	6.76565e-06	4.31484	0.0035
FBgn0001217	Hsc70-2	protein_coding	3R	3R_8944372_SNP	8944372	T	C	6.76565e-06	4.31484	0.0035
FBgn0001217	Hsc70-2	protein_coding	3R	3R_8830206_SNP	8830206	C	A	9.0671e-06	4.62045	0.0051
FBgn0001217	Hsc70-2	protein_coding	3R	3R_8912542_SNP	8912542	T	A	9.61957e-06	4.58043	0.0056
FBgn0001217	Hsc70-2	protein_coding	3R	3R_8912544_SNP	8912544	C	T	9.61957e-06	4.58043	0.0056
FBgn0001217	Hsc70-2	protein_coding	3R	3R_8926912_SNP	8926912	A	C	9.61957e-06	4.58043	0.0056
FBgn0001217	Hsc70-2	protein_coding	3R	3R_8929263_SNP	8929263	T	C	9.61957e-06	4.58043	0.0056
FBgn0001217	Hsc70-2	protein_coding	3R	3R_8929302_SNP	8929302	C	A	9.61957e-06	4.58043	0.0056
FBgn0001217	Hsc70-2	protein_coding	3R	3R_8929767_SNP	8929767	T	A	9.61957e-06	4.58043	0.0056
FBgn0001217	Hsc70-2	protein_coding	3R	3R_8929899_SNP	8929899	G	C	9.61957e-06	4.58043	0.0056
FBgn0001217	Hsc70-2	protein_coding	3R	3R_8942798_SNP	8942798	G	T	9.61957e-06	4.58043	0.0056
FBgn0001217	Hsc70-2	protein_coding	3R	3R_8951174_SNP	8951174	T	C	9.61957e-06	4.58043	0.0056
FBgn0001217	Hsc70-2	protein_coding	3R	3R_8892031_SNP	8892031	A	G	1.06314e-05	4.28504	0.0062
FBgn0001217	Hsc70-2	protein_coding	3R	3R_8784453_SNP	8784453	A	C	1.43241e-05	3.99254	0.0081
FBgn0001217	Hsc70-2	protein_coding	3R	3R_8784466_SNP	8784466	A	C	1.43241e-05	3.99254	0.0081
FBgn0001217	Hsc70-2	protein_coding	3R	3R_8900751_SNP	8900751	C	T	1.45873e-05	4.54385	0.0082
FBgn0001217	Hsc70-2	protein_coding	3R	3R_8830425_SNP	8830425	G	A	1.58079e-05	3.95885	0.0092
FBgn0001217	Hsc70-2	protein_coding	3R	3R_8789741_SNP	8789741	T	C	1.79627e-05	3.81096	0.0103
FBgn0001258	ImpL3	protein_coding	3L	3L_6256244_SNP	6256244	T	A	1.45448e-07	-1.60412	0.0053
FBgn0001258	ImpL3	protein_coding	3L	3L_6256245_SNP	6256245	C	T	1.45448e-07	-1.60412	0.0053
FBgn0001258	ImpL3	protein_coding	3L	3L_6256631_SNP	6256631	A	G	1.45448e-07	-1.60412	0.0053
FBgn0001258	ImpL3	protein_coding	3L	3L_6261263_SNP	6261263	A	T	1.80781e-07	-1.36935	0.0071
FBgn0001258	ImpL3	protein_coding	3L	3L_6261264_SNP	6261264	A	T	1.80781e-07	-1.36935	0.0071
FBgn0001258	ImpL3	protein_coding	3L	3L_6261276_SNP	6261276	T	A	1.80781e-07	-1.36935	0.0071
FBgn0001258	ImpL3	protein_coding	3L	3L_6261277_SNP	6261277	C	T	1.80781e-07	-1.36935	0.0071
FBgn0001280	janA	protein_coding	3R	3R_25865230_SNP	25865230	C	T	2.69817e-06	0.398717	0.0069
FBgn0001297	kay	protein_coding	3R	3R_25527194_SNP	25527194	G	C	4.37349e-06	-0.382935	0.0098
FBgn0001311	kkv	protein_coding	3R	3R_1160180_SNP	1160180	C	T	1.08782e-05	0.262423	0.0026
FBgn0001961	Sop2	protein_coding	2L	2L_13827038_SNP	13827038	A	G	1.64384e-12	1.42371	0.0001
FBgn0001961	Sop2	protein_coding	2L	2L_13826874_SNP	13826874	G	A	1.24861e-07	1.32503	0.0086
FBgn0001961	Sop2	protein_coding	2L	2L_13826943_SNP	13826943	G	C	1.24861e-07	1.32503	0.0086
FBgn0001961	Sop2	protein_coding	2L	2L_13826971_SNP	13826971	T	G	1.24861e-07	1.32503	0.0086
FBgn0001961	Sop2	protein_coding	2L	2L_13827236_SNP	13827236	C	T	1.24861e-07	1.32503	0.0086
FBgn0002031	l(2)37Cc	protein_coding	2L	2L_19124847_SNP	19124847	C	T	2.68718e-06	-0.320591	0.0059
FBgn0002031	l(2)37Cc	protein_coding	2L	2L_19123691_SNP	19123691	C	T	4.165e-06	-0.280573	0.0081
FBgn0002031	l(2)37Cc	protein_coding	2L	2L_19123702_SNP	19123702	C	G	4.165e-06	-0.280573	0.0081
FBgn0002121	l(2)gl	protein_coding	2L	2L_98344_SNP	98344	G	A	0.000296684	0.34	0.0103
FBgn0002354	l(3)87Df	protein_coding	3R	3R_8857244_SNP	8857244	T	C	3.20872e-08	0.830975	0.0001
FBgn0002413	dco	protein_coding	3R	3R_26878414_SNP	26878414	C	T	1.78586e-08	-0.655884	0.0005
FBgn0002413	dco	protein_coding	3R	3R_26880845_SNP	26880845	A	T	1.9905e-07	0.622186	0.0033
FBgn0002631	HLHm5	protein_coding	3R	3R_21889501_SNP	21889501	T	A	3.77597e-07	-1.69093	0.0002
FBgn0002631	HLHm5	protein_coding	3R	3R_21889502_SNP	21889502	C	A	2.90435e-06	-1.7626	0.0021
FBgn0002631	HLHm5	protein_coding	3R	3R_21887349_SNP	21887349	A	G	6.65574e-06	-1.72227	0.0045
FBgn0002631	HLHm5	protein_coding	3R	3R_21888736_SNP	21888736	A	T	1.19308e-05	-1.67976	0.0092
FBgn0002631	HLHm5	protein_coding	3R	3R_21888888_SNP	21888888	A	C	1.37186e-05	-1.67556	0.0101
FBgn0002773	Mlc2	protein_coding	3R	3R_26009430_SNP	26009430	C	T	2.0393e-05	0.815319	0.0101
FBgn0002775	msl-3	protein_coding	3L	3L_7120761_SNP	7120761	C	A	2.06367e-08	-0.859429	0.0003
FBgn0002775	msl-3	protein_coding	3L	3L_7126060_SNP	7126060	T	A	2.74082e-08	-0.857917	0.0005
FBgn0002775	msl-3	protein_coding	3L	3L_7124390_SNP	7124390	C	A	3.36158e-08	-0.857738	0.0006
FBgn0002775	msl-3	protein_coding	3L	3L_7117794_SNP	7117794	G	A	6.31078e-08	-0.842034	0.0012
FBgn0002775	msl-3	protein_coding	3L	3L_7118969_SNP	7118969	C	A	6.31078e-08	-0.842034	0.0012
FBgn0002775	msl-3	protein_coding	3L	3L_7124318_SNP	7124318	T	C	6.31078e-08	-0.842034	0.0012
FBgn0002775	msl-3	protein_coding	3L	3L_7124351_SNP	7124351	C	T	6.31078e-08	-0.842034	0.0012
FBgn0002775	msl-3	protein_coding	3L	3L_7128430_SNP	7128430	G	T	6.31078e-08	-0.842034	0.0012
FBgn0002775	msl-3	protein_coding	3L	3L_7128526_SNP	7128526	G	T	7.76218e-08	-0.922373	0.0012
FBgn0002872	mu2	protein_coding	3L	3L_1931446_SNP	1931446	T	C	3.78048e-06	1.83321	0.0061
FBgn0002973	numb	protein_coding	2L	2L_9450395_SNP	9450395	A	C	1.60792e-06	-0.372949	0.0028
FBgn0002973	numb	protein_coding	2L	2L_9450440_SNP	9450440	A	G	2.98945e-06	-0.354139	0.0042
FBgn0002973	numb	protein_coding	2L	2L_9442423_SNP	9442423	T	C	6.13996e-06	-0.367241	0.008
FBgn0003028	ovo	protein_coding	X	X_4942821_SNP	4942821	C	T	1.72181e-11	0.519559	0.0001
FBgn0003028	ovo	protein_coding	X	X_4942575_SNP	4942575	A	T	6.64219e-11	0.519528	0.0001
FBgn0003041	pbl	protein_coding	3L	3L_7905006_SNP	7905006	G	A	2.13111e-06	-0.378294	0.0063
FBgn0003117	pnr	protein_coding	3R	3R_11866875_SNP	11866875	A	G	1.1063e-07	-0.669342	0.0013
FBgn0003169	put	protein_coding	3R	3R_10394550_SNP	10394550	A	G	2.12822e-06	-0.25558	0.002
FBgn0003254	rib	protein_coding	2R	2R_15160214_SNP	15160214	G	T	9.79384e-08	-1.81407	0.0023
FBgn0003371	sgg	protein_coding	X	X_2534732_SNP	2534732	C	G	4.76686e-07	0.311914	0.0016
FBgn0003371	sgg	protein_coding	X	X_2534758_SNP	2534758	G	T	5.14569e-07	0.306877	0.0017
FBgn0003371	sgg	protein_coding	X	X_2535038_SNP	2535038	T	G	2.03358e-06	0.310542	0.0054
FBgn0003371	sgg	protein_coding	X	X_2534759_SNP	2534759	G	A	2.28557e-06	0.299336	0.0058
FBgn0003482	spn-D	protein_coding	3R	3R_22945617_SNP	22945617	T	G	3.84709e-06	0.943688	0.0026
FBgn0003514	sqh	protein_coding	X	X_6203547_SNP	6203547	T	A	1.56092e-06	-0.266791	0.0058
FBgn0003567	su(Hw)	protein_coding	3R	3R_10130681_SNP	10130681	G	T	4.43263e-07	0.523511	0.0002
FBgn0003890	betaTub97EF	protein_coding	3R	3R_23813378_SNP	23813378	C	T	7.09545e-08	2.0789	0.0003
FBgn0003890	betaTub97EF	protein_coding	3R	3R_23807005_SNP	23807005	A	G	7.49211e-07	2.10142	0.0018
FBgn0003890	betaTub97EF	protein_coding	3R	3R_23797388_SNP	23797388	A	T	9.27789e-07	2.08372	0.0026
FBgn0003890	betaTub97EF	protein_coding	3R	3R_23803941_SNP	23803941	A	G	9.27789e-07	2.08372	0.0026
FBgn0003890	betaTub97EF	protein_coding	3R	3R_23807753_SNP	23807753	C	A	9.27789e-07	2.08372	0.0026
FBgn0003890	betaTub97EF	protein_coding	3R	3R_23813469_SNP	23813469	A	T	9.27789e-07	2.08372	0.0026
FBgn0003890	betaTub97EF	protein_coding	3R	3R_23813581_SNP	23813581	A	G	9.27789e-07	2.08372	0.0026
FBgn0003890	betaTub97EF	protein_coding	3R	3R_23813976_SNP	23813976	T	A	9.27789e-07	2.08372	0.0026
FBgn0003890	betaTub97EF	protein_coding	3R	3R_23852431_SNP	23852431	C	G	1.21082e-06	2.08209	0.0033
FBgn0003890	betaTub97EF	protein_coding	3R	3R_23853607_SNP	23853607	C	T	1.21082e-06	2.08209	0.0033
FBgn0003890	betaTub97EF	protein_coding	3R	3R_23814032_SNP	23814032	T	G	1.3464e-06	2.06951	0.0038
FBgn0003890	betaTub97EF	protein_coding	3R	3R_23841896_SNP	23841896	A	T	1.46549e-06	1.82519	0.004
FBgn0003890	betaTub97EF	protein_coding	3R	3R_23776429_SNP	23776429	G	A	1.97704e-06	2.04768	0.0052
FBgn0003890	betaTub97EF	protein_coding	3R	3R_23845193_SNP	23845193	C	T	2.16237e-06	1.79669	0.0056
FBgn0003890	betaTub97EF	protein_coding	3R	3R_23842275_SNP	23842275	G	A	2.73457e-06	2.04223	0.0071
FBgn0003890	betaTub97EF	protein_coding	3R	3R_23806164_SNP	23806164	T	C	2.83321e-06	2.22337	0.0072
FBgn0003890	betaTub97EF	protein_coding	3R	3R_23768127_SNP	23768127	G	A	2.88949e-06	1.69323	0.0075
FBgn0003944	Ubx	protein_coding	3R	3R_12559368_SNP	12559368	G	T	1.08604e-06	0.618468	0.0024
FBgn0003944	Ubx	protein_coding	3R	3R_12559355_SNP	12559355	T	A	1.96204e-06	0.59263	0.0035
FBgn0003944	Ubx	protein_coding	3R	3R_12559463_SNP	12559463	A	T	2.8247e-06	0.593295	0.0052
FBgn0004177	mts	protein_coding	2L	2L_7794134_SNP	7794134	T	A	3.29588e-05	0.121984	0.007
FBgn0004465	Su(P)	protein_coding	3L	3L_16603835_SNP	16603835	G	T	1.48547e-11	0.61139	0.0001
FBgn0004465	Su(P)	protein_coding	3L	3L_16606541_SNP	16606541	G	C	1.43795e-10	0.614501	0.0001
FBgn0004618	gl	protein_coding	3R	3R_14194025_SNP	14194025	T	G	9.23193e-08	-2.16041	0.0006
FBgn0004618	gl	protein_coding	3R	3R_14193616_SNP	14193616	A	G	1.26437e-07	1.99192	0.0006
FBgn0004618	gl	protein_coding	3R	3R_14193945_SNP	14193945	T	C	1.26437e-07	1.99192	0.0006
FBgn0004618	gl	protein_coding	3R	3R_14194014_SNP	14194014	C	G	1.26437e-07	1.99192	0.0006
FBgn0004618	gl	protein_coding	3R	3R_14194174_SNP	14194174	C	A	6.13369e-07	1.99675	0.0027
FBgn0004618	gl	protein_coding	3R	3R_14193568_SNP	14193568	T	G	6.68784e-07	1.91779	0.0028
FBgn0004618	gl	protein_coding	3R	3R_14161017_SNP	14161017	G	A	2.35935e-06	-2.51916	0.0087
FBgn0004648	svr	protein_coding	X	X_463822_SNP	463822	T	C	3.2538e-05	0.434178	0.0061
FBgn0004832	Xpac	protein_coding	X	X_3997731_SNP	3997731	T	A	1.32025e-08	0.530512	0.0001
FBgn0004832	Xpac	protein_coding	X	X_3998167_SNP	3998167	T	C	4.53617e-08	0.535596	0.0001
FBgn0004832	Xpac	protein_coding	X	X_3998309_SNP	3998309	A	T	4.53617e-08	0.535596	0.0001
FBgn0004832	Xpac	protein_coding	X	X_3998326_SNP	3998326	G	T	4.53617e-08	0.535596	0.0001
FBgn0004832	Xpac	protein_coding	X	X_3998125_SNP	3998125	A	C	1.93227e-07	0.500962	0.0004
FBgn0004832	Xpac	protein_coding	X	X_3996943_SNP	3996943	G	A	4.77148e-07	0.476003	0.0006
FBgn0004832	Xpac	protein_coding	X	X_3999706_SNP	3999706	G	T	1.90938e-06	0.51716	0.0016
FBgn0004832	Xpac	protein_coding	X	X_3996961_SNP	3996961	A	T	2.2712e-06	0.47403	0.0018
FBgn0004832	Xpac	protein_coding	X	X_3997614_SNP	3997614	C	T	2.74948e-06	0.494985	0.0022
FBgn0004832	Xpac	protein_coding	X	X_3997233_SNP	3997233	A	G	4.24953e-06	0.451768	0.0035
FBgn0004832	Xpac	protein_coding	X	X_3907140_SNP	3907140	G	C	6.56911e-06	0.478771	0.0052
FBgn0004832	Xpac	protein_coding	X	X_3998590_SNP	3998590	T	C	7.776e-06	0.44307	0.0066
FBgn0004832	Xpac	protein_coding	X	X_3907145_SNP	3907145	T	C	9.93311e-06	0.493673	0.0077
FBgn0004832	Xpac	protein_coding	X	X_3998578_SNP	3998578	T	C	1.11516e-05	0.43442	0.0082
FBgn0005322	nmd	protein_coding	2L	2L_10355894_SNP	10355894	A	T	6.95391e-08	0.216359	0.0011
FBgn0005322	nmd	protein_coding	2L	2L_10349061_SNP	10349061	T	A	2.76902e-07	-0.199692	0.0026
FBgn0005322	nmd	protein_coding	2L	2L_10355839_SNP	10355839	C	T	1.43156e-06	0.194693	0.0102
FBgn0005322	nmd	protein_coding	2L	2L_10355843_SNP	10355843	A	T	1.43156e-06	0.194693	0.0102
FBgn0005322	nmd	protein_coding	2L	2L_10355877_SNP	10355877	C	A	1.43156e-06	0.194693	0.0102
FBgn0005322	nmd	protein_coding	2L	2L_10355915_SNP	10355915	G	C	1.43156e-06	0.194693	0.0102
FBgn0005322	nmd	protein_coding	2L	2L_10355975_SNP	10355975	C	T	1.43156e-06	0.194693	0.0102
FBgn0005564	Shal	protein_coding	3L	3L_19574511_SNP	19574511	C	A	5.41069e-06	-0.963148	0.0019
FBgn0005564	Shal	protein_coding	3L	3L_19574525_SNP	19574525	C	A	1.52666e-05	0.954664	0.0061
FBgn0005659	Ets98B	protein_coding	3R	3R_23560383_SNP	23560383	C	T	3.53867e-06	-0.708451	0.0062
FBgn0010303	hep	protein_coding	X	X_13062115_SNP	13062115	A	G	3.53634e-06	-0.272433	0.0032
FBgn0010313	corto	protein_coding	3R	3R_846803_SNP	846803	G	A	6.25324e-07	-0.525257	0.0003
FBgn0010313	corto	protein_coding	3R	3R_846812_SNP	846812	C	T	6.25324e-07	-0.525257	0.0003
FBgn0010313	corto	protein_coding	3R	3R_856545_SNP	856545	T	A	6.25324e-07	-0.525257	0.0003
FBgn0010313	corto	protein_coding	3R	3R_867012_SNP	867012	G	A	6.25324e-07	-0.525257	0.0003
FBgn0010313	corto	protein_coding	3R	3R_867183_SNP	867183	T	C	6.25324e-07	-0.525257	0.0003
FBgn0010313	corto	protein_coding	3R	3R_928272_SNP	928272	A	T	6.25324e-07	-0.525257	0.0003
FBgn0010313	corto	protein_coding	3R	3R_908214_SNP	908214	T	C	8.67819e-07	-0.48823	0.0003
FBgn0010313	corto	protein_coding	3R	3R_943228_SNP	943228	C	T	9.33888e-07	-0.501426	0.0003
FBgn0010313	corto	protein_coding	3R	3R_866716_SNP	866716	T	A	1.07442e-06	-0.483211	0.0004
FBgn0010313	corto	protein_coding	3R	3R_919015_SNP	919015	A	C	1.08188e-06	-0.521833	0.0004
FBgn0010313	corto	protein_coding	3R	3R_849248_SNP	849248	G	T	1.3702e-06	-0.475987	0.0004
FBgn0010313	corto	protein_coding	3R	3R_932325_SNP	932325	C	G	1.50983e-06	-0.493118	0.0005
FBgn0010313	corto	protein_coding	3R	3R_861880_SNP	861880	C	T	1.82458e-06	-0.553296	0.0005
FBgn0010313	corto	protein_coding	3R	3R_839639_SNP	839639	A	G	1.84891e-06	-0.49036	0.0005
FBgn0010313	corto	protein_coding	3R	3R_839640_SNP	839640	A	G	1.84891e-06	-0.49036	0.0005
FBgn0010313	corto	protein_coding	3R	3R_856548_SNP	856548	G	A	2.18307e-06	-0.529849	0.0006
FBgn0010313	corto	protein_coding	3R	3R_866704_SNP	866704	A	C	2.75371e-06	-0.462546	0.0011
FBgn0010313	corto	protein_coding	3R	3R_974014_SNP	974014	G	A	2.75554e-06	-0.517132	0.0011
FBgn0010313	corto	protein_coding	3R	3R_921164_SNP	921164	A	G	2.85065e-06	-0.522453	0.0011
FBgn0010313	corto	protein_coding	3R	3R_926815_SNP	926815	T	A	2.96959e-06	-0.548475	0.0012
FBgn0010313	corto	protein_coding	3R	3R_970006_SNP	970006	G	C	2.96959e-06	-0.548475	0.0012
FBgn0010313	corto	protein_coding	3R	3R_972499_SNP	972499	T	A	3.32108e-06	-0.613305	0.0015
FBgn0010313	corto	protein_coding	3R	3R_882937_SNP	882937	C	A	3.36104e-06	-0.54645	0.0015
FBgn0010313	corto	protein_coding	3R	3R_909920_SNP	909920	T	A	3.36104e-06	-0.54645	0.0015
FBgn0010313	corto	protein_coding	3R	3R_900306_SNP	900306	A	G	3.60311e-06	-0.613632	0.0016
FBgn0010313	corto	protein_coding	3R	3R_917319_SNP	917319	T	C	3.69419e-06	-0.496841	0.0017
FBgn0010313	corto	protein_coding	3R	3R_906577_SNP	906577	G	T	3.83367e-06	-0.57496	0.0018
FBgn0010313	corto	protein_coding	3R	3R_861617_SNP	861617	T	C	3.91353e-06	-0.514489	0.0018
FBgn0010313	corto	protein_coding	3R	3R_921187_SNP	921187	T	G	3.91353e-06	-0.514489	0.0018
FBgn0010313	corto	protein_coding	3R	3R_879237_SNP	879237	T	C	4.24621e-06	-0.516198	0.0019
FBgn0010313	corto	protein_coding	3R	3R_908506_SNP	908506	G	A	5.16378e-06	-0.457839	0.0027
FBgn0010313	corto	protein_coding	3R	3R_934059_SNP	934059	G	A	5.30908e-06	-0.515834	0.0027
FBgn0010313	corto	protein_coding	3R	3R_935291_SNP	935291	A	G	5.30908e-06	-0.515834	0.0027
FBgn0010313	corto	protein_coding	3R	3R_979969_SNP	979969	G	A	5.63507e-06	-0.565611	0.003
FBgn0010313	corto	protein_coding	3R	3R_918518_SNP	918518	G	T	6.64373e-06	-0.464733	0.0036
FBgn0010313	corto	protein_coding	3R	3R_818374_SNP	818374	A	T	6.72522e-06	-0.562375	0.0036
FBgn0010313	corto	protein_coding	3R	3R_819173_SNP	819173	T	G	6.72522e-06	-0.562375	0.0036
FBgn0010313	corto	protein_coding	3R	3R_827434_SNP	827434	C	T	6.72522e-06	-0.562375	0.0036
FBgn0010313	corto	protein_coding	3R	3R_836865_SNP	836865	G	T	6.72522e-06	-0.562375	0.0036
FBgn0010313	corto	protein_coding	3R	3R_924262_SNP	924262	C	G	6.759e-06	-0.531769	0.0036
FBgn0010313	corto	protein_coding	3R	3R_837894_SNP	837894	A	G	7.06231e-06	-0.480584	0.0036
FBgn0010313	corto	protein_coding	3R	3R_850721_SNP	850721	T	C	7.15814e-06	-0.507643	0.0036
FBgn0010313	corto	protein_coding	3R	3R_851288_SNP	851288	G	A	7.15814e-06	-0.507643	0.0036
FBgn0010313	corto	protein_coding	3R	3R_861654_SNP	861654	G	A	7.15814e-06	-0.507643	0.0036
FBgn0010313	corto	protein_coding	3R	3R_862718_SNP	862718	T	A	7.15814e-06	-0.507643	0.0036
FBgn0010313	corto	protein_coding	3R	3R_891820_SNP	891820	T	A	7.15814e-06	-0.507643	0.0036
FBgn0010313	corto	protein_coding	3R	3R_892038_SNP	892038	T	C	7.15814e-06	-0.507643	0.0036
FBgn0010313	corto	protein_coding	3R	3R_901150_SNP	901150	T	G	7.15814e-06	-0.507643	0.0036
FBgn0010313	corto	protein_coding	3R	3R_944016_SNP	944016	T	C	7.59922e-06	-0.509843	0.004
FBgn0010313	corto	protein_coding	3R	3R_923617_SNP	923617	T	C	8.176e-06	-0.505397	0.0043
FBgn0010313	corto	protein_coding	3R	3R_933942_SNP	933942	C	T	8.176e-06	-0.505397	0.0043
FBgn0010313	corto	protein_coding	3R	3R_938640_SNP	938640	T	A	8.176e-06	-0.505397	0.0043
FBgn0010313	corto	protein_coding	3R	3R_943361_SNP	943361	A	T	8.176e-06	-0.505397	0.0043
FBgn0010313	corto	protein_coding	3R	3R_943770_SNP	943770	C	T	8.176e-06	-0.505397	0.0043
FBgn0010313	corto	protein_coding	3R	3R_917538_SNP	917538	T	C	8.57758e-06	-0.527562	0.0048
FBgn0010313	corto	protein_coding	3R	3R_889090_SNP	889090	A	T	8.74617e-06	-0.483268	0.0048
FBgn0010313	corto	protein_coding	3R	3R_888373_SNP	888373	G	A	8.76196e-06	-0.507408	0.0048
FBgn0010313	corto	protein_coding	3R	3R_916838_SNP	916838	T	G	8.78074e-06	-0.557392	0.0048
FBgn0010313	corto	protein_coding	3R	3R_974183_SNP	974183	G	T	9.11871e-06	-0.554445	0.0052
FBgn0010313	corto	protein_coding	3R	3R_938868_SNP	938868	T	A	1.00213e-05	-0.481022	0.0054
FBgn0010313	corto	protein_coding	3R	3R_915232_SNP	915232	T	C	1.01612e-05	-0.597334	0.0054
FBgn0010313	corto	protein_coding	3R	3R_893412_SNP	893412	C	T	1.12417e-05	-0.55506	0.0057
FBgn0010313	corto	protein_coding	3R	3R_901277_SNP	901277	G	T	1.13218e-05	-0.443006	0.0057
FBgn0010313	corto	protein_coding	3R	3R_885592_SNP	885592	T	G	1.13448e-05	-0.482249	0.0057
FBgn0010313	corto	protein_coding	3R	3R_906134_SNP	906134	T	A	1.25469e-05	-0.552912	0.0064
FBgn0010313	corto	protein_coding	3R	3R_848631_SNP	848631	T	A	1.48601e-05	-0.51749	0.0073
FBgn0010313	corto	protein_coding	3R	3R_848671_SNP	848671	T	G	1.48601e-05	-0.51749	0.0073
FBgn0010313	corto	protein_coding	3R	3R_926074_SNP	926074	A	C	1.49694e-05	-0.547039	0.0073
FBgn0010313	corto	protein_coding	3R	3R_968807_SNP	968807	C	T	1.49694e-05	-0.547039	0.0073
FBgn0010313	corto	protein_coding	3R	3R_932542_SNP	932542	G	A	1.50975e-05	-0.497793	0.0073
FBgn0010313	corto	protein_coding	3R	3R_941634_SNP	941634	G	C	1.50975e-05	-0.497793	0.0073
FBgn0010313	corto	protein_coding	3R	3R_941638_SNP	941638	G	C	1.50975e-05	-0.497793	0.0073
FBgn0010313	corto	protein_coding	3R	3R_941639_SNP	941639	G	T	1.50975e-05	-0.497793	0.0073
FBgn0010313	corto	protein_coding	3R	3R_942739_SNP	942739	C	T	1.50975e-05	-0.497793	0.0073
FBgn0010313	corto	protein_coding	3R	3R_926790_SNP	926790	G	T	1.62994e-05	-0.518471	0.0076
FBgn0010313	corto	protein_coding	3R	3R_947701_SNP	947701	G	A	1.81037e-05	-0.49136	0.0078
FBgn0010313	corto	protein_coding	3R	3R_809816_SNP	809816	G	A	1.9373e-05	-0.509938	0.008
FBgn0010313	corto	protein_coding	3R	3R_819022_SNP	819022	G	C	1.9373e-05	-0.509938	0.008
FBgn0010313	corto	protein_coding	3R	3R_826748_SNP	826748	C	G	1.9373e-05	-0.509938	0.008
FBgn0010313	corto	protein_coding	3R	3R_839214_SNP	839214	C	G	1.9373e-05	-0.509938	0.008
FBgn0010313	corto	protein_coding	3R	3R_843987_SNP	843987	G	A	1.9373e-05	-0.509938	0.008
FBgn0010313	corto	protein_coding	3R	3R_884700_SNP	884700	C	G	1.9373e-05	-0.509938	0.008
FBgn0010313	corto	protein_coding	3R	3R_890146_SNP	890146	T	C	1.9373e-05	-0.509938	0.008
FBgn0010313	corto	protein_coding	3R	3R_890258_SNP	890258	G	A	1.9373e-05	-0.509938	0.008
FBgn0010313	corto	protein_coding	3R	3R_916833_SNP	916833	A	C	1.9373e-05	-0.509938	0.008
FBgn0010313	corto	protein_coding	3R	3R_916834_SNP	916834	A	C	1.9373e-05	-0.509938	0.008
FBgn0010313	corto	protein_coding	3R	3R_908340_SNP	908340	A	G	2.0301e-05	-0.442477	0.0083
FBgn0010313	corto	protein_coding	3R	3R_968023_SNP	968023	A	T	2.10322e-05	-0.506052	0.0087
FBgn0010313	corto	protein_coding	3R	3R_971245_SNP	971245	C	A	2.10322e-05	-0.506052	0.0087
FBgn0010313	corto	protein_coding	3R	3R_974179_SNP	974179	T	A	2.10322e-05	-0.506052	0.0087
FBgn0010313	corto	protein_coding	3R	3R_974184_SNP	974184	C	A	2.10322e-05	-0.506052	0.0087
FBgn0010313	corto	protein_coding	3R	3R_974187_SNP	974187	T	A	2.10322e-05	-0.506052	0.0087
FBgn0010313	corto	protein_coding	3R	3R_976379_SNP	976379	C	T	2.10322e-05	-0.506052	0.0087
FBgn0010313	corto	protein_coding	3R	3R_979149_SNP	979149	C	T	2.10322e-05	-0.506052	0.0087
FBgn0010313	corto	protein_coding	3R	3R_979152_SNP	979152	C	A	2.10322e-05	-0.506052	0.0087
FBgn0010313	corto	protein_coding	3R	3R_990080_SNP	990080	T	A	2.10322e-05	-0.506052	0.0087
FBgn0010313	corto	protein_coding	3R	3R_972468_SNP	972468	T	G	2.26982e-05	-0.580069	0.0094
FBgn0010313	corto	protein_coding	3R	3R_887718_SNP	887718	C	T	2.33733e-05	-0.579414	0.0094
FBgn0010313	corto	protein_coding	3R	3R_812147_SNP	812147	C	A	2.37462e-05	-0.480882	0.0095
FBgn0010313	corto	protein_coding	3R	3R_914616_SNP	914616	C	G	2.37462e-05	-0.480882	0.0095
FBgn0010313	corto	protein_coding	3R	3R_961759_SNP	961759	A	G	2.45288e-05	-0.507826	0.0098
FBgn0010313	corto	protein_coding	3R	3R_924957_SNP	924957	C	G	2.54918e-05	-0.507064	0.0103
FBgn0010408	RpS9	protein_coding	3L	3L_9507029_SNP	9507029	C	A	4.25566e-06	-0.218487	0.0103
FBgn0010408	RpS9	protein_coding	3L	3L_9507037_SNP	9507037	C	T	4.25566e-06	-0.218487	0.0103
FBgn0010408	RpS9	protein_coding	3L	3L_9507041_SNP	9507041	T	A	4.25566e-06	-0.218487	0.0103
FBgn0010408	RpS9	protein_coding	3L	3L_9507077_SNP	9507077	T	A	4.25566e-06	-0.218487	0.0103
FBgn0010488	NAT1	protein_coding	2R	2R_8778011_SNP	8778011	C	T	6.76983e-06	0.196621	0.008
FBgn0010741	l(3)01239	protein_coding	3L	3L_11066584_SNP	11066584	A	C	4.20446e-07	-0.207934	0.0021
FBgn0010772	Xe7	protein_coding	3R	3R_1502643_SNP	1502643	G	C	1.19313e-06	0.521209	0.0004
FBgn0010772	Xe7	protein_coding	3R	3R_1461106_SNP	1461106	A	G	1.27569e-06	0.518607	0.0004
FBgn0010772	Xe7	protein_coding	3R	3R_1486517_SNP	1486517	C	T	1.27569e-06	0.518607	0.0004
FBgn0010772	Xe7	protein_coding	3R	3R_1491751_SNP	1491751	A	G	1.27569e-06	0.518607	0.0004
FBgn0010772	Xe7	protein_coding	3R	3R_1505855_SNP	1505855	T	C	1.27569e-06	0.518607	0.0004
FBgn0010772	Xe7	protein_coding	3R	3R_1491726_SNP	1491726	T	A	1.56285e-06	0.517419	0.0006
FBgn0010772	Xe7	protein_coding	3R	3R_1513398_SNP	1513398	T	C	2.88144e-06	0.450409	0.0008
FBgn0010772	Xe7	protein_coding	3R	3R_1470254_SNP	1470254	C	A	5.4206e-06	0.462781	0.0015
FBgn0010772	Xe7	protein_coding	3R	3R_1550437_SNP	1550437	A	T	6.99399e-06	-0.433686	0.0022
FBgn0010772	Xe7	protein_coding	3R	3R_1550441_SNP	1550441	A	G	6.99399e-06	-0.433686	0.0022
FBgn0010772	Xe7	protein_coding	3R	3R_1498952_SNP	1498952	C	T	7.16502e-06	0.43334	0.0023
FBgn0010772	Xe7	protein_coding	3R	3R_1473562_SNP	1473562	C	A	7.24002e-06	0.458446	0.0023
FBgn0010772	Xe7	protein_coding	3R	3R_1539878_SNP	1539878	C	T	7.24002e-06	0.458446	0.0023
FBgn0010772	Xe7	protein_coding	3R	3R_1532157_SNP	1532157	C	A	7.6237e-06	0.413219	0.0026
FBgn0010772	Xe7	protein_coding	3R	3R_1490310_SNP	1490310	C	T	8.43962e-06	0.430976	0.0034
FBgn0010772	Xe7	protein_coding	3R	3R_1516244_SNP	1516244	C	T	9.68919e-06	0.453961	0.0038
FBgn0010772	Xe7	protein_coding	3R	3R_1459974_SNP	1459974	A	G	9.97752e-06	-0.426581	0.0038
FBgn0010772	Xe7	protein_coding	3R	3R_1449140_SNP	1449140	C	A	1.00865e-05	0.451643	0.0039
FBgn0010772	Xe7	protein_coding	3R	3R_1457951_SNP	1457951	C	A	1.00865e-05	0.451643	0.0039
FBgn0010772	Xe7	protein_coding	3R	3R_1458786_SNP	1458786	G	A	1.00865e-05	0.451643	0.0039
FBgn0010772	Xe7	protein_coding	3R	3R_1461958_SNP	1461958	A	G	1.00865e-05	0.451643	0.0039
FBgn0010772	Xe7	protein_coding	3R	3R_1462048_SNP	1462048	T	G	1.00865e-05	0.451643	0.0039
FBgn0010772	Xe7	protein_coding	3R	3R_1462879_SNP	1462879	A	T	1.00865e-05	0.451643	0.0039
FBgn0010772	Xe7	protein_coding	3R	3R_1466914_SNP	1466914	G	A	1.00865e-05	0.451643	0.0039
FBgn0010772	Xe7	protein_coding	3R	3R_1467122_SNP	1467122	C	T	1.00865e-05	0.451643	0.0039
FBgn0010772	Xe7	protein_coding	3R	3R_1473637_SNP	1473637	C	T	1.00865e-05	0.451643	0.0039
FBgn0010772	Xe7	protein_coding	3R	3R_1474820_SNP	1474820	A	G	1.00865e-05	0.451643	0.0039
FBgn0010772	Xe7	protein_coding	3R	3R_1479876_SNP	1479876	G	A	1.00865e-05	0.451643	0.0039
FBgn0010772	Xe7	protein_coding	3R	3R_1482089_SNP	1482089	G	C	1.00865e-05	0.451643	0.0039
FBgn0010772	Xe7	protein_coding	3R	3R_1484565_SNP	1484565	T	C	1.00865e-05	0.451643	0.0039
FBgn0010772	Xe7	protein_coding	3R	3R_1487311_SNP	1487311	C	T	1.00865e-05	0.451643	0.0039
FBgn0010772	Xe7	protein_coding	3R	3R_1489563_SNP	1489563	G	A	1.00865e-05	0.451643	0.0039
FBgn0010772	Xe7	protein_coding	3R	3R_1500278_SNP	1500278	A	C	1.00865e-05	0.451643	0.0039
FBgn0010772	Xe7	protein_coding	3R	3R_1500940_SNP	1500940	C	A	1.00865e-05	0.451643	0.0039
FBgn0010772	Xe7	protein_coding	3R	3R_1501217_SNP	1501217	A	G	1.00865e-05	0.451643	0.0039
FBgn0010772	Xe7	protein_coding	3R	3R_1502648_SNP	1502648	C	T	1.00865e-05	0.451643	0.0039
FBgn0010772	Xe7	protein_coding	3R	3R_1502654_SNP	1502654	C	T	1.00865e-05	0.451643	0.0039
FBgn0010772	Xe7	protein_coding	3R	3R_1503011_SNP	1503011	T	C	1.00865e-05	0.451643	0.0039
FBgn0010772	Xe7	protein_coding	3R	3R_1504216_SNP	1504216	C	T	1.00865e-05	0.451643	0.0039
FBgn0010772	Xe7	protein_coding	3R	3R_1508031_SNP	1508031	G	A	1.00865e-05	0.451643	0.0039
FBgn0010772	Xe7	protein_coding	3R	3R_1510670_SNP	1510670	C	A	1.00865e-05	0.451643	0.0039
FBgn0010772	Xe7	protein_coding	3R	3R_1514183_SNP	1514183	T	A	1.00865e-05	0.451643	0.0039
FBgn0010772	Xe7	protein_coding	3R	3R_1514524_SNP	1514524	G	C	1.00865e-05	0.451643	0.0039
FBgn0010772	Xe7	protein_coding	3R	3R_1519755_SNP	1519755	A	C	1.00865e-05	0.451643	0.0039
FBgn0010772	Xe7	protein_coding	3R	3R_1532874_SNP	1532874	A	T	1.00865e-05	0.451643	0.0039
FBgn0010772	Xe7	protein_coding	3R	3R_1537079_SNP	1537079	G	A	1.00865e-05	0.451643	0.0039
FBgn0010772	Xe7	protein_coding	3R	3R_1540109_SNP	1540109	G	A	1.00865e-05	0.451643	0.0039
FBgn0010772	Xe7	protein_coding	3R	3R_1546754_SNP	1546754	T	A	1.00865e-05	0.451643	0.0039
FBgn0010772	Xe7	protein_coding	3R	3R_1547779_SNP	1547779	C	T	1.00865e-05	0.451643	0.0039
FBgn0010772	Xe7	protein_coding	3R	3R_1549546_SNP	1549546	G	A	1.00865e-05	0.451643	0.0039
FBgn0010772	Xe7	protein_coding	3R	3R_1516505_SNP	1516505	G	A	1.20063e-05	0.450581	0.0044
FBgn0010772	Xe7	protein_coding	3R	3R_1516489_SNP	1516489	A	T	1.37615e-05	0.450198	0.0046
FBgn0010772	Xe7	protein_coding	3R	3R_1553055_SNP	1553055	A	T	1.72151e-05	-0.403902	0.0057
FBgn0010772	Xe7	protein_coding	3R	3R_1453290_SNP	1453290	C	T	2.12868e-05	0.41501	0.0066
FBgn0010772	Xe7	protein_coding	3R	3R_1454383_SNP	1454383	T	C	2.12868e-05	0.41501	0.0066
FBgn0010772	Xe7	protein_coding	3R	3R_1454591_SNP	1454591	G	T	3.18222e-05	0.466509	0.0099
FBgn0010772	Xe7	protein_coding	3R	3R_1545904_SNP	1545904	G	T	3.18222e-05	0.466509	0.0099
FBgn0010808	l(3)03670	protein_coding	3R	3R_26878322_SNP	26878322	C	A	7.04493e-09	-0.533635	0.0002
FBgn0010808	l(3)03670	protein_coding	3R	3R_26878326_SNP	26878326	G	C	7.04493e-09	-0.533635	0.0002
FBgn0010808	l(3)03670	protein_coding	3R	3R_26877831_SNP	26877831	G	T	8.34644e-09	-0.529807	0.0002
FBgn0010808	l(3)03670	protein_coding	3R	3R_26878150_SNP	26878150	A	T	8.34644e-09	-0.529807	0.0002
FBgn0010808	l(3)03670	protein_coding	3R	3R_26878222_SNP	26878222	G	A	8.34644e-09	-0.529807	0.0002
FBgn0010808	l(3)03670	protein_coding	3R	3R_26879816_SNP	26879816	T	C	8.34644e-09	0.529807	0.0002
FBgn0010808	l(3)03670	protein_coding	3R	3R_26879766_SNP	26879766	T	A	6.4295e-08	0.488026	0.0008
FBgn0010808	l(3)03670	protein_coding	3R	3R_26879769_SNP	26879769	C	T	6.4295e-08	0.488026	0.0008
FBgn0010808	l(3)03670	protein_coding	3R	3R_26879026_SNP	26879026	C	T	8.91431e-08	-0.539954	0.0009
FBgn0010808	l(3)03670	protein_coding	3R	3R_26878120_SNP	26878120	G	T	5.22108e-07	-0.519312	0.0033
FBgn0010808	l(3)03670	protein_coding	3R	3R_26804433_SNP	26804433	C	T	7.5925e-07	-0.426729	0.0044
FBgn0010808	l(3)03670	protein_coding	3R	3R_26879669_SNP	26879669	T	C	2.05272e-06	-0.499131	0.0086
FBgn0010812	unc-45	protein_coding	3R	3R_3858792_SNP	3858792	A	T	8.7961e-06	0.442492	0.0051
FBgn0010825	Gug	protein_coding	3L	3L_8443472_SNP	8443472	G	A	7.68595e-08	0.40563	0.0006
FBgn0010825	Gug	protein_coding	3L	3L_8444152_SNP	8444152	C	T	2.86373e-06	0.410199	0.0091
FBgn0011476	l(3)neo43	protein_coding	3R	3R_11104505_SNP	11104505	A	T	8.00388e-10	0.554436	0.0001
FBgn0011476	l(3)neo43	protein_coding	3R	3R_11103886_SNP	11103886	A	G	1.05271e-09	0.54257	0.0001
FBgn0011476	l(3)neo43	protein_coding	3R	3R_11103911_SNP	11103911	T	A	1.05271e-09	0.54257	0.0001
FBgn0011476	l(3)neo43	protein_coding	3R	3R_11103931_SNP	11103931	G	T	1.48316e-09	0.532368	0.0001
FBgn0011476	l(3)neo43	protein_coding	3R	3R_11103871_SNP	11103871	G	A	1.69817e-09	0.548968	0.0001
FBgn0011476	l(3)neo43	protein_coding	3R	3R_11103666_SNP	11103666	T	A	9.07714e-09	0.517394	0.0001
FBgn0011476	l(3)neo43	protein_coding	3R	3R_11102183_SNP	11102183	C	G	3.2102e-08	0.510415	0.0002
FBgn0011476	l(3)neo43	protein_coding	3R	3R_11101473_SNP	11101473	A	G	4.45499e-08	0.513839	0.0002
FBgn0011476	l(3)neo43	protein_coding	3R	3R_11098481_SNP	11098481	C	T	1.12745e-07	0.510511	0.0002
FBgn0011476	l(3)neo43	protein_coding	3R	3R_11102613_SNP	11102613	T	G	2.92398e-07	0.508954	0.0002
FBgn0011476	l(3)neo43	protein_coding	3R	3R_11100563_SNP	11100563	G	C	9.71865e-07	0.494304	0.0006
FBgn0011476	l(3)neo43	protein_coding	3R	3R_11101054_SNP	11101054	G	A	9.71865e-07	0.494304	0.0006
FBgn0011476	l(3)neo43	protein_coding	3R	3R_11102301_SNP	11102301	T	G	9.71865e-07	0.494304	0.0006
FBgn0011476	l(3)neo43	protein_coding	3R	3R_11106842_SNP	11106842	A	G	1.2556e-06	0.507622	0.0007
FBgn0011476	l(3)neo43	protein_coding	3R	3R_11098768_SNP	11098768	G	T	1.27525e-06	0.493124	0.0008
FBgn0011476	l(3)neo43	protein_coding	3R	3R_11076320_SNP	11076320	C	G	1.65511e-06	0.487298	0.001
FBgn0011476	l(3)neo43	protein_coding	3R	3R_11098694_SNP	11098694	T	C	2.16871e-06	0.490672	0.0013
FBgn0011476	l(3)neo43	protein_coding	3R	3R_11074122_SNP	11074122	G	A	2.42712e-06	0.477932	0.0016
FBgn0011476	l(3)neo43	protein_coding	3R	3R_11076592_SNP	11076592	C	T	2.80969e-06	0.482296	0.0019
FBgn0011606	Klp3A	protein_coding	X	X_2491548_SNP	2491548	T	C	1.47574e-08	0.675658	0.0013
FBgn0011606	Klp3A	protein_coding	X	X_2491713_SNP	2491713	C	T	2.33951e-08	0.672012	0.0022
FBgn0011606	Klp3A	protein_coding	X	X_2491318_SNP	2491318	T	C	2.34136e-08	0.668795	0.0031
FBgn0011606	Klp3A	protein_coding	X	X_2491328_SNP	2491328	G	T	2.34136e-08	0.668795	0.0031
FBgn0011606	Klp3A	protein_coding	X	X_2491854_SNP	2491854	T	C	2.34136e-08	0.668795	0.0031
FBgn0011606	Klp3A	protein_coding	X	X_2494210_SNP	2494210	G	T	2.34136e-08	0.668795	0.0031
FBgn0011606	Klp3A	protein_coding	X	X_2492281_SNP	2492281	A	C	1.89202e-07	0.586595	0.0077
FBgn0011606	Klp3A	protein_coding	X	X_2493873_SNP	2493873	C	T	3.80237e-07	0.721024	0.0105
FBgn0011770	Gip	protein_coding	X	X_10223900_SNP	10223900	C	G	5.7077e-06	0.642552	0.0019
FBgn0013305	Nmda1	protein_coding	2R	2R_8765211_SNP	8765211	G	A	5.59158e-08	0.660572	0.0007
FBgn0013305	Nmda1	protein_coding	2R	2R_8764233_SNP	8764233	T	C	8.05507e-07	0.53158	0.0028
FBgn0013305	Nmda1	protein_coding	2R	2R_8766953_SNP	8766953	C	G	8.82668e-07	0.530764	0.0032
FBgn0013305	Nmda1	protein_coding	2R	2R_8763237_SNP	8763237	T	C	2.60776e-06	0.63779	0.0063
FBgn0013305	Nmda1	protein_coding	2R	2R_8766739_SNP	8766739	C	A	2.70462e-06	0.526282	0.0066
FBgn0013305	Nmda1	protein_coding	2R	2R_8764849_SNP	8764849	T	C	3.25863e-06	0.6336	0.0075
FBgn0013305	Nmda1	protein_coding	2R	2R_8764077_SNP	8764077	G	A	3.46657e-06	0.632421	0.0082
FBgn0013813	Dhc98D	protein_coding	3R	3R_24253351_SNP	24253351	A	C	1.65352e-05	-1.43951	0.0037
FBgn0013983	imd	protein_coding	2R	2R_14270157_SNP	14270157	T	C	4.97505e-06	-0.435242	0.007
FBgn0013983	imd	protein_coding	2R	2R_14280385_SNP	14280385	C	T	6.10633e-06	0.578832	0.0086
FBgn0013983	imd	protein_coding	2R	2R_14279643_SNP	14279643	A	G	6.2888e-06	0.578279	0.0089
FBgn0013988	Strn-Mlck	protein_coding	2R	2R_11879194_SNP	11879194	C	T	3.43228e-07	0.730242	0.0011
FBgn0014022	Rlb1	protein_coding	3R	3R_5323564_SNP	5323564	C	T	2.29845e-05	0.482632	0.0071
FBgn0014022	Rlb1	protein_coding	3R	3R_5323599_SNP	5323599	T	C	2.29845e-05	0.482632	0.0071
FBgn0014469	Cyp4e2	protein_coding	2R	2R_4332147_SNP	4332147	G	A	4.44659e-09	1.19525	0.0002
FBgn0014859	Hr38	protein_coding	2L	2L_20778905_SNP	20778905	C	A	7.95738e-07	1.25007	0.0029
FBgn0014869	Pglym78	protein_coding	3R	3R_24957300_SNP	24957300	A	T	9.94367e-07	1.28321	0.0046
FBgn0014869	Pglym78	protein_coding	3R	3R_24974613_SNP	24974613	T	A	2.18012e-06	1.41636	0.0073
FBgn0015268	Nap1	protein_coding	2R	2R_19737864_SNP	19737864	G	T	5.706e-06	-0.20333	0.0053
FBgn0015271	Orc5	protein_coding	2L	2L_13830123_SNP	13830123	G	C	7.917e-06	-0.869929	0.0101
FBgn0015286	Rala	protein_coding	X	X_3611313_SNP	3611313	G	A	4.45928e-09	-1.51173	0.0001
FBgn0015286	Rala	protein_coding	X	X_3608208_SNP	3608208	C	T	5.68297e-09	-1.5006	0.0001
FBgn0015286	Rala	protein_coding	X	X_3608218_SNP	3608218	T	C	5.68297e-09	-1.5006	0.0001
FBgn0015286	Rala	protein_coding	X	X_3608929_SNP	3608929	T	C	5.68297e-09	-1.5006	0.0001
FBgn0015286	Rala	protein_coding	X	X_3609713_SNP	3609713	A	G	5.68297e-09	-1.5006	0.0001
FBgn0015286	Rala	protein_coding	X	X_3610230_SNP	3610230	G	A	5.68297e-09	-1.5006	0.0001
FBgn0015286	Rala	protein_coding	X	X_3610392_SNP	3610392	T	A	5.68297e-09	-1.5006	0.0001
FBgn0015286	Rala	protein_coding	X	X_3610537_SNP	3610537	T	C	5.68297e-09	-1.5006	0.0001
FBgn0015286	Rala	protein_coding	X	X_3609158_SNP	3609158	A	T	7.06144e-09	-1.41206	0.0002
FBgn0015286	Rala	protein_coding	X	X_3609824_SNP	3609824	A	T	7.89885e-09	-1.50457	0.0002
FBgn0015286	Rala	protein_coding	X	X_3618614_SNP	3618614	A	C	1.05124e-08	-1.49772	0.0002
FBgn0015286	Rala	protein_coding	X	X_3607392_SNP	3607392	A	T	1.70286e-08	-1.4858	0.0003
FBgn0015286	Rala	protein_coding	X	X_3608283_SNP	3608283	T	A	2.93934e-08	-1.57455	0.0005
FBgn0015286	Rala	protein_coding	X	X_3610756_SNP	3610756	G	A	2.93934e-08	-1.57455	0.0005
FBgn0015286	Rala	protein_coding	X	X_3607956_SNP	3607956	T	C	4.51759e-08	-1.45434	0.0006
FBgn0015286	Rala	protein_coding	X	X_3608271_SNP	3608271	G	C	4.51759e-08	-1.45434	0.0006
FBgn0015286	Rala	protein_coding	X	X_3609358_SNP	3609358	C	T	4.72197e-08	-1.56595	0.0006
FBgn0015286	Rala	protein_coding	X	X_3607155_SNP	3607155	T	A	7.36808e-08	-1.29385	0.0007
FBgn0015286	Rala	protein_coding	X	X_3607510_SNP	3607510	A	G	7.36808e-08	-1.29385	0.0007
FBgn0015286	Rala	protein_coding	X	X_3614191_SNP	3614191	T	C	1.06954e-07	-1.34515	0.0011
FBgn0015286	Rala	protein_coding	X	X_3615066_SNP	3615066	A	G	1.06954e-07	-1.34515	0.0011
FBgn0015286	Rala	protein_coding	X	X_3615088_SNP	3615088	G	T	1.06954e-07	-1.34515	0.0011
FBgn0015286	Rala	protein_coding	X	X_3615107_SNP	3615107	G	A	1.06954e-07	-1.34515	0.0011
FBgn0015286	Rala	protein_coding	X	X_3615145_SNP	3615145	T	C	1.06954e-07	-1.34515	0.0011
FBgn0015286	Rala	protein_coding	X	X_3615738_SNP	3615738	A	T	1.06954e-07	-1.34515	0.0011
FBgn0015286	Rala	protein_coding	X	X_3616968_SNP	3616968	A	T	1.06954e-07	-1.34515	0.0011
FBgn0015286	Rala	protein_coding	X	X_3617257_SNP	3617257	C	A	1.06954e-07	-1.34515	0.0011
FBgn0015286	Rala	protein_coding	X	X_3617340_SNP	3617340	T	C	1.06954e-07	-1.34515	0.0011
FBgn0015286	Rala	protein_coding	X	X_3618438_SNP	3618438	G	T	1.06954e-07	-1.34515	0.0011
FBgn0015286	Rala	protein_coding	X	X_3617480_SNP	3617480	T	C	1.41094e-07	-1.34353	0.0012
FBgn0015286	Rala	protein_coding	X	X_3608254_SNP	3608254	T	C	1.92044e-07	-1.41252	0.0012
FBgn0015286	Rala	protein_coding	X	X_3615106_SNP	3615106	A	G	2.04942e-07	-1.33281	0.0012
FBgn0015286	Rala	protein_coding	X	X_3616998_SNP	3616998	G	T	2.6764e-07	-1.32494	0.0016
FBgn0015286	Rala	protein_coding	X	X_3608078_SNP	3608078	G	C	3.2438e-07	-1.50444	0.0019
FBgn0015286	Rala	protein_coding	X	X_3613994_SNP	3613994	T	A	5.49848e-07	-1.37872	0.0027
FBgn0015286	Rala	protein_coding	X	X_3616943_SNP	3616943	C	A	5.49848e-07	-1.37872	0.0027
FBgn0015286	Rala	protein_coding	X	X_3616996_SNP	3616996	C	T	5.49848e-07	-1.37872	0.0027
FBgn0015286	Rala	protein_coding	X	X_3609722_SNP	3609722	G	A	6.50612e-07	-1.47487	0.003
FBgn0015286	Rala	protein_coding	X	X_3610238_SNP	3610238	G	A	6.50612e-07	-1.47487	0.003
FBgn0015286	Rala	protein_coding	X	X_3610259_SNP	3610259	T	C	6.50612e-07	-1.47487	0.003
FBgn0015286	Rala	protein_coding	X	X_3610288_SNP	3610288	C	A	6.50612e-07	-1.47487	0.003
FBgn0015286	Rala	protein_coding	X	X_3610297_SNP	3610297	C	A	6.50612e-07	-1.47487	0.003
FBgn0015286	Rala	protein_coding	X	X_3610662_SNP	3610662	G	A	6.50612e-07	-1.47487	0.003
FBgn0015286	Rala	protein_coding	X	X_3610736_SNP	3610736	T	A	6.50612e-07	-1.47487	0.003
FBgn0015286	Rala	protein_coding	X	X_3608291_SNP	3608291	A	G	8.77149e-07	-1.60994	0.0038
FBgn0015286	Rala	protein_coding	X	X_3609536_SNP	3609536	G	T	8.9474e-07	-1.36749	0.0039
FBgn0015286	Rala	protein_coding	X	X_3610260_SNP	3610260	A	G	9.19779e-07	-1.29236	0.0039
FBgn0015286	Rala	protein_coding	X	X_3609828_SNP	3609828	T	C	1.00679e-06	-1.46833	0.0044
FBgn0015286	Rala	protein_coding	X	X_3610225_SNP	3610225	G	T	1.04973e-06	-1.17309	0.0045
FBgn0015286	Rala	protein_coding	X	X_3616925_SNP	3616925	A	T	2.24622e-06	-1.32836	0.0086
FBgn0015286	Rala	protein_coding	X	X_3618981_SNP	3618981	G	T	2.53659e-06	-1.26356	0.0093
FBgn0015286	Rala	protein_coding	X	X_3609504_SNP	3609504	C	G	2.70851e-06	-1.56088	0.0096
FBgn0015519	nAcRalpha-7E	protein_coding	X	X_8091620_SNP	8091620	A	G	2.80255e-06	-1.45361	0.0081
FBgn0015541	sda	protein_coding	3R	3R_22731052_SNP	22731052	T	C	5.88716e-07	-0.733134	0.0036
FBgn0015541	sda	protein_coding	3R	3R_22757140_SNP	22757140	G	A	1.34755e-06	-0.845776	0.0073
FBgn0015541	sda	protein_coding	3R	3R_22759527_SNP	22759527	G	A	1.34755e-06	-0.845776	0.0073
FBgn0015541	sda	protein_coding	3R	3R_22759694_SNP	22759694	A	T	1.86928e-06	-0.763985	0.0096
FBgn0015575	alpha-Est7	protein_coding	3R	3R_3400620_SNP	3400620	T	A	6.03936e-07	-1.20383	0.0009
FBgn0015575	alpha-Est7	protein_coding	3R	3R_3441383_SNP	3441383	T	A	3.27396e-06	-0.984116	0.0029
FBgn0015575	alpha-Est7	protein_coding	3R	3R_3420236_SNP	3420236	C	G	6.97978e-06	-1.06178	0.0049
FBgn0015575	alpha-Est7	protein_coding	3R	3R_3406959_SNP	3406959	C	G	7.74213e-06	-1.06373	0.0052
FBgn0015575	alpha-Est7	protein_coding	3R	3R_3397875_SNP	3397875	A	T	1.40189e-05	-1.09602	0.0078
FBgn0015575	alpha-Est7	protein_coding	3R	3R_3428464_SNP	3428464	T	C	1.59464e-05	-1.17493	0.0087
FBgn0015575	alpha-Est7	protein_coding	3R	3R_3425348_SNP	3425348	A	G	1.73498e-05	-1.09222	0.0091
FBgn0015575	alpha-Est7	protein_coding	3R	3R_3446870_SNP	3446870	G	T	1.90159e-05	-1.15951	0.0102
FBgn0015575	alpha-Est7	protein_coding	3R	3R_3446910_SNP	3446910	G	A	1.90159e-05	-1.15951	0.0102
FBgn0015575	alpha-Est7	protein_coding	3R	3R_3447013_SNP	3447013	A	C	1.90159e-05	-1.15951	0.0102
FBgn0015737	Hmu	protein_coding	3R	3R_23148509_SNP	23148509	A	T	2.56776e-07	-0.447834	0.0016
FBgn0015789	Rab10	protein_coding	X	X_20125457_SNP	20125457	A	G	6.82251e-08	1.6208	0.0003
FBgn0015789	Rab10	protein_coding	X	X_20125472_SNP	20125472	T	G	6.82251e-08	1.6208	0.0003
FBgn0015789	Rab10	protein_coding	X	X_20116366_SNP	20116366	G	A	3.16299e-06	1.45681	0.0039
FBgn0015789	Rab10	protein_coding	X	X_20116543_SNP	20116543	A	G	1.25947e-05	1.36695	0.0105
FBgn0015872	Drip	protein_coding	2R	2R_7307723_SNP	7307723	A	C	9.09943e-07	-1.24992	0.0096
FBgn0019650	toy	protein_coding	4	4_922700_SNP	922700	A	C	0.000157013	-3.82422	0.0094
FBgn0019650	toy	protein_coding	4	4_1123877_SNP	1123877	T	G	0.000162565	-4.03585	0.0096
FBgn0019828	dj	protein_coding	3R	3R_2899805_SNP	2899805	C	G	1.17707e-05	-0.960091	0.0066
FBgn0019830	colt	protein_coding	2L	2L_2735933_SNP	2735933	G	A	1.8758e-06	-0.208524	0.0012
FBgn0019929	Ser7	protein_coding	X	X_9741161_SNP	9741161	T	G	6.54597e-06	1.26228	0.0076
FBgn0020272	mst	protein_coding	X	X_21252456_SNP	21252456	C	A	1.18515e-06	-0.579154	0.0018
FBgn0020391	Nrk	protein_coding	2R	2R_9047457_SNP	9047457	T	C	1.94984e-06	1.57203	0.0016
FBgn0020391	Nrk	protein_coding	2R	2R_9047476_SNP	9047476	T	C	1.94984e-06	1.57203	0.0016
FBgn0020391	Nrk	protein_coding	2R	2R_9047509_SNP	9047509	G	A	8.30016e-06	1.49328	0.0089
FBgn0020626	Osbp	protein_coding	3R	3R_20846946_SNP	20846946	C	T	6.62738e-07	-0.836715	0.0014
FBgn0020626	Osbp	protein_coding	3R	3R_20846861_SNP	20846861	A	G	6.92421e-07	-0.830083	0.0014
FBgn0020909	Rtc1	protein_coding	X	X_13664307_SNP	13664307	A	T	1.39254e-05	-0.319594	0.008
FBgn0021856	l(2)k14505	protein_coding	2L	2L_21345228_SNP	21345228	A	G	3.23157e-09	-0.455688	0.0001
FBgn0021856	l(2)k14505	protein_coding	2L	2L_21291970_SNP	21291970	C	T	4.52159e-09	-0.438572	0.0001
FBgn0021856	l(2)k14505	protein_coding	2L	2L_21299007_SNP	21299007	T	C	5.65831e-08	-0.425258	0.0001
FBgn0021856	l(2)k14505	protein_coding	2L	2L_21291286_SNP	21291286	G	T	7.10751e-08	-0.423385	0.0001
FBgn0021856	l(2)k14505	protein_coding	2L	2L_21280615_SNP	21280615	C	T	5.87514e-07	-0.43089	0.0001
FBgn0021856	l(2)k14505	protein_coding	2L	2L_21260277_SNP	21260277	T	G	8.57715e-07	-0.44862	0.0001
FBgn0021856	l(2)k14505	protein_coding	2L	2L_21258204_SNP	21258204	G	A	1.27307e-06	-0.443999	0.0001
FBgn0021856	l(2)k14505	protein_coding	2L	2L_21292097_SNP	21292097	A	G	3.12043e-06	-0.377936	0.0004
FBgn0021856	l(2)k14505	protein_coding	2L	2L_21292105_SNP	21292105	T	C	3.12043e-06	-0.377936	0.0004
FBgn0021856	l(2)k14505	protein_coding	2L	2L_21242562_SNP	21242562	G	T	3.14467e-06	-0.428407	0.0004
FBgn0021856	l(2)k14505	protein_coding	2L	2L_21246805_SNP	21246805	T	C	3.14467e-06	-0.428407	0.0004
FBgn0021856	l(2)k14505	protein_coding	2L	2L_21254223_SNP	21254223	A	G	3.14467e-06	-0.428407	0.0004
FBgn0021856	l(2)k14505	protein_coding	2L	2L_21273069_SNP	21273069	G	T	3.14467e-06	-0.428407	0.0004
FBgn0021856	l(2)k14505	protein_coding	2L	2L_21331017_SNP	21331017	C	G	3.14467e-06	-0.428407	0.0004
FBgn0021856	l(2)k14505	protein_coding	2L	2L_21259781_SNP	21259781	T	C	3.66471e-06	-0.428524	0.0006
FBgn0021856	l(2)k14505	protein_coding	2L	2L_21263771_SNP	21263771	A	G	3.66471e-06	-0.428524	0.0006
FBgn0021856	l(2)k14505	protein_coding	2L	2L_21239979_SNP	21239979	G	A	5.7862e-06	-0.422444	0.0011
FBgn0021856	l(2)k14505	protein_coding	2L	2L_21289112_SNP	21289112	T	C	6.51809e-06	-0.420815	0.0013
FBgn0021856	l(2)k14505	protein_coding	2L	2L_21292883_SNP	21292883	T	A	6.51809e-06	-0.420815	0.0013
FBgn0021856	l(2)k14505	protein_coding	2L	2L_21342653_SNP	21342653	C	A	6.84356e-06	-0.404385	0.0014
FBgn0021856	l(2)k14505	protein_coding	2L	2L_21260861_SNP	21260861	A	T	8.59519e-06	-0.419167	0.0015
FBgn0021856	l(2)k14505	protein_coding	2L	2L_21295712_SNP	21295712	A	G	1.23107e-05	-0.391574	0.002
FBgn0021856	l(2)k14505	protein_coding	2L	2L_21294101_SNP	21294101	T	A	1.94607e-05	0.430061	0.0032
FBgn0021856	l(2)k14505	protein_coding	2L	2L_21258700_SNP	21258700	A	T	2.96201e-05	-0.383473	0.0045
FBgn0021856	l(2)k14505	protein_coding	2L	2L_21260597_SNP	21260597	G	A	3.48226e-05	-0.42035	0.005
FBgn0021856	l(2)k14505	protein_coding	2L	2L_21260770_SNP	21260770	A	G	3.48226e-05	-0.42035	0.005
FBgn0021856	l(2)k14505	protein_coding	2L	2L_21275897_SNP	21275897	A	C	4.20865e-05	-0.415264	0.0063
FBgn0021856	l(2)k14505	protein_coding	2L	2L_21285459_SNP	21285459	T	C	4.32208e-05	-0.337713	0.0064
FBgn0021856	l(2)k14505	protein_coding	2L	2L_21272891_SNP	21272891	G	C	6.757e-05	-0.408575	0.0101
FBgn0021856	l(2)k14505	protein_coding	2L	2L_21280525_SNP	21280525	A	G	6.8009e-05	-0.340998	0.0101
FBgn0021856	l(2)k14505	protein_coding	2L	2L_21343002_SNP	21343002	T	G	6.95925e-05	-0.436054	0.0106
FBgn0021856	l(2)k14505	protein_coding	2L	2L_21293762_SNP	21293762	G	A	7.0684e-05	-0.354372	0.0106
FBgn0021875	Zfrp8	protein_coding	2R	2R_20021812_SNP	20021812	T	A	1.65192e-05	0.421672	0.0087
FBgn0021967	Pdsw	protein_coding	2L	2L_3465958_SNP	3465958	C	T	8.94863e-09	-0.475738	0.0001
FBgn0021967	Pdsw	protein_coding	2L	2L_3466346_SNP	3466346	G	A	2.54402e-08	-0.462954	0.0002
FBgn0021967	Pdsw	protein_coding	2L	2L_3466343_SNP	3466343	A	G	5.46477e-08	-0.450447	0.0005
FBgn0021967	Pdsw	protein_coding	2L	2L_3466443_SNP	3466443	G	T	5.46477e-08	-0.450447	0.0005
FBgn0021967	Pdsw	protein_coding	2L	2L_3466474_SNP	3466474	A	T	5.46477e-08	-0.450447	0.0005
FBgn0021967	Pdsw	protein_coding	2L	2L_3465358_SNP	3465358	A	G	2.53535e-06	-0.42107	0.0049
FBgn0021967	Pdsw	protein_coding	2L	2L_3465785_SNP	3465785	T	C	4.66821e-06	-0.409387	0.0074
FBgn0022238	lolal	protein_coding	2R	2R_14042642_SNP	14042642	G	C	2.22886e-09	-0.847146	0.0026
FBgn0022702	Cht2	protein_coding	3L	3L_1771930_SNP	1771930	G	T	1.7188e-06	0.264385	0.0086
FBgn0022708	Adk2	protein_coding	2R	2R_19913290_SNP	19913290	A	T	1.97281e-08	-0.4762	0.0051
FBgn0022708	Adk2	protein_coding	2R	2R_19912960_SNP	19912960	T	C	1.55432e-07	-0.415092	0.0086
FBgn0022708	Adk2	protein_coding	2R	2R_19917590_SNP	19917590	G	A	1.55432e-07	-0.415092	0.0086
FBgn0023001	melt	protein_coding	3L	3L_7127663_SNP	7127663	A	G	1.65493e-07	0.806513	0.0007
FBgn0023001	melt	protein_coding	3L	3L_7127351_SNP	7127351	T	A	4.12912e-07	0.773363	0.0018
FBgn0023001	melt	protein_coding	3L	3L_7127191_SNP	7127191	C	A	6.4624e-07	0.758925	0.0021
FBgn0023001	melt	protein_coding	3L	3L_7127554_SNP	7127554	G	A	6.4624e-07	0.758925	0.0021
FBgn0023001	melt	protein_coding	3L	3L_7128217_SNP	7128217	A	T	1.58641e-06	0.74132	0.0038
FBgn0023001	melt	protein_coding	3L	3L_7115500_SNP	7115500	A	G	1.78696e-06	-0.694056	0.0045
FBgn0023083	fray	protein_coding	3R	3R_14403949_SNP	14403949	C	A	7.33037e-16	-2.29969	0.0003
FBgn0023083	fray	protein_coding	3R	3R_14403970_SNP	14403970	G	T	7.33037e-16	-2.29969	0.0003
FBgn0023083	fray	protein_coding	3R	3R_14403983_SNP	14403983	A	G	7.33037e-16	-2.29969	0.0003
FBgn0023083	fray	protein_coding	3R	3R_14418767_SNP	14418767	T	C	7.33037e-16	-2.29969	0.0003
FBgn0023083	fray	protein_coding	3R	3R_14420681_SNP	14420681	T	A	7.33037e-16	-2.29969	0.0003
FBgn0023083	fray	protein_coding	3R	3R_14420683_SNP	14420683	G	A	7.33037e-16	-2.29969	0.0003
FBgn0023083	fray	protein_coding	3R	3R_14420685_SNP	14420685	A	G	7.33037e-16	-2.29969	0.0003
FBgn0023083	fray	protein_coding	3R	3R_14420783_SNP	14420783	A	T	7.33037e-16	-2.29969	0.0003
FBgn0023083	fray	protein_coding	3R	3R_14420801_SNP	14420801	T	A	7.33037e-16	-2.29969	0.0003
FBgn0023083	fray	protein_coding	3R	3R_14420819_SNP	14420819	A	G	7.33037e-16	-2.29969	0.0003
FBgn0023083	fray	protein_coding	3R	3R_14304305_SNP	14304305	G	A	8.4623e-16	-2.29391	0.0003
FBgn0023083	fray	protein_coding	3R	3R_14405235_SNP	14405235	G	A	8.4623e-16	-2.29391	0.0003
FBgn0023083	fray	protein_coding	3R	3R_14406307_SNP	14406307	C	A	8.4623e-16	-2.29391	0.0003
FBgn0023083	fray	protein_coding	3R	3R_14406317_SNP	14406317	C	T	8.4623e-16	-2.29391	0.0003
FBgn0023083	fray	protein_coding	3R	3R_14406607_SNP	14406607	G	A	8.4623e-16	-2.29391	0.0003
FBgn0023083	fray	protein_coding	3R	3R_14421382_SNP	14421382	G	A	8.4623e-16	-2.29391	0.0003
FBgn0023083	fray	protein_coding	3R	3R_14420782_SNP	14420782	C	A	9.27147e-16	-2.29303	0.0004
FBgn0023129	aay	protein_coding	3L	3L_9406593_SNP	9406593	T	A	5.74787e-06	1.95133	0.0084
FBgn0023130	a6	protein_coding	X	X_1628990_SNP	1628990	A	C	1.25507e-05	-0.742059	0.0023
FBgn0023130	a6	protein_coding	X	X_1629000_SNP	1629000	C	G	1.81415e-05	-0.725297	0.0044
FBgn0023130	a6	protein_coding	X	X_1630737_SNP	1630737	C	A	2.40211e-05	-0.688796	0.0069
FBgn0023130	a6	protein_coding	X	X_1644915_SNP	1644915	G	C	2.89923e-05	0.719044	0.0093
FBgn0023212	Elongin-B	protein_coding	3R	3R_16503242_SNP	16503242	G	A	1.12162e-05	-0.227297	0.0064
FBgn0023507	CG3835	protein_coding	X	X_1959257_SNP	1959257	T	A	6.14089e-06	-1.16939	0.0027
FBgn0023507	CG3835	protein_coding	X	X_1959771_SNP	1959771	G	A	6.14089e-06	-1.16939	0.0027
FBgn0023507	CG3835	protein_coding	X	X_1959857_SNP	1959857	C	G	6.14089e-06	-1.16939	0.0027
FBgn0023507	CG3835	protein_coding	X	X_2129794_SNP	2129794	T	A	1.06323e-05	-1.04567	0.0056
FBgn0023537	CG17896	protein_coding	X	X_387933_SNP	387933	C	T	3.02311e-07	0.306198	0.0001
FBgn0023537	CG17896	protein_coding	X	X_386729_SNP	386729	G	T	5.16111e-07	0.299432	0.0001
FBgn0023537	CG17896	protein_coding	X	X_386838_SNP	386838	G	C	5.16111e-07	0.299432	0.0001
FBgn0023537	CG17896	protein_coding	X	X_388956_SNP	388956	C	G	5.16111e-07	0.299432	0.0001
FBgn0023537	CG17896	protein_coding	X	X_387288_SNP	387288	A	G	6.77349e-07	0.300359	0.0001
FBgn0023537	CG17896	protein_coding	X	X_371682_SNP	371682	G	C	7.21609e-07	0.310172	0.0001
FBgn0023537	CG17896	protein_coding	X	X_375678_SNP	375678	G	A	1.72717e-06	0.310487	0.0002
FBgn0023537	CG17896	protein_coding	X	X_375679_SNP	375679	A	C	1.72717e-06	0.310487	0.0002
FBgn0023537	CG17896	protein_coding	X	X_373003_SNP	373003	G	T	2.2095e-06	0.308339	0.0002
FBgn0023537	CG17896	protein_coding	X	X_377682_SNP	377682	C	T	2.99856e-06	0.291524	0.0004
FBgn0023537	CG17896	protein_coding	X	X_366327_SNP	366327	C	T	4.20821e-06	0.278681	0.0011
FBgn0023537	CG17896	protein_coding	X	X_376716_SNP	376716	T	C	4.20821e-06	0.278681	0.0011
FBgn0023537	CG17896	protein_coding	X	X_378486_SNP	378486	C	G	4.20821e-06	0.278681	0.0011
FBgn0023537	CG17896	protein_coding	X	X_382816_SNP	382816	G	T	4.20821e-06	0.278681	0.0011
FBgn0023537	CG17896	protein_coding	X	X_382903_SNP	382903	T	C	4.20821e-06	0.278681	0.0011
FBgn0023537	CG17896	protein_coding	X	X_385336_SNP	385336	A	G	4.20821e-06	0.278681	0.0011
FBgn0023537	CG17896	protein_coding	X	X_385387_SNP	385387	T	G	4.20821e-06	0.278681	0.0011
FBgn0023537	CG17896	protein_coding	X	X_385933_SNP	385933	C	T	4.20821e-06	0.278681	0.0011
FBgn0023537	CG17896	protein_coding	X	X_390165_SNP	390165	T	A	4.20821e-06	0.278681	0.0011
FBgn0023537	CG17896	protein_coding	X	X_371414_SNP	371414	C	T	6.23737e-06	0.281952	0.0017
FBgn0023537	CG17896	protein_coding	X	X_402095_SNP	402095	C	T	7.84726e-06	0.300277	0.002
FBgn0023537	CG17896	protein_coding	X	X_382091_SNP	382091	A	T	1.52878e-05	0.27338	0.0031
FBgn0023537	CG17896	protein_coding	X	X_365269_SNP	365269	T	G	2.36708e-05	0.268924	0.004
FBgn0023537	CG17896	protein_coding	X	X_402094_SNP	402094	T	A	3.0157e-05	0.27551	0.0049
FBgn0023537	CG17896	protein_coding	X	X_365323_SNP	365323	G	A	5.24478e-05	0.25777	0.008
FBgn0023537	CG17896	protein_coding	X	X_392331_SNP	392331	T	A	5.24478e-05	0.25777	0.008
FBgn0023537	CG17896	protein_coding	X	X_394918_SNP	394918	C	T	5.24478e-05	0.25777	0.008
FBgn0023537	CG17896	protein_coding	X	X_395531_SNP	395531	A	T	5.24478e-05	0.25777	0.008
FBgn0023537	CG17896	protein_coding	X	X_385684_SNP	385684	T	C	5.63332e-05	0.262268	0.0085
FBgn0023540	CG3630	protein_coding	X	X_2065179_SNP	2065179	A	G	1.63084e-08	0.626001	0.0001
FBgn0023540	CG3630	protein_coding	X	X_2064765_SNP	2064765	C	T	1.51478e-07	0.58906	0.0003
FBgn0023540	CG3630	protein_coding	X	X_2064802_SNP	2064802	G	T	1.51478e-07	0.58906	0.0003
FBgn0023540	CG3630	protein_coding	X	X_2065115_SNP	2065115	T	C	1.51478e-07	0.58906	0.0003
FBgn0023540	CG3630	protein_coding	X	X_2060996_SNP	2060996	T	G	1.65953e-07	0.596466	0.0004
FBgn0023540	CG3630	protein_coding	X	X_2069384_SNP	2069384	T	C	1.89069e-07	0.605657	0.0004
FBgn0023540	CG3630	protein_coding	X	X_2061260_SNP	2061260	T	C	3.1161e-07	0.588205	0.0006
FBgn0023540	CG3630	protein_coding	X	X_2064491_SNP	2064491	T	G	3.32744e-07	0.589781	0.0006
FBgn0023540	CG3630	protein_coding	X	X_2065781_SNP	2065781	G	T	8.3677e-07	0.576723	0.0016
FBgn0023540	CG3630	protein_coding	X	X_2061994_SNP	2061994	G	T	2.18154e-06	0.550534	0.0039
FBgn0023540	CG3630	protein_coding	X	X_2068833_SNP	2068833	C	T	2.18154e-06	0.550534	0.0039
FBgn0023540	CG3630	protein_coding	X	X_2063903_SNP	2063903	T	C	3.30085e-06	0.543896	0.0046
FBgn0023540	CG3630	protein_coding	X	X_2062138_SNP	2062138	C	T	3.87742e-06	0.550193	0.0049
FBgn0023540	CG3630	protein_coding	X	X_2062154_SNP	2062154	C	T	4.1156e-06	0.551489	0.0051
FBgn0023540	CG3630	protein_coding	X	X_2063941_SNP	2063941	C	T	4.42614e-06	0.547949	0.0055
FBgn0023540	CG3630	protein_coding	X	X_2080936_SNP	2080936	C	T	5.03358e-06	0.564289	0.0065
FBgn0023540	CG3630	protein_coding	X	X_2099553_SNP	2099553	T	G	6.44809e-06	0.543688	0.0078
FBgn0023540	CG3630	protein_coding	X	X_2069245_SNP	2069245	G	A	7.06134e-06	0.539806	0.0084
FBgn0023540	CG3630	protein_coding	X	X_2099538_SNP	2099538	G	C	7.57484e-06	0.533981	0.0089
FBgn0024183	vig	protein_coding	2L	2L_15088346_SNP	15088346	A	G	1.61911e-06	0.184182	0.0007
FBgn0024191	sip1	protein_coding	2L	2L_5724040_SNP	5724040	C	A	1.66915e-06	-0.619134	0.0005
FBgn0024191	sip1	protein_coding	2L	2L_5730001_SNP	5730001	T	G	3.29658e-06	-0.599908	0.0011
FBgn0024191	sip1	protein_coding	2L	2L_5730036_SNP	5730036	A	G	6.48242e-06	-0.56544	0.0028
FBgn0024191	sip1	protein_coding	2L	2L_5730041_SNP	5730041	C	A	6.48242e-06	-0.56544	0.0028
FBgn0024222	ird5	protein_coding	3R	3R_11872089_SNP	11872089	T	C	4.26488e-08	-1.5116	0.0022
FBgn0024222	ird5	protein_coding	3R	3R_11864302_SNP	11864302	C	A	4.82569e-08	-1.50438	0.0022
FBgn0024222	ird5	protein_coding	3R	3R_11867261_SNP	11867261	C	T	4.82569e-08	-1.50438	0.0022
FBgn0024222	ird5	protein_coding	3R	3R_11867359_SNP	11867359	G	A	4.82569e-08	-1.50438	0.0022
FBgn0024222	ird5	protein_coding	3R	3R_11868682_SNP	11868682	C	G	4.82569e-08	-1.50438	0.0022
FBgn0024222	ird5	protein_coding	3R	3R_11864085_SNP	11864085	A	C	1.31379e-07	-1.47846	0.0037
FBgn0024891	ferrochelatase	protein_coding	3R	3R_27583308_SNP	27583308	A	T	4.43957e-05	-0.225088	0.0102
FBgn0024912	agt	protein_coding	3R	3R_2409112_SNP	2409112	T	C	2.92436e-05	-0.621533	0.0105
FBgn0024989	CG3777	protein_coding	X	X_79016_SNP	79016	C	T	7.31755e-08	-0.629313	0.0002
FBgn0024989	CG3777	protein_coding	X	X_229459_SNP	229459	A	G	2.21231e-07	-0.633584	0.0004
FBgn0024989	CG3777	protein_coding	X	X_235802_SNP	235802	A	C	2.61656e-07	-0.608496	0.0004
FBgn0024989	CG3777	protein_coding	X	X_92412_SNP	92412	A	G	2.75215e-07	-0.590183	0.0004
FBgn0024989	CG3777	protein_coding	X	X_233706_SNP	233706	A	T	3.38646e-07	-0.58307	0.0004
FBgn0024989	CG3777	protein_coding	X	X_218859_SNP	218859	T	G	4.76641e-07	-0.569287	0.0004
FBgn0024989	CG3777	protein_coding	X	X_226217_SNP	226217	G	A	4.76641e-07	-0.569287	0.0004
FBgn0024989	CG3777	protein_coding	X	X_140574_SNP	140574	A	G	4.9056e-07	-0.608309	0.0004
FBgn0024989	CG3777	protein_coding	X	X_219278_SNP	219278	G	A	6.81068e-07	-0.598961	0.0005
FBgn0024989	CG3777	protein_coding	X	X_80639_SNP	80639	G	A	7.74237e-07	-0.592948	0.0005
FBgn0024989	CG3777	protein_coding	X	X_86073_SNP	86073	G	A	7.74237e-07	-0.592948	0.0005
FBgn0024989	CG3777	protein_coding	X	X_208565_SNP	208565	A	G	7.74237e-07	-0.592948	0.0005
FBgn0024989	CG3777	protein_coding	X	X_178497_SNP	178497	G	A	9.9781e-07	-0.572015	0.0005
FBgn0024989	CG3777	protein_coding	X	X_149898_SNP	149898	A	G	1.16457e-06	-0.569695	0.0007
FBgn0024989	CG3777	protein_coding	X	X_176658_SNP	176658	C	A	1.16457e-06	-0.569695	0.0007
FBgn0024989	CG3777	protein_coding	X	X_219261_SNP	219261	G	C	1.16457e-06	-0.569695	0.0007
FBgn0024989	CG3777	protein_coding	X	X_228934_SNP	228934	T	C	1.16457e-06	-0.569695	0.0007
FBgn0024989	CG3777	protein_coding	X	X_77529_SNP	77529	A	G	1.25676e-06	-0.550754	0.0007
FBgn0024989	CG3777	protein_coding	X	X_91354_SNP	91354	C	T	1.25676e-06	-0.550754	0.0007
FBgn0024989	CG3777	protein_coding	X	X_92157_SNP	92157	A	G	1.25676e-06	-0.550754	0.0007
FBgn0024989	CG3777	protein_coding	X	X_95415_SNP	95415	A	T	1.25676e-06	-0.550754	0.0007
FBgn0024989	CG3777	protein_coding	X	X_142167_SNP	142167	A	G	1.25676e-06	-0.550754	0.0007
FBgn0024989	CG3777	protein_coding	X	X_153084_SNP	153084	T	C	1.25676e-06	-0.550754	0.0007
FBgn0024989	CG3777	protein_coding	X	X_155350_SNP	155350	C	G	1.25676e-06	-0.550754	0.0007
FBgn0024989	CG3777	protein_coding	X	X_157269_SNP	157269	G	T	1.25676e-06	-0.550754	0.0007
FBgn0024989	CG3777	protein_coding	X	X_179437_SNP	179437	T	A	1.25676e-06	-0.550754	0.0007
FBgn0024989	CG3777	protein_coding	X	X_185762_SNP	185762	T	A	1.25676e-06	-0.550754	0.0007
FBgn0024989	CG3777	protein_coding	X	X_186463_SNP	186463	T	C	1.25676e-06	-0.550754	0.0007
FBgn0024989	CG3777	protein_coding	X	X_198996_SNP	198996	C	G	1.25676e-06	-0.550754	0.0007
FBgn0024989	CG3777	protein_coding	X	X_199208_SNP	199208	A	G	1.25676e-06	-0.550754	0.0007
FBgn0024989	CG3777	protein_coding	X	X_203313_SNP	203313	A	C	1.25676e-06	-0.550754	0.0007
FBgn0024989	CG3777	protein_coding	X	X_204108_SNP	204108	C	T	1.25676e-06	-0.550754	0.0007
FBgn0024989	CG3777	protein_coding	X	X_218166_SNP	218166	T	C	1.25676e-06	-0.550754	0.0007
FBgn0024989	CG3777	protein_coding	X	X_218743_SNP	218743	C	T	1.25676e-06	-0.550754	0.0007
FBgn0024989	CG3777	protein_coding	X	X_221813_SNP	221813	C	G	1.25676e-06	-0.550754	0.0007
FBgn0024989	CG3777	protein_coding	X	X_222311_SNP	222311	C	G	1.25676e-06	-0.550754	0.0007
FBgn0024989	CG3777	protein_coding	X	X_228308_SNP	228308	C	G	1.25676e-06	-0.550754	0.0007
FBgn0024989	CG3777	protein_coding	X	X_89430_SNP	89430	C	T	1.39343e-06	-0.583888	0.0008
FBgn0024989	CG3777	protein_coding	X	X_97614_SNP	97614	T	G	1.39343e-06	-0.583888	0.0008
FBgn0024989	CG3777	protein_coding	X	X_165157_SNP	165157	C	A	1.39343e-06	-0.583888	0.0008
FBgn0024989	CG3777	protein_coding	X	X_220590_SNP	220590	C	T	1.39343e-06	-0.583888	0.0008
FBgn0024989	CG3777	protein_coding	X	X_98077_SNP	98077	G	A	1.47845e-06	-0.586964	0.0008
[truncated: 3,133 more rows]

## Sheet: Male eQTL_FDR20%
Male eQTLs at FDR < 20%
[truncated: 3,219 more rows]

## Sheet: Female pQTL_FDR20%
Female pQTLs at FDR < 20%
[truncated: 24 more rows]

[truncated: 1 more sheets: Male pQTL_FDR30%]
