# Supplementary material for: Sex‐dependent and sex‐independent regulatory systems of size variation in natural populations
Source: Mol Syst Biol. 2019 Nov 26;15(11):e9012. doi: 10.15252/msb.20199012 (PMC6878047; doi:10.15252/msb.20199012)
Supplement: Supplementary file 10 — Dataset EV8 [file MSB-15-e9012-s010.xlsx]

## Sheet: Description
Dataset EV8: Mediator RNAs and the linked SNPs
Mediator genes (RNA) and the linked SNPs for each biological condition (sexes / wing size traits) are listed.
Column	Description
Mediator RNA	gene symbol of the mediator RNA
FlyBase_ID	gene ID in FlyBase
gene.type	RNA type
chromosome	chromosome on which the gene resides
eQTL	SNP linked to the corresponding mediator gene
ref.allele	reference SNP variant
alt.allele	alternate SNP variant
Pvalue (eQTL mapping)	P value for association between RNA level and SNP
Effect size (beta)	RNA level difference between SNP variants
Corrected.Pvalue	permutation-based correction of the nominal P values
Pvalue (SNP association to absCS)	P value for association between SNP and wing size (absolute CS)
Mediator-linked SNP (absCS)	SNPs with P < 0.05 are designated
Pvalue (SNP association to relCS)	P value for association between SNP and wing size (relative CS)
Mediator-linked SNP (relCS)	SNPs with P < 0.05 are designated

## Sheet: Female
Mediator genes (RNAs) and the linked SNPs --- for female
Mediator RNA	FlyBase_ID	gene.type	chromosome	eQTL	ref.allele	alt.allele	Pvalue (eQTL mapping)	Effect size (beta)	Corrected.Pvalue	Pvalue (SNP association to absCS)	Mediator-linked SNP (absCS)	Pvalue (SNP association to relCS)	Mediator-linked SNP (relCS)
CG1542	FBgn0039828	protein_coding	3R	3R_27039197_SNP	T	G	6.24702e-07	0.310422	0.0005	0.00287904	○	0.00048459	○
CG1542	FBgn0039828	protein_coding	3R	3R_27059293_SNP	G	C	2.43902e-06	-0.317178	0.0019	0.0985892		0.0268321	○
CG17883	FBgn0040005	protein_coding	2R	2R_558291_SNP	C	G	1.89735e-06	0.885156	0.0105	0.034299	○	0.0474441	○
CG18316	FBgn0033261	protein_coding	2R	2R_4053115_SNP	C	T	9.41044e-07	0.553681	0.0076	0.0277622	○	0.103829
CG34015	FBgn0054015	protein_coding	X	X_16344746_SNP	A	T	1.1995e-10	-1.30471	0.0001	0.00035186	○	0.000131209	○
CG34015	FBgn0054015	protein_coding	X	X_16343083_SNP	G	T	8.01383e-13	-1.42424	0.0001	0.00244112	○	0.0010576	○
CG34015	FBgn0054015	protein_coding	X	X_16343348_SNP	T	A	3.01941e-10	-1.29128	0.0001	0.00698803	○	0.00347222	○
CG34015	FBgn0054015	protein_coding	X	X_16344788_SNP	G	A	3.01941e-10	-1.29128	0.0001	0.00698803	○	0.00347222	○
CG34015	FBgn0054015	protein_coding	X	X_16338819_SNP	C	A	1.5693e-09	-1.36122	0.0001	0.0170648	○	0.00492858	○
CG34015	FBgn0054015	protein_coding	X	X_16343490_SNP	G	A	2.33647e-07	-1.21112	0.0019	0.00937504	○	0.0073263	○
CG34015	FBgn0054015	protein_coding	X	X_16343387_SNP	C	T	4.93204e-09	-1.29983	0.0001	0.0127811	○	0.00768362	○
CG34015	FBgn0054015	protein_coding	X	X_16343970_SNP	T	C	6.1554e-08	-1.16311	0.0009	0.0162978	○	0.0137855	○
CG34015	FBgn0054015	protein_coding	X	X_16344135_SNP	G	A	6.1554e-08	-1.16311	0.0009	0.0162978	○	0.0137855	○
CG34015	FBgn0054015	protein_coding	X	X_16344257_SNP	G	A	6.1554e-08	-1.16311	0.0009	0.0162978	○	0.0137855	○
CG34015	FBgn0054015	protein_coding	X	X_16344210_SNP	T	C	2.48975e-08	-1.27545	0.0005	0.0262243	○	0.0188602	○
CG34015	FBgn0054015	protein_coding	X	X_16345224_SNP	C	A	1.87221e-08	-1.19872	0.0003	0.0216986	○	0.0224349	○
CG34015	FBgn0054015	protein_coding	X	X_16344120_SNP	G	A	1.53927e-06	-1.04443	0.0083	0.0164857	○	0.0266259	○
CG7173	FBgn0037099	protein_coding	3L	3L_21540320_SNP	C	T	2.37695e-09	-2.43635	0.0022	0.273779		0.024735	○
CG7173	FBgn0037099	protein_coding	3L	3L_21559836_SNP	G	A	2.37695e-09	-2.43635	0.0022	0.273779		0.024735	○
CG7173	FBgn0037099	protein_coding	3L	3L_21560206_SNP	A	G	2.37695e-09	-2.43635	0.0022	0.273779		0.024735	○
CG7173	FBgn0037099	protein_coding	3L	3L_21561919_SNP	C	T	2.37695e-09	-2.43635	0.0022	0.273779		0.024735	○
CG7173	FBgn0037099	protein_coding	3L	3L_21562144_SNP	C	A	2.37695e-09	-2.43635	0.0022	0.273779		0.024735	○
CG7173	FBgn0037099	protein_coding	3L	3L_21562654_SNP	C	T	2.37695e-09	-2.43635	0.0022	0.273779		0.024735	○
CG7173	FBgn0037099	protein_coding	3L	3L_21568113_SNP	G	A	2.37695e-09	-2.43635	0.0022	0.273779		0.024735	○
CG7173	FBgn0037099	protein_coding	3L	3L_21470522_SNP	A	G	2.50445e-07	1.98444	0.0097	0.285637		0.0280531	○
CG7173	FBgn0037099	protein_coding	3L	3L_21562714_SNP	A	C	2.85636e-09	-2.43468	0.0026	0.296971		0.0291621	○
CG7173	FBgn0037099	protein_coding	3L	3L_21512442_SNP	G	C	6.95119e-09	2.40258	0.0054	0.319914		0.0324087	○
CG9522	FBgn0030587	protein_coding	X	X_14744391_SNP	C	T	3.15457e-06	1.84464	0.0035	0.0325706	○	0.0215493	○
CG9522	FBgn0030587	protein_coding	X	X_14744059_SNP	A	T	1.61457e-06	1.8666	0.0015	0.0456167	○	0.031191	○
CG9522	FBgn0030587	protein_coding	X	X_14744406_SNP	A	G	1.61457e-06	1.8666	0.0015	0.0456167	○	0.031191	○
CR32385	FBgn0047205	ncRNA	3L	3L_6971204_SNP	C	T	6.73204e-08	1.33114	0.0004	0.0145591	○	0.132667
CR32385	FBgn0047205	ncRNA	3L	3L_6971334_SNP	A	T	6.73204e-08	1.33114	0.0004	0.0145591	○	0.132667
CR32385	FBgn0047205	ncRNA	3L	3L_6971349_SNP	C	A	6.73204e-08	1.33114	0.0004	0.0145591	○	0.132667
CR32385	FBgn0047205	ncRNA	3L	3L_6971505_SNP	A	G	6.73204e-08	1.33114	0.0004	0.0145591	○	0.132667
CR32385	FBgn0047205	ncRNA	3L	3L_6971507_SNP	C	G	6.73204e-08	1.33114	0.0004	0.0145591	○	0.132667
CR32385	FBgn0047205	ncRNA	3L	3L_6971640_SNP	C	T	6.73204e-08	1.33114	0.0004	0.0145591	○	0.132667
CR32385	FBgn0047205	ncRNA	3L	3L_6971706_SNP	A	G	6.73204e-08	1.33114	0.0004	0.0145591	○	0.132667
CR32385	FBgn0047205	ncRNA	3L	3L_6972547_SNP	G	A	6.73204e-08	1.33114	0.0004	0.0145591	○	0.132667
CR32385	FBgn0047205	ncRNA	3L	3L_6972610_SNP	G	T	6.73204e-08	1.33114	0.0004	0.0145591	○	0.132667
CR32385	FBgn0047205	ncRNA	3L	3L_6972908_SNP	C	T	6.73204e-08	1.33114	0.0004	0.0145591	○	0.132667
CR32385	FBgn0047205	ncRNA	3L	3L_6971389_SNP	T	A	2.77784e-08	1.41376	0.0003	0.016578	○	0.152462
CR32385	FBgn0047205	ncRNA	3L	3L_6971460_SNP	A	T	8.77705e-07	1.30321	0.0031	0.0214227	○	0.169909
CR32385	FBgn0047205	ncRNA	3L	3L_6971294_SNP	T	G	5.1954e-08	1.38722	0.0004	0.0244856	○	0.192158
CR32385	FBgn0047205	ncRNA	3L	3L_6971380_SNP	G	T	5.1954e-08	1.38722	0.0004	0.0244856	○	0.192158
CR32385	FBgn0047205	ncRNA	3L	3L_6971417_SNP	A	G	5.1954e-08	1.38722	0.0004	0.0244856	○	0.192158
CR32385	FBgn0047205	ncRNA	3L	3L_6971420_SNP	T	C	5.1954e-08	1.38722	0.0004	0.0244856	○	0.192158
CR32385	FBgn0047205	ncRNA	3L	3L_6971278_SNP	C	G	1.09486e-07	1.36699	0.0006	0.0261088	○	0.202983
CR32385	FBgn0047205	ncRNA	3L	3L_6971360_SNP	G	T	7.87304e-07	1.36281	0.0029	0.0364242	○	0.247603
CR32385	FBgn0047205	ncRNA	3L	3L_6971273_SNP	G	A	8.00675e-08	1.43456	0.0004	0.0444529	○	0.294646
CR32385	FBgn0047205	ncRNA	3L	3L_6971280_SNP	G	T	8.00675e-08	1.43456	0.0004	0.0444529	○	0.294646
CR32385	FBgn0047205	ncRNA	3L	3L_6971366_SNP	C	A	8.00675e-08	1.43456	0.0004	0.0444529	○	0.294646
CR32385	FBgn0047205	ncRNA	3L	3L_6971535_SNP	A	C	8.00675e-08	1.43456	0.0004	0.0444529	○	0.294646
prel	FBgn0033413	protein_coding	2R	2R_5310942_SNP	C	G	7.67691e-07	-0.412369	0.0047	0.00302056	○	0.0137502	○
prel	FBgn0033413	protein_coding	2R	2R_5311604_SNP	C	T	7.67691e-07	-0.412369	0.0047	0.00302056	○	0.0137502	○
prel	FBgn0033413	protein_coding	2R	2R_5330810_SNP	G	A	7.67691e-07	-0.412369	0.0047	0.00302056	○	0.0137502	○

## Sheet: Male
Mediator genes (RNAs) and the linked SNPs --- for male
Mediator RNA	FlyBase_ID	gene.type	chromosome	eQTL	ref.allele	alt.allele	Pvalue (eQTL mapping)	Effect size (beta)	Corrected.Pvalue	Pvalue (SNP association to absCS)	Mediator-linked SNP (absCS)	Pvalue (SNP association to relCS)	Mediator-linked SNP (relCS)
bun	FBgn0259176	protein_coding	2L	2L_12527304_SNP	G	T	5.76218e-06	0.458686	0.0044	0.00536704	○	0.00612212	○
CG17883	FBgn0040005	protein_coding	2R	2R_558291_SNP	C	G	1.02131e-06	0.907155	0.0038	0.0279025	○	0.036124	○
CG34015	FBgn0054015	protein_coding	X	X_16344746_SNP	A	T	4.37981e-09	-1.35535	0.0001	0.000847648	○	0.000204511	○
CG34015	FBgn0054015	protein_coding	X	X_16343083_SNP	G	T	3.36897e-12	-1.53196	0.0001	0.00307627	○	0.000886533	○
CG34015	FBgn0054015	protein_coding	X	X_16343348_SNP	T	A	3.62887e-10	-1.40101	0.0001	0.00845344	○	0.00377562	○
CG34015	FBgn0054015	protein_coding	X	X_16344788_SNP	G	A	3.62887e-10	-1.40101	0.0001	0.00845344	○	0.00377562	○
CG34015	FBgn0054015	protein_coding	X	X_16338819_SNP	C	A	5.0159e-10	-1.50196	0.0001	0.0226057	○	0.00491203	○
CG34015	FBgn0054015	protein_coding	X	X_16343490_SNP	G	A	1.9539e-07	-1.32208	0.0004	0.0155509	○	0.0103303	○
CG34015	FBgn0054015	protein_coding	X	X_16343387_SNP	C	T	1.7034e-09	-1.43504	0.0001	0.0203036	○	0.0106527	○
CG7173	FBgn0037099	protein_coding	3L	3L_21540320_SNP	C	T	5.15701e-08	-2.45159	0.0045	0.35704		0.0433403	○
CG7173	FBgn0037099	protein_coding	3L	3L_21559836_SNP	G	A	5.15701e-08	-2.45159	0.0045	0.35704		0.0433403	○
CG7173	FBgn0037099	protein_coding	3L	3L_21560206_SNP	A	G	5.15701e-08	-2.45159	0.0045	0.35704		0.0433403	○
CG7173	FBgn0037099	protein_coding	3L	3L_21561919_SNP	C	T	5.15701e-08	-2.45159	0.0045	0.35704		0.0433403	○
CG7173	FBgn0037099	protein_coding	3L	3L_21562144_SNP	C	A	5.15701e-08	-2.45159	0.0045	0.35704		0.0433403	○
CG7173	FBgn0037099	protein_coding	3L	3L_21562654_SNP	C	T	5.15701e-08	-2.45159	0.0045	0.35704		0.0433403	○
CG7173	FBgn0037099	protein_coding	3L	3L_21568113_SNP	G	A	5.15701e-08	-2.45159	0.0045	0.35704		0.0433403	○
CR32385	FBgn0047205	ncRNA	3L	3L_6971097_SNP	A	G	1.21877e-06	-1.41437	0.0024	0.0122524	○	0.0426014	○
CR32385	FBgn0047205	ncRNA	3L	3L_6971036_SNP	T	C	5.53057e-07	-1.4733	0.0009	0.0193506	○	0.0658343
CR32385	FBgn0047205	ncRNA	3L	3L_6971204_SNP	C	T	1.13219e-09	1.71749	0.0001	0.0140279	○	0.0871492
CR32385	FBgn0047205	ncRNA	3L	3L_6971334_SNP	A	T	1.13219e-09	1.71749	0.0001	0.0140279	○	0.0871492
CR32385	FBgn0047205	ncRNA	3L	3L_6971349_SNP	C	A	1.13219e-09	1.71749	0.0001	0.0140279	○	0.0871492
CR32385	FBgn0047205	ncRNA	3L	3L_6971505_SNP	A	G	1.13219e-09	1.71749	0.0001	0.0140279	○	0.0871492
CR32385	FBgn0047205	ncRNA	3L	3L_6971507_SNP	C	G	1.13219e-09	1.71749	0.0001	0.0140279	○	0.0871492
CR32385	FBgn0047205	ncRNA	3L	3L_6971640_SNP	C	T	1.13219e-09	1.71749	0.0001	0.0140279	○	0.0871492
CR32385	FBgn0047205	ncRNA	3L	3L_6971706_SNP	A	G	1.13219e-09	1.71749	0.0001	0.0140279	○	0.0871492
CR32385	FBgn0047205	ncRNA	3L	3L_6972547_SNP	G	A	1.13219e-09	1.71749	0.0001	0.0140279	○	0.0871492
CR32385	FBgn0047205	ncRNA	3L	3L_6972610_SNP	G	T	1.13219e-09	1.71749	0.0001	0.0140279	○	0.0871492
CR32385	FBgn0047205	ncRNA	3L	3L_6972908_SNP	C	T	1.13219e-09	1.71749	0.0001	0.0140279	○	0.0871492
CR32385	FBgn0047205	ncRNA	3L	3L_6971389_SNP	T	A	1.39169e-09	1.78936	0.0001	0.0158768	○	0.0947963
CR32385	FBgn0047205	ncRNA	3L	3L_6971294_SNP	T	G	2.56683e-09	1.76118	0.0001	0.0239988	○	0.131166
CR32385	FBgn0047205	ncRNA	3L	3L_6971380_SNP	G	T	2.56683e-09	1.76118	0.0001	0.0239988	○	0.131166
CR32385	FBgn0047205	ncRNA	3L	3L_6971417_SNP	A	G	2.56683e-09	1.76118	0.0001	0.0239988	○	0.131166
CR32385	FBgn0047205	ncRNA	3L	3L_6971420_SNP	T	C	2.56683e-09	1.76118	0.0001	0.0239988	○	0.131166
CR32385	FBgn0047205	ncRNA	3L	3L_6971460_SNP	A	T	1.61601e-09	1.77251	0.0001	0.0250898	○	0.133574
CR32385	FBgn0047205	ncRNA	3L	3L_6971278_SNP	C	G	3.829e-09	1.75104	0.0001	0.0248709	○	0.136674
CR32385	FBgn0047205	ncRNA	3L	3L_6972666_SNP	G	T	8.83633e-09	1.74169	0.0001	0.0329606	○	0.146251
CR32385	FBgn0047205	ncRNA	3L	3L_6971360_SNP	G	T	3.48797e-09	1.82854	0.0001	0.0434582	○	0.202007
CR32385	FBgn0047205	ncRNA	3L	3L_6971273_SNP	G	A	8.3686e-09	1.80438	0.0001	0.0430741	○	0.206645
CR32385	FBgn0047205	ncRNA	3L	3L_6971280_SNP	G	T	8.3686e-09	1.80438	0.0001	0.0430741	○	0.206645
CR32385	FBgn0047205	ncRNA	3L	3L_6971366_SNP	C	A	8.3686e-09	1.80438	0.0001	0.0430741	○	0.206645
CR32385	FBgn0047205	ncRNA	3L	3L_6971535_SNP	A	C	8.3686e-09	1.80438	0.0001	0.0430741	○	0.206645
